# Supplementary material for: A comparative genome analysis of gene expression reveals different regulatory mechanisms between mouse and human embryo pre-implantation development
Source: Reprod Biol Endocrinol. 2010 May 11;8:41. doi: 10.1186/1477-7827-8-41 (PMC2876170; doi:10.1186/1477-7827-8-41)
Supplement: Additional file 2 — The list of human significantly regulated genes in each stage comparison. The data provided represent the list of human significantly regulated genes in each stage comparison, including from 1-cell to 2-cell (1v2); from 2-cell to 4-cell (2v4); from 4-cell to 8-cell (4v8); from 8-cell to Morula (8 vM); from Morula to Blastocyst (MvB), and containing the information of probe set IDs, Fold change, regulation type (down or up), gene symbols and gene titles. [file 1477-7827-8-41-S2.XLSX]

## Sheet: human 1v2
The regulated genes from 1-cell to 2-cell stage of human
Probe Set ID	Fold change([1] vs [2])	Regulation([1] vs [2])	Gene Symbol	Gene Title
201427_s_at	2.4614	down	SEPP1	selenoprotein P
214395_x_at	2.05852	down	EEF1D	eukaryotic translation elongation factor 1 delta (guanine nucleotide exchange protein)
218131_s_at	2.02162	down	GATAD2A	GATA zinc finger domain containing 2A
220513_at	2.1173	down	KHDC1 /// RP11-257K9.7	KH homology domain containing 1 /// hypothetical protein LOC100129128
238949_at	2.31653	down	RNF145	ring finger protein 145
1552456_a_at	4.18466	down	MBD3L2	methyl-CpG binding domain protein 3-like 2
1552852_a_at	2.25078	down	ZSCAN4	zinc finger and SCAN domain containing 4
1562772_a_at	2.1671	down	DAND5	DAN domain family
1553619_a_at	3.0479	down	TRIM43	tripartite motif-containing 43
1562722_at	3.84035	down	FLJ40296 /// LOC729233 /// LOC729240 /// LOC729246 /// LOC729250	FLJ40296 protein /// FLJ40296 protein family member /// FLJ40296 protein family member /// FLJ40296 protein family member /// FLJ40296 protein family member
200816_s_at	2.12196	up	PAFAH1B1	platelet-activating factor acetylhydrolase
200847_s_at	2.01655	up	TMEM66	transmembrane protein 66
201016_at	2.47076	up	EIF1AX	eukaryotic translation initiation factor 1A
201443_s_at	2.23395	up	ATP6AP2	ATPase
201839_s_at	2.26897	up	EPCAM	epithelial cell adhesion molecule
201921_at	2.31281	up	GNG10	guanine nucleotide binding protein (G protein)
202429_s_at	2.18606	up	PPP3CA	protein phosphatase 3 (formerly 2B)
202540_s_at	2.6312	up	HMGCR	3-hydroxy-3-methylglutaryl-Coenzyme A reductase
202569_s_at	2.07857	up	MARK3	MAP/microtubule affinity-regulating kinase 3
202591_s_at	2.57689	up	SSBP1	single-stranded DNA binding protein 1
202769_at	2.28481	up	CCNG2	cyclin G2
203218_at	2.00019	up	MAPK9	mitogen-activated protein kinase 9
203259_s_at	2.10098	up	HDDC2	HD domain containing 2
203341_at	2.09624	up	CEBPZ	CCAAT/enhancer binding protein (C/EBP)
203485_at	2.63038	up	RTN1	reticulon 1
203594_at	2.04085	up	RTCD1	RNA terminal phosphate cyclase domain 1
203598_s_at	2.47002	up	WBP4	WW domain binding protein 4 (formin binding protein 21)
203765_at	2.41492	up	GCA	grancalcin
203791_at	2.07606	up	DMXL1	Dmx-like 1
203925_at	2.21154	up	GCLM	glutamate-cysteine ligase
204005_s_at	2.04253	up	PAWR	PRKC
204244_s_at	2.226	up	DBF4	DBF4 homolog (S. cerevisiae)
204407_at	2.71039	up	TTF2	transcription termination factor
205123_s_at	2.59171	up	TMEFF1	transmembrane protein with EGF-like and two follistatin-like domains 1
205335_s_at	2.47617	up	SRP19	signal recognition particle 19kDa
205664_at	2.30075	up	KIN	KIN
206613_s_at	3.6893	up	TAF1A	TATA box binding protein (TBP)-associated factor
206721_at	2.03388	up	C1orf114	chromosome 1 open reading frame 114
206772_at	2.29657	up	PTH2R	parathyroid hormone 2 receptor
206958_s_at	2.62047	up	UPF3A	UPF3 regulator of nonsense transcripts homolog A (yeast)
207845_s_at	2.15228	up	ANAPC10	anaphase promoting complex subunit 10
208726_s_at	2.27155	up	EIF2S2	eukaryotic translation initiation factor 2
208815_x_at	2.00277	up	HSPA4	heat shock 70kDa protein 4
209084_s_at	2.03106	up	RAB28	RAB28
209096_at	2.05622	up	UBE2V2	ubiquitin-conjugating enzyme E2 variant 2
209571_at	2.22706	up	CIR	CBF1 interacting corepressor
209654_at	2.63951	up	KIAA0947	KIAA0947 protein
209662_at	2.53179	up	CETN3	centrin
209694_at	2.45686	up	PTS	6-pyruvoyltetrahydropterin synthase
209741_x_at	2.57864	up	SCAPER	S phase cyclin A-associated protein in the ER
209780_at	2.10919	up	PHTF2	putative homeodomain transcription factor 2
210054_at	2.06188	up	C4orf15	chromosome 4 open reading frame 15
210236_at	2.28827	up	PPFIA1	protein tyrosine phosphatase
210907_s_at	2.141	up	PDCD10	programmed cell death 10
211379_x_at	2.08842	up	B3GALNT1	beta-1
211754_s_at	2.08458	up	SLC25A17	solute carrier family 25 (mitochondrial carrier; peroxisomal membrane protein
212410_at	2.32181	up	EFHA1	EF-hand domain family
212449_s_at	2.01216	up	LYPLA1	lysophospholipase I
212633_at	2.37788	up	KIAA0776	KIAA0776
212640_at	2.01212	up	PTPLB	protein tyrosine phosphatase-like (proline instead of catalytic arginine)
212785_s_at	2.22048	up	LARP7	La ribonucleoprotein domain family
213092_x_at	2.32445	up	DNAJC9	DnaJ (Hsp40) homolog
213379_at	2.39602	up	COQ2	coenzyme Q2 homolog
213761_at	2.86925	up	MDM1	Mdm1 nuclear protein homolog (mouse)
214323_s_at	2.05899	up	UPF3A	UPF3 regulator of nonsense transcripts homolog A (yeast)
214586_at	2.4771	up	GPR37	G protein-coupled receptor 37 (endothelin receptor type B-like)
214696_at	2.47273	up	C17orf91	chromosome 17 open reading frame 91
215708_s_at	2.07057	up	PRIM2	primase
217979_at	2.42043	up	TSPAN13	tetraspanin 13
218171_at	2.2408	up	VPS4B	vacuolar protein sorting 4 homolog B (S. cerevisiae)
218304_s_at	2.27452	up	OSBPL11	oxysterol binding protein-like 11
218351_at	2.43683	up	COMMD8	COMM domain containing 8
218397_at	2.31833	up	FANCL	Fanconi anemia
218477_at	2.20507	up	TMEM14A	transmembrane protein 14A
218534_s_at	2.30959	up	AGGF1	angiogenic factor with G patch and FHA domains 1
218757_s_at	2.85044	up	UPF3B	UPF3 regulator of nonsense transcripts homolog B (yeast)
218842_at	2.17865	up	RPAP3	RNA polymerase II associated protein 3
219006_at	2.00628	up	C6orf66	chromosome 6 open reading frame 66
219049_at	2.32412	up	CSGALNACT1	chondroitin sulfate N-acetylgalactosaminyltransferase 1
219200_at	2.02476	up	FASTKD3	FAST kinase domains 3
219295_s_at	2.54474	up	PCOLCE2	procollagen C-endopeptidase enhancer 2
219474_at	2.02248	up	C3orf52	chromosome 3 open reading frame 52
219493_at	2.06554	up	SHCBP1	SHC SH2-domain binding protein 1
219540_at	2.11524	up	ZNF267	zinc finger protein 267
219972_s_at	2.43998	up	C14orf135 /// LOC100130173	chromosome 14 open reading frame 135 /// hypothetical protein LOC100130173
219983_at	2.00561	up	HRASLS	HRAS-like suppressor
220030_at	2.48558	up	STYK1	serine/threonine/tyrosine kinase 1
221218_s_at	2.03179	up	TPK1	thiamin pyrophosphokinase 1
221540_x_at	2.55325	up	GTF2H2 /// GTF2H2B /// GTF2H2C /// GTF2H2D	general transcription factor IIH
221547_at	2.06539	up	PRPF18	PRP18 pre-mRNA processing factor 18 homolog (S. cerevisiae)
221702_s_at	2.78205	up	TM2D3	TM2 domain containing 3
37577_at	2.02822	up	ARHGAP19	Rho GTPase activating protein 19
222402_at	2.72505	up	POMP	proteasome maturation protein
223381_at	2.96994	up	NUF2	NUF2
223475_at	2.06553	up	CRISPLD1	cysteine-rich secretory protein LCCL domain containing 1
223491_at	2.00495	up	COMMD2	COMM domain containing 2
223576_at	2.43251	up	C6orf203	chromosome 6 open reading frame 203
223735_at	2.03347	up	ARL6	ADP-ribosylation factor-like 6
223803_s_at	2.12492	up	ZCCHC10	zinc finger
223886_s_at	2.19553	up	RNF146	ring finger protein 146
224660_at	2.19241	up	PIGY	phosphatidylinositol glycan anchor biosynthesis
224705_s_at	3.13146	up	TNRC6A	trinucleotide repeat containing 6A
224844_at	2.62325	up	SLAIN2	SLAIN motif family
225284_at	2.1092	up	LOC144871	hypothetical protein LOC144871
225297_at	2.17122	up	CCDC5	coiled-coil domain containing 5 (spindle associated)
225367_at	3.50818	up	PGM2	phosphoglucomutase 2
225916_at	2.21658	up	ZNF131	zinc finger protein 131
226091_s_at	2.04781	up	MRFAP1	Mof4 family associated protein 1
226181_at	2.29357	up	TUBE1	tubulin
226287_at	2.76723	up	CCDC34	coiled-coil domain containing 34
226329_s_at	3.47067	up	MITD1	MIT
226332_at	2.11076	up	FAM133B /// LOC728153	family with sequence similarity 133
226354_at	2.05044	up	LACTB	lactamase
226398_s_at	2.65494	up	C10orf4	chromosome 10 open reading frame 4
226851_at	2.56649	up	LYPLAL1	lysophospholipase-like 1
226914_at	2.37011	up	ARPC5L	actin related protein 2/3 complex
227013_at	2.10969	up	LATS2	LATS
227105_at	2.10477	up	CSPP1	centrosome and spindle pole associated protein 1
227268_at	2.04608	up	RNFT1	ring finger protein
227521_at	2.14881	up	FBXO33	F-box protein 33
228185_at	2.13179	up	ZNF25	zinc finger protein 25
228378_at	2.27971	up	C12orf29	chromosome 12 open reading frame 29
228597_at	2.19461	up	C21orf45	chromosome 21 open reading frame 45
229700_at	2.04771	up	ZNF738	zinc finger protein 738
229865_at	2.08605	up	FNDC3B	fibronectin type III domain containing 3B
231121_at	2.40028	up	HPS3	Hermansky-Pudlak syndrome 3
231145_at	2.36361	up
231292_at	2.00558	up	EID3	EP300 interacting inhibitor of differentiation 3
231718_at	2.22182	up	SLU7	SLU7 splicing factor homolog (S. cerevisiae)
231906_at	2.36024	up	HOXD8	homeobox D8
231930_at	2.30259	up	ELMOD1	ELMO/CED-12 domain containing 1
232530_at	2.24681	up	PLD1	phospholipase D1
234405_s_at	2.05779	up	PHAX	phosphorylated adaptor for RNA export
234726_s_at	2.00962	up	TMEM168	transmembrane protein 168
235273_at	2.10226	up	DYX1C1	dyslexia susceptibility 1 candidate 1
235707_at	2.11422	up	LOC221710	hypothetical protein LOC221710
235740_at	2.35059	up
235749_at	2.3028	up	UGCGL2	UDP-glucose ceramide glucosyltransferase-like 2
236852_at	2.02793	up	FBXO43	F-box protein 43
237956_s_at	2.99902	up	LOC133874	hypothetical gene LOC133874
238250_at	2.04996	up	LOC100133236	PREDICTED: Homo sapiens hypothetical protein LOC100133236 (LOC100133236)
241022_at	2.13542	up
241170_at	2.03391	up
241342_at	2.12983	up	TMEM65	transmembrane protein 65
241766_at	2.20954	up
241959_at	2.20187	up	ANAPC10 /// ANAPC10P	anaphase promoting complex subunit 10 /// anaphase promoting complex subunit 10 pseudogene
242524_at	2.14074	up	CBLN4	cerebellin 4 precursor
243198_at	2.13161	up	TEX9	testis expressed 9
243610_at	2.45659	up	C9orf135	chromosome 9 open reading frame 135
243747_at	2.33122	up	ZNF599	zinc finger protein 599
244873_s_at	2.70921	up
1552390_a_at	2.05518	up	C8orf47	chromosome 8 open reading frame 47
1552426_a_at	2.89744	up	TM2D3	TM2 domain containing 3
1552521_a_at	2.03131	up	TMEM74	transmembrane protein 74
1555598_a_at	2.25485	up	DUSP19	dual specificity phosphatase 19
1553328_a_at	2.01816	up	SLC18A2	solute carrier family 18 (vesicular monoamine)
1553599_a_at	2.71458	up	SYCP3	synaptonemal complex protein 3
1554020_at	2.05935	up	BICD1	bicaudal D homolog 1 (Drosophila)
1557174_a_at	2.01601	up
1557424_at	2.20512	up
1562610_at	2.27404	up
1569469_a_at	2.82176	up	LHX8	LIM homeobox 8

## Sheet: human 2v4
The regulated genes from 2-cell to 4-cell stage of human
Probe Set ID	Fold change([2] vs [4])	Regulation([2] vs [4])	Gene Symbol	Gene Title
200038_s_at	2.98663	down	RPL17	ribosomal protein L17
200085_s_at	2.39682	down	TCEB2	transcription elongation factor B (SIII)
200099_s_at	2.00958	down	RPS3A	ribosomal protein S3A
200663_at	3.36611	down	CD63	CD63 molecule
200665_s_at	4.04345	down	SPARC	secreted protein
200740_s_at	2.21618	down	SUMO2 /// SUMO3	SMT3 suppressor of mif two 3 homolog 2 (S. cerevisiae) /// SMT3 suppressor of mif two 3 homolog 3 (S. cerevisiae)
200748_s_at	2.35236	down	FTH1	ferritin
200753_x_at	3.20205	down	SFRS2	splicing factor
200754_x_at	2.07117	down	SFRS2	splicing factor
200782_at	2.26395	down	ANXA5	annexin A5
200807_s_at	2.36105	down	HSPD1	heat shock 60kDa protein 1 (chaperonin)
200812_at	2.23282	down	CCT7	chaperonin containing TCP1
200820_at	2.02038	down	PSMD8	proteasome (prosome
200823_x_at	2.16482	down	LOC100131713 /// RPL29 /// RPL29P4	similar to ribosomal protein L29 /// ribosomal protein L29 /// ribosomal protein L29 pseudogene 4
200832_s_at	13.7501	down	SCD	stearoyl-CoA desaturase (delta-9-desaturase)
200853_at	6.65231	down	H2AFZ	H2A histone family
200862_at	3.74198	down	DHCR24	24-dehydrocholesterol reductase
200876_s_at	2.08174	down	PSMB1	proteasome (prosome
200886_s_at	4.94187	down	PGAM1	phosphoglycerate mutase 1 (brain)
200897_s_at	2.38359	down	PALLD	palladin
200907_s_at	2.1193	down	PALLD	palladin
200974_at	2.11849	down	ACTA2	actin
200999_s_at	2.70198	down	CKAP4	cytoskeleton-associated protein 4
201030_x_at	4.08689	down	LDHB	lactate dehydrogenase B
201057_s_at	2.40766	down	GOLGB1	golgin B1
201063_at	3.14666	down	RCN1	reticulocalbin 1
201086_x_at	2.01542	down	SON	SON DNA binding protein
201109_s_at	2.10702	down	THBS1	thrombospondin 1
201110_s_at	3.65604	down	THBS1	thrombospondin 1
201121_s_at	3.46106	down	PGRMC1	progesterone receptor membrane component 1
201132_at	2.41661	down	HNRNPH2	heterogeneous nuclear ribonucleoprotein H2 (H')
201162_at	2.27764	down	IGFBP7	insulin-like growth factor binding protein 7
201163_s_at	4.45223	down	IGFBP7	insulin-like growth factor binding protein 7
201174_s_at	2.18057	down	TERF2IP	telomeric repeat binding factor 2
201185_at	2.33185	down	HTRA1	HtrA serine peptidase 1
201215_at	3.66017	down	PLS3	plastin 3 (T isoform)
201275_at	5.82896	down	FDPS	farnesyl diphosphate synthase (farnesyl pyrophosphate synthetase
201289_at	2.36516	down	CYR61	cysteine-rich
201300_s_at	3.48341	down	PRNP	prion protein
201303_at	2.41526	down	EIF4A3	eukaryotic translation initiation factor 4A
201323_at	2.77088	down	EBNA1BP2	EBNA1 binding protein 2
201326_at	2.42018	down	CCT6A	chaperonin containing TCP1
201327_s_at	2.08903	down	CCT6A	chaperonin containing TCP1
201351_s_at	2.06618	down	YME1L1	YME1-like 1 (S. cerevisiae)
201375_s_at	2.13728	down	PPP2CB	protein phosphatase 2 (formerly 2A)
201405_s_at	2.05398	down	COPS6	COP9 constitutive photomorphogenic homolog subunit 6 (Arabidopsis)
201416_at	2.05833	down	SOX4	SRY (sex determining region Y)-box 4
201426_s_at	2.31426	down	VIM	vimentin
201430_s_at	2.80693	down	DPYSL3	dihydropyrimidinase-like 3
201431_s_at	3.33857	down	DPYSL3	dihydropyrimidinase-like 3
201470_at	3.02573	down	GSTO1	glutathione S-transferase omega 1
201486_at	2.18225	down	RCN2	reticulocalbin 2
201530_x_at	2.1457	down	EIF4A1	eukaryotic translation initiation factor 4A
201565_s_at	2.13804	down	ID2	inhibitor of DNA binding 2
201566_x_at	2.45174	down	ID2	inhibitor of DNA binding 2
201573_s_at	2.01045	down	ETF1	eukaryotic translation termination factor 1
201577_at	2.26856	down	NME1 /// NME2	non-metastatic cells 1
201590_x_at	3.91389	down	ANXA2	annexin A2
201631_s_at	3.10989	down	IER3	immediate early response 3
201645_at	2.20074	down	TNC	tenascin C
201666_at	3.33617	down	TIMP1	TIMP metallopeptidase inhibitor 1
201667_at	4.55696	down	GJA1	gap junction protein
201669_s_at	3.59654	down	MARCKS	myristoylated alanine-rich protein kinase C substrate
201695_s_at	2.11509	down	NP	nucleoside phosphorylase
201699_at	2.22283	down	PSMC6	proteasome (prosome
201739_at	3.85837	down	SGK1	serum/glucocorticoid regulated kinase 1
201757_at	2.77126	down	NDUFS5 /// RPL10	NADH dehydrogenase (ubiquinone) Fe-S protein 5
201761_at	4.40119	down	MTHFD2	methylenetetrahydrofolate dehydrogenase (NADP+ dependent) 2
201762_s_at	2.39938	down	PSME2	proteasome (prosome
201891_s_at	4.97719	down	B2M	beta-2-microglobulin
201922_at	2.4074	down	TINP1	TGF beta-inducible nuclear protein 1
201923_at	2.94195	down	PRDX4	peroxiredoxin 4
201952_at	2.46245	down	ALCAM	activated leukocyte cell adhesion molecule
201972_at	2.63184	down	ATP6V1A	ATPase
202033_s_at	2.10197	down	RB1CC1	RB1-inducible coiled-coil 1
202038_at	2.56832	down	UBE4A	ubiquitination factor E4A (UFD2 homolog
202054_s_at	2.21132	down	ALDH3A2	aldehyde dehydrogenase 3 family
202074_s_at	2.08644	down	OPTN	optineurin
202110_at	2.2387	down	COX7B	cytochrome c oxidase subunit VIIb
202194_at	3.82402	down	TMED5	transmembrane emp24 protein transport domain containing 5
202265_at	3.74621	down	BMI1	BMI1 polycomb ring finger oncogene
202284_s_at	3.21913	down	CDKN1A	cyclin-dependent kinase inhibitor 1A (p21
202314_at	3.94811	down	CYP51A1	cytochrome P450
202336_s_at	3.73101	down	PAM	peptidylglycine alpha-amidating monooxygenase
202393_s_at	2.1807	down	KLF10	Kruppel-like factor 10
202437_s_at	2.81958	down	CYP1B1	cytochrome P450
202468_s_at	4.917	down	CTNNAL1	catenin (cadherin-associated protein)
202469_s_at	2.06479	down	CPSF6	cleavage and polyadenylation specific factor 6
202502_at	2.37051	down	ACADM	acyl-Coenzyme A dehydrogenase
202540_s_at	4.25288	down	HMGCR	3-hydroxy-3-methylglutaryl-Coenzyme A reductase
202620_s_at	5.06763	down	PLOD2	procollagen-lysine
202629_at	2.24022	down	APPBP2	amyloid beta precursor protein (cytoplasmic tail) binding protein 2
202814_s_at	2.01886	down	HEXIM1	hexamethylene bis-acetamide inducible 1
202857_at	2.13747	down	CNPY2	canopy 2 homolog (zebrafish)
202912_at	4.18535	down	ADM	adrenomedullin
202949_s_at	2.51914	down	FHL2	four and a half LIM domains 2
203024_s_at	2.07209	down	C5orf15	chromosome 5 open reading frame 15
203259_s_at	2.00082	down	HDDC2	HD domain containing 2
203269_at	2.11445	down	NSMAF	neutral sphingomyelinase (N-SMase) activation associated factor
203304_at	2.77232	down	BAMBI	BMP and activin membrane-bound inhibitor homolog (Xenopus laevis)
203386_at	2.10835	down	TBC1D4	TBC1 domain family
203403_s_at	2.15115	down	RNF6	ring finger protein (C3H2C3 type) 6
203423_at	2.03088	down	RBP1	retinol binding protein 1
203525_s_at	2.05279	down	APC	adenomatous polyposis coli
203574_at	2.09009	down	NFIL3	nuclear factor
203606_at	2.05511	down	NDUFS6	NADH dehydrogenase (ubiquinone) Fe-S protein 6
203632_s_at	2.11037	down	GPRC5B	G protein-coupled receptor
203680_at	2.01877	down	PRKAR2B	protein kinase
203725_at	2.23716	down	GADD45A	growth arrest and DNA-damage-inducible
203743_s_at	2.5037	down	TDG	thymine-DNA glycosylase
203814_s_at	2.05201	down	NQO2	NAD(P)H dehydrogenase
203924_at	2.423	down	GSTA1	glutathione S-transferase alpha 1
203964_at	2.3813	down	NMI	N-myc (and STAT) interactor
204058_at	2.5253	down	ME1	malic enzyme 1
204141_at	8.39669	down	TUBB2A	tubulin
204162_at	2.06078	down	NDC80	NDC80 homolog
204337_at	2.90438	down	RGS4	regulator of G-protein signaling 4
204386_s_at	2.07742	down	MRP63	mitochondrial ribosomal protein 63
204391_x_at	2.16358	down	TRIM24	tripartite motif-containing 24
204955_at	3.85001	down	SRPX	sushi-repeat-containing protein
205047_s_at	3.56086	down	ASNS	asparagine synthetase
205178_s_at	3.58211	down	RBBP6	retinoblastoma binding protein 6
205292_s_at	2.3431	down	HNRNPA2B1	heterogeneous nuclear ribonucleoprotein A2/B1
205404_at	2.28764	down	HSD11B1	hydroxysteroid (11-beta) dehydrogenase 1
205690_s_at	2.20588	down	BUD31	BUD31 homolog (S. cerevisiae)
205899_at	2.22237	down	CCNA1	cyclin A1
205904_at	2.3251	down	MICA	MHC class I polypeptide-related sequence A
205971_s_at	2.06631	down	CTRB1 /// CTRB2	chymotrypsinogen B1 /// chymotrypsinogen B2
206294_at	7.83356	down	HSD3B2	hydroxy-delta-5-steroid dehydrogenase
206640_x_at	2.00227	down	GAGE12B /// GAGE12C /// GAGE12D /// GAGE12E /// GAGE12F /// GAGE12G /// GAGE12H /// GAGE12I /// GAGE2A /// GAGE2B /// GAGE2C /// GAGE2E /// GAGE4 /// GAGE5 /// GAGE6 /// GAGE7	G antigen 12B /// G antigen 12C /// G antigen 12D /// G antigen 12E /// G antigen 12F /// G antigen 12G /// G antigen 12H /// G antigen 12I /// G antigen 2A /// G antigen 2B /// G antigen 2C /// G antigen 2E /// G antigen 4 /// G antigen 5 /// G antigen 6
206935_at	3.13721	down	PCDH8	protocadherin 8
207023_x_at	2.62867	down	KRT10	keratin 10
207168_s_at	2.73884	down	H2AFY	H2A histone family
207227_x_at	4.1819	down	RFPL2	ret finger protein-like 2
207332_s_at	3.45381	down	TFRC	transferrin receptor (p90
207574_s_at	2.17509	down	GADD45B	growth arrest and DNA-damage-inducible
207688_s_at	2.25549	down
207934_at	3.88944	down	RFPL1	ret finger protein-like 1
207936_x_at	2.35016	down	RFPL3	ret finger protein-like 3
208103_s_at	2.1481	down	ANP32E	acidic (leucine-rich) nuclear phosphoprotein 32 family
208312_s_at	4.20608	down	PRAMEF1 /// PRAMEF13 /// PRAMEF2	PRAME family member 1 /// PRAME family member 13 /// PRAME family member 2
208634_s_at	2.21089	down	MACF1	microtubule-actin crosslinking factor 1
208638_at	2.65734	down	PDIA6	protein disulfide isomerase family A
208642_s_at	2.00713	down	XRCC5	X-ray repair complementing defective repair in Chinese hamster cells 5 (double-strand-break rejoining)
208659_at	3.23878	down	CLIC1	chloride intracellular channel 1
208672_s_at	2.01331	down	SFRS3	splicing factor
208673_s_at	2.01755	down	SFRS3	splicing factor
208680_at	2.01412	down	PRDX1	peroxiredoxin 1
208683_at	2.27891	down	CAPN2	calpain 2
208691_at	7.41278	down	TFRC	transferrin receptor (p90
208703_s_at	2.05496	down	APLP2	amyloid beta (A4) precursor-like protein 2
208726_s_at	2.03684	down	EIF2S2	eukaryotic translation initiation factor 2
208736_at	2.04215	down	ARPC3	actin related protein 2/3 complex
208768_x_at	2.12096	down	RPL22	ribosomal protein L22
208812_x_at	3.08385	down	HLA-C	major histocompatibility complex
208818_s_at	2.0833	down	COMT	catechol-O-methyltransferase
208864_s_at	2.99494	down	TXN	thioredoxin
208922_s_at	2.23387	down	NXF1	nuclear RNA export factor 1
209009_at	2.18753	down	ESD	esterase D/formylglutathione hydrolase
209017_s_at	2.04739	down	LONP1	lon peptidase 1
209118_s_at	6.70746	down	TUBA1A	tubulin
209122_at	3.37721	down	ADFP	adipose differentiation-related protein
209146_at	5.23422	down	SC4MOL	sterol-C4-methyl oxidase-like
209191_at	2.4752	down	TUBB6	tubulin
209219_at	2.18946	down	RDBP	RD RNA binding protein
209224_s_at	2.4304	down	NDUFA2	NADH dehydrogenase (ubiquinone) 1 alpha subcomplex
209377_s_at	4.2065	down	HMGN3	high mobility group nucleosomal binding domain 3
209386_at	2.48849	down	TM4SF1	transmembrane 4 L six family member 1
209397_at	2.08875	down	ME2	malic enzyme 2
209430_at	2.07381	down	BTAF1	BTAF1 RNA polymerase II
209608_s_at	2.18726	down	ACAT2	acetyl-Coenzyme A acetyltransferase 2
209654_at	2.43079	down	KIAA0947	KIAA0947 protein
209667_at	2.59558	down	CES2	carboxylesterase 2 (intestine
209694_at	2.07341	down	PTS	6-pyruvoyltetrahydropterin synthase
210002_at	2.28248	down	GATA6	GATA binding protein 6
210092_at	2.16969	down	MAGOH	mago-nashi homolog
210097_s_at	2.3737	down	NOL7	nucleolar protein 7
210305_at	2.49102	down	PDE4DIP	phosphodiesterase 4D interacting protein
210427_x_at	3.52667	down	ANXA2	annexin A2
210511_s_at	3.04376	down	INHBA	inhibin
210592_s_at	2.00251	down	SAT1	spermidine/spermine N1-acetyltransferase 1
210633_x_at	2.65632	down	KRT10	keratin 10
210825_s_at	2.03367	down	PEBP1	phosphatidylethanolamine binding protein 1
211623_s_at	2.59195	down	FBL	fibrillarin
211787_s_at	2.18088	down	EIF4A1	eukaryotic translation initiation factor 4A
211931_s_at	2.41764	down	HNRNPA3 /// HNRNPA3P1	heterogeneous nuclear ribonucleoprotein A3 /// heterogeneous nuclear ribonucleoprotein A3 pseudogene 1
211936_at	2.14055	down	HSPA5	heat shock 70kDa protein 5 (glucose-regulated protein
211959_at	6.05031	down	IGFBP5	insulin-like growth factor binding protein 5
211962_s_at	2.84167	down	ZFP36L1	zinc finger protein 36
211964_at	2.36199	down	COL4A2	collagen
211980_at	4.03746	down	COL4A1	collagen
212043_at	2.37568	down	TGOLN2	trans-golgi network protein 2
212048_s_at	2.72355	down	YARS	tyrosyl-tRNA synthetase
212058_at	2.01986	down	SR140	U2-associated SR140 protein
212077_at	3.56058	down	CALD1	caldesmon 1
212082_s_at	3.6242	down	MYL6 /// MYL6B	myosin
212094_at	2.30541	down	PEG10	paternally expressed 10
212124_at	2.79488	down	ZMIZ1	zinc finger
212158_at	2.27492	down	SDC2	syndecan 2
212219_at	2.05995	down	PSME4	proteasome (prosome
212270_x_at	2.41738	down	RPL17	ribosomal protein L17
212295_s_at	3.44442	down	SLC7A1	solute carrier family 7 (cationic amino acid transporter
212402_at	2.13633	down	ZC3H13	zinc finger CCCH-type containing 13
212428_at	2.27295	down	KIAA0368	KIAA0368
212513_s_at	2.18704	down	USP33	ubiquitin specific peptidase 33
212537_x_at	2.38606	down	RPL17	ribosomal protein L17
212687_at	4.96462	down	LIMS1	LIM and senescent cell antigen-like domains 1
212781_at	4.45489	down	RBBP6	retinoblastoma binding protein 6
212783_at	3.05353	down	RBBP6	retinoblastoma binding protein 6
212958_x_at	2.22938	down	PAM	peptidylglycine alpha-amidating monooxygenase
213093_at	8.75243	down	PRKCA	protein kinase C
213129_s_at	3.20801	down	GCSH /// LOC730107	glycine cleavage system protein H (aminomethyl carrier) /// similar to Glycine cleavage system H protein
213152_s_at	2.07069	down	SFRS2B	splicing factor
213287_s_at	2.92612	down	KRT10	keratin 10
213301_x_at	2.86654	down	TRIM24	tripartite motif-containing 24
213503_x_at	3.23437	down	ANXA2	annexin A2
213524_s_at	3.05713	down	G0S2	G0/G1switch 2
213564_x_at	7.32425	down	LDHB	lactate dehydrogenase B
213581_at	2.46967	down	PDCD2	programmed cell death 2
213720_s_at	2.06363	down	SMARCA4	SWI/SNF related
213911_s_at	9.50539	down	H2AFZ	H2A histone family
214016_s_at	2.31444	down	SFPQ	splicing factor proline/glutamine-rich (polypyrimidine tract binding protein associated)
214218_s_at	2.04148	down	XIST	X (inactive)-specific transcript (non-protein coding)
214224_s_at	3.06015	down	PIN4	protein (peptidylprolyl cis/trans isomerase) NIMA-interacting
214285_at	2.10596	down	FABP3	fatty acid binding protein 3
214288_s_at	2.084	down	PSMB1	proteasome (prosome
214356_s_at	2.0949	down	KIAA0368	KIAA0368
214363_s_at	2.09298	down	MATR3	matrin 3
214459_x_at	2.57176	down	HLA-C	major histocompatibility complex
214789_x_at	3.32585	down	SFRS2B	splicing factor
214882_s_at	3.84887	down	SFRS2	splicing factor
215017_s_at	2.41988	down	FNBP1L	formin binding protein 1-like
215091_s_at	2.37154	down	GTF3A	general transcription factor IIIA
215096_s_at	2.56205	down	ESD	esterase D/formylglutathione hydrolase
215313_x_at	2.03625	down	HLA-A	major histocompatibility complex
216001_at	5.47365	down	PRAMEF12	PRAME family member 12
216034_at	3.44485	down	ZNF280A	zinc finger protein 280A
216526_x_at	3.24906	down	HLA-C	major histocompatibility complex
216574_s_at	2.08183	down	hCG_2024410 /// RPE	rcRPE /// ribulose-5-phosphate-3-epimerase
216915_s_at	2.23241	down	PTPN12	protein tyrosine phosphatase
216944_s_at	2.18345	down	ITPR1	inositol 1
217365_at	2.59152	down	PRAMEF11	PRAME family member 11
217733_s_at	4.26519	down	TMSB10	thymosin beta 10
217764_s_at	4.59524	down	RAB31	RAB31
217769_s_at	2.01408	down	POMP	proteasome maturation protein
217801_at	2.63823	down	ATP5E	ATP synthase
217834_s_at	3.41113	down	SYNCRIP	synaptotagmin binding
217853_at	5.10195	down	TNS3	tensin 3
217883_at	2.41252	down	MMADHC	methylmalonic aciduria (cobalamin deficiency) cblD type
217911_s_at	2.19763	down	BAG3	BCL2-associated athanogene 3
217963_s_at	3.02731	down	NGFRAP1	nerve growth factor receptor (TNFRSF16) associated protein 1
217975_at	4.72374	down	WBP5	WW domain binding protein 5
217996_at	2.86158	down	PHLDA1	pleckstrin homology-like domain
218003_s_at	2.14367	down	FKBP3	FK506 binding protein 3
218101_s_at	2.09581	down	NDUFC2	NADH dehydrogenase (ubiquinone) 1
218188_s_at	2.48874	down	TIMM13	translocase of inner mitochondrial membrane 13 homolog (yeast)
218203_at	3.08874	down	ALG5	asparagine-linked glycosylation 5
218237_s_at	3.08599	down	SLC38A1	solute carrier family 38
218286_s_at	2.71144	down	RNF7	ring finger protein 7
218357_s_at	3.76058	down	TIMM8B	translocase of inner mitochondrial membrane 8 homolog B (yeast)
218469_at	5.32482	down	GREM1	gremlin 1
218611_at	4.48191	down	IER5	immediate early response 5
218671_s_at	2.09337	down	ATPIF1	ATPase inhibitory factor 1
218717_s_at	3.47638	down	LEPREL1	leprecan-like 1
218718_at	4.42037	down	PDGFC	platelet derived growth factor C
218854_at	2.09594	down	DSE	dermatan sulfate epimerase
218940_at	2.00875	down	C14orf138	chromosome 14 open reading frame 138
219117_s_at	3.48772	down	FKBP11	FK506 binding protein 11
219410_at	2.41944	down	TMEM45A	transmembrane protein 45A
219525_at	2.15165	down	SLC47A1	solute carrier family 47
219904_at	4.2959	down	ZSCAN5A	zinc finger and SCAN domain containing 5A
220513_at	6.26564	down	KHDC1 /// RP11-257K9.7	KH homology domain containing 1 /// hypothetical protein LOC100129128
220534_at	9.93744	down	TRIM48	tripartite motif-containing 48
220535_at	4.53611	down	FAM90A1	family with sequence similarity 90
220844_at	3.40371	down	TCEB3B	transcription elongation factor B polypeptide 3B (elongin A2)
220864_s_at	2.10918	down	NDUFA13	NADH dehydrogenase (ubiquinone) 1 alpha subcomplex
220895_at	3.1376	down	USP29	ubiquitin specific peptidase 29
220924_s_at	2.14536	down	SLC38A2	solute carrier family 38
220942_x_at	3.08779	down	FAM162A	family with sequence similarity 162
220960_x_at	2.1824	down	RPL22	ribosomal protein L22
221154_at	4.34519	down	TRIM49	tripartite motif-containing 49
221263_s_at	2.03989	down	SF3B5	splicing factor 3b
221509_at	4.59925	down	DENR	density-regulated protein
221570_s_at	2.11794	down	METTL5	methyltransferase like 5
221728_x_at	2.26667	down	XIST	X (inactive)-specific transcript (non-protein coding)
221731_x_at	3.43782	down	VCAN	versican
221750_at	7.26879	down	HMGCS1	3-hydroxy-3-methylglutaryl-Coenzyme A synthase 1 (soluble)
221775_x_at	2.0815	down	RPL22	ribosomal protein L22
221791_s_at	2.06765	down	CCDC72	coiled-coil domain containing 72
221808_at	2.01835	down	RAB9A	RAB9A
221841_s_at	3.99037	down	KLF4	Kruppel-like factor 4 (gut)
221847_at	2.63999	down	LOC100129361	hypothetical protein LOC100129361
222108_at	3.03331	down	AMIGO2	adhesion molecule with Ig-like domain 2
222154_s_at	2.2496	down	LOC26010	viral DNA polymerase-transactivated protein 6
31845_at	2.35727	down	ELF4	E74-like factor 4 (ets domain transcription factor)
222547_at	2.74364	down	MAP4K4	mitogen-activated protein kinase kinase kinase kinase 4
223000_s_at	2.47037	down	F11R	F11 receptor
223062_s_at	3.12481	down	PSAT1	phosphoserine aminotransferase 1
223096_at	2.05971	down	NOP5/NOP58	nucleolar protein NOP5/NOP58
223168_at	2.44316	down	RHOU	ras homolog gene family
223193_x_at	2.97213	down	FAM162A	family with sequence similarity 162
223295_s_at	2.29094	down	LUC7L	LUC7-like (S. cerevisiae)
223338_s_at	2.15186	down	ATPIF1	ATPase inhibitory factor 1
223361_at	2.77784	down	C6orf115	chromosome 6 open reading frame 115
223467_at	2.20727	down	RASD1	RAS
223839_s_at	5.02298	down	SCD /// SCDOS	stearoyl-CoA desaturase (delta-9-desaturase) /// stearoyl-CoA desaturase opposite strand
224345_x_at	2.84712	down	FAM162A	family with sequence similarity 162
224367_at	2.8744	down	BEX2	brain expressed X-linked 2
224439_x_at	2.23577	down	RNF7	ring finger protein 7
224523_s_at	2.098	down	C3orf26	chromosome 3 open reading frame 26
224558_s_at	2.34195	down	MALAT1	metastasis associated lung adenocarcinoma transcript 1 (non-protein coding)
224565_at	2.27085	down	NCRNA00084	non-protein coding RNA 84
224597_at	2.85614	down
224610_at	3.53772	down	SNHG1	small nucleolar RNA host gene 1 (non-protein coding)
224621_at	2.36735	down	MAPK1	mitogen-activated protein kinase 1
224657_at	2.43871	down	ERRFI1	ERBB receptor feedback inhibitor 1
224660_at	2.37575	down	PIGY	phosphatidylinositol glycan anchor biosynthesis
224710_at	2.17825	down	RAB34	RAB34
224759_s_at	3.32586	down	C12orf23	chromosome 12 open reading frame 23
224830_at	2.15916	down	NUDT21	nudix (nucleoside diphosphate linked moiety X)-type motif 21
224879_at	2.02824	down	C9orf123	chromosome 9 open reading frame 123
225198_at	2.41184	down	VAPA	VAMP (vesicle-associated membrane protein)-associated protein A
225272_at	2.07673	down	SAT2	spermidine/spermine N1-acetyltransferase family member 2
225275_at	4.10101	down	EDIL3	EGF-like repeats and discoidin I-like domains 3
225285_at	4.86264	down	BCAT1	branched chain aminotransferase 1
225367_at	2.08139	down	PGM2	phosphoglucomutase 2
225547_at	2.33046	down	SNHG6	small nucleolar RNA host gene 6 (non-protein coding)
225634_at	2.05309	down	ZC3HAV1	zinc finger CCCH-type
225728_at	9.55862	down	SORBS2	sorbin and SH3 domain containing 2
225866_at	2.11785	down	BXDC1	brix domain containing 1
226354_at	2.37269	down	LACTB	lactamase
226388_at	2.29828	down	TCEA3	transcription elongation factor A (SII)
226464_at	2.10635	down	C3orf58	chromosome 3 open reading frame 58
226517_at	5.63423	down	BCAT1	branched chain aminotransferase 1
227048_at	2.46597	down	LAMA1	laminin
227140_at	4.65609	down
227279_at	3.08468	down	TCEAL3	transcription elongation factor A (SII)-like 3
227517_s_at	2.26453	down	GAS5	growth arrest-specific 5 (non-protein coding)
227623_at	4.40875	down
227625_s_at	2.21141	down	STUB1	STIP1 homology and U-box containing protein 1
227692_at	2.14266	down	GNAI1	guanine nucleotide binding protein (G protein)
227952_at	4.04756	down
227998_at	2.00355	down	S100A16	S100 calcium binding protein A16
228049_x_at	3.7288	down
228135_at	2.16928	down	C1orf52	chromosome 1 open reading frame 52
228155_at	2.67772	down	C10orf57 /// C10orf58	chromosome 10 open reading frame 57 /// chromosome 10 open reading frame 58
228284_at	2.11195	down	TLE1	transducin-like enhancer of split 1 (E(sp1) homolog
228543_at	2.385	down	CSRP2BP	CSRP2 binding protein
228697_at	2.04171	down	HINT3	histidine triad nucleotide binding protein 3
228949_at	3.07514	down	GPR177	G protein-coupled receptor 177
231183_s_at	3.08131	down	JAG1	Transmembrane protein Jagged 1 (HJ1)
231358_at	2.18594	down	MRO	maestro
231568_at	2.3433	down	CT47.7 /// CT47.8 /// RP6-166C19.1 /// RP6-166C19.10 /// RP6-166C19.11 /// RP6-166C19.2 /// RP6-166C19.3 /// RP6-166C19.4 /// RP6-166C19.5 /// RP6-166C19.6 /// RP6-166C19.9	cancer/testis CT47 family
231896_s_at	2.0132	down	DENR	density-regulated protein
231921_at	2.32113	down	C2orf37	chromosome 2 open reading frame 37
234830_at	12.5681	down	FLJ20518	similar to FSHD region gene 2 protein
236161_at	2.34791	down
238021_s_at	2.38728	down	hCG_1815491	hCG1815491
240731_at	6.12696	down
1552329_at	3.85497	down	RBBP6	retinoblastoma binding protein 6
1552456_a_at	8.19281	down	MBD3L2	methyl-CpG binding domain protein 3-like 2
1552851_at	6.81853	down	ZSCAN4	zinc finger and SCAN domain containing 4
1552852_a_at	9.62362	down	ZSCAN4	zinc finger and SCAN domain containing 4
1553274_a_at	2.02977	down	SNRNP48	small nuclear ribonucleoprotein 48kDa (U11/U12)
1553618_at	5.78877	down	LOC653192 /// TRIM43	Tripartite motif-containing protein 43-like protein 1 /// tripartite motif-containing 43
1553619_a_at	10.8664	down	TRIM43	tripartite motif-containing 43
1553672_at	2.04085	down	ENAH	enabled homolog (Drosophila)
1556283_s_at	2.35708	down	FGFR1OP2	FGFR1 oncogene partner 2
1554678_s_at	2.00329	down	HNRPDL	heterogeneous nuclear ribonucleoprotein D-like
1555579_s_at	2.24927	down	PTPRM	protein tyrosine phosphatase
1555837_s_at	2.85052	down	POLR2B	polymerase (RNA) II (DNA directed) polypeptide B
1555844_s_at	2.50005	down	HNRNPM	heterogeneous nuclear ribonucleoprotein M
1555882_at	2.15501	down	SPIN3	spindlin family
1557053_s_at	2.6767	down	UBE2G2	ubiquitin-conjugating enzyme E2G 2 (UBC7 homolog
1562722_at	9.63215	down	FLJ40296 /// LOC729233 /// LOC729240 /// LOC729246 /// LOC729250	FLJ40296 protein /// FLJ40296 protein family member /// FLJ40296 protein family member /// FLJ40296 protein family member /// FLJ40296 protein family member
204675_at	2.0342	up	SRD5A1	steroid-5-alpha-reductase
206272_at	2.07349	up	RAB4A /// SPHAR	RAB4A
208998_at	2.21022	up	UCP2	uncoupling protein 2 (mitochondrial
209723_at	2.28599	up	SERPINB9	serpin peptidase inhibitor
214382_at	2.14223	up	UNC93A	unc-93 homolog A (C. elegans)
215629_s_at	2.26529	up	DLEU2 /// DLEU2L	deleted in lymphocytic leukemia 2 (non-protein coding) /// deleted in lymphocytic leukemia 2-like
216210_x_at	2.0161	up	TRIOBP	TRIO and F-actin binding protein
219262_at	2.04696	up	SUV39H2	suppressor of variegation 3-9 homolog 2 (Drosophila)
223282_at	2.03049	up	TSHZ1	teashirt zinc finger homeobox 1
225011_at	2.00323	up	PRKAR2A	Testis mRNA for the RII-alpha subunit of cAMP dependent protein kinase
226258_at	2.30773	up	AMN1	antagonist of mitotic exit network 1 homolog (S. cerevisiae)
228785_at	2.87246	up	ZNF281	Full length insert cDNA clone ZE09A11
229114_at	2.15391	up	GAB1	GRB2-associated binding protein 1
229568_at	2.18823	up	MOBKL2B	MOB1
230106_at	2.0445	up	ZXDC	ZXD family zinc finger C
230300_at	2.29748	up
230364_at	2.39145	up	CHPT1	choline phosphotransferase 1
231121_at	2.16753	up	HPS3	Hermansky-Pudlak syndrome 3
235198_at	2.03334	up	OSTM1	osteopetrosis associated transmembrane protein 1
235740_at	2.02324	up
236166_at	2.06963	up	LOC285147	hypothetical protein LOC285147
236624_at	2.2173	up	LOC643837	CDNA FLJ33781 fis
239715_at	2.11255	up
241367_at	2.05779	up	FLJ35767	FLJ35767 protein
241453_at	2.53774	up	PTK2	PTK2 protein tyrosine kinase 2
1552461_at	2.0019	up	FAM46D	family with sequence similarity 46
1552705_at	3.21511	up	DUSP19	dual specificity phosphatase 19
1553411_s_at	2.25988	up	SALL3	sal-like 3 (Drosophila)
1554067_at	2.2868	up	C12orf66	chromosome 12 open reading frame 66
1554155_at	2.02466	up	MCPH1	microcephalin 1

## Sheet: human 4v8
The regulated genes from 4-cell to 8-cell stage of human
Probe Set ID	Fold change([4] vs [8])	Regulation([4] vs [8])	Gene Symbol	Gene Title
200002_at	2.12441	down	RPL35	ribosomal protein L35
200005_at	3.16911	down	EIF3D	eukaryotic translation initiation factor 3
200007_at	2.60223	down	SRP14	signal recognition particle 14kDa (homologous Alu RNA binding protein)
200012_x_at	3.83738	down	LOC653737 /// LOC729402 /// RPL21	hypothetical LOC653737 /// ribosomal protein L21-like /// ribosomal protein L21
200014_s_at	2.17225	down	HNRNPC	heterogeneous nuclear ribonucleoprotein C (C1/C2)
200019_s_at	3.68926	down	FAU	Finkel-Biskis-Reilly murine sarcoma virus (FBR-MuSV) ubiquitously expressed
200026_at	2.42593	down	RPL34	ribosomal protein L34
200029_at	2.03579	down	RPL19	ribosomal protein L19
200038_s_at	2.66975	down	RPL17	ribosomal protein L17
200039_s_at	2.01856	down	PSMB2	proteasome (prosome
200045_at	10.0115	down	ABCF1	ATP-binding cassette
200047_s_at	20.4522	down	YY1	YY1 transcription factor
200056_s_at	11.0137	down	C1D	nuclear DNA-binding protein
200072_s_at	4.40069	down	HNRNPM	heterogeneous nuclear ribonucleoprotein M
200073_s_at	2.47018	down	HNRNPD	heterogeneous nuclear ribonucleoprotein D (AU-rich element RNA binding protein 1
200075_s_at	2.25304	down	GUK1	guanylate kinase 1
200077_s_at	3.39595	down	OAZ1	ornithine decarboxylase antizyme 1
200085_s_at	14.5793	down	TCEB2	transcription elongation factor B (SIII)
200089_s_at	2.41863	down	RPL4	ribosomal protein L4
200593_s_at	5.22914	down	HNRNPU	heterogeneous nuclear ribonucleoprotein U (scaffold attachment factor A)
200596_s_at	2.26252	down	EIF3A	eukaryotic translation initiation factor 3
200600_at	2.02018	down	MSN	moesin
200610_s_at	2.89977	down	NCL	nucleolin
200616_s_at	2.29709	down	MLEC	malectin
200622_x_at	3.93653	down	CALM1 /// CALM2 /// CALM3	calmodulin 1 (phosphorylase kinase
200624_s_at	29.8217	down	MATR3	matrin 3
200625_s_at	2.45811	down	CAP1	CAP
200626_s_at	6.8345	down	MATR3	matrin 3
200645_at	2.04079	down	GABARAP	GABA(A) receptor-associated protein
200648_s_at	39.5766	down	GLUL	glutamate-ammonia ligase (glutamine synthetase)
200650_s_at	3.11973	down	LDHA	lactate dehydrogenase A
200651_at	3.11215	down	GNB2L1	guanine nucleotide binding protein (G protein)
200663_at	2.98163	down	CD63	CD63 molecule
200664_s_at	2.63175	down	DNAJB1	DnaJ (Hsp40) homolog
200665_s_at	2.0001	down	SPARC	secreted protein
200697_at	3.2557	down	HK1	hexokinase 1
200703_at	4.14326	down	DYNLL1	dynein
200716_x_at	2.12473	down	RPL13A	ribosomal protein L13a
200720_s_at	2.09533	down	ACTR1A	ARP1 actin-related protein 1 homolog A
200730_s_at	5.05226	down	PTP4A1	protein tyrosine phosphatase type IVA
200733_s_at	6.63673	down	PTP4A1	protein tyrosine phosphatase type IVA
200734_s_at	5.99458	down	ARF3	ADP-ribosylation factor 3
200735_x_at	2.067	down	NACA	nascent polypeptide-associated complex alpha subunit
200736_s_at	2.33296	down	GPX1	glutathione peroxidase 1
200753_x_at	8.45601	down	SFRS2	splicing factor
200754_x_at	13.8126	down	SFRS2	splicing factor
200768_s_at	3.18936	down	MAT2A	methionine adenosyltransferase II
200773_x_at	3.05757	down	PTMA	prothymosin
200775_s_at	2.00786	down	HNRNPK	heterogeneous nuclear ribonucleoprotein K
200776_s_at	15.1941	down	BZW1	basic leucine zipper and W2 domains 1
200779_at	2.25459	down	ATF4	activating transcription factor 4 (tax-responsive enhancer element B67)
200782_at	2.09096	down	ANXA5	annexin A5
200797_s_at	2.7222	down	MCL1	myeloid cell leukemia sequence 1 (BCL2-related)
200798_x_at	29.6053	down	MCL1	myeloid cell leukemia sequence 1 (BCL2-related)
200803_s_at	2.14976	down	TMBIM6	transmembrane BAX inhibitor motif containing 6
200812_at	2.03963	down	CCT7	chaperonin containing TCP1
200820_at	3.57537	down	PSMD8	proteasome (prosome
200822_x_at	2.82335	down	TPI1	triosephosphate isomerase 1
200826_at	2.84385	down	SNRPD2	small nuclear ribonucleoprotein D2 polypeptide 16.5kDa
200828_s_at	2.07289	down	ZNF207	zinc finger protein 207
200844_s_at	2.5781	down	PRDX6	peroxiredoxin 6
200847_s_at	2.11214	down	TMEM66	transmembrane protein 66
200851_s_at	4.61142	down	KIAA0174	KIAA0174
200853_at	22.33	down	H2AFZ	H2A histone family
200862_at	2.34822	down	DHCR24	24-dehydrocholesterol reductase
200863_s_at	3.39357	down	RAB11A	RAB11A
200871_s_at	2.28218	down	PSAP	prosaposin
200872_at	2.13475	down	S100A10	S100 calcium binding protein A10
200875_s_at	2.9691	down	NOP56	NOP56 ribonucleoprotein homolog (yeast)
200876_s_at	2.68096	down	PSMB1	proteasome (prosome
200886_s_at	5.07375	down	PGAM1	phosphoglycerate mutase 1 (brain)
200892_s_at	7.34023	down	SFRS10	splicing factor
200897_s_at	2.11997	down	PALLD	palladin
200905_x_at	4.24449	down	HLA-E	major histocompatibility complex
200908_s_at	2.43341	down	RPLP2	ribosomal protein
200921_s_at	3.6514	down	BTG1	B-cell translocation gene 1
200924_s_at	2.09688	down	LOC442497 /// SLC3A2	hypothetical protein LOC442497 /// solute carrier family 3 (activators of dibasic and neutral amino acid transport)
200925_at	2.42505	down	COX6A1	cytochrome c oxidase subunit VIa polypeptide 1
200946_x_at	4.0199	down	GLUD1	glutamate dehydrogenase 1
200959_at	2.33113	down	FUS	fusion (involved in t(12;16) in malignant liposarcoma)
200966_x_at	2.03269	down	ALDOA	aldolase A
200974_at	3.15614	down	ACTA2	actin
200987_x_at	3.5818	down	PSME3	proteasome (prosome
200992_at	3.75042	down	IPO7	importin 7
201016_at	3.30995	down	EIF1AX	eukaryotic translation initiation factor 1A
201023_at	2.65883	down	TAF7	TAF7 RNA polymerase II
201025_at	2.021	down	EIF5B	eukaryotic translation initiation factor 5B
201030_x_at	2.72895	down	LDHB	lactate dehydrogenase B
201031_s_at	2.18541	down	HNRNPH1	heterogeneous nuclear ribonucleoprotein H1 (H)
201048_x_at	5.23834	down	RAB6A	RAB6A
201057_s_at	3.21331	down	GOLGB1	golgin B1
201077_s_at	5.44043	down	NHP2L1	NHP2 non-histone chromosome protein 2-like 1 (S. cerevisiae)
201091_s_at	8.94861	down	CBX3 /// LOC653972	chromobox homolog 3 (HP1 gamma homolog
201096_s_at	9.294	down	ARF4	ADP-ribosylation factor 4
201105_at	2.01462	down	LGALS1	lectin
201106_at	4.08186	down	GPX4	glutathione peroxidase 4 (phospholipid hydroperoxidase)
201113_at	2.045	down	TUFM	Tu translation elongation factor
201119_s_at	2.0484	down	COX8A	cytochrome c oxidase subunit 8A (ubiquitous)
201120_s_at	3.79383	down	PGRMC1	progesterone receptor membrane component 1
201147_s_at	2.25276	down	TIMP3	TIMP metallopeptidase inhibitor 3
201150_s_at	3.42001	down	TIMP3	TIMP metallopeptidase inhibitor 3
201154_x_at	2.36013	down	RPL4	ribosomal protein L4
201157_s_at	8.60086	down	NMT1	N-myristoyltransferase 1
201162_at	3.89239	down	IGFBP7	insulin-like growth factor binding protein 7
201163_s_at	4.25909	down	IGFBP7	insulin-like growth factor binding protein 7
201166_s_at	2.17835	down	PUM1	pumilio homolog 1 (Drosophila)
201173_x_at	3.79789	down	NUDC	nuclear distribution gene C homolog (A. nidulans)
201174_s_at	11.6136	down	TERF2IP	telomeric repeat binding factor 2
201185_at	3.60825	down	HTRA1	HtrA serine peptidase 1
201186_at	2.69083	down	LRPAP1	low density lipoprotein receptor-related protein associated protein 1
201209_at	2.35622	down	HDAC1	histone deacetylase 1
201215_at	3.56608	down	PLS3	plastin 3 (T isoform)
201231_s_at	2.9352	down	ENO1	enolase 1
201244_s_at	5.31896	down	RAF1	v-raf-1 murine leukemia viral oncogene homolog 1
201253_s_at	4.87436	down	CDIPT	CDP-diacylglycerol--inositol 3-phosphatidyltransferase (phosphatidylinositol synthase)
201277_s_at	16.6827	down	HNRNPAB	heterogeneous nuclear ribonucleoprotein A/B
201279_s_at	3.90474	down	DAB2	disabled homolog 2
201296_s_at	3.96106	down	WSB1	WD repeat and SOCS box-containing 1
201300_s_at	2.07772	down	PRNP	prion protein
201303_at	8.65757	down	EIF4A3	eukaryotic translation initiation factor 4A
201311_s_at	2.05527	down	SH3BGRL	SH3 domain binding glutamic acid-rich protein like
201313_at	8.21512	down	ENO2	enolase 2 (gamma
201315_x_at	2.63955	down	IFITM2	interferon induced transmembrane protein 2 (1-8D)
201323_at	6.69822	down	EBNA1BP2	EBNA1 binding protein 2
201327_s_at	3.73824	down	CCT6A	chaperonin containing TCP1
201342_at	2.95701	down	SNRPC	small nuclear ribonucleoprotein polypeptide C
201351_s_at	2.77233	down	YME1L1	YME1-like 1 (S. cerevisiae)
201364_s_at	5.29695	down	OAZ2	ornithine decarboxylase antizyme 2
201368_at	2.39946	down	ZFP36L2	zinc finger protein 36
201375_s_at	2.77921	down	PPP2CB	protein phosphatase 2 (formerly 2A)
201381_x_at	3.03368	down	CACYBP	calcyclin binding protein
201385_at	2.77337	down	DHX15	DEAH (Asp-Glu-Ala-His) box polypeptide 15
201395_at	2.19643	down	RBM5	RNA binding motif protein 5
201412_at	3.42974	down	LRP10	low density lipoprotein receptor-related protein 10
201416_at	8.44429	down	SOX4	SRY (sex determining region Y)-box 4
201417_at	4.11774	down	SOX4	SRY (sex determining region Y)-box 4
201418_s_at	2.11499	down	SOX4	SRY (sex determining region Y)-box 4
201420_s_at	6.1323	down	WDR77	WD repeat domain 77
201422_at	5.36503	down	IFI30	interferon
201426_s_at	2.01355	down	VIM	vimentin
201430_s_at	2.06493	down	DPYSL3	dihydropyrimidinase-like 3
201457_x_at	2.37734	down	BUB3	budding uninhibited by benzimidazoles 3 homolog (yeast)
201476_s_at	2.87238	down	RRM1	ribonucleotide reductase M1
201480_s_at	2.3345	down	SUPT5H	suppressor of Ty 5 homolog (S. cerevisiae)
201483_s_at	15.3796	down	SUPT4H1	suppressor of Ty 4 homolog 1 (S. cerevisiae)
201484_at	2.30145	down	SUPT4H1	suppressor of Ty 4 homolog 1 (S. cerevisiae)
201520_s_at	2.10915	down	GRSF1	G-rich RNA sequence binding factor 1
201521_s_at	13.9475	down	NCBP2	nuclear cap binding protein subunit 2
201523_x_at	2.02859	down	UBE2N	ubiquitin-conjugating enzyme E2N (UBC13 homolog
201530_x_at	6.31734	down	EIF4A1	eukaryotic translation initiation factor 4A
201541_s_at	2.19422	down	ZNHIT1	zinc finger
201543_s_at	10.0876	down	SAR1A	SAR1 homolog A (S. cerevisiae)
201548_s_at	86.1006	down	JARID1B	jumonji
201549_x_at	2.59963	down	JARID1B	jumonji
201573_s_at	6.53228	down	ETF1	eukaryotic translation termination factor 1
201577_at	2.1846	down	NME1 /// NME2	non-metastatic cells 1
201584_s_at	12.0795	down	DDX39	DEAD (Asp-Glu-Ala-Asp) box polypeptide 39
201629_s_at	6.76912	down	ACP1	acid phosphatase 1
201631_s_at	13.3617	down	IER3	immediate early response 3
201645_at	3.37341	down	TNC	tenascin C
201665_x_at	2.04178	down	RPS17	ribosomal protein S17
201666_at	3.44017	down	TIMP1	TIMP metallopeptidase inhibitor 1
201669_s_at	2.621	down	MARCKS	myristoylated alanine-rich protein kinase C substrate
201680_x_at	4.37612	down	ARS2	arsenate resistance protein 2
201686_x_at	2.20658	down	API5	apoptosis inhibitor 5
201695_s_at	5.20005	down	NP	nucleoside phosphorylase
201717_at	3.54715	down	MRPL49	mitochondrial ribosomal protein L49
201739_at	4.56026	down	SGK1	serum/glucocorticoid regulated kinase 1
201748_s_at	2.13408	down	SAFB	scaffold attachment factor B
201757_at	2.74368	down	NDUFS5 /// RPL10	NADH dehydrogenase (ubiquinone) Fe-S protein 5
201761_at	3.14201	down	MTHFD2	methylenetetrahydrofolate dehydrogenase (NADP+ dependent) 2
201762_s_at	4.63517	down	PSME2	proteasome (prosome
201763_s_at	2.12612	down	DAXX	death-domain associated protein
201821_s_at	7.17826	down	TIMM17A	translocase of inner mitochondrial membrane 17 homolog A (yeast)
201822_at	2.00825	down	TIMM17A	translocase of inner mitochondrial membrane 17 homolog A (yeast)
201828_x_at	2.08026	down	FAM127A	family with sequence similarity 127
201833_at	3.63216	down	HDAC2	histone deacetylase 2
201844_s_at	3.41764	down	RYBP	RING1 and YY1 binding protein
201845_s_at	8.77845	down	RYBP	RING1 and YY1 binding protein
201846_s_at	2.77041	down	RYBP	RING1 and YY1 binding protein
201848_s_at	2.25486	down	BNIP3	BCL2/adenovirus E1B 19kDa interacting protein 3
201863_at	9.5144	down	FAM32A	family with sequence similarity 32
201871_s_at	5.37425	down	UBXN1	UBX domain protein 1
201901_s_at	3.50032	down	YY1	YY1 transcription factor
201909_at	6.79157	down	LOC100133662 /// RPS4Y1	hypothetical protein LOC100133662 /// ribosomal protein S4
201917_s_at	10.6738	down	SLC25A36	solute carrier family 25
201918_at	3.33652	down	SLC25A36	solute carrier family 25
201919_at	3.07493	down	SLC25A36	solute carrier family 25
201920_at	2.423	down	SLC20A1	solute carrier family 20 (phosphate transporter)
201922_at	3.2209	down	TINP1	TGF beta-inducible nuclear protein 1
201923_at	3.23993	down	PRDX4	peroxiredoxin 4
201933_at	3.34862	down	CHMP1A	chromatin modifying protein 1A
201934_at	2.42108	down	WDR82	WD repeat domain 82
201937_s_at	2.34092	down	DNPEP	aspartyl aminopeptidase
201952_at	2.97339	down	ALCAM	activated leukocyte cell adhesion molecule
201993_x_at	3.33638	down	HNRPDL	heterogeneous nuclear ribonucleoprotein D-like
201997_s_at	2.00958	down	SPEN	spen homolog
202026_at	2.43058	down	SDHD	succinate dehydrogenase complex
202074_s_at	3.02529	down	OPTN	optineurin
202090_s_at	2.45179	down	UQCR	ubiquinol-cytochrome c reductase
202110_at	2.92435	down	COX7B	cytochrome c oxidase subunit VIIb
202121_s_at	2.51032	down	CHMP2A	chromatin modifying protein 2A
202126_at	3.16701	down	PRPF4B	PRP4 pre-mRNA processing factor 4 homolog B (yeast)
202127_at	2.09998	down	PRPF4B	PRP4 pre-mRNA processing factor 4 homolog B (yeast)
202147_s_at	4.44759	down	IFRD1	interferon-related developmental regulator 1
202166_s_at	2.28018	down	PPP1R2	protein phosphatase 1
202170_s_at	3.64774	down	AASDHPPT	aminoadipate-semialdehyde dehydrogenase-phosphopantetheinyl transferase
202189_x_at	2.05833	down	PTBP1	polypyrimidine tract binding protein 1
202195_s_at	3.3954	down	TMED5	transmembrane emp24 protein transport domain containing 5
202219_at	3.42456	down	SLC6A8	solute carrier family 6 (neurotransmitter transporter
202233_s_at	3.7295	down	UQCRH	ubiquinol-cytochrome c reductase hinge protein
202236_s_at	14.9252	down	SLC16A1	solute carrier family 16
202241_at	3.60594	down	TRIB1	tribbles homolog 1 (Drosophila)
202243_s_at	2.08035	down	PSMB4	proteasome (prosome
202246_s_at	3.05271	down	CDK4	cyclin-dependent kinase 4
202257_s_at	3.09401	down	CD2BP2	CD2 (cytoplasmic tail) binding protein 2
202262_x_at	2.20409	down	DDAH2	dimethylarginine dimethylaminohydrolase 2
202264_s_at	2.4332	down	TOMM40	translocase of outer mitochondrial membrane 40 homolog (yeast)
202282_at	2.31698	down	HSD17B10	hydroxysteroid (17-beta) dehydrogenase 10
202298_at	4.00768	down	NDUFA1	NADH dehydrogenase (ubiquinone) 1 alpha subcomplex
202299_s_at	4.41031	down	HBXIP	hepatitis B virus x interacting protein
202300_at	3.93667	down	HBXIP	hepatitis B virus x interacting protein
202302_s_at	3.16138	down	RSRC2	arginine/serine-rich coiled-coil 2
202306_at	3.08013	down	POLR2G	polymerase (RNA) II (DNA directed) polypeptide G
202333_s_at	4.14912	down	UBE2B	ubiquitin-conjugating enzyme E2B (RAD6 homolog)
202334_s_at	2.40062	down	UBE2B	ubiquitin-conjugating enzyme E2B (RAD6 homolog)
202336_s_at	2.48995	down	PAM	peptidylglycine alpha-amidating monooxygenase
202338_at	2.53116	down	TK1	thymidine kinase 1
202343_x_at	2.31073	down	COX5B	cytochrome c oxidase subunit Vb
202347_s_at	2.38567	down	UBE2K	ubiquitin-conjugating enzyme E2K (UBC1 homolog
202352_s_at	2.39395	down	PSMD12	proteasome (prosome
202354_s_at	2.06732	down	GTF2F1	general transcription factor IIF
202355_s_at	7.71997	down	GTF2F1	general transcription factor IIF
202356_s_at	2.16077	down	GTF2F1	general transcription factor IIF
202386_s_at	2.48419	down	KIAA0430	KIAA0430
202387_at	2.13467	down	BAG1	BCL2-associated athanogene
202391_at	4.02867	down	BASP1	brain abundant
202393_s_at	6.82594	down	KLF10	Kruppel-like factor 10
202406_s_at	3.88128	down	TIAL1	TIA1 cytotoxic granule-associated RNA binding protein-like 1
202408_s_at	2.8413	down	PRPF31	PRP31 pre-mRNA processing factor 31 homolog (S. cerevisiae)
202420_s_at	6.05232	down	DHX9	DEAH (Asp-Glu-Ala-His) box polypeptide 9
202431_s_at	14.9325	down	MYC	v-myc myelocytomatosis viral oncogene homolog (avian)
202458_at	2.20654	down	PRSS23	protease
202461_at	2.01526	down	EIF2B2	eukaryotic translation initiation factor 2B
202464_s_at	6.54241	down	PFKFB3	6-phosphofructo-2-kinase/fructose-2
202487_s_at	10.7493	down	H2AFV	H2A histone family
202492_at	2.32095	down	ATG9A	ATG9 autophagy related 9 homolog A (S. cerevisiae)
202497_x_at	23.4877	down	SLC2A3	solute carrier family 2 (facilitated glucose transporter)
202498_s_at	4.21532	down	SLC2A3	solute carrier family 2 (facilitated glucose transporter)
202499_s_at	10.2308	down	SLC2A3	solute carrier family 2 (facilitated glucose transporter)
202503_s_at	2.37671	down	KIAA0101	KIAA0101
202521_at	6.55524	down	CTCF	CCCTC-binding factor (zinc finger protein)
202542_s_at	2.60302	down	SCYE1	small inducible cytokine subfamily E
202560_s_at	3.75453	down	C1orf77	chromosome 1 open reading frame 77
202579_x_at	2.15598	down	HMGN4	high mobility group nucleosomal binding domain 4
202586_at	2.31828	down	POLR2L	polymerase (RNA) II (DNA directed) polypeptide L
202598_at	3.01497	down	S100A13	S100 calcium binding protein A13
202605_at	2.55365	down	GUSB	glucuronidase
202635_s_at	2.84718	down	POLR2K	polymerase (RNA) II (DNA directed) polypeptide K
202636_at	2.43807	down	RNF103	ring finger protein 103
202672_s_at	8.78078	down	ATF3	activating transcription factor 3
202673_at	3.78284	down	DPM1	dolichyl-phosphate mannosyltransferase polypeptide 1
202678_at	3.79247	down	GTF2A2	general transcription factor IIA
202680_at	7.38222	down	GTF2E2	general transcription factor IIE
202684_s_at	2.98194	down	RNMT	RNA (guanine-7-) methyltransferase
202708_s_at	11.8836	down	HIST2H2BE	histone cluster 2
202712_s_at	2.22433	down	CKMT1A /// CKMT1B /// LOC100133623	creatine kinase
202713_s_at	2.82377	down	KIAA0391	KIAA0391
202733_at	2.05074	down	P4HA2	prolyl 4-hydroxylase
202735_at	2.41372	down	EBP	emopamil binding protein (sterol isomerase)
202748_at	2.00053	down	GBP2	guanylate binding protein 2
202750_s_at	4.15305	down	TFIP11	tuftelin interacting protein 11
202758_s_at	2.12618	down	RFXANK	regulatory factor X-associated ankyrin-containing protein
202776_at	3.13435	down	DNTTIP2	deoxynucleotidyltransferase
202799_at	7.19392	down	CLPP	ClpP caseinolytic peptidase
202810_at	2.24106	down	DRG1	developmentally regulated GTP binding protein 1
202814_s_at	3.04848	down	HEXIM1	hexamethylene bis-acetamide inducible 1
202819_s_at	3.07201	down	TCEB3	transcription elongation factor B (SIII)
202824_s_at	2.44683	down	TCEB1	transcription elongation factor B (SIII)
202839_s_at	2.31155	down	NDUFB7	NADH dehydrogenase (ubiquinone) 1 beta subcomplex
202856_s_at	2.08912	down	SLC16A3	solute carrier family 16
202858_at	2.2012	down	U2AF1	U2 small nuclear RNA auxiliary factor 1
202871_at	2.79351	down	TRAF4	TNF receptor-associated factor 4
202882_x_at	5.15701	down	NOL7	nucleolar protein 7
202892_at	2.27577	down	CDC23	cell division cycle 23 homolog (S. cerevisiae)
202894_at	2.16869	down	EPHB4	EPH receptor B4
202899_s_at	17.7137	down	SFRS3	splicing factor
202912_at	2.278	down	ADM	adrenomedullin
202937_x_at	3.18033	down	RRP7A	ribosomal RNA processing 7 homolog A (S. cerevisiae)
202949_s_at	2.21549	down	FHL2	four and a half LIM domains 2
202954_at	4.64699	down	UBE2C	ubiquitin-conjugating enzyme E2C
202964_s_at	2.10792	down	RFX5	regulatory factor X
202969_at	2.02281	down	DYRK2	dual-specificity tyrosine-(Y)-phosphorylation regulated kinase 2
202980_s_at	2.55936	down	SIAH1	seven in absentia homolog 1 (Drosophila)
203023_at	3.42926	down	NOP16	NOP16 nucleolar protein homolog (yeast)
203054_s_at	2.28532	down	TCTA	T-cell leukemia translocation altered gene
203068_at	7.82756	down	KLHL21	kelch-like 21 (Drosophila)
203079_s_at	6.68674	down	CUL2	cullin 2
203094_at	9.57109	down	MAD2L1BP	MAD2L1 binding protein
203113_s_at	2.06935	down	EEF1D	eukaryotic translation elongation factor 1 delta (guanine nucleotide exchange protein)
203114_at	6.65951	down	LYPLA1 /// SSSCA1	lysophospholipase I /// Sjogren syndrome/scleroderma autoantigen 1
203119_at	2.5831	down	CCDC86	coiled-coil domain containing 86
203152_at	2.15947	down	MRPL40	mitochondrial ribosomal protein L40
203158_s_at	7.83718	down	GLS	glutaminase
203171_s_at	5.31048	down	KIAA0409	KIAA0409
203188_at	2.46583	down	B3GNT1	UDP-GlcNAc:betaGal beta-1
203190_at	2.5524	down	NDUFS8	NADH dehydrogenase (ubiquinone) Fe-S protein 8
203214_x_at	2.5385	down	CDC2	cell division cycle 2
203219_s_at	2.20732	down	APRT	adenine phosphoribosyltransferase
203224_at	14.0062	down	RFK	riboflavin kinase
203225_s_at	37.0321	down	RFK	riboflavin kinase
203255_at	2.21945	down	FBXO11	F-box protein 11
203269_at	2.45444	down	NSMAF	neutral sphingomyelinase (N-SMase) activation associated factor
203272_s_at	2.46757	down	TUSC2	tumor suppressor candidate 2
203292_s_at	2.04053	down	VPS11	vacuolar protein sorting 11 homolog (S. cerevisiae)
203304_at	4.99018	down	BAMBI	BMP and activin membrane-bound inhibitor homolog (Xenopus laevis)
203307_at	2.21656	down	GNL1	guanine nucleotide binding protein-like 1
203312_x_at	3.23759	down	ARF6	ADP-ribosylation factor 6
203313_s_at	6.1664	down	TGIF1	TGFB-induced factor homeobox 1
203341_at	4.6997	down	CEBPZ	CCAAT/enhancer binding protein (C/EBP)
203353_s_at	3.97543	down	MBD1	methyl-CpG binding domain protein 1
203358_s_at	3.50905	down	EZH2	enhancer of zeste homolog 2 (Drosophila)
203380_x_at	2.37747	down	SFRS5	splicing factor
203406_at	3.20236	down	MFAP1	microfibrillar-associated protein 1
203411_s_at	2.4547	down	LMNA	lamin A/C
203423_at	2.44093	down	RBP1	retinol binding protein 1
203430_at	4.49322	down	HEBP2	heme binding protein 2
203432_at	2.43854	down	TMPO	thymopoietin
203436_at	2.12755	down	RPP30	ribonuclease P/MRP 30kDa subunit
203462_x_at	2.70504	down	EIF3B	eukaryotic translation initiation factor 3
203467_at	2.11978	down	PMM1	phosphomannomutase 1
203476_at	9.75117	down	TPBG	trophoblast glycoprotein
203511_s_at	4.90173	down	TRAPPC3	trafficking protein particle complex 3
203534_at	4.6924	down	LSM1	LSM1 homolog
203541_s_at	2.30149	down	KLF9	Kruppel-like factor 9
203542_s_at	2.95361	down	KLF9	Kruppel-like factor 9
203544_s_at	9.74873	down	STAM	signal transducing adaptor molecule (SH3 domain and ITAM motif) 1
203567_s_at	2.01307	down	TRIM38	tripartite motif-containing 38
203578_s_at	2.36937	down	SLC7A6	solute carrier family 7 (cationic amino acid transporter
203586_s_at	3.50126	down	ARL4D	ADP-ribosylation factor-like 4D
203588_s_at	3.62216	down	TFDP2	transcription factor Dp-2 (E2F dimerization partner 2)
203605_at	2.61477	down	SRP54	signal recognition particle 54kDa
203606_at	2.72355	down	NDUFS6	NADH dehydrogenase (ubiquinone) Fe-S protein 6
203615_x_at	3.37003	down	SULT1A1	sulfotransferase family
203622_s_at	9.0348	down	PNO1	partner of NOB1 homolog (S. cerevisiae)
203624_at	5.29678	down	SFRS17A	splicing factor
203663_s_at	2.75232	down	COX5A	cytochrome c oxidase subunit Va
203677_s_at	2.24008	down	TARBP2	TAR (HIV-1) RNA binding protein 2
203696_s_at	2.03936	down	RFC2	replication factor C (activator 1) 2
203707_at	3.00108	down	ZNF263	zinc finger protein 263
203725_at	5.15792	down	GADD45A	growth arrest and DNA-damage-inducible
203728_at	3.30159	down	BAK1	BCL2-antagonist/killer 1
203773_x_at	2.47733	down	BLVRA	biliverdin reductase A
203781_at	2.35449	down	MRPL33	mitochondrial ribosomal protein L33
203782_s_at	5.10799	down	POLRMT	polymerase (RNA) mitochondrial (DNA directed)
203822_s_at	2.43328	down	ELF2	E74-like factor 2 (ets domain transcription factor)
203833_s_at	8.52017	down	TGOLN2	trans-golgi network protein 2
203834_s_at	3.16651	down	TGOLN2	trans-golgi network protein 2
203847_s_at	9.31848	down	AKAP8	A kinase (PRKA) anchor protein 8
203866_at	2.38016	down	NLE1	notchless homolog 1 (Drosophila)
203867_s_at	5.158	down	NLE1	notchless homolog 1 (Drosophila)
203871_at	2.06017	down	SENP3	SUMO1/sentrin/SMT3 specific peptidase 3
203872_at	2.06842	down	ACTA1	actin
203880_at	3.07488	down	COX17	COX17 cytochrome c oxidase assembly homolog (S. cerevisiae)
203899_s_at	2.08349	down	CRCP	CGRP receptor component
203917_at	3.71035	down	CXADR	coxsackie virus and adenovirus receptor
203921_at	2.14299	down	CHST2	carbohydrate (N-acetylglucosamine-6-O) sulfotransferase 2
203924_at	2.22115	down	GSTA1	glutathione S-transferase alpha 1
203931_s_at	2.38453	down	MRPL12	mitochondrial ribosomal protein L12
203936_s_at	5.14809	down	MMP9	matrix metallopeptidase 9 (gelatinase B
203938_s_at	3.10707	down	TAF1C	TATA box binding protein (TBP)-associated factor
203957_at	9.55843	down	E2F6	E2F transcription factor 6
204009_s_at	3.75705	down	KRAS	v-Ki-ras2 Kirsten rat sarcoma viral oncogene homolog
204012_s_at	2.88829	down	LCMT2	leucine carboxyl methyltransferase 2
204027_s_at	2.78627	down	METTL1	methyltransferase like 1
204051_s_at	5.37057	down	SFRP4	secreted frizzled-related protein 4
204052_s_at	3.19564	down	SFRP4	secreted frizzled-related protein 4
204079_at	3.11292	down	TPST2	tyrosylprotein sulfotransferase 2
204080_at	4.42509	down	TOE1	target of EGR1
204083_s_at	4.36496	down	TPM2	tropomyosin 2 (beta)
204107_at	3.37133	down	NFYA	nuclear transcription factor Y
204109_s_at	7.04053	down	NFYA	nuclear transcription factor Y
204124_at	14.8228	down	SLC34A2	solute carrier family 34 (sodium phosphate)
204128_s_at	3.0825	down	RFC3	replication factor C (activator 1) 3
204135_at	3.2571	down	FILIP1L	filamin A interacting protein 1-like
204140_at	3.67566	down	TPST1	tyrosylprotein sulfotransferase 1
204145_at	2.33121	down	FRG1	FSHD region gene 1
204158_s_at	2.08883	down	TCIRG1	T-cell
204159_at	2.37743	down	CDKN2C	cyclin-dependent kinase inhibitor 2C (p18
204169_at	3.00047	down	IMPDH1	IMP (inosine monophosphate) dehydrogenase 1
204170_s_at	4.52578	down	CKS2	CDC28 protein kinase regulatory subunit 2
204175_at	3.31571	down	ZNF593	zinc finger protein 593
204178_s_at	3.70555	down	RBM14	RNA binding motif protein 14
204179_at	2.38149	down	MB	myoglobin
204186_s_at	4.16498	down	PPID	peptidylprolyl isomerase D
204203_at	2.97524	down	CEBPG	CCAAT/enhancer binding protein (C/EBP)
204245_s_at	4.78843	down	RPP14	ribonuclease P/MRP 14kDa subunit
204258_at	2.60579	down	CHD1	chromodomain helicase DNA binding protein 1
204268_at	3.82937	down	S100A2	S100 calcium binding protein A2
204285_s_at	9.19128	down	PMAIP1	phorbol-12-myristate-13-acetate-induced protein 1
204286_s_at	3.26464	down	PMAIP1	phorbol-12-myristate-13-acetate-induced protein 1
204331_s_at	2.26473	down	MRPS12	mitochondrial ribosomal protein S12
204363_at	2.02567	down	F3	coagulation factor III (thromboplastin
204370_at	5.27213	down	CLP1	CLP1
204379_s_at	2.78687	down	FGFR3	fibroblast growth factor receptor 3
204382_at	2.18625	down	NAT9	N-acetyltransferase 9 (GCN5-related
204386_s_at	4.85426	down	MRP63	mitochondrial ribosomal protein 63
204405_x_at	2.39433	down	DIMT1L	DIM1 dimethyladenosine transferase 1-like (S. cerevisiae)
204415_at	2.16998	down	IFI6	interferon
204416_x_at	4.27634	down	APOC1	apolipoprotein C-I
204448_s_at	2.03085	down	PDCL	phosducin-like
204458_at	2.74912	down	PLA2G15	phospholipase A2
204478_s_at	2.89669	down	RABIF	RAB interacting factor
204483_at	2.38031	down	ENO3	enolase 3 (beta
204571_x_at	3.46136	down	PIN4	protein (peptidylprolyl cis/trans isomerase) NIMA-interacting
204610_s_at	3.8411	down	CCDC85B	coiled-coil domain containing 85B
204652_s_at	6.27323	down	NRF1	nuclear respiratory factor 1
204658_at	3.55786	down	TRA2A	transformer-2 alpha
204659_s_at	2.15568	down	GFER	growth factor
204665_at	2.32897	down	RP5-1000E10.4	suppressor of IKK epsilon
204670_x_at	2.41218	down	HLA-DRB1 /// HLA-DRB2 /// HLA-DRB3 /// HLA-DRB4 /// HLA-DRB5 /// LOC100133484 /// LOC100133661 /// LOC100133811 /// LOC730415 /// RNASE2 /// ZNF749	major histocompatibility complex
204676_at	2.02076	down	TMEM186	transmembrane protein 186
204699_s_at	3.84374	down	C1orf107	chromosome 1 open reading frame 107
204700_x_at	13.4358	down	C1orf107	chromosome 1 open reading frame 107
204766_s_at	2.20874	down	NUDT1	nudix (nucleoside diphosphate linked moiety X)-type motif 1
204802_at	4.11139	down	RRAD	Ras-related associated with diabetes
204826_at	2.47715	down	CCNF	cyclin F
204833_at	3.60382	down	ATG12	ATG12 autophagy related 12 homolog (S. cerevisiae)
204839_at	4.00728	down	POP5	processing of precursor 5
204949_at	2.99338	down	ICAM3	intercellular adhesion molecule 3
204955_at	2.58063	down	SRPX	sushi-repeat-containing protein
205000_at	2.76956	down	DDX3Y	DEAD (Asp-Glu-Ala-Asp) box polypeptide 3
205001_s_at	5.48214	down	DDX3Y /// LOC100130220	DEAD (Asp-Glu-Ala-Asp) box polypeptide 3
205004_at	2.00055	down	NKRF	NFKB repressing factor
205005_s_at	4.62544	down	NMT2	N-myristoyltransferase 2
205006_s_at	3.09956	down	NMT2	N-myristoyltransferase 2
205024_s_at	3.12701	down	RAD51	RAD51 homolog (RecA homolog
205089_at	2.76935	down	ZNF7	zinc finger protein 7
205107_s_at	2.18729	down	EFNA4	ephrin-A4
205217_at	15.9613	down	TIMM8A	translocase of inner mitochondrial membrane 8 homolog A (yeast)
205284_at	2.14191	down	URB2	URB2 ribosome biogenesis 2 homolog (S. cerevisiae)
205286_at	19.0893	down	TFAP2C	transcription factor AP-2 gamma (activating enhancer binding protein 2 gamma)
205287_s_at	9.12509	down	TFAP2C	transcription factor AP-2 gamma (activating enhancer binding protein 2 gamma)
205292_s_at	6.78494	down	HNRNPA2B1	heterogeneous nuclear ribonucleoprotein A2/B1
205300_s_at	6.31313	down	SNRNP35	small nuclear ribonucleoprotein 35kDa (U11/U12)
205310_at	3.762	down	FBXO46	F-box protein 46
205347_s_at	3.67433	down	MGC39900 /// TMSB15A	thymosin beta15b /// thymosin beta 15a
205366_s_at	3.22575	down	HOXB6	homeobox B6
205388_at	2.55405	down	TNNC2	troponin C type 2 (fast)
205443_at	2.90482	down	SNAPC1	small nuclear RNA activating complex
205449_at	23.5471	down	SAC3D1	SAC3 domain containing 1
205453_at	2.80572	down	HOXB2	homeobox B2
205470_s_at	2.97218	down	KLK11	kallikrein-related peptidase 11
205504_at	2.81742	down	BTK	Bruton agammaglobulinemia tyrosine kinase
205510_s_at	2.83907	down	FLJ10038	hypothetical protein FLJ10038
205527_s_at	5.8462	down	GEMIN4	gem (nuclear organelle) associated protein 4
205548_s_at	7.97636	down	BTG3	BTG family
205658_s_at	2.41531	down	SNAPC4	small nuclear RNA activating complex
205664_at	5.69854	down	KIN	KIN
205690_s_at	7.93922	down	BUD31	BUD31 homolog (S. cerevisiae)
205742_at	2.83056	down	TNNI3	troponin I type 3 (cardiac)
205747_at	6.47111	down	CBLN1	cerebellin 1 precursor
205780_at	12.8273	down	BIK	BCL2-interacting killer (apoptosis-inducing)
205792_at	3.21034	down	WISP2	WNT1 inducible signaling pathway protein 2
205827_at	2.19444	down	CCK	cholecystokinin
205829_at	3.22612	down	HSD17B1	hydroxysteroid (17-beta) dehydrogenase 1
205850_s_at	2.02198	down	GABRB3	gamma-aminobutyric acid (GABA) A receptor
205872_x_at	2.47538	down	PDE4DIP	phosphodiesterase 4D interacting protein
205895_s_at	7.80258	down	NOLC1	nucleolar and coiled-body phosphoprotein 1
205899_at	25.9318	down	CCNA1	cyclin A1
205966_at	16.8044	down	TAF13	TAF13 RNA polymerase II
205967_at	4.71518	down	HIST1H4A /// HIST1H4B /// HIST1H4C /// HIST1H4D /// HIST1H4E /// HIST1H4F /// HIST1H4H /// HIST1H4I /// HIST1H4J /// HIST1H4K /// HIST1H4L /// HIST2H4A /// HIST2H4B /// HIST4H4	histone cluster 1
205981_s_at	8.34271	down	ING2	inhibitor of growth family
206018_at	3.40729	down	FOXG1	forkhead box G1
206055_s_at	3.76649	down	SNRPA1	small nuclear ribonucleoprotein polypeptide A'
206066_s_at	2.71836	down	RAD51C	RAD51 homolog C (S. cerevisiae)
206110_at	3.55169	down
206113_s_at	2.11758	down	RAB5A	RAB5A
206207_at	4.92492	down	CLC	Charcot-Leyden crystal protein
206218_at	2.26131	down	MAGEB2	melanoma antigen family B
206247_at	2.57082	down	MICB	MHC class I polypeptide-related sequence B
206258_at	2.05878	down	ST8SIA5	ST8 alpha-N-acetyl-neuraminide alpha-2
206302_s_at	11.4492	down	NUDT4 /// NUDT4P1	nudix (nucleoside diphosphate linked moiety X)-type motif 4 /// nudix (nucleoside diphosphate linked moiety X)-type motif 4 pseudogene 1
206303_s_at	8.26791	down	NUDT4 /// NUDT4P1	nudix (nucleoside diphosphate linked moiety X)-type motif 4 /// nudix (nucleoside diphosphate linked moiety X)-type motif 4 pseudogene 1
206307_s_at	7.58129	down	FOXD1	forkhead box D1
206348_s_at	2.64524	down	PDK3	pyruvate dehydrogenase kinase
206510_at	2.92367	down	SIX2	SIX homeobox 2
206511_s_at	5.04207	down	SIX2	SIX homeobox 2
206552_s_at	6.17259	down	TAC1	tachykinin
206554_x_at	2.47202	down	SETMAR	SET domain and mariner transposase fusion gene
206580_s_at	2.15929	down	EFEMP2	EGF-containing fibulin-like extracellular matrix protein 2
206583_at	2.40209	down	ZNF673	zinc finger family member 673
206604_at	7.64713	down	OVOL1	ovo-like 1(Drosophila)
206607_at	2.52891	down	CBL	Cas-Br-M (murine) ecotropic retroviral transforming sequence
206626_x_at	8.34188	down	SSX1	synovial sarcoma
206640_x_at	3.62781	down	GAGE12B /// GAGE12C /// GAGE12D /// GAGE12E /// GAGE12F /// GAGE12G /// GAGE12H /// GAGE12I /// GAGE2A /// GAGE2B /// GAGE2C /// GAGE2E /// GAGE4 /// GAGE5 /// GAGE6 /// GAGE7	G antigen 12B /// G antigen 12C /// G antigen 12D /// G antigen 12E /// G antigen 12F /// G antigen 12G /// G antigen 12H /// G antigen 12I /// G antigen 2A /// G antigen 2B /// G antigen 2C /// G antigen 2E /// G antigen 4 /// G antigen 5 /// G antigen 6
206723_s_at	2.87017	down	LPAR2	lysophosphatidic acid receptor 2
206756_at	2.19137	down	CHST7	carbohydrate (N-acetylglucosamine 6-O) sulfotransferase 7
206787_at	5.10771	down	BRDT	bromodomain
206857_s_at	2.93827	down	FKBP1B	FK506 binding protein 1B
206861_s_at	2.70448	down	CGGBP1	CGG triplet repeat binding protein 1
206862_at	4.29169	down	ZNF254	zinc finger protein 254
206907_at	3.33682	down	TNFSF9	tumor necrosis factor (ligand) superfamily
206922_at	2.89113	down	LOC652821 /// VCX3A /// VCY /// VCY1B	hypothetical protein LOC652821 /// variable charge
206976_s_at	2.10318	down	HSPH1	heat shock 105kDa/110kDa protein 1
207023_x_at	5.90919	down	KRT10	keratin 10
207038_at	12.8547	down	SLC16A6	solute carrier family 16
207052_at	2.36925	down	HAVCR1	hepatitis A virus cellular receptor 1
207068_at	2.25568	down	ZFP37	zinc finger protein 37 homolog (mouse)
207086_x_at	2.90655	down	GAGE1 /// GAGE12B /// GAGE12C /// GAGE12D /// GAGE12E /// GAGE12F /// GAGE12G /// GAGE12H /// GAGE12I /// GAGE12J /// GAGE2A /// GAGE2B /// GAGE2C /// GAGE2D /// GAGE2E /// GAGE4 /// GAGE5 /// GAGE6 /// GAGE7 /// GAGE8	G antigen 1 /// G antigen 12B /// G antigen 12C /// G antigen 12D /// G antigen 12E /// G antigen 12F /// G antigen 12G /// G antigen 12H /// G antigen 12I /// G antigen 12J /// G antigen 2A /// G antigen 2B /// G antigen 2C /// G antigen 2D /// G antigen
207111_at	4.11063	down	EMR1	egf-like module containing
207132_x_at	2.27327	down	PFDN5	prefoldin subunit 5
207144_s_at	2.74467	down	CITED1	Cbp/p300-interacting transactivator
207147_at	3.72045	down	DLX2	distal-less homeobox 2
207156_at	6.66524	down	HIST1H2AG /// HIST1H2AH /// HIST1H2AI /// HIST1H2AJ /// HIST1H2AK /// HIST1H2AL /// HIST1H2AM	histone cluster 1
207223_s_at	2.46836	down	ROD1	ROD1 regulator of differentiation 1 (S. pombe)
207227_x_at	8.56734	down	RFPL2	ret finger protein-like 2
207281_x_at	2.1293	down	VCX2	variable charge
207325_x_at	3.78585	down	MAGEA1	melanoma antigen family A
207438_s_at	7.1066	down	SNUPN	snurportin 1
207493_x_at	2.96467	down	LOC100130648 /// SSX2 /// SSX2B	similar to Protein SSX2 (Synovial sarcoma
207541_s_at	2.22609	down	EXOSC10	exosome component 10
207574_s_at	7.64518	down	GADD45B	growth arrest and DNA-damage-inducible
207585_s_at	4.78748	down	RPL36AL	ribosomal protein L36a-like
207618_s_at	2.35175	down	BCS1L	BCS1-like (yeast)
207654_x_at	2.15205	down	DR1	down-regulator of transcription 1
207663_x_at	2.79237	down	GAGE3	G antigen 3
207666_x_at	2.89417	down	SSX3	synovial sarcoma
207688_s_at	5.18042	down
207739_s_at	2.91786	down	GAGE1 /// GAGE12F /// GAGE12G /// GAGE12I /// GAGE12J /// GAGE2A /// GAGE2B /// GAGE2C /// GAGE2D /// GAGE2E /// GAGE3 /// GAGE4 /// GAGE5 /// GAGE6 /// GAGE7 /// GAGE8	G antigen 1 /// G antigen 12F /// G antigen 12G /// G antigen 12I /// G antigen 12J /// G antigen 2A /// G antigen 2B /// G antigen 2C /// G antigen 2D /// G antigen 2E /// G antigen 3 /// G antigen 4 /// G antigen 5 /// G antigen 6 /// G antigen 7 /// G
207762_at	2.24183	down	LPAL2	lipoprotein
207764_s_at	9.01766	down	HIPK3	homeodomain interacting protein kinase 3
207769_s_at	2.60967	down	PQBP1	polyglutamine binding protein 1
207813_s_at	3.72855	down	FDXR	ferredoxin reductase
207828_s_at	3.22788	down	CENPF	centromere protein F
207830_s_at	2.01973	down	PPP1R8	protein phosphatase 1
207856_s_at	2.29798	down	FLJ41352 /// SMPD4	FLJ41352 protein /// sphingomyelin phosphodiesterase 4
207899_at	7.465	down	GIP	gastric inhibitory polypeptide
207918_s_at	2.94272	down	LOC728137 /// LOC728395 /// LOC728412 /// TSPY1	similar to testis specific protein
207934_at	10.9038	down	RFPL1	ret finger protein-like 1
207936_x_at	8.42145	down	RFPL3	ret finger protein-like 3
207993_s_at	2.61726	down	CHP	calcium binding protein P22
208103_s_at	2.08288	down	ANP32E	acidic (leucine-rich) nuclear phosphoprotein 32 family
208114_s_at	2.2259	down	ISG20L2	interferon stimulated exonuclease gene 20kDa-like 2
208118_x_at	2.22419	down	IMAA /// LOC440345 /// LOC440354 /// LOC595101 /// LOC641298 /// LOC728423 /// SLC7A5P1	SLC7A5 pseudogene /// hypothetical protein LOC440345 /// PI-3-kinase-related kinase SMG-1 pseudogene /// PI-3-kinase-related kinase SMG-1 pseudogene /// PI-3-kinase-related kinase SMG-1 /// hypothetical LOC728423 /// solute carrier family 7 (cationic amin
208120_x_at	4.60646	down	FKSG49	FKSG49
208141_s_at	2.5566	down	DOHH	deoxyhypusine hydroxylase/monooxygenase
208151_x_at	2.32076	down	DDX17	DEAD (Asp-Glu-Ala-Asp) box polypeptide 17
208152_s_at	3.33742	down	DDX21	DEAD (Asp-Glu-Ala-Asp) box polypeptide 21
208155_x_at	2.09843	down	GAGE1 /// GAGE12F /// GAGE12G /// GAGE12I /// GAGE12J /// GAGE2A /// GAGE2B /// GAGE2C /// GAGE2E /// GAGE4 /// GAGE5 /// GAGE6 /// GAGE7	G antigen 1 /// G antigen 12F /// G antigen 12G /// G antigen 12I /// G antigen 12J /// G antigen 2A /// G antigen 2B /// G antigen 2C /// G antigen 2E /// G antigen 4 /// G antigen 5 /// G antigen 6 /// G antigen 7
208235_x_at	3.39047	down	GAGE12F /// GAGE12G /// GAGE12I /// GAGE2A /// GAGE2B /// GAGE2C /// GAGE2E /// GAGE4 /// GAGE7	G antigen 12F /// G antigen 12G /// G antigen 12I /// G antigen 2A /// G antigen 2B /// G antigen 2C /// G antigen 2E /// G antigen 4 /// G antigen 7
208290_s_at	14.3086	down	EIF5	eukaryotic translation initiation factor 5
208307_at	6.17438	down	RBMY1A1 /// RBMY1B /// RBMY1D /// RBMY1E /// RBMY1F /// RBMY1J /// RBMY3AP	RNA binding motif protein
208312_s_at	2.99285	down	PRAMEF1 /// PRAMEF13 /// PRAMEF2	PRAME family member 1 /// PRAME family member 13 /// PRAME family member 2
208536_s_at	2.52465	down	BCL2L11	BCL2-like 11 (apoptosis facilitator)
208546_x_at	3.84701	down	HIST1H2BH	histone cluster 1
208547_at	2.5423	down	HIST1H2BB	histone cluster 1
208616_s_at	2.29957	down	PTP4A2	protein tyrosine phosphatase type IVA
208625_s_at	5.57559	down	EIF4G1	eukaryotic translation initiation factor 4 gamma
208635_x_at	2.05638	down	NACA	nascent polypeptide-associated complex alpha subunit
208642_s_at	3.97332	down	XRCC5	X-ray repair complementing defective repair in Chinese hamster cells 5 (double-strand-break rejoining)
208649_s_at	3.52778	down	VCP	valosin-containing protein
208650_s_at	4.28034	down	CD24	CD24 molecule
208659_at	2.40375	down	CLIC1	chloride intracellular channel 1
208672_s_at	5.62542	down	SFRS3	splicing factor
208677_s_at	2.81036	down	BSG	basigin (Ok blood group)
208680_at	6.57713	down	PRDX1	peroxiredoxin 1
208688_x_at	3.37467	down	EIF3B	eukaryotic translation initiation factor 3
208698_s_at	21.7094	down	NONO	non-POU domain containing
208700_s_at	2.46694	down	TKT	transketolase
208707_at	2.49472	down	EIF5	eukaryotic translation initiation factor 5
208708_x_at	13.0417	down	EIF5	eukaryotic translation initiation factor 5
208720_s_at	2.11629	down	RBM39	RNA binding motif protein 39
208726_s_at	2.32257	down	EIF2S2	eukaryotic translation initiation factor 2
208727_s_at	9.71406	down	CDC42	cell division cycle 42 (GTP binding protein
208735_s_at	4.39262	down	CTDSP2	CTD (carboxy-terminal domain
208742_s_at	9.14177	down	SAP18	Sin3A-associated protein
208756_at	4.21984	down	EIF3I	eukaryotic translation initiation factor 3
208768_x_at	3.79661	down	RPL22	ribosomal protein L22
208785_s_at	4.4617	down	MAP1LC3B	microtubule-associated protein 1 light chain 3 beta
208789_at	2.16631	down	PTRF	polymerase I and transcript release factor
208798_x_at	2.04623	down	GOLGA8A	golgi autoantigen
208805_at	2.44632	down	KIAA0391 /// PSMA6	KIAA0391 /// proteasome (prosome
208812_x_at	2.65074	down	HLA-C	major histocompatibility complex
208816_x_at	2.27995	down	ANXA2P2	annexin A2 pseudogene 2
208821_at	4.53273	down	SNRPB	small nuclear ribonucleoprotein polypeptides B and B1
208828_at	4.82301	down	POLE3	polymerase (DNA directed)
208836_at	2.47731	down	ATP1B3	ATPase
208840_s_at	3.78922	down	G3BP2	GTPase activating protein (SH3 domain) binding protein 2
208864_s_at	3.30092	down	TXN	thioredoxin
208868_s_at	6.45173	down	GABARAPL1	GABA(A) receptor-associated protein like 1
208887_at	5.24633	down	EIF3G	eukaryotic translation initiation factor 3
208905_at	5.43968	down	CYCS	cytochrome c
208910_s_at	2.94169	down	C1QBP	complement component 1
208911_s_at	3.705	down	PDHB	pyruvate dehydrogenase (lipoamide) beta
208922_s_at	3.6659	down	NXF1	nuclear RNA export factor 1
208924_at	3.94111	down	RNF11	ring finger protein 11
208929_x_at	2.13227	down	RPL13	ribosomal protein L13
208956_x_at	4.62201	down	DUT	deoxyuridine triphosphatase
208984_x_at	2.21893	down	RBM10	RNA binding motif protein 10
208985_s_at	6.33489	down	EIF3J	eukaryotic translation initiation factor 3
209007_s_at	5.22923	down	C1orf63	chromosome 1 open reading frame 63
209014_at	2.83173	down	MAGED1	melanoma antigen family D
209017_s_at	2.38267	down	LONP1	lon peptidase 1
209020_at	2.12203	down	C20orf111	chromosome 20 open reading frame 111
209021_x_at	3.43133	down	KIAA0652	KIAA0652
209023_s_at	3.47847	down	STAG2	stromal antigen 2
209034_at	8.08423	down	PNRC1	proline-rich nuclear receptor coactivator 1
209046_s_at	3.33468	down	GABARAPL2	GABA(A) receptor-associated protein-like 2
209058_at	2.6932	down	EDF1	endothelial differentiation-related factor 1
209067_s_at	3.26423	down	HNRPDL	heterogeneous nuclear ribonucleoprotein D-like
209100_at	2.31137	down	IFRD2	interferon-related developmental regulator 2
209103_s_at	2.68848	down	UFD1L	ubiquitin fusion degradation 1 like (yeast)
209104_s_at	8.2566	down	NHP2	NHP2 ribonucleoprotein homolog (yeast)
209109_s_at	2.50146	down	TSPAN6	tetraspanin 6
209110_s_at	4.13502	down	RGL2	ral guanine nucleotide dissociation stimulator-like 2
209118_s_at	2.56172	down	TUBA1A	tubulin
209122_at	2.53328	down	ADFP	adipose differentiation-related protein
209142_s_at	2.00151	down	UBE2G1	ubiquitin-conjugating enzyme E2G 1 (UBC7 homolog
209157_at	2.54733	down	DNAJA2	DnaJ (Hsp40) homolog
209188_x_at	2.127	down	DR1	down-regulator of transcription 1
209191_at	3.84996	down	TUBB6	tubulin
209193_at	4.555	down	PIM1	pim-1 oncogene
209196_at	2.40009	down	WDR46	WD repeat domain 46
209214_s_at	2.38176	down	EWSR1	Ewing sarcoma breakpoint region 1
209216_at	8.16817	down	WDR45	WD repeat domain 45
209217_s_at	4.27306	down	WDR45	WD repeat domain 45
209219_at	9.41118	down	RDBP	RD RNA binding protein
209224_s_at	5.8055	down	NDUFA2	NADH dehydrogenase (ubiquinone) 1 alpha subcomplex
209233_at	2.12539	down	EMG1	EMG1 nucleolar protein homolog (S. cerevisiae)
209246_at	2.25689	down	ABCF2	ATP-binding cassette
209247_s_at	3.27417	down	ABCF2	ATP-binding cassette
209252_at	2.40115	down	HARS2	histidyl-tRNA synthetase 2
209262_s_at	2.49121	down	NR2F6	nuclear receptor subfamily 2
209273_s_at	10.6629	down	ISCA1	iron-sulfur cluster assembly 1 homolog (S. cerevisiae)
209291_at	2.69569	down	ID4	inhibitor of DNA binding 4
209304_x_at	4.42215	down	GADD45B	growth arrest and DNA-damage-inducible
209308_s_at	6.70368	down	BNIP2	BCL2/adenovirus E1B 19kDa interacting protein 2
209338_at	3.10418	down	TFCP2	transcription factor CP2
209346_s_at	2.01833	down	PI4K2A	phosphatidylinositol 4-kinase type 2 alpha
209358_at	12.3695	down	TAF11	TAF11 RNA polymerase II
209363_s_at	3.95683	down	MED21	mediator complex subunit 21
209382_at	4.97605	down	POLR3C	polymerase (RNA) III (DNA directed) polypeptide C (62kD)
209383_at	6.3602	down	DDIT3	DNA-damage-inducible transcript 3
209398_at	3.71104	down	HIST1H1C	histone cluster 1
209418_s_at	7.45538	down	THOC5	THO complex 5
209430_at	6.12139	down	BTAF1	BTAF1 RNA polymerase II
209444_at	4.96922	down	RAP1GDS1	RAP1
209482_at	2.61156	down	POP7	processing of precursor 7
209486_at	3.93648	down	UTP3	UTP3
209511_at	2.64789	down	POLR2F	polymerase (RNA) II (DNA directed) polypeptide F
209527_at	2.69459	down	EXOSC2	exosome component 2
209550_at	2.38881	down	NDN	necdin homolog (mouse)
209572_s_at	6.09059	down	EED	embryonic ectoderm development
209593_s_at	12.3102	down	TOR1B	torsin family 1
209604_s_at	2.41557	down	GATA3	GATA binding protein 3
209607_x_at	2.92013	down	SULT1A3 /// SULT1A4	sulfotransferase family
209609_s_at	2.6391	down	MRPL9	mitochondrial ribosomal protein L9
209651_at	6.31534	down	TGFB1I1	transforming growth factor beta 1 induced transcript 1
209653_at	3.60243	down	KPNA4	karyopherin alpha 4 (importin alpha 3)
209667_at	2.85525	down	CES2	carboxylesterase 2 (intestine
209669_s_at	2.15509	down	SERBP1	SERPINE1 mRNA binding protein 1
209715_at	2.81788	down	CBX5	chromobox homolog 5 (HP1 alpha homolog
209718_at	2.09045	down	NCAPH2	non-SMC condensin II complex
209751_s_at	4.64682	down	SEDLP /// TRAPPC2 /// ZNF547	spondyloepiphyseal dysplasia
209753_s_at	2.15705	down	TMPO	thymopoietin
209757_s_at	7.15774	down	MYCN	v-myc myelocytomatosis viral related oncogene
209803_s_at	41.5743	down	PHLDA2	pleckstrin homology-like domain
209806_at	3.09555	down	HIST1H2BK	histone cluster 1
209808_x_at	8.29671	down	ING1	inhibitor of growth family
209820_s_at	4.3125	down	TBL3	transducin (beta)-like 3
209836_x_at	9.84933	down	BOLA2 /// BOLA2B	bolA homolog 2 (E. coli) /// bolA homolog 2B (E. coli)
209845_at	14.6488	down	MKRN1	makorin ring finger protein 1
209853_s_at	3.86345	down	PSME3	proteasome (prosome
209864_at	4.36729	down	FRAT2	frequently rearranged in advanced T-cell lymphomas 2
209882_at	10.2563	down	RIT1	Ras-like without CAAX 1
209892_at	2.64079	down	FUT4	fucosyltransferase 4 (alpha (1
209893_s_at	5.34048	down	FUT4	fucosyltransferase 4 (alpha (1
209899_s_at	3.0446	down	PUF60	poly-U binding splicing factor 60KDa
209911_x_at	4.59447	down	HIST1H2BD	histone cluster 1
209923_s_at	3.45787	down	BRAP	BRCA1 associated protein
209932_s_at	2.1053	down	DUT	deoxyuridine triphosphatase
209942_x_at	46.1373	down	MAGEA3	melanoma antigen family A
209953_s_at	3.55164	down	CDC37	cell division cycle 37 homolog (S. cerevisiae)
209967_s_at	3.532	down	CREM	cAMP responsive element modulator
210002_at	13.2645	down	GATA6	GATA binding protein 6
210012_s_at	3.54642	down	EWSR1	Ewing sarcoma breakpoint region 1
210014_x_at	2.26195	down	IDH3B	isocitrate dehydrogenase 3 (NAD+) beta
210026_s_at	2.11503	down	CARD10	caspase recruitment domain family
210054_at	5.25725	down	C4orf15	chromosome 4 open reading frame 15
210097_s_at	5.0224	down	NOL7	nucleolar protein 7
210098_s_at	2.79465	down
210148_at	4.7634	down	HIPK3	homeodomain interacting protein kinase 3
210178_x_at	5.61844	down	FUSIP1 /// LOC642558	FUS interacting protein (serine/arginine-rich) 1 /// similar to FUS interacting protein (serine-arginine rich) 1
210180_s_at	2.08611	down	SFRS10	splicing factor
210213_s_at	2.69501	down	EIF6	eukaryotic translation initiation factor 6
210239_at	4.27081	down	IRX5	iroquois homeobox 5
210290_at	26.5105	down	ZNF174	zinc finger protein 174
210291_s_at	2.91785	down	ZNF174	zinc finger protein 174
210305_at	6.08394	down	PDE4DIP	phosphodiesterase 4D interacting protein
210312_s_at	3.10627	down	IFT20	intraflagellar transport 20 homolog (Chlamydomonas)
210313_at	2.41092	down	LILRA4	leukocyte immunoglobulin-like receptor
210334_x_at	3.35967	down	BIRC5	baculoviral IAP repeat-containing 5
210346_s_at	6.66086	down	CLK4	CDC-like kinase 4
210350_x_at	2.11847	down	ING1	inhibitor of growth family
210387_at	3.3289	down	HIST1H2BC /// HIST1H2BE /// HIST1H2BF /// HIST1H2BG /// HIST1H2BI	histone cluster 1
210394_x_at	10.0127	down	SSX4 /// SSX4B	synovial sarcoma
210431_at	13.9034	down	ALPPL2	alkaline phosphatase
210462_at	4.3822	down	BLZF1	basic leucine zipper nuclear factor 1
210466_s_at	4.19994	down	SERBP1	SERPINE1 mRNA binding protein 1
210467_x_at	44.4578	down	MAGEA12	melanoma antigen family A
210470_x_at	18.9835	down	NONO	non-POU domain containing
210492_at	2.22044	down	MFAP3L	microfibrillar-associated protein 3-like
210497_x_at	6.73158	down	LOC100130648 /// SSX2 /// SSX2B	similar to Protein SSX2 (Synovial sarcoma
210501_x_at	2.24792	down	EIF3K	eukaryotic translation initiation factor 3
210559_s_at	2.53838	down	CDC2	cell division cycle 2
210561_s_at	2.57193	down	WSB1	WD repeat and SOCS box-containing 1
210573_s_at	2.66694	down	POLR3C	polymerase (RNA) III (DNA directed) polypeptide C (62kD)
210574_s_at	3.43115	down	NUDC	nuclear distribution gene C homolog (A. nidulans)
210580_x_at	7.4689	down	SULT1A3 /// SULT1A4	sulfotransferase family
210589_s_at	2.19267	down	GBA /// GBAP	glucosidase
210592_s_at	2.45026	down	SAT1	spermidine/spermine N1-acetyltransferase 1
210594_x_at	2.02901	down	MPZL1	myelin protein zero-like 1
210609_s_at	2.27285	down	TP53I3	tumor protein p53 inducible protein 3
210623_at	5.45592	down	UBXN1	UBX domain protein 1
210630_s_at	2.02076	down	RAD52	RAD52 homolog (S. cerevisiae)
210633_x_at	4.65965	down	KRT10	keratin 10
210676_x_at	2.15716	down	RGPD5 /// RGPD6 /// RGPD8	RANBP2-like and GRIP domain containing 5 /// RANBP2-like and GRIP domain containing 6 /// RANBP2-like and GRIP domain containing 8
210677_at	2.13218	down	SOAT2	sterol O-acyltransferase 2
210686_x_at	2.82148	down	SLC25A16	solute carrier family 25 (mitochondrial carrier; Graves disease autoantigen)
210691_s_at	5.29474	down	CACYBP	calcyclin binding protein
210710_at	5.35012	down	AGGF1	angiogenic factor with G patch and FHA domains 1
210757_x_at	3.74994	down	DAB2	disabled homolog 2
210790_s_at	15.7594	down	SAR1A	SAR1 homolog A (S. cerevisiae)
210854_x_at	2.86337	down	SLC6A8	solute carrier family 6 (neurotransmitter transporter
210908_s_at	2.08891	down	PFDN5	prefoldin subunit 5
210946_at	2.77098	down	PPAP2A	phosphatidic acid phosphatase type 2A
211025_x_at	2.22884	down	COX5B	cytochrome c oxidase subunit Vb
211061_s_at	3.22911	down	MGAT2	mannosyl (alpha-1
211063_s_at	5.29173	down	NCK1	NCK adaptor protein 1
211090_s_at	2.27822	down	PRPF4B	PRP4 pre-mRNA processing factor 4 homolog B (yeast)
211162_x_at	3.2802	down	SCD	stearoyl-CoA desaturase (delta-9-desaturase)
211202_s_at	2.08549	down	JARID1B	jumonji
211270_x_at	2.23318	down	PTBP1	polypyrimidine tract binding protein 1
211324_s_at	3.8618	down	RGPD5 /// RGPD6 /// RGPD7	RANBP2-like and GRIP domain containing 5 /// RANBP2-like and GRIP domain containing 6 /// RANBP2-like and GRIP domain containing 7
211385_x_at	2.04617	down	SULT1A2	sulfotransferase family
211403_x_at	2.14269	down	VCX2	variable charge
211406_at	2.23543	down	IER3IP1	immediate early response 3 interacting protein 1
211425_x_at	10.9683	down	SSX4 /// SSX4B	synovial sarcoma
211454_x_at	12.5115	down	FKSG49	FKSG49
211561_x_at	2.02469	down	MAPK14	mitogen-activated protein kinase 14
211580_s_at	2.66357	down	PIK3R3	phosphoinositide-3-kinase
211623_s_at	9.73373	down	FBL	fibrillarin
211662_s_at	4.12566	down	VDAC2	voltage-dependent anion channel 2
211708_s_at	5.3139	down	SCD	stearoyl-CoA desaturase (delta-9-desaturase)
211709_s_at	4.33441	down	CLEC11A	C-type lectin domain family 11
211710_x_at	2.39637	down	RPL4	ribosomal protein L4
211722_s_at	2.68801	down	HDAC6	histone deacetylase 6
211729_x_at	2.30241	down	BLVRA	biliverdin reductase A
211730_s_at	6.86684	down	POLR2L	polymerase (RNA) II (DNA directed) polypeptide L
211731_x_at	3.32069	down	SSX3	synovial sarcoma
211774_s_at	3.0093	down	MMACHC	methylmalonic aciduria (cobalamin deficiency) cblC type
211778_s_at	7.10559	down	OVOL2	ovo-like 2 (Drosophila)
211787_s_at	5.84482	down	EIF4A1	eukaryotic translation initiation factor 4A
211814_s_at	2.99018	down	CCNE2	cyclin E2
211909_x_at	2.08808	down	PTGER3	prostaglandin E receptor 3 (subtype EP3)
211931_s_at	9.0058	down	HNRNPA3 /// HNRNPA3P1	heterogeneous nuclear ribonucleoprotein A3 /// heterogeneous nuclear ribonucleoprotein A3 pseudogene 1
211936_at	3.07461	down	HSPA5	heat shock 70kDa protein 5 (glucose-regulated protein
211937_at	2.09017	down	EIF4B	eukaryotic translation initiation factor 4B
211942_x_at	2.33916	down	RPL13A	ribosomal protein L13a
211964_at	2.79393	down	COL4A2	collagen
211971_s_at	2.03794	down	LRPPRC	leucine-rich PPR-motif containing
211975_at	2.16707	down	ARFGAP2	ADP-ribosylation factor GTPase activating protein 2
211990_at	4.38286	down	HLA-DPA1	major histocompatibility complex
211996_s_at	3.87184	down	LOC100132247 /// LOC23117 /// LOC613037	similar to Uncharacterized protein KIAA0220 /// PI-3-kinase-related kinase SMG-1 isoform 1 homolog /// nuclear pore complex interacting protein pseudogene
212021_s_at	3.22783	down	MKI67	antigen identified by monoclonal antibody Ki-67
212022_s_at	10.4816	down	MKI67	antigen identified by monoclonal antibody Ki-67
212031_at	3.11552	down	RBM25	RNA binding motif protein 25
212036_s_at	3.79479	down	PNN	pinin
212043_at	2.32525	down	TGOLN2	trans-golgi network protein 2
212044_s_at	2.44895	down	RPL27A	Ribosomal protein L27a
212058_at	3.19236	down	SR140	U2-associated SR140 protein
212082_s_at	2.86746	down	MYL6 /// MYL6B	myosin
212097_at	2.42984	down	CAV1	caveolin 1
212102_s_at	3.15989	down	KPNA6	karyopherin alpha 6 (importin alpha 7)
212116_at	3.00151	down	TRIM27	tripartite motif-containing 27
212117_at	2.09733	down	RHOQ	ras homolog gene family
212138_at	2.30259	down	PDS5A	PDS5
212165_at	2.36202	down	TMEM183A /// TMEM183B	transmembrane protein 183A /// transmembrane protein 183B
212191_x_at	2.19854	down	RPL13	ribosomal protein L13
212203_x_at	2.34722	down	IFITM3	interferon induced transmembrane protein 3 (1-8U)
212205_at	4.88007	down	H2AFV	H2A histone family
212219_at	2.70384	down	PSME4	proteasome (prosome
212266_s_at	2.02775	down	SFRS5	splicing factor
212270_x_at	2.64581	down	RPL17	ribosomal protein L17
212374_at	2.90609	down	FEM1B	fem-1 homolog b (C. elegans)
212409_s_at	4.08594	down	TOR1AIP1	torsin A interacting protein 1
212411_at	10.1591	down	IMP4	IMP4
212422_at	9.67156	down	PDCD11	programmed cell death 11
212424_at	2.94091	down	PDCD11	programmed cell death 11
212438_at	3.50965	down	SNRNP27	small nuclear ribonucleoprotein 27kDa (U4/U6.U5)
212449_s_at	3.85496	down	LYPLA1	lysophospholipase I
212454_x_at	2.05917	down	HNRPDL	HnRNP JKTBP
212508_at	2.28407	down	MOAP1	modulator of apoptosis 1
212514_x_at	4.21543	down	DDX3X	DEAD (Asp-Glu-Ala-Asp) box polypeptide 3
212529_at	4.45651	down	LSM12	LSM12 homolog (S. cerevisiae)
212537_x_at	2.8315	down	RPL17	ribosomal protein L17
212577_at	3.23362	down	SMCHD1	structural maintenance of chromosomes flexible hinge domain containing 1
212591_at	2.34391	down	RBM34	RNA binding motif protein 34
212622_at	2.77385	down	TMEM41B	transmembrane protein 41B
212626_x_at	2.91139	down	HNRNPC	heterogeneous nuclear ribonucleoprotein C (C1/C2)
212654_at	2.44444	down	TPM2	tropomyosin 2 (beta)
212656_at	2.31629	down	TSFM	Ts translation elongation factor
212697_at	3.35621	down	FAM134C	family with sequence similarity 134
212708_at	7.15079	down	MSL1	male-specific lethal 1 homolog (Drosophila)
212716_s_at	2.36856	down	EIF3K	eukaryotic translation initiation factor 3
212734_x_at	2.23647	down	RPL13	ribosomal protein L13
212740_at	4.66962	down	PIK3R4	phosphoinositide-3-kinase
212761_at	3.45954	down	TCF7L2	transcription factor 7-like 2 (T-cell specific
212766_s_at	10.1752	down	ISG20L2	interferon stimulated exonuclease gene 20kDa-like 2
212771_at	2.28679	down	FAM171A1	family with sequence similarity 171
212773_s_at	9.22276	down	TOMM20	translocase of outer mitochondrial membrane 20 homolog (yeast)
212791_at	5.01938	down	C1orf216	chromosome 1 open reading frame 216
212804_s_at	2.05584	down	GAPVD1	GTPase activating protein and VPS9 domains 1
212809_at	3.42017	down	NFATC2IP	nuclear factor of activated T-cells
212840_at	12.9496	down	UBXN7	UBX domain protein 7
212844_at	3.09116	down	RRP1B	ribosomal RNA processing 1 homolog B (S. cerevisiae)
212850_s_at	3.24864	down	LRP4	low density lipoprotein receptor-related protein 4
212910_at	6.15432	down	THAP11	THAP domain containing 11
212953_x_at	2.45046	down	CALR	calreticulin
212955_s_at	3.19103	down	POLR2I	polymerase (RNA) II (DNA directed) polypeptide I
212958_x_at	2.55229	down	PAM	peptidylglycine alpha-amidating monooxygenase
212996_s_at	2.05289	down	URB1	URB1 ribosome biogenesis 1 homolog (S. cerevisiae)
213011_s_at	2.7171	down	TPI1	triosephosphate isomerase 1
213026_at	3.27857	down	ATG12	ATG12 autophagy related 12 homolog (S. cerevisiae)
213031_s_at	2.86652	down	WDR73	WD repeat domain 73
213039_at	2.46173	down	ARHGEF18	rho/rac guanine nucleotide exchange factor (GEF) 18
213045_at	2.19097	down	MAST3	microtubule associated serine/threonine kinase 3
213069_at	2.22795	down	HEG1	HEG homolog 1 (zebrafish)
213105_s_at	2.41706	down	C16orf42	chromosome 16 open reading frame 42
213124_at	5.43245	down	ZNF473	zinc finger protein 473
213133_s_at	2.92359	down	GCSH /// LOC730107	glycine cleavage system protein H (aminomethyl carrier) /// similar to Glycine cleavage system H protein
213134_x_at	11.5579	down	BTG3	BTG family
213152_s_at	2.66725	down	SFRS2B	splicing factor
213175_s_at	3.22164	down	SNRPB	small nuclear ribonucleoprotein polypeptides B and B1
213203_at	2.04257	down	SNAPC5	small nuclear RNA activating complex
213220_at	3.25001	down	NCRNA00081	non-protein coding RNA 81
213287_s_at	5.91447	down	KRT10	keratin 10
213297_at	2.65026	down	RMND5B	required for meiotic nuclear division 5 homolog B (S. cerevisiae)
213300_at	9.09831	down	ATG2A	ATG2 autophagy related 2 homolog A (S. cerevisiae)
213326_at	19.7434	down	VAMP1	vesicle-associated membrane protein 1 (synaptobrevin 1)
213338_at	3.23066	down	TMEM158	transmembrane protein 158
213390_at	5.87165	down	ZC3H4	zinc finger CCCH-type containing 4
213427_at	5.39236	down	RPP40	ribonuclease P/MRP 40kDa subunit
213506_at	2.56135	down	F2RL1	coagulation factor II (thrombin) receptor-like 1
213523_at	2.02182	down	CCNE1	cyclin E1
213540_at	2.10929	down	HSD17B8	hydroxysteroid (17-beta) dehydrogenase 8
213548_s_at	4.41024	down	CDV3	CDV3 homolog (mouse)
213549_at	2.01753	down
213550_s_at	3.09624	down	TMCO6	transmembrane and coiled-coil domains 6
213553_x_at	2.47866	down	APOC1	apolipoprotein C-I
213554_s_at	4.43808	down	CDV3	CDV3 homolog (mouse)
213557_at	2.04676	down	CRKRS	Cdc2-related kinase
213564_x_at	2.48185	down	LDHB	lactate dehydrogenase B
213571_s_at	3.40954	down	EIF4E2	eukaryotic translation initiation factor 4E family member 2
213594_x_at	8.69902	down	FUSIP1 /// LOC642558	FUS interacting protein (serine/arginine-rich) 1 /// similar to FUS interacting protein (serine-arginine rich) 1
213649_at	4.67507	down	SFRS7	splicing factor
213705_at	3.11618	down
213718_at	8.80368	down	RBM4	RNA binding motif protein 4
213726_x_at	3.1351	down	TUBB2C	tubulin
213735_s_at	2.52319	down	COX5B	cytochrome c oxidase subunit Vb
213736_at	2.50952	down	COX5B	Cytochrome c oxidase subunit Vb
213741_s_at	2.32203	down	KPNA1	karyopherin alpha 1 (importin alpha 5)
213747_at	2.35724	down	LOC100134128	similar to hCG15011
213757_at	2.40317	down
213835_x_at	2.10533	down	GTPBP3	GTP binding protein 3 (mitochondrial)
213843_x_at	2.6402	down	SLC6A8	solute carrier family 6 (neurotransmitter transporter
213847_at	2.84061	down	PRPH	peripherin
213872_at	2.57002	down
213892_s_at	2.83155	down	APRT	adenine phosphoribosyltransferase
213911_s_at	14.3428	down	H2AFZ	H2A histone family
213916_at	2.78752	down	ZNF20	zinc finger protein 20
213918_s_at	3.35418	down	NIPBL	Nipped-B homolog (Drosophila)
213932_x_at	2.3909	down	HLA-A	major histocompatibility complex
213998_s_at	3.07751	down	DDX17	DEAD (Asp-Glu-Ala-Asp) box polypeptide 17
214011_s_at	5.44984	down	NOP16	NOP16 nucleolar protein homolog (yeast)
214016_s_at	13.6036	down	SFPQ	splicing factor proline/glutamine-rich (polypyrimidine tract binding protein associated)
214052_x_at	2.15235	down	BAT2D1	CDNA FLJ20183 fis
214056_at	8.85796	down	MCL1	Myeloid cell differentiation protein (MCL1) mRNA
214073_at	2.30217	down	CTTN	cortactin
214093_s_at	3.36671	down	FUBP1	far upstream element (FUSE) binding protein 1
214097_at	4.43871	down	RPS21	ribosomal protein S21
214107_x_at	4.08316	down	LOC440434	hypothetical protein FLJ11822
214108_at	2.92629	down	MAX	MYC associated factor X
214136_at	2.29485	down	NUDT13	nudix (nucleoside diphosphate linked moiety X)-type motif 13
214138_at	3.30821	down	ZNF79	zinc finger protein 79
214141_x_at	2.05039	down	SFRS7	splicing factor
214169_at	5.10585	down	UNC84A	unc-84 homolog A (C. elegans)
214182_at	2.3564	down	LOC100132430	hypothetical LOC100132430
214183_s_at	12.0221	down	TKTL1	transketolase-like 1
214193_s_at	8.93758	down	C1orf107	chromosome 1 open reading frame 107
214199_at	3.50551	down	SFTPD	surfactant protein D
214214_s_at	3.44143	down	C1QBP	complement component 1
214224_s_at	4.85852	down	PIN4	protein (peptidylprolyl cis/trans isomerase) NIMA-interacting
214254_at	20.458	down	MAGEA4	melanoma antigen family A
214285_at	3.67683	down	FABP3	fatty acid binding protein 3
214288_s_at	3.17908	down	PSMB1	proteasome (prosome
214290_s_at	9.37948	down	HIST2H2AA3 /// HIST2H2AA4	histone cluster 2
214315_x_at	2.58282	down	CALR	calreticulin
214316_x_at	3.02261	down
214351_x_at	2.33306	down	RPL13	ribosomal protein L13
214352_s_at	3.53026	down	KRAS	v-Ki-ras2 Kirsten rat sarcoma viral oncogene homolog
214363_s_at	6.93401	down	MATR3	matrin 3
214365_at	2.3501	down	TPM3	tropomyosin 3
214390_s_at	3.0249	down	BCAT1	branched chain aminotransferase 1
214414_x_at	3.61448	down	HBA1 /// HBA2	hemoglobin
214430_at	2.10893	down	GLA	galactosidase
214431_at	2.40042	down	GMPS	guanine monphosphate synthetase
214446_at	3.22927	down	ELL2	elongation factor
214452_at	6.79532	down	BCAT1	branched chain aminotransferase 1
214455_at	15.6519	down	HIST1H2BC /// HIST1H2BE /// HIST1H2BF /// HIST1H2BG /// HIST1H2BI	histone cluster 1
214463_x_at	2.5297	down	HIST1H4J	histone cluster 1
214472_at	3.70421	down	HIST1H2AD /// HIST1H3A /// HIST1H3B /// HIST1H3C /// HIST1H3D /// HIST1H3E /// HIST1H3F /// HIST1H3G /// HIST1H3H /// HIST1H3I /// HIST1H3J	histone cluster 1
214474_at	3.98799	down	PRKAB2	protein kinase
214481_at	29.2087	down	HIST1H2AM	Histone cluster 1
214505_s_at	2.09864	down	FHL1	four and a half LIM domains 1
214507_s_at	2.44193	down	EXOSC2	exosome component 2
214512_s_at	4.12703	down	SUB1	SUB1 homolog (S. cerevisiae)
214527_s_at	3.50001	down	PQBP1	polyglutamine binding protein 1
214554_at	2.17367	down	HIST1H2AG /// HIST1H2AH /// HIST1H2AI /// HIST1H2AJ /// HIST1H2AK /// HIST1H2AL /// HIST1H2AM	histone cluster 1
214603_at	14.0976	down	MAGEA2 /// MAGEA2B	melanoma antigen family A
214612_x_at	70.4539	down	MAGEA2 /// MAGEA2B /// MAGEA3 /// MAGEA6	melanoma antigen family A
214620_x_at	2.01697	down	PAM	peptidylglycine alpha-amidating monooxygenase
214626_s_at	2.04975	down	GANAB	glucosidase
214642_x_at	6.3822	down	MAGEA5	melanoma antigen family A
214657_s_at	4.62012	down	NCRNA00084	non-protein coding RNA 84
214661_s_at	2.61891	down	NOP14	NOP14 nucleolar protein homolog (yeast)
214684_at	2.46613	down	MEF2A	myocyte enhancer factor 2A
214686_at	2.30727	down	ZNF266	zinc finger protein 266
214711_at	4.56819	down	GATC	glutamyl-tRNA(Gln) amidotransferase
214714_at	4.9827	down	ZNF394	zinc finger protein 394
214737_x_at	3.30214	down	HNRNPC	heterogeneous nuclear ribonucleoprotein C (C1/C2)
214766_s_at	3.12604	down	AHCTF1	AT hook containing transcription factor 1
214789_x_at	3.48698	down	SFRS2B	splicing factor
214801_at	4.13177	down
214838_at	6.16863	down	SFT2D2	SFT2 domain containing 2
214882_s_at	8.38607	down	SFRS2	splicing factor
214959_s_at	3.77751	down	API5	apoptosis inhibitor 5
214960_at	6.85197	down	API5	apoptosis inhibitor 5
214963_at	4.69476	down	NUP160	nucleoporin 160kDa
215001_s_at	11.449	down	GLUL	glutamate-ammonia ligase (glutamine synthetase)
215011_at	2.19418	down	SNHG3	small nucleolar RNA host gene 3 (non-protein coding)
215071_s_at	5.01829	down	HIST1H2AC	histone cluster 1
215075_s_at	26.0532	down	GRB2	growth factor receptor-bound protein 2
215087_at	2.15869	down	C15orf39	chromosome 15 open reading frame 39
215089_s_at	2.90429	down	RBM10	RNA binding motif protein 10
215090_x_at	3.1773	down	LOC440434	hypothetical protein FLJ11822
215227_x_at	6.5579	down	ACP1	acid phosphatase 1
215239_x_at	6.07327	down	ZNF273	zinc finger protein 273
215299_x_at	3.55665	down	SULT1A1	sulfotransferase family
215313_x_at	2.69682	down	HLA-A	major histocompatibility complex
215440_s_at	4.06066	down	BEX4	brain expressed
215693_x_at	2.22597	down	DDX27	DEAD (Asp-Glu-Ala-Asp) box polypeptide 27
215722_s_at	2.75549	down	SNRPA1	small nuclear ribonucleoprotein polypeptide A'
215779_s_at	4.54082	down	HIST1H2BC /// HIST1H2BE /// HIST1H2BF /// HIST1H2BG /// HIST1H2BI	histone cluster 1
215812_s_at	2.24746	down	LOC653562 /// SLC6A10P /// SLC6A8	hypothetical LOC653562 /// solute carrier family 6 (neurotransmitter transporter
215881_x_at	2.97906	down	LOC100130648 /// SSX1 /// SSX10 /// SSX2 /// SSX2B /// SSX3 /// SSX5 /// SSX7 /// SSX9	similar to Protein SSX2 (Synovial sarcoma
215926_x_at	3.18139	down	SNAPC4	small nuclear RNA activating complex
215952_s_at	4.26249	down	OAZ1	ornithine decarboxylase antizyme 1
216001_at	8.74583	down	PRAMEF12	PRAME family member 12
216005_at	2.60571	down	TNC	Tenascin
216034_at	28.5114	down	ZNF280A	zinc finger protein 280A
216117_at	2.26029	down	EXOSC2	exosome component 2
216236_s_at	10.2425	down	SLC2A14 /// SLC2A3	solute carrier family 2 (facilitated glucose transporter)
216302_at	12.2201	down	HNRNPC /// HNRNPCL1 /// LOC440563 /// LOC649330	heterogeneous nuclear ribonucleoprotein C (C1/C2) /// heterogeneous nuclear ribonucleoprotein C-like 1 /// heterogeneous nuclear ribonucleoprotein C-like /// similar to Heterogeneous nuclear ribonucleoprotein C-like dJ845O24.4 (hnRNP core protein C-like)
216304_x_at	2.12817	down	YME1L1	YME1-like 1 (S. cerevisiae)
216348_at	3.19041	down	RPS17L4	ribosomal protein S17-like 4
216370_s_at	6.88055	down	TKTL1	transketolase-like 1
216462_at	2.35521	down
216471_x_at	5.58619	down	LOC100130648 /// SSX2 /// SSX2B	similar to Protein SSX2 (Synovial sarcoma
216505_x_at	2.08461	down	RPS10L	ribosomal protein S10-like
216515_x_at	3.33661	down	LOC643287 /// PTMA	similar to prothymosin alpha /// prothymosin
216526_x_at	2.32566	down	HLA-C	major histocompatibility complex
216548_x_at	2.16592	down	HMG4L	high-mobility group (nonhistone chromosomal) protein 4-like
216609_at	2.77801	down	TXN	Full length insert cDNA clone YI46D09
216844_at	6.27376	down	ZC3H7B	zinc finger CCCH-type containing 7B
216858_x_at	3.0089	down
216859_x_at	12.3326	down
216860_s_at	9.20694	down	GDF11	growth differentiation factor 11
216913_s_at	2.80662	down	RRP12	ribosomal RNA processing 12 homolog (S. cerevisiae)
216977_x_at	4.42924	down	SNRPA1	small nuclear ribonucleoprotein polypeptide A'
216986_s_at	2.31238	down	IRF4	interferon regulatory factor 4
217202_s_at	6.15979	down	GLUL	glutamate-ammonia ligase (glutamine synthetase)
217273_at	4.97982	down	PRAMEF10	PRAME family member 10
217363_x_at	2.45662	down
217364_x_at	2.73642	down	EIF3J	eukaryotic translation initiation factor 3
217365_at	21.3655	down	PRAMEF11	PRAME family member 11
217408_at	2.29051	down	MRPS18B	mitochondrial ribosomal protein S18B
217456_x_at	2.73023	down	HLA-E	major histocompatibility complex
217559_at	6.11803	down	RPL10L	ribosomal protein L10-like
217597_x_at	13.6498	down	RAB40B	RAB40B
217691_x_at	2.06739	down	SLC16A3	solute carrier family 16
217728_at	2.18566	down	S100A6	S100 calcium binding protein A6
217732_s_at	2.12183	down	ITM2B	integral membrane protein 2B
217733_s_at	3.50932	down	TMSB10	thymosin beta 10
217741_s_at	5.90303	down	ZFAND5	zinc finger
217747_s_at	2.14546	down	RPS9	ribosomal protein S9
217755_at	6.19758	down	HN1	hematological and neurological expressed 1
217767_at	2.23414	down	C3	complement component 3
217769_s_at	3.37345	down	POMP	proteasome maturation protein
217770_at	2.09116	down	PIGT	phosphatidylinositol glycan anchor biosynthesis
217777_s_at	2.40677	down	PTPLAD1	protein tyrosine phosphatase-like A domain containing 1
217785_s_at	7.70543	down	YKT6	YKT6 v-SNARE homolog (S. cerevisiae)
217794_at	2.73991	down	PRR13	proline rich 13
217801_at	2.41551	down	ATP5E	ATP synthase
217809_at	2.56974	down	BZW2	basic leucine zipper and W2 domains 2
217812_at	5.00871	down	YTHDF2	YTH domain family
217834_s_at	7.43563	down	SYNCRIP	synaptotagmin binding
217840_at	3.2342	down	DDX41	DEAD (Asp-Glu-Ala-Asp) box polypeptide 41
217842_at	2.41628	down	LUC7L2	LUC7-like 2 (S. cerevisiae)
217843_s_at	5.3947	down	MED4	mediator complex subunit 4
217854_s_at	3.36298	down	POLR2E	polymerase (RNA) II (DNA directed) polypeptide E
217871_s_at	4.81309	down	LOC284889 /// MIF	hypothetical protein LOC284889 /// macrophage migration inhibitory factor (glycosylation-inhibiting factor)
217883_at	13.4648	down	MMADHC	methylmalonic aciduria (cobalamin deficiency) cblD type
217888_s_at	2.00852	down	ARFGAP1	ADP-ribosylation factor GTPase activating protein 1
217911_s_at	2.26262	down	BAG3	BCL2-associated athanogene 3
217915_s_at	2.99666	down	C15orf15	chromosome 15 open reading frame 15
217919_s_at	2.00148	down	MRPL42	mitochondrial ribosomal protein L42
217926_at	4.30934	down	C19orf53	chromosome 19 open reading frame 53
217932_at	2.61545	down	MRPS7	mitochondrial ribosomal protein S7
217933_s_at	3.58686	down	LAP3	leucine aminopeptidase 3
217939_s_at	6.33066	down	AFTPH	aftiphilin
217945_at	2.29206	down	BTBD1	BTB (POZ) domain containing 1
217950_at	10.693	down	NOSIP	nitric oxide synthase interacting protein
217957_at	6.40934	down	C16orf80	chromosome 16 open reading frame 80
217958_at	6.29541	down	TRAPPC4	trafficking protein particle complex 4
217959_s_at	5.21544	down	TRAPPC4	trafficking protein particle complex 4
217963_s_at	3.01071	down	NGFRAP1	nerve growth factor receptor (TNFRSF16) associated protein 1
217964_at	2.34522	down	TTC19	tetratricopeptide repeat domain 19
217975_at	11.6784	down	WBP5	WW domain binding protein 5
217977_at	3.50257	down	SEPX1	selenoprotein X
217979_at	3.73451	down	TSPAN13	tetraspanin 13
217980_s_at	12.0169	down	MRPL16	mitochondrial ribosomal protein L16
217981_s_at	9.06984	down	FXC1	fracture callus 1 homolog (rat)
217988_at	4.43398	down	CCNB1IP1	cyclin B1 interacting protein 1
218002_s_at	4.96817	down	CXCL14	chemokine (C-X-C motif) ligand 14
218011_at	2.42219	down	UBL5	ubiquitin-like 5
218023_s_at	2.17007	down	FAM53C	family with sequence similarity 53
218034_at	3.71204	down	FIS1	fission 1 (mitochondrial outer membrane) homolog (S. cerevisiae)
218039_at	2.2865	down	NUSAP1	nucleolar and spindle associated protein 1
218061_at	2.86812	down	MEA1	male-enhanced antigen 1
218067_s_at	2.5447	down	ARGLU1	arginine and glutamate rich 1
218082_s_at	4.85396	down	UBP1	upstream binding protein 1 (LBP-1a)
218101_s_at	3.28515	down	NDUFC2	NADH dehydrogenase (ubiquinone) 1
218120_s_at	2.11814	down	HMOX2	heme oxygenase (decycling) 2
218132_s_at	3.53194	down	TSEN34	tRNA splicing endonuclease 34 homolog (S. cerevisiae)
218156_s_at	3.07922	down	TSR1	TSR1
218187_s_at	2.38569	down	C8orf33	chromosome 8 open reading frame 33
218188_s_at	9.48436	down	TIMM13	translocase of inner mitochondrial membrane 13 homolog (yeast)
218189_s_at	9.08904	down	NANS	N-acetylneuraminic acid synthase
218190_s_at	2.69416	down	UCRC	ubiquinol-cytochrome c reductase complex (7.2 kD)
218193_s_at	2.32741	down	GOLT1B	golgi transport 1 homolog B (S. cerevisiae)
218203_at	5.70481	down	ALG5	asparagine-linked glycosylation 5
218214_at	15.4725	down	C12orf44	chromosome 12 open reading frame 44
218220_at	2.2502	down	C12orf10	chromosome 12 open reading frame 10
218224_at	4.30354	down	PNMA1	paraneoplastic antigen MA1
218227_at	3.28323	down	NUBP2	nucleotide binding protein 2 (MinD homolog
218233_s_at	4.28931	down	PRICKLE4 /// TOMM6	prickle homolog 4 (Drosophila) /// translocase of outer mitochondrial membrane 6 homolog (yeast)
218238_at	7.69606	down	GTPBP4	GTP binding protein 4
218239_s_at	16.5603	down	GTPBP4	GTP binding protein 4
218257_s_at	2.15478	down	UGCGL1	UDP-glucose ceramide glucosyltransferase-like 1
218278_at	2.03796	down	WDR74	WD repeat domain 74
218279_s_at	3.34408	down	HIST2H2AA3	histone cluster 2
218280_x_at	7.78015	down	HIST2H2AA3 /// HIST2H2AA4	histone cluster 2
218281_at	3.79107	down	MRPL48	mitochondrial ribosomal protein L48
218286_s_at	4.52545	down	RNF7	ring finger protein 7
218296_x_at	2.1839	down	MSTO1 /// MSTO2P	misato homolog 1 (Drosophila) /// misato homolog 2 pseudogene
218309_at	2.05564	down	CAMK2N1	calcium/calmodulin-dependent protein kinase II inhibitor 1
218320_s_at	5.14712	down	NDUFB11	NADH dehydrogenase (ubiquinone) 1 beta subcomplex
218336_at	2.16709	down	PFDN2	prefoldin subunit 2
218357_s_at	3.61765	down	TIMM8B	translocase of inner mitochondrial membrane 8 homolog B (yeast)
218368_s_at	3.29193	down	TNFRSF12A	tumor necrosis factor receptor superfamily
218371_s_at	10.009	down	PSPC1	paraspeckle component 1
218379_at	7.27626	down	RBM7	RNA binding motif protein 7
218385_at	2.02317	down	MRPS18A	mitochondrial ribosomal protein S18A
218391_at	7.48365	down	SNF8	SNF8
218395_at	2.23814	down	ACTR6	ARP6 actin-related protein 6 homolog (yeast)
218398_at	2.22469	down	MRPS30	mitochondrial ribosomal protein S30
218403_at	5.42008	down	TRIAP1	TP53 regulated inhibitor of apoptosis 1
218405_at	3.09075	down	ABT1	activator of basal transcription 1
218408_at	4.78681	down	TIMM10	translocase of inner mitochondrial membrane 10 homolog (yeast)
218419_s_at	2.65359	down	TMUB2	transmembrane and ubiquitin-like domain containing 2
218423_x_at	3.51641	down	VPS54	vacuolar protein sorting 54 homolog (S. cerevisiae)
218435_at	10.1354	down	DNAJC15	DnaJ (Hsp40) homolog
218438_s_at	11.1075	down	MED28	mediator complex subunit 28
218454_at	2.17444	down	FLJ22662	hypothetical protein FLJ22662
218479_s_at	2.55462	down	XPO4	exportin 4
218489_s_at	2.13909	down	ALAD	aminolevulinate
218493_at	8.39016	down	SNRNP25	small nuclear ribonucleoprotein 25kDa (U11/U12)
218497_s_at	2.16093	down	RNASEH1	ribonuclease H1
218516_s_at	2.83322	down	IMPAD1	inositol monophosphatase domain containing 1
218524_at	2.30176	down	E4F1	E4F transcription factor 1
218547_at	3.21695	down	DHDDS	dehydrodolichyl diphosphate synthase
218556_at	7.88364	down	ORMDL2	ORM1-like 2 (S. cerevisiae)
218563_at	3.60725	down	NDUFA3	NADH dehydrogenase (ubiquinone) 1 alpha subcomplex
218565_at	2.27882	down	C9orf114	chromosome 9 open reading frame 114
218576_s_at	5.02864	down	DUSP12	dual specificity phosphatase 12
218580_x_at	4.62381	down	AURKAIP1	aurora kinase A interacting protein 1
218590_at	6.04722	down	C10orf2	chromosome 10 open reading frame 2
218592_s_at	2.67016	down	CECR5	cat eye syndrome chromosome region
218605_at	7.47024	down	TFB2M	transcription factor B2
218611_at	11.646	down	IER5	immediate early response 5
218631_at	2.33291	down	AVPI1	arginine vasopressin-induced 1
218643_s_at	7.27945	down	CRIPT	cysteine-rich PDZ-binding protein
218647_s_at	14.2069	down	YRDC	yrdC domain containing (E. coli)
218652_s_at	2.77318	down	PIGG	phosphatidylinositol glycan anchor biosynthesis
218670_at	2.24554	down	PUS1	pseudouridylate synthase 1
218671_s_at	2.65952	down	ATPIF1	ATPase inhibitory factor 1
218672_at	5.36586	down	SCNM1	sodium channel modifier 1
218682_s_at	3.19955	down	SLC4A1AP	solute carrier family 4 (anion exchanger)
218695_at	2.0434	down	EXOSC4	exosome component 4
218710_at	2.65623	down	TTC27	tetratricopeptide repeat domain 27
218717_s_at	2.19197	down	LEPREL1	leprecan-like 1
218724_s_at	2.10173	down	TGIF2	TGFB-induced factor homeobox 2
218737_at	2.61634	down	SBNO1	strawberry notch homolog 1 (Drosophila)
218754_at	2.1308	down	NOL9	nucleolar protein 9
218757_s_at	3.80575	down	UPF3B	UPF3 regulator of nonsense transcripts homolog B (yeast)
218767_at	2.17043	down	REXO4	REX4
218779_x_at	2.63482	down	EPS8L1	EPS8-like 1
218782_s_at	2.89474	down	ATAD2	ATPase family
218809_at	2.54916	down	PANK2	pantothenate kinase 2
218826_at	2.77756	down	SLC35F2	solute carrier family 35
218853_s_at	2.79541	down	MOSPD1	motile sperm domain containing 1
218854_at	2.14741	down	DSE	dermatan sulfate epimerase
218860_at	2.87799	down	NOC4L	nucleolar complex associated 4 homolog (S. cerevisiae)
218866_s_at	9.47715	down	POLR3K	polymerase (RNA) III (DNA directed) polypeptide K
218875_s_at	4.2627	down	FBXO5	F-box protein 5
218878_s_at	10.0486	down	SIRT1	sirtuin (silent mating type information regulation 2 homolog) 1 (S. cerevisiae)
218882_s_at	5.84669	down	WDR3	WD repeat domain 3
218884_s_at	5.31534	down	GUF1	GUF1 GTPase homolog (S. cerevisiae)
218890_x_at	2.45794	down	MRPL35	mitochondrial ribosomal protein L35
218895_at	6.5511	down	GPATCH3	G patch domain containing 3
218929_at	4.00014	down	CDKN2AIP	CDKN2A interacting protein
218932_at	3.65004	down	ZNHIT6	zinc finger
218937_at	2.03065	down	ZNF434	zinc finger protein 434
218940_at	3.06991	down	C14orf138	chromosome 14 open reading frame 138
218977_s_at	2.54805	down	TRNAU1AP	tRNA selenocysteine 1 associated protein 1
218982_s_at	7.22957	down	MRPS17	mitochondrial ribosomal protein S17
218993_at	2.0821	down	RNMTL1	RNA methyltransferase like 1
218996_at	3.26825	down	TFPT	TCF3 (E2A) fusion partner (in childhood Leukemia)
219015_s_at	2.8643	down	ALG13	asparagine-linked glycosylation 13 homolog (S. cerevisiae)
219016_at	10.1558	down	FASTKD5	FAST kinase domains 5
219029_at	2.11551	down	C5orf28	chromosome 5 open reading frame 28
219030_at	10.7999	down	TPRKB	TP53RK binding protein
219047_s_at	3.00122	down	ZNF668	zinc finger protein 668
219050_s_at	2.42023	down	ZNHIT2	zinc finger
219078_at	2.02054	down	GPATCH2	G patch domain containing 2
219081_at	8.20399	down	ANKHD1 /// EIF4EBP3	ankyrin repeat and KH domain containing 1 /// eukaryotic translation initiation factor 4E binding protein 3
219083_at	2.13257	down	SHQ1	SHQ1 homolog (S. cerevisiae)
219088_s_at	2.38447	down	ZNF576	zinc finger protein 576
219089_s_at	2.10748	down	ZNF576	zinc finger protein 576
219097_x_at	3.22678	down	C19orf42	chromosome 19 open reading frame 42
219108_x_at	2.34436	down	DDX27	DEAD (Asp-Glu-Ala-Asp) box polypeptide 27
219110_at	2.03971	down	GAR1	GAR1 ribonucleoprotein homolog (yeast)
219124_at	3.69869	down	C8orf41	chromosome 8 open reading frame 41
219143_s_at	2.31961	down	RPP25	ribonuclease P/MRP 25kDa subunit
219146_at	2.42513	down	C17orf42	chromosome 17 open reading frame 42
219149_x_at	5.97315	down	DBR1	debranching enzyme homolog 1 (S. cerevisiae)
219169_s_at	2.19177	down	TFB1M	transcription factor B1
219187_at	3.73289	down	FKBPL	FK506 binding protein like
219192_at	2.71516	down	UBAP2	ubiquitin associated protein 2
219203_at	2.04231	down	FAM158A	family with sequence similarity 158
219210_s_at	2.81352	down	RAB8B	RAB8B
219224_x_at	5.48146	down	ZNF408	zinc finger protein 408
219236_at	2.19601	down	PAQR6	progestin and adipoQ receptor family member VI
219245_s_at	2.74162	down	OGFOD2	2-oxoglutarate and iron-dependent oxygenase domain containing 2
219258_at	2.58591	down	TIPIN	TIMELESS interacting protein
219260_s_at	4.54297	down	C17orf81	chromosome 17 open reading frame 81
219266_at	3.38678	down	ZNF350	zinc finger protein 350
219373_at	2.27827	down	DPM3	dolichyl-phosphate mannosyltransferase polypeptide 3
219395_at	2.44178	down	RBM35B	RNA binding motif protein 35B
219402_s_at	2.61093	down	DERL1	Der1-like domain family
219403_s_at	2.76109	down	HPSE	heparanase
219410_at	4.53336	down	TMEM45A	transmembrane protein 45A
219417_s_at	2.51758	down	C17orf59	chromosome 17 open reading frame 59
219428_s_at	4.07604	down	PXMP4	peroxisomal membrane protein 4
219433_at	3.6447	down	BCOR	BCL6 co-repressor
219439_at	6.85396	down	C1GALT1	core 1 synthase
219490_s_at	2.25064	down	DCLRE1B	DNA cross-link repair 1B (PSO2 homolog
219499_at	2.6912	down	SEC61A2	Sec61 alpha 2 subunit (S. cerevisiae)
219517_at	4.69844	down	ELL3	elongation factor RNA polymerase II-like 3
219518_s_at	3.85256	down	ELL3	elongation factor RNA polymerase II-like 3
219539_at	2.48085	down	GEMIN6	gem (nuclear organelle) associated protein 6
219555_s_at	6.07414	down	CENPN	centromere protein N
219598_s_at	5.57683	down	RWDD1	RWD domain containing 1
219603_s_at	2.338	down	ZNF226	zinc finger protein 226
219624_at	10.0233	down	BAG4	BCL2-associated athanogene 4
219660_s_at	2.12168	down	ATP8A2	ATPase
219662_at	5.55672	down	C2orf49	chromosome 2 open reading frame 49
219681_s_at	5.24724	down	RAB11FIP1	RAB11 family interacting protein 1 (class I)
219713_at	2.29911	down	SHPK	sedoheptulokinase
219809_at	2.26213	down	WDR55	WD repeat domain 55
219819_s_at	2.26226	down	MRPS28	mitochondrial ribosomal protein S28
219848_s_at	2.52161	down	ZNF432	zinc finger protein 432
219862_s_at	2.02916	down	NARF	nuclear prelamin A recognition factor
219875_s_at	3.95364	down	FAM152A	family with sequence similarity 152
219920_s_at	2.33435	down	AMIGO3 /// GMPPB	adhesion molecule with Ig-like domain 3 /// GDP-mannose pyrophosphorylase B
219955_at	7.60676	down	L1TD1	LINE-1 type transposase domain containing 1
219996_at	2.75258	down	ASB7	ankyrin repeat and SOCS box-containing 7
220046_s_at	3.67331	down	CCNL1	cyclin L1
220127_s_at	3.29681	down	FBXL12	F-box and leucine-rich repeat protein 12
220137_at	2.13314	down	FLJ20674	hypothetical protein FLJ20674
220143_x_at	2.31121	down	LUC7L	LUC7-like (S. cerevisiae)
220148_at	2.16634	down	ALDH8A1	aldehyde dehydrogenase 8 family
220160_s_at	15.5986	down	KPTN	kaptin (actin binding protein)
220175_s_at	3.01931	down	CBWD1 /// CBWD2 /// CBWD3 /// CBWD5 /// CBWD6 /// CBWD7 /// LOC100132072 /// LOC100133216	COBW domain containing 1 /// COBW domain containing 2 /// COBW domain containing 3 /// COBW domain containing 5 /// COBW domain containing 6 /// COBW domain containing 7 /// hypothetical protein LOC100132072 /// hypothetical protein LOC100133216
220184_at	39.5805	down	NANOG	Nanog homeobox
220193_at	2.17589	down	C1orf113	chromosome 1 open reading frame 113
220198_s_at	2.37583	down	EIF5A2	eukaryotic translation initiation factor 5A2
220200_s_at	2.38647	down	SETD8	SET domain containing (lysine methyltransferase) 8
220215_at	4.32433	down	ZNF669	zinc finger protein 669
220297_at	2.89786	down	BTBD7	BTB (POZ) domain containing 7
220305_at	2.58614	down	VISA	virus-induced signaling adapter
220399_at	8.00521	down	NCRNA00115	non-protein coding RNA 115
220410_s_at	3.66643	down	CAMSAP1	calmodulin regulated spectrin-associated protein 1
220444_at	5.92514	down	ZNF557	zinc finger protein 557
220445_s_at	2.70898	down	CSAG2 /// CSAG3	CSAG family
220470_at	2.47781	down	BET1L	blocked early in transport 1 homolog (S. cerevisiae)-like
220513_at	35.3684	down	KHDC1 /// RP11-257K9.7	KH homology domain containing 1 /// hypothetical protein LOC100129128
220526_s_at	3.05093	down	LOC642393 /// MRPL20	similar to mitochondrial ribosomal protein L20 /// mitochondrial ribosomal protein L20
220534_at	2.02661	down	TRIM48	tripartite motif-containing 48
220545_s_at	2.06029	down	TSKS	testis-specific kinase substrate
220559_at	5.53566	down	EN1	engrailed homeobox 1
220657_at	8.15898	down	KLHL11	kelch-like 11 (Drosophila)
220672_at	2.92167	down	PPP4R4	protein phosphatase 4
220688_s_at	3.49085	down	MRTO4	mRNA turnover 4 homolog (S. cerevisiae)
220721_at	2.58629	down	ZNF614	zinc finger protein 614
220934_s_at	2.27903	down	MGC3196	hypothetical protein MGC3196
220941_s_at	13.4097	down	C21orf91	chromosome 21 open reading frame 91
220953_s_at	2.15967	down	MTMR12	myotubularin related protein 12
220956_s_at	2.58957	down	EGLN2	egl nine homolog 2 (C. elegans)
220960_x_at	2.951	down	RPL22	ribosomal protein L22
220966_x_at	5.12043	down	ARPC5L	actin related protein 2/3 complex
220967_s_at	2.03347	down	ZNF696	zinc finger protein 696
221021_s_at	3.74221	down	CTNNBL1	catenin
221158_at	4.83071	down	C21orf66	chromosome 21 open reading frame 66
221193_s_at	2.60925	down	ZCCHC10	zinc finger
221255_s_at	2.55025	down	TMEM93	transmembrane protein 93
221263_s_at	8.97389	down	SF3B5	splicing factor 3b
221274_s_at	2.25314	down	LMAN2L	lectin
221277_s_at	4.85736	down	PUS3	pseudouridylate synthase 3
221425_s_at	3.22048	down	ISCA1	iron-sulfur cluster assembly 1 homolog (S. cerevisiae)
221434_s_at	6.96993	down	C14orf156	chromosome 14 open reading frame 156
221481_x_at	2.12891	down	HNRNPD	heterogeneous nuclear ribonucleoprotein D (AU-rich element RNA binding protein 1
221492_s_at	2.93798	down	ATG3	ATG3 autophagy related 3 homolog (S. cerevisiae)
221494_x_at	2.25717	down	EIF3K	eukaryotic translation initiation factor 3
221496_s_at	2.26951	down	TOB2	transducer of ERBB2
221509_at	2.86763	down	DENR	density-regulated protein
221517_s_at	3.89278	down	MED17	mediator complex subunit 17
221535_at	3.30372	down	LSG1	large subunit GTPase 1 homolog (S. cerevisiae)
221536_s_at	9.16219	down	LSG1	large subunit GTPase 1 homolog (S. cerevisiae)
221549_at	6.57137	down	GRWD1	glutamate-rich WD repeat containing 1
221580_s_at	6.90146	down	TAF1D	TATA box binding protein (TBP)-associated factor
221593_s_at	2.10439	down	RPL31	ribosomal protein L31
221597_s_at	3.01995	down	TMEM208	transmembrane protein 208
221599_at	4.34211	down	C11orf67	chromosome 11 open reading frame 67
221610_s_at	2.753	down	STAP2	signal transducing adaptor family member 2
221619_s_at	2.1378	down	MTCH1	mitochondrial carrier homolog 1 (C. elegans)
221622_s_at	2.91389	down	TMEM126B	transmembrane protein 126B
221632_s_at	2.09301	down	WDR4	WD repeat domain 4
221633_at	2.34815	down	NCAPH2	non-SMC condensin II complex
221637_s_at	6.21529	down	C11orf48	chromosome 11 open reading frame 48
221647_s_at	4.31906	down	RIC8A	resistance to inhibitors of cholinesterase 8 homolog A (C. elegans)
221649_s_at	3.62699	down	PPAN	peter pan homolog (Drosophila)
221655_x_at	3.15918	down	EPS8L1	EPS8-like 1
221664_s_at	7.84499	down	F11R	F11 receptor
221665_s_at	2.66746	down	EPS8L1	EPS8-like 1
221688_s_at	4.02474	down	IMP3	IMP3
221692_s_at	2.4132	down	MRPL34	mitochondrial ribosomal protein L34
221712_s_at	2.47126	down	WDR74	WD repeat domain 74
221775_x_at	4.10287	down	RPL22	ribosomal protein L22
221786_at	2.4802	down	C6orf120	chromosome 6 open reading frame 120
221791_s_at	5.23109	down	CCDC72	coiled-coil domain containing 72
221803_s_at	5.60166	down	NRBF2	nuclear receptor binding factor 2
221808_at	7.85833	down	RAB9A	RAB9A
221827_at	2.5095	down	RBCK1	RanBP-type and C3HC4-type zinc finger containing 1
221831_at	2.4164	down	LUZP1	leucine zipper protein 1
221832_s_at	10.5712	down	LUZP1	leucine zipper protein 1
221841_s_at	6.31958	down	KLF4	Kruppel-like factor 4 (gut)
221847_at	2.06277	down	LOC100129361	hypothetical protein LOC100129361
221848_at	2.35292	down	ZGPAT	zinc finger
221855_at	2.56593	down	LOC644096	hypothetical protein LOC644096
221860_at	4.45022	down	HNRNPL	heterogeneous nuclear ribonucleoprotein L
221870_at	2.02715	down	EHD2	EH-domain containing 2
221875_x_at	2.61887	down	HLA-F	major histocompatibility complex
221899_at	2.41292	down	N4BP2L2	BRCA2 region
221923_s_at	2.03781	down	NPM1	nucleophosmin (nucleolar phosphoprotein B23
221932_s_at	2.89494	down	GLRX5	glutaredoxin 5
221953_s_at	2.01557	down	LOC729580	PREDICTED: Homo sapiens hypothetical LOC729580 (LOC729580)
221970_s_at	21.3692	down	NOL11	nucleolar protein 11
221979_at	4.15157	down	LOC100129250	similar to hCG1811779
221986_s_at	3.33104	down	KLHL24	kelch-like 24 (Drosophila)
221987_s_at	5.70071	down	TSR1	TSR1
221995_s_at	2.68508	down
222015_at	2.36939	down	CSNK1E	Casein kinase I epsilon
222034_at	3.10132	down	GNB2L1	G protein beta subunit-like protein 12.3
222047_s_at	3.9291	down	ARS2	arsenate resistance protein 2
222064_s_at	2.847	down	AARSD1	alanyl-tRNA synthetase domain containing 1
222067_x_at	3.68011	down	HIST1H2BD	histone cluster 1
222074_at	2.5074	down	UROD	uroporphyrinogen decarboxylase
222088_s_at	5.11803	down	SLC2A14 /// SLC2A3	solute carrier family 2 (facilitated glucose transporter)
222216_s_at	4.56688	down	MRPL17	mitochondrial ribosomal protein L17
222239_s_at	2.10112	down	INTS6	integrator complex subunit 6
222243_s_at	2.19909	down	TOB2	transducer of ERBB2
222293_at	2.56433	down	CADM4	cell adhesion molecule 4
222310_at	4.20959	down	SFRS15	splicing factor
222311_s_at	2.45161	down	SFRS15	splicing factor
222343_at	14.8574	down	BCL2L11	BCL2-like 11 (apoptosis facilitator)
222354_at	2.78577	down	F11R	F11 receptor
222380_s_at	2.61215	down	PDCD6	Aryl-hydrocarbon receptor repressor
31807_at	3.64069	down	DDX49	DEAD (Asp-Glu-Ala-Asp) box polypeptide 49
31874_at	4.13153	down	GAS2L1	growth arrest-specific 2 like 1
32032_at	2.04007	down	DGCR14	DiGeorge syndrome critical region gene 14
32091_at	2.26792	down	SLC25A44	solute carrier family 25
33307_at	4.41047	down	RRP7A	ribosomal RNA processing 7 homolog A (S. cerevisiae)
33322_i_at	8.55683	down	SFN	stratifin
33323_r_at	8.55899	down	SFN	stratifin
34408_at	4.00035	down	RTN2	reticulon 2
34726_at	2.20038	down	CACNB3	calcium channel
34868_at	2.2462	down	SMG5	Smg-5 homolog
37462_i_at	2.59173	down	SF3A2	splicing factor 3a
38703_at	3.99597	down	DNPEP	aspartyl aminopeptidase
39248_at	2.81563	down	AQP3	aquaporin 3 (Gill blood group)
39729_at	2.05462	down	PRDX2	peroxiredoxin 2
39817_s_at	2.03803	down	C6orf108	chromosome 6 open reading frame 108
41047_at	2.17693	down	C9orf16	chromosome 9 open reading frame 16
44563_at	3.05314	down	WDR79	WD repeat domain 79
44669_at	2.0651	down	LOC644096	hypothetical protein LOC644096
44696_at	2.05614	down	TBC1D13	TBC1 domain family
46167_at	2.435	down	TTC4	tetratricopeptide repeat domain 4
46256_at	3.03617	down	SPSB3	splA/ryanodine receptor domain and SOCS box containing 3
46665_at	8.46673	down	SEMA4C	sema domain
55616_at	2.34568	down	PERLD1	per1-like domain containing 1
57539_at	2.997	down	ZGPAT	zinc finger
57703_at	7.30652	down	SENP5	SUMO1/sentrin specific peptidase 5
58696_at	2.15361	down	EXOSC4	exosome component 4
63009_at	7.7959	down	SHQ1	SHQ1 homolog (S. cerevisiae)
74694_s_at	3.20082	down	LOC100133585 /// RABEP2	similar to RABEP2 protein /// rabaptin
78383_at	2.75023	down	LOC100129250	similar to hCG1811779
91826_at	4.07608	down	EPS8L1	EPS8-like 1
222385_x_at	3.7578	down	SEC61A1	Sec61 alpha 1 subunit (S. cerevisiae)
222404_x_at	4.41464	down	PTPLAD1	protein tyrosine phosphatase-like A domain containing 1
222432_s_at	3.53352	down	CCDC47	coiled-coil domain containing 47
222438_at	3.05605	down	MED4	mediator complex subunit 4
222442_s_at	13.7511	down	ARL8B	ADP-ribosylation factor-like 8B
222443_s_at	6.79022	down	RBM8A	RNA binding motif protein 8A
222448_s_at	3.09108	down	CMPK1	cytidine monophosphate (UMP-CMP) kinase 1
222452_s_at	2.99842	down	GPBP1L1	GC-rich promoter binding protein 1-like 1
222458_s_at	10.8064	down	AKIRIN1	akirin 1
222472_at	3.14678	down	AFTPH	aftiphilin
222479_s_at	3.22099	down	DYNC1LI1	dynein
222483_at	2.59588	down	EFHD2	EF-hand domain family
222510_s_at	2.59442	down	MKRN2	makorin ring finger protein 2
222530_s_at	3.06799	down	MKKS	McKusick-Kaufman syndrome
222551_s_at	22.374	down	C8orf33	chromosome 8 open reading frame 33
222557_at	2.12394	down	STMN3	stathmin-like 3
222584_at	2.09588	down	MSTO1	misato homolog 1 (Drosophila)
222607_s_at	8.12689	down	DIS3	DIS3 mitotic control homolog (S. cerevisiae)
222609_s_at	2.05074	down	EXOSC1	exosome component 1
222612_at	3.05157	down	PSPC1	CDNA FLJ57805 complete cds
222615_s_at	3.65199	down	PRKRIP1	PRKR interacting protein 1 (IL11 inducible)
222623_s_at	15.5313	down	ZNF639	zinc finger protein 639
222624_s_at	6.43565	down	ZNF639	zinc finger protein 639
222658_s_at	3.16101	down	APTX	aprataxin
222662_at	2.82349	down	PPP1R3B	protein phosphatase 1
222666_s_at	3.46157	down	RCL1	RNA terminal phosphate cyclase-like 1
222669_s_at	11.7132	down	SBDS /// SBDSP	Shwachman-Bodian-Diamond syndrome /// Shwachman-Bodian-Diamond syndrome pseudogene
222701_s_at	3.75978	down	CHCHD7	coiled-coil-helix-coiled-coil-helix domain containing 7
222702_x_at	15.6374	down	CRIPT	cysteine-rich PDZ-binding protein
222703_s_at	23.2754	down	YRDC	yrdC domain containing (E. coli)
222753_s_at	10.376	down	SPCS3	signal peptidase complex subunit 3 homolog (S. cerevisiae)
222759_at	2.11757	down	SUV420H1	suppressor of variegation 4-20 homolog 1 (Drosophila)
222760_at	2.58035	down	ZNF703	zinc finger protein 703
222767_s_at	4.3208	down	C12orf49	chromosome 12 open reading frame 49
222801_s_at	14.8201	down	STAG3L4	stromal antigen 3-like 4
222850_s_at	4.41385	down	DNAJB14	DnaJ (Hsp40) homolog
222867_s_at	28.9893	down	MED31	mediator complex subunit 31
222879_s_at	3.00052	down	POLH	polymerase (DNA directed)
222894_x_at	4.20281	down	C20orf7	chromosome 20 open reading frame 7
222912_at	2.0948	down	ARRB1	arrestin
222968_at	2.30034	down
223000_s_at	6.40785	down	F11R	F11 receptor
223003_at	5.11188	down	C19orf43	chromosome 19 open reading frame 43
223016_x_at	24.4751	down	ZRANB2	zinc finger
223032_x_at	3.91668	down	PRELID1	PRELI domain containing 1
223037_at	2.98567	down	PDZD11	PDZ domain containing 11
223042_s_at	2.22911	down	FUNDC2	FUN14 domain containing 2
223043_at	4.66379	down	TMEM85	transmembrane protein 85
223060_at	2.72082	down	C14orf119	chromosome 14 open reading frame 119
223067_at	4.29528	down	CWC15	CWC15 spliceosome-associated protein homolog (S. cerevisiae)
223081_at	6.91845	down	PHF23	PHD finger protein 23
223086_x_at	2.65586	down	MRPL51	mitochondrial ribosomal protein L51
223090_x_at	2.02161	down	VEZT	vezatin
223096_at	20.0147	down	NOP5/NOP58	nucleolar protein NOP5/NOP58
223097_at	2.0112	down	ADPRHL2	ADP-ribosylhydrolase like 2
223101_s_at	2.54551	down	ARPC5L	actin related protein 2/3 complex
223112_s_at	2.17656	down	NDUFB10	NADH dehydrogenase (ubiquinone) 1 beta subcomplex
223135_s_at	2.64964	down	BBX	bobby sox homolog (Drosophila)
223141_at	2.24894	down	UCK1	uridine-cytidine kinase 1
223156_at	4.95975	down	MRPS23	mitochondrial ribosomal protein S23
223160_s_at	5.80832	down	SMEK1	SMEK homolog 1
223165_s_at	2.57714	down	IP6K2	inositol hexakisphosphate kinase 2
223191_at	2.65163	down	COX16	COX16 cytochrome c oxidase assembly homolog (S. cerevisiae)
223192_at	2.81721	down	SLC25A28	solute carrier family 25
223198_x_at	2.12932	down	COMMD5	COMM domain containing 5
223200_s_at	2.05196	down	LSG1	large subunit GTPase 1 homolog (S. cerevisiae)
223215_s_at	4.47427	down	C14orf100	chromosome 14 open reading frame 100
223221_at	9.73967	down	SCO1	SCO cytochrome oxidase deficient homolog 1 (yeast)
223241_at	2.19435	down	SNX8	sorting nexin 8
223242_s_at	3.36427	down	MFSD11	major facilitator superfamily domain containing 11
223258_s_at	3.08651	down	KIAA1333	KIAA1333
223267_at	3.41726	down	RG9MTD1	RNA (guanine-9-) methyltransferase domain containing 1
223273_at	3.43695	down	C14orf142	chromosome 14 open reading frame 142
223277_at	6.09459	down	C3orf75	chromosome 3 open reading frame 75
223288_at	2.33758	down	USP38	ubiquitin specific peptidase 38
223292_s_at	3.01041	down	MRPS15	mitochondrial ribosomal protein S15
223294_at	18.7004	down	CXorf26	chromosome X open reading frame 26
223295_s_at	6.36366	down	LUC7L	LUC7-like (S. cerevisiae)
223302_s_at	2.0486	down	ZNF655	zinc finger protein 655
223304_at	2.13213	down	SLC37A3	solute carrier family 37 (glycerol-3-phosphate transporter)
223334_at	2.2711	down	TMEM126A	transmembrane protein 126A
223338_s_at	2.99197	down	ATPIF1	ATPase inhibitory factor 1
223339_at	13.6678	down	ATPIF1	ATPase inhibitory factor 1
223352_s_at	2.55662	down	C17orf80	chromosome 17 open reading frame 80
223365_at	2.54989	down	DHX37	DEAH (Asp-Glu-Ala-His) box polypeptide 37
223367_at	2.39146	down	DNAJC30	DnaJ (Hsp40) homolog
223368_s_at	10.0698	down	METTL11A	methyltransferase like 11A
223369_at	3.89657	down	METTL11A	methyltransferase like 11A
223387_at	2.79352	down	ZFYVE1	zinc finger
223388_s_at	11.671	down	ZFYVE1	zinc finger
223391_at	4.60469	down	SGPP1	sphingosine-1-phosphate phosphatase 1
223394_at	24.3305	down	SERTAD1	SERTA domain containing 1
223397_s_at	5.65834	down	NIP7	nuclear import 7 homolog (S. cerevisiae)
223414_s_at	2.74813	down	LYAR	Ly1 antibody reactive homolog (mouse)
223415_at	2.72346	down	RPP25	ribonuclease P/MRP 25kDa subunit
223421_at	2.25805	down	CYHR1	cysteine/histidine-rich 1
223428_s_at	3.11464	down	ISY1 /// RAB43	ISY1 splicing factor homolog (S. cerevisiae) /// RAB43
223429_x_at	3.68984	down	ISY1 /// RAB43	ISY1 splicing factor homolog (S. cerevisiae) /// RAB43
223439_at	2.36625	down	NKAP	NFKB activating protein
223471_at	2.37782	down	RAB3IP	RAB3A interacting protein (rabin3)
223480_s_at	4.99317	down	MRPL47	mitochondrial ribosomal protein L47
223486_at	2.80811	down	GTPBP8	GTP-binding protein 8 (putative)
223494_at	4.07233	down	MGEA5	meningioma expressed antigen 5 (hyaluronidase)
223516_s_at	4.79195	down	PRICKLE4 /// TOMM6	prickle homolog 4 (Drosophila) /// translocase of outer mitochondrial membrane 6 homolog (yeast)
223518_at	3.43824	down	DFFA	DNA fragmentation factor
223526_at	3.93858	down	C18orf21	chromosome 18 open reading frame 21
223546_x_at	2.5247	down	LUC7L	LUC7-like (S. cerevisiae)
223560_s_at	4.52268	down	C2orf56	chromosome 2 open reading frame 56
223566_s_at	2.28579	down	BCOR	BCL6 co-repressor
223580_at	2.26876	down	SPSB2	splA/ryanodine receptor domain and SOCS box containing 2
223590_at	2.71255	down	ZNF700	zinc finger protein 700
223627_at	2.53417	down	MEX3B	mex-3 homolog B (C. elegans)
223650_s_at	3.92546	down	NRBF2	nuclear receptor binding factor 2
223664_x_at	2.13377	down	BCL2L13	BCL2-like 13 (apoptosis facilitator)
223666_at	5.0731	down	SNX5	sorting nexin 5
223682_s_at	26.4549	down	EIF1AD	eukaryotic translation initiation factor 1A domain containing
223689_at	2.13944	down	IGF2BP1	insulin-like growth factor 2 mRNA binding protein 1
223694_at	3.84743	down	TRIM7	tripartite motif-containing 7
223724_s_at	5.55747	down	LOC100132740 /// LOC100134711 /// STAG3L1 /// STAG3L2 /// STAG3L3	hypothetical protein LOC100132740 /// hypothetical protein LOC100134711 /// stromal antigen 3-like 1 /// stromal antigen 3-like 2 /// stromal antigen 3-like 3
223742_at	4.39851	down	MRPL4	mitochondrial ribosomal protein L4
223766_at	2.38202	down	LOC100133130	PRO1102
223773_s_at	9.50582	down	SNHG12	small nucleolar RNA host gene 12 (non-protein coding)
223787_s_at	11.2125	down	C3orf19	chromosome 3 open reading frame 19
223800_s_at	2.20292	down	LIMS3	LIM and senescent cell antigen-like domains 3
223803_s_at	3.54001	down	ZCCHC10	zinc finger
223808_s_at	6.82836	down	PTPMT1	protein tyrosine phosphatase
223811_s_at	2.13871	down	C7orf20	chromosome 7 open reading frame 20
223819_x_at	2.24899	down	COMMD5	COMM domain containing 5
223831_x_at	2.96419	down	ISY1 /// RAB43	ISY1 splicing factor homolog (S. cerevisiae) /// RAB43
223857_x_at	4.58886	down	TMEM85	transmembrane protein 85
223908_at	3.16702	down	HDAC8	histone deacetylase 8
223930_at	2.39762	down
223975_at	3.31525	down	SPRYD5	SPRY domain containing 5
223991_s_at	2.38389	down	GALNT2 /// LOC100132910	UDP-N-acetyl-alpha-D-galactosamine:polypeptide N-acetylgalactosaminyltransferase 2 (GalNAc-T2) /// PRO1477
224078_at	2.32321	down	HIATL2	hippocampus abundant transcript-like 2
224097_s_at	5.70518	down	F11R	F11 receptor
224128_at	2.29061	down	C20orf43	chromosome 20 open reading frame 43
224162_s_at	7.14549	down	FBXO31	F-box protein 31
224164_at	2.5891	down	TPM3	tropomyosin 3
224185_at	3.49963	down
224232_s_at	2.10455	down	PRELID1	PRELI domain containing 1
224284_x_at	13.5107	down	FKSG49	FKSG49
224288_x_at	16.7919	down	FKSG49	FKSG49
224301_x_at	3.33269	down	H2AFJ	H2A histone family
224321_at	2.08539	down	TMEFF2	transmembrane protein with EGF-like and two follistatin-like domains 2
224330_s_at	2.71888	down	MRPL27	mitochondrial ribosomal protein L27
224332_s_at	3.45589	down	MRPL43	mitochondrial ribosomal protein L43
224367_at	2.7556	down	BEX2	brain expressed X-linked 2
224376_s_at	2.10108	down	C20orf24	chromosome 20 open reading frame 24
224380_s_at	2.26953	down	TAF7L	TAF7-like RNA polymerase II
224387_at	2.48099	down	COMMD5	COMM domain containing 5
224395_s_at	2.69771	down	RNF7	ring finger protein 7
224416_s_at	10.4346	down	MED28	mediator complex subunit 28
224434_s_at	2.7055	down	MORG1	mitogen-activated protein kinase organizer 1
224439_x_at	4.24559	down	RNF7	ring finger protein 7
224442_at	2.29204	down	PHF6	PHD finger protein 6
224444_s_at	2.01492	down	C1orf97	chromosome 1 open reading frame 97
224446_at	6.56734	down	LLPH	LLP homolog
224447_s_at	2.15198	down	C17orf37	chromosome 17 open reading frame 37
224454_at	4.20157	down	ETNK1	ethanolamine kinase 1
224467_s_at	2.94362	down	PDCD2L	programmed cell death 2-like
224477_s_at	2.38994	down	NUDT16L1	nudix (nucleoside diphosphate linked moiety X)-type motif 16-like 1
224484_s_at	4.56909	down	BRMS1L	breast cancer metastasis-suppressor 1-like
224502_s_at	3.89475	down	KIAA1191	KIAA1191
224507_s_at	3.89549	down	MGC12916	hypothetical protein MGC12916
224512_s_at	2.3245	down	LSMD1	LSM domain containing 1
224558_s_at	3.53755	down	MALAT1	metastasis associated lung adenocarcinoma transcript 1 (non-protein coding)
224565_at	4.34393	down	NCRNA00084	non-protein coding RNA 84
224566_at	2.4299	down	NCRNA00084	non-protein coding RNA 84
224597_at	3.00845	down
224601_at	2.29327	down
224602_at	2.33875	down	C4orf3	chromosome 4 open reading frame 3
224610_at	4.90818	down	SNHG1	small nucleolar RNA host gene 1 (non-protein coding)
224631_at	3.07284	down	ZFP91	zinc finger protein 91 homolog (mouse)
224634_at	2.04612	down	GPATCH4	G patch domain containing 4
224641_at	4.56499	down	FYTTD1	forty-two-three domain containing 1
224644_at	2.58883	down
224654_at	8.20789	down	DDX21	DEAD (Asp-Glu-Ala-Asp) box polypeptide 21
224660_at	4.22063	down	PIGY	phosphatidylinositol glycan anchor biosynthesis
224669_at	2.20712	down	SYS1	SYS1 Golgi-localized integral membrane protein homolog (S. cerevisiae)
224670_at	2.83354	down	SYS1	SYS1 Golgi-localized integral membrane protein homolog (S. cerevisiae)
224675_at	2.03864	down	MESDC2	mesoderm development candidate 2
224679_at	2.18195	down	MESDC2	mesoderm development candidate 2
224689_at	3.13962	down	MANBAL	mannosidase
224706_at	2.88434	down	KIAA2013	KIAA2013
224714_at	2.96144	down	MKI67IP	MKI67 (FHA domain) interacting nucleolar phosphoprotein
224717_s_at	3.13224	down	C19orf42	chromosome 19 open reading frame 42
224738_x_at	2.40248	down	RPL7L1	ribosomal protein L7-like 1
224752_at	2.49819	down	PL-5283	PL-5283 protein
224753_at	5.06284	down	CDCA5	cell division cycle associated 5
224783_at	2.07447	down	FAM100B	family with sequence similarity 100
224785_at	2.33452	down	FAM100B	family with sequence similarity 100
224804_s_at	2.04304	down	C15orf17	chromosome 15 open reading frame 17
224864_at	4.04348	down	SRA1	steroid receptor RNA activator 1
224870_at	2.59777	down	KIAA0114	KIAA0114
224871_at	6.42161	down	TPRG1L	tumor protein p63 regulated 1-like
224879_at	2.26381	down	C9orf123	chromosome 9 open reading frame 123
224892_at	4.32175	down	PLDN	pallidin homolog (mouse)
224913_s_at	8.56895	down	TIMM50	translocase of inner mitochondrial membrane 50 homolog (S. cerevisiae)
224914_s_at	3.34833	down	CIP29	cytokine induced protein 29 kDa
224915_x_at	2.03307	down	C20orf199	chromosome 20 open reading frame 199
224972_at	3.15353	down	ROMO1	reactive oxygen species modulator 1
225038_s_at	3.05594	down	SURF6	surfeit 6
225049_at	2.36927	down	BLOC1S2	biogenesis of lysosomal organelles complex-1
225062_at	2.11245	down	LOC100132181 /// LOC389831	hypothetical protein LOC100132181 /// hypothetical gene supported by AL713796
225076_s_at	2.13662	down	ZNFX1	zinc finger
225083_at	2.50527	down	GTF3C6	general transcription factor IIIC
225094_at	3.26757	down	SETD8	SET domain containing (lysine methyltransferase) 8
225107_at	2.47306	down	HNRNPA2B1	heterogeneous nuclear ribonucleoprotein A2/B1
225147_at	2.16023	down	CYTH3	cytohesin 3
225148_at	3.48375	down	RPS19BP1	ribosomal protein S19 binding protein 1
225152_at	9.6248	down	ZNF622	zinc finger protein 622
225154_at	2.99256	down	SYAP1	synapse associated protein 1
225155_at	2.91077	down	SNHG5	small nucleolar RNA host gene 5 (non-protein coding)
225160_x_at	2.2293	down	MGC5370	hypothetical protein MGC5370
225193_at	3.78545	down
225195_at	7.19337	down	DPH3	DPH3
225199_at	3.12602	down
225200_at	3.27722	down	DPH3	DPH3
225201_s_at	2.64379	down	MRPL14	mitochondrial ribosomal protein L14
225208_s_at	7.22858	down	FAM103A1	family with sequence similarity 103
225245_x_at	3.03484	down	H2AFJ	H2A histone family
225251_at	2.58464	down	RAB24	RAB24
225253_s_at	2.06105	down	METTL2A /// METTL2B	methyltransferase like 2A /// methyltransferase like 2B
225256_at	3.30954	down
225265_at	2.75454	down	RBMS1	RNA binding motif
225272_at	3.77577	down	SAT2	spermidine/spermine N1-acetyltransferase family member 2
225278_at	2.62507	down	PRKAB2	protein kinase
225287_s_at	2.04355	down	TMEM55B	transmembrane protein 55B
225298_at	2.1941	down	PNKD	paroxysmal nonkinesigenic dyskinesia
225310_at	3.09171	down	RBMX	RNA binding motif protein
225315_at	2.81652	down	MRPL21	mitochondrial ribosomal protein L21
225316_at	2.69869	down	MFSD2	major facilitator superfamily domain containing 2
225321_s_at	8.94074	down	PILRB	paired immunoglobin-like type 2 receptor beta
225389_at	2.2577	down	BTBD6	BTB (POZ) domain containing 6
225402_at	18.831	down	TP53RK	TP53 regulating kinase
225404_at	6.16537	down	C1orf212	chromosome 1 open reading frame 212
225410_at	2.82886	down	C2orf64	chromosome 2 open reading frame 64
225413_at	3.1676	down	USMG5	up-regulated during skeletal muscle growth 5 homolog (mouse)
225419_at	3.72647	down	C7orf11	chromosome 7 open reading frame 11
225422_at	6.87615	down	CDC26 /// LOC729948 /// LOC730314	cell division cycle 26 homolog (S. cerevisiae) /// similar to CDC26 subunit of anaphase promoting complex /// similar to CDC26 subunit of anaphase promoting complex
225423_x_at	2.75678	down	LOC100129015	hypothetical protein LOC100129015
225425_s_at	4.14855	down	MRPL41	mitochondrial ribosomal protein L41
225430_at	2.07588	down	GATC	Hypothetical protein LOC283459
225441_x_at	2.38854	down	LSMD1	LSM domain containing 1
225457_s_at	2.42518	down	LOC25845	hypothetical LOC25845
225467_s_at	2.38315	down	RDH13	retinol dehydrogenase 13 (all-trans/9-cis)
225472_at	3.25902	down	BAT4	HLA-B associated transcript 4
225480_at	2.43919	down	C1orf122	chromosome 1 open reading frame 122
225493_at	2.23738	down	LOC144438	hypothetical LOC144438
225515_s_at	7.65584	down	LOC220906 /// RPL7L1	hypothetical protein LOC220906 /// ribosomal protein L7-like 1
225547_at	3.93893	down	SNHG6	small nucleolar RNA host gene 6 (non-protein coding)
225552_x_at	4.25354	down	AURKAIP1	aurora kinase A interacting protein 1
225557_at	4.41443	down	AXUD1	AXIN1 up-regulated 1
225566_at	2.20946	down	NRP2	neuropilin 2
225593_at	2.72328	down	LSM10	LSM10
225638_at	8.01112	down	C1orf31	chromosome 1 open reading frame 31
225642_at	3.44925	down	KTI12	KTI12 homolog
225657_at	13.7994	down	LOC152217	hypothetical LOC152217
225682_s_at	2.08437	down	POLR3H	polymerase (RNA) III (DNA directed) polypeptide H (22.9kD)
225686_at	8.87438	down	FAM33A	family with sequence similarity 33
225687_at	9.24547	down	FAM83D	family with sequence similarity 83
225699_at	7.72858	down	C7orf40	chromosome 7 open reading frame 40
225749_at	8.09717	down	LOC283951	Hypothetical protein LOC283951
225754_at	2.01578	down	AP1G1	adaptor-related protein complex 1
225786_at	2.18013	down	C1orf199	CDNA FLJ30202 fis
225788_at	2.62636	down	C6orf153	chromosome 6 open reading frame 153
225799_at	2.39906	down	LOC541471 /// NCRNA00152	hypothetical LOC541471 /// non-protein coding RNA 152
225806_at	4.58705	down	JUB	jub
225823_at	2.06074	down	C19orf70	chromosome 19 open reading frame 70
225829_at	2.43114	down	PDZD8	PDZ domain containing 8
225831_at	3.62398	down	LUZP1	leucine zipper protein 1
225843_at	2.90781	down	ZFYVE19	zinc finger
225866_at	22.6617	down	BXDC1	brix domain containing 1
225870_s_at	3.59208	down	TRAPPC5	trafficking protein particle complex 5
225879_at	2.0422	down	TSEN54	tRNA splicing endonuclease 54 homolog (S. cerevisiae)
225880_at	2.50862	down
225914_s_at	6.72035	down	CAB39L	calcium binding protein 39-like
225916_at	2.87077	down	ZNF131	zinc finger protein 131
225920_at	4.57874	down	LOC148413	hypothetical LOC148413
225927_at	2.13862	down	MAP3K1	mitogen-activated protein kinase kinase kinase 1
225930_at	5.50686	down	NKIRAS1	NFKB inhibitor interacting Ras-like 1
225932_s_at	4.7118	down	HNRNPA2B1	heterogeneous nuclear ribonucleoprotein A2/B1
225967_s_at	3.98725	down	C17orf89	chromosome 17 open reading frame 89
225976_at	2.00997	down	BTF3L4	basic transcription factor 3-like 4
226007_at	2.18904	down	ISCA2	iron-sulfur cluster assembly 2 homolog (S. cerevisiae)
226011_at	3.82706	down	CCDC12	coiled-coil domain containing 12
226055_at	6.75299	down	ARRDC2	arrestin domain containing 2
226082_s_at	8.85582	down	SFRS15	splicing factor
226087_at	3.48844	down	LZIC	leucine zipper and CTNNBIP1 domain containing
226092_at	2.30158	down	MPP5	membrane protein
226099_at	3.93508	down	ELL2	elongation factor
226102_at	3.07049	down
226121_at	2.52517	down	DHRS13	dehydrogenase/reductase (SDR family) member 13
226132_s_at	16.73	down	MANEAL	mannosidase
226149_at	5.49091	down	SNHG11	small nucleolar RNA host gene 11 (non-protein coding)
226150_at	4.62812	down	PPAPDC1B	phosphatidic acid phosphatase type 2 domain containing 1B
226165_at	2.34493	down	C8orf59	chromosome 8 open reading frame 59
226193_x_at	3.53694	down	CBWD1 /// CBWD2 /// CBWD3 /// CBWD5 /// CBWD6	COBW domain containing 1 /// COBW domain containing 2 /// COBW domain containing 3 /// COBW domain containing 5 /// COBW domain containing 6
226227_x_at	2.04455	down	C20orf199	chromosome 20 open reading frame 199
226229_s_at	9.05764	down	SSU72	SSU72 RNA polymerase II CTD phosphatase homolog (S. cerevisiae)
226241_s_at	2.86712	down	MRPL52	mitochondrial ribosomal protein L52
226254_s_at	7.18352	down	KIAA1430	KIAA1430
226276_at	2.9332	down	TMEM167A	transmembrane protein 167A
226287_at	3.01168	down	CCDC34	coiled-coil domain containing 34
226296_s_at	2.9677	down	MRPS15	mitochondrial ribosomal protein S15
226297_at	6.97389	down
226300_at	3.17771	down	MED19	mediator complex subunit 19
226319_s_at	4.23634	down	THOC4	THO complex 4
226320_at	6.61311	down	THOC4	THO complex 4
226340_x_at	3.01292	down	WASH2P /// WASH3P /// WASH5P	WAS protein family homolog 2 pseudogene /// WAS protein family homolog 3 pseudogene /// WAS protein family homolog 5 pseudogene
226349_at	2.05067	down	C12orf45	chromosome 12 open reading frame 45
226374_at	2.31286	down
226385_s_at	3.44078	down	C7orf30	chromosome 7 open reading frame 30
226386_at	3.44669	down	C7orf30	chromosome 7 open reading frame 30
226388_at	2.69523	down	TCEA3	transcription elongation factor A (SII)
226404_at	8.88144	down	RBM39	RNA binding motif protein 39
226412_at	3.344	down	SFRS18	splicing factor
226419_s_at	8.62366	down	FLJ44342	hypothetical LOC645460
226453_at	3.77717	down	RNASEH2C	ribonuclease H2
226464_at	2.95541	down	C3orf58	chromosome 3 open reading frame 58
226466_s_at	2.17171	down	FAM58A	family with sequence similarity 58
226479_at	2.66623	down	KBTBD6	kelch repeat and BTB (POZ) domain containing 6
226565_at	7.48648	down	TMEM99	transmembrane protein 99
226631_at	5.52414	down	METTL10	methyltransferase like 10
226664_at	2.01196	down	TBC1D20	TBC1 domain family
226669_at	5.02144	down	USP42	ubiquitin specific peptidase 42
226693_at	2.15859	down	SDHALP2	succinate dehydrogenase complex
226711_at	15.379	down	FOXN2	forkhead box N2
226720_at	6.73624	down	PWWP2A	PWWP domain containing 2A
226744_at	3.07164	down	METT10D	methyltransferase 10 domain containing
226758_at	2.62725	down	LUC7L2	LUC7-like 2 (S. cerevisiae)
226832_at	3.19902	down
226845_s_at	3.74157	down	MYEOV2	myeloma overexpressed 2
226858_at	2.14494	down	CSNK1E	casein kinase 1
226915_s_at	7.14958	down	ARPC5L	actin related protein 2/3 complex
226936_at	2.30263	down	C6orf173	chromosome 6 open reading frame 173
226947_at	9.64264	down	GUSBL2 /// LOC728411	glucuronidase
227020_at	2.50038	down	YPEL2	yippee-like 2 (Drosophila)
227044_at	2.15426	down
227045_at	2.26416	down	ZNF614	zinc finger protein 614
227077_at	2.61888	down	ZNF286A	zinc finger protein 286A
227099_s_at	3.38317	down	LOC387763	hypothetical LOC387763
227122_at	2.83664	down	ZNF791	Zinc finger protein 791 (ZNF791)
227160_s_at	4.27089	down	C20orf7	chromosome 20 open reading frame 7
227184_at	2.10193	down
227186_s_at	12.5082	down	MRPL41	mitochondrial ribosomal protein L41
227200_at	2.63379	down
227234_at	2.82566	down	LOC100132815	CDNA FLJ32177 fis
227237_x_at	2.08458	down	ATAD3B /// LOC732419	ATPase family
227260_at	2.49201	down	ANKRD10	Ankyrin repeat domain 10
227278_at	48.4108	down
227309_at	2.17656	down	YOD1	YOD1 OTU deubiquinating enzyme 1 homolog (S. cerevisiae)
227313_at	3.39603	down	CNPY4	canopy 4 homolog (zebrafish)
227325_at	2.46476	down	LOC255783	hypothetical protein LOC255783
227328_at	3.76704	down	CAMTA1	Calmodulin binding transcription activator 1
227368_at	5.21271	down
227402_s_at	2.19937	down	UTP23	UTP23
227404_s_at	2.14912	down	EGR1	Putative zinc finger protein mRNA
227409_at	2.10866	down	PPP1R3E	protein phosphatase 1
227410_at	3.00663	down	FAM43A	family with sequence similarity 43
227431_at	6.77004	down
227437_at	2.30739	down
227466_at	2.66858	down	LOC285550	hypothetical protein LOC285550
227468_at	2.57375	down	CPT1C	carnitine palmitoyltransferase 1C
227470_at	2.08839	down	ZNF48	zinc finger protein 48
227481_at	2.31124	down	CNKSR3	CNKSR family member 3
227517_s_at	2.77868	down	GAS5	growth arrest-specific 5 (non-protein coding)
227538_at	7.34908	down	MED26	mediator complex subunit 26
227543_at	2.33795	down	RNASEH2C	ribonuclease H2
227593_at	2.52095	down	hCG_2008140	hypothetical LOC729614
227603_at	4.20826	down
227608_at	2.94286	down
227622_at	3.57929	down	PCF11	PCF11
227650_at	3.13168	down	HSPA14	heat shock 70kDa protein 14
227680_at	2.62482	down	ZNF326	zinc finger protein 326
227683_x_at	2.09765	down	NUDT4	CDNA FLJ23763 fis
227718_at	12.0096	down	PURB	purine-rich element binding protein B
227724_at	4.88697	down
227878_s_at	2.49064	down	ALKBH7	alkB
227909_at	5.70112	down	CXorf48 /// NCRNA00086	chromosome X open reading frame 48 /// non-protein coding RNA 86
227936_at	21.182	down	TMEM68	transmembrane protein 68
227942_s_at	15.8614	down	CRIPT	cysteine-rich PDZ-binding protein
227964_at	6.8207	down	FRMD8	FERM domain containing 8
228007_at	6.61073	down	C6orf204	CDNA clone IMAGE:5265665
228019_s_at	2.60655	down	MRPS18C	mitochondrial ribosomal protein S18C
228038_at	5.7984	down	SOX2	SRY (sex determining region Y)-box 2
228050_at	4.2313	down	UTP15	UTP15
228053_s_at	3.86162	down	TOMM5	translocase of outer mitochondrial membrane 5 homolog (yeast)
228063_s_at	4.34079	down	NAP1L5	nucleosome assembly protein 1-like 5
228066_at	2.23301	down	C17orf96	chromosome 17 open reading frame 96
228073_at	2.74557	down	NANP	N-acetylneuraminic acid phosphatase
228092_at	2.33449	down	CREM	cAMP responsive element modulator
228135_at	11.5259	down	C1orf52	chromosome 1 open reading frame 52
228164_at	2.49241	down	AP4E1	adaptor-related protein complex 4
228204_at	2.118	down	PSMB4	CDNA FLJ56661 complete cds
228238_at	6.72982	down	GAS5	growth arrest-specific 5 (non-protein coding)
228245_s_at	2.24792	down	LOC100132881 /// LOC728715 /// OVOS /// OVOS2	hypothetical protein LOC100132881 /// similar to hCG38149 /// ovostatin /// ovostatin 2
228259_s_at	2.07083	down	EPB41L4A	erythrocyte membrane protein band 4.1 like 4A
228284_at	3.6812	down	TLE1	transducin-like enhancer of split 1 (E(sp1) homolog
228301_x_at	3.00465	down	NDUFB10	NADH dehydrogenase (ubiquinone) 1 beta subcomplex
228310_at	2.43383	down	ENAH	enabled homolog (Drosophila)
228320_x_at	2.51561	down	CCDC64	coiled-coil domain containing 64
228366_at	3.76692	down
228374_at	3.26391	down	C10orf28	chromosome 10 open reading frame 28
228393_s_at	2.71558	down	ZNF302	zinc finger protein 302
228462_at	4.3991	down	IRX2	iroquois homeobox 2
228516_at	4.71238	down	CDAN1	congenital dyserythropoietic anemia
228532_at	2.07127	down	C1orf162	chromosome 1 open reading frame 162
228544_s_at	2.12742	down	CSRP2BP	CSRP2 binding protein
228588_s_at	2.84692	down	UBE2B	ubiquitin-conjugating enzyme E2B (RAD6 homolog)
228721_at	2.3978	down	C3orf41	chromosome 3 open reading frame 41
228723_at	2.08979	down
228765_at	3.05808	down	GTF2IRD2	GTF2I repeat domain containing 2
228799_at	3.18973	down
228820_at	2.41222	down	XPNPEP3	X-prolyl aminopeptidase (aminopeptidase P) 3
228829_at	3.20622	down	ATF7	activating transcription factor 7
228839_s_at	4.41773	down	LOC439994 /// LOC642361	hypothetical gene supported by AF064843; AK025716 /// hypothetical LOC642361
228852_at	3.04103	down	ENSA	endosulfine alpha
228853_at	3.96106	down	STYX	serine/threonine/tyrosine interacting protein
228875_at	4.26602	down	FAM162B	family with sequence similarity 162
228879_at	2.9492	down	SNORD104	small nucleolar RNA
228930_at	3.98021	down
228931_at	2.61917	down	COQ4	coenzyme Q4 homolog (S. cerevisiae)
228949_at	2.99338	down	GPR177	G protein-coupled receptor 177
228953_at	4.40035	down	WHDC1	WAS protein homology region 2 domain containing 1
228966_at	4.84485	down	PANK2	Pantothenate kinase 2 (PANK2)
228977_at	18.4264	down	LOC729680	hypothetical protein LOC729680
228990_at	3.35602	down	SNHG12	small nucleolar RNA host gene 12 (non-protein coding)
229050_s_at	3.85923	down	SNHG7 /// SNORA43	small nucleolar RNA host gene 7 (non-protein coding) /// small nucleolar RNA
229060_at	8.21995	down	YPEL2	yippee-like 2 (Drosophila)
229063_s_at	2.10647	down	CCDC107	coiled-coil domain containing 107
229076_s_at	3.55826	down
229099_at	15.1215	down	C11orf83	chromosome 11 open reading frame 83
229106_at	18.1043	down	DYNLL2	dynein
229107_at	3.09868	down
229153_at	2.73918	down	SLC7A6OS	solute carrier family 7
229163_at	3.14041	down	CAMK2N1	calcium/calmodulin-dependent protein kinase II inhibitor 1
229181_s_at	4.91875	down	CEP27	centrosomal protein 27kDa
229215_at	3.33867	down	ASCL2	achaete-scute complex homolog 2 (Drosophila)
229232_at	2.75977	down	LRRC57	leucine rich repeat containing 57
229329_s_at	2.15502	down
229338_at	2.65048	down
229356_x_at	2.28406	down	INO80	INO80 homolog (S. cerevisiae)
229396_at	2.42015	down	OVOL1	ovo-like 1(Drosophila)
229428_at	3.75869	down	LOC100133130	PRO1102
229520_s_at	5.75211	down	C14orf118	chromosome 14 open reading frame 118
229594_at	3.4049	down	SPTY2D1	SPT2
229638_at	4.58065	down	IRX3	iroquois homeobox 3
229665_at	6.40962	down	CSTF3	cleavage stimulation factor
229666_s_at	7.21436	down	CSTF3	cleavage stimulation factor
229711_s_at	3.33118	down	MGC5370	hypothetical protein MGC5370
229744_at	2.1411	down	SSFA2	Cleavage signal 1 protein
229762_at	3.8407	down	C7orf38	Chromosome 7 open reading frame 38
229790_at	3.84653	down	TERF2	telomeric repeat binding factor 2
229792_at	2.49455	down	KLHL17	kelch-like 17 (Drosophila)
229864_at	2.24499	down	TMEM103	CDNA FLJ54324 complete cds
229872_s_at	4.75571	down	LOC100132999	hypothetical protein LOC100132999
229884_s_at	2.07487	down	MRPL2	mitochondrial ribosomal protein L2
229888_at	3.60347	down	C12orf60	chromosome 12 open reading frame 60
229906_at	2.61999	down	ARMC7	armadillo repeat containing 7
229946_at	2.11626	down	FAM168B	family with sequence similarity 168
229949_at	13.7529	down
229963_at	3.34195	down	BEX5	brain expressed
230012_at	17.1061	down	C17orf44	chromosome 17 open reading frame 44
230034_x_at	3.36632	down	LOC100129015	hypothetical protein LOC100129015
230055_at	10.2079	down	KHDC1	KH homology domain containing 1
230082_at	2.18106	down	LOC100133660	hypothetical LOC100133660
230123_at	2.11035	down	NECAP2	NECAP endocytosis associated 2
230133_at	3.34842	down	RC3H2	ring finger and CCCH-type zinc finger domains 2
230134_s_at	4.6555	down	RC3H2	ring finger and CCCH-type zinc finger domains 2
230136_at	2.77626	down	LOC400099	hypothetical gene supported by BC024195
230236_at	3.12698	down	TDRG1	testis development related protein 1
230264_s_at	2.08486	down	AP1S2	adaptor-related protein complex 1
230295_at	2.15933	down	SOLH	small optic lobes homolog (Drosophila)
230302_at	2.11566	down
230304_at	18.3897	down
230362_at	14.0231	down	INPP5F	inositol polyphosphate-5-phosphatase F
230363_s_at	6.18039	down	INPP5F	inositol polyphosphate-5-phosphatase F
230450_at	4.9002	down
230492_s_at	2.64592	down	RP5-1022P6.2	hypothetical protein KIAA1434
230542_at	2.48226	down	ZNF597	zinc finger protein 597
230588_s_at	6.45966	down	LOC285074	hypothetical protein LOC285074
230598_at	2.98841	down
230620_at	2.00669	down
230634_x_at	3.85928	down	ADAT3	adenosine deaminase
230696_at	2.13567	down
230748_at	18.7654	down	SLC16A6	solute carrier family 16
230761_at	2.01475	down
230811_at	2.42026	down	C16orf55	chromosome 16 open reading frame 55
230847_at	7.33118	down	WRNIP1	Werner helicase interacting protein 1
230957_at	7.67812	down	PCDHB19P	Protocadherin-beta (PCDHpsi-5) pseudogene
230972_at	2.36873	down	ANKRD9	ankyrin repeat domain 9
231041_at	2.15459	down	POLR1E	polymerase (RNA) I polypeptide E
231051_at	9.79119	down
231065_at	4.67555	down	PDE6D	P17 protein
231079_at	2.18176	down
231118_at	7.74859	down	ANKRD35	ankyrin repeat domain 35
231119_at	5.58843	down	RFC3	replication factor C (activator 1) 3
231159_at	2.00648	down	CXorf51	chromosome X open reading frame 51
231210_at	3.77485	down	C11orf85	chromosome 11 open reading frame 85
231233_at	4.43712	down
231265_at	2.4961	down	COX7B2	cytochrome c oxidase subunit VIIb2
231271_x_at	2.19682	down	NMRAL1	NmrA-like family domain containing 1
231285_at	4.0255	down
231312_at	3.39917	down
231339_at	6.97445	down	TSPYL6	TSPY-like 6
231382_at	2.04044	down	FGF18	Fibroblast growth factor 18
231407_s_at	3.796	down	FOXH1	forkhead box H1
231468_at	2.88302	down	LOC100131177	hypothetical protein LOC100131177
231568_at	17.331	down	CT47.7 /// CT47.8 /// RP6-166C19.1 /// RP6-166C19.10 /// RP6-166C19.11 /// RP6-166C19.2 /// RP6-166C19.3 /// RP6-166C19.4 /// RP6-166C19.5 /// RP6-166C19.6 /// RP6-166C19.9	cancer/testis CT47 family
231569_at	2.32742	down	TMEM31	transmembrane protein 31
231713_s_at	2.04518	down	ELP2	elongation protein 2 homolog (S. cerevisiae)
231839_at	2.06302	down	PDE12	phosphodiesterase 12
231845_at	2.44697	down	AARS2	alanyl-tRNA synthetase 2
231849_at	2.6702	down	KRT80	keratin 80
231894_at	2.7184	down
231896_s_at	8.15629	down	DENR	density-regulated protein
231901_at	4.08442	down	C19orf52	chromosome 19 open reading frame 52
231933_at	2.18519	down	2004-03-08	membrane-associated ring finger (C3HC4) 8
231952_at	2.94076	down
231973_s_at	4.42148	down	ANAPC1	anaphase promoting complex subunit 1
232035_at	5.95246	down	HIST1H4A /// HIST1H4B /// HIST1H4C /// HIST1H4D /// HIST1H4E /// HIST1H4F /// HIST1H4H /// HIST1H4I /// HIST1H4J /// HIST1H4K /// HIST1H4L /// HIST2H4A /// HIST2H4B /// HIST4H4	histone cluster 1
232057_at	4.91918	down	SLC7A6OS	solute carrier family 7
232076_at	3.42113	down	ZNF707	zinc finger protein 707
232097_at	22.5082	down	TOX4	TOX high mobility group box family member 4
232139_s_at	6.23267	down	KIAA1919	KIAA1919
232141_at	2.30624	down	U2AF1	U2 small nuclear RNA auxiliary factor 1
232259_s_at	2.06188	down	LOC100009676	hypothetical LOC100009676
232294_at	2.58963	down	LOC219347	hypothetical protein LOC219347
232591_s_at	3.69339	down	TMEM30A	transmembrane protein 30A
232602_at	3.73277	down	WFDC3	WAP four-disulfide core domain 3
232915_at	3.08172	down	DDX49	DEAD (Asp-Glu-Ala-Asp) box polypeptide 49
232959_at	2.00112	down
232985_s_at	6.37744	down	DPPA4	developmental pluripotency associated 4
233506_at	2.0408	down
233562_at	3.0125	down	MGC16291	hypothetical protein MGC16291
233656_s_at	6.42319	down	VPS54	vacuolar protein sorting 54 homolog (S. cerevisiae)
233705_at	2.53324	down
234000_s_at	5.71012	down	PTPLAD1	protein tyrosine phosphatase-like A domain containing 1
234040_at	7.0601	down	HELLS	helicase
234295_at	30.0788	down	DBR1	debranching enzyme homolog 1 (S. cerevisiae)
234405_s_at	4.50906	down	PHAX	phosphorylated adaptor for RNA export
234470_at	2.54857	down	hCG_1651160	Ssu72 RNA polymerase II CTD phosphatase-like
234660_s_at	2.32067	down	DIS3	DIS3 mitotic control homolog (S. cerevisiae)
234915_s_at	4.39349	down	DENR	density-regulated protein
235003_at	2.06987	down	UHMK1	U2AF homology motif (UHM) kinase 1
235005_at	2.05708	down	DIS3L	DIS3 mitotic control homolog (S. cerevisiae)-like
235025_at	2.18181	down	WDR89	WD repeat domain 89
235088_at	3.46253	down	C4orf46	chromosome 4 open reading frame 46
235092_at	2.14629	down
235124_at	2.68455	down	LOC645212	hypothetical LOC645212
235165_at	2.07733	down	PARD6B	par-6 partitioning defective 6 homolog beta (C. elegans)
235170_at	2.74547	down	ZNF92	zinc finger protein 92
235174_s_at	2.61233	down	LOC100128822	hypothetical protein LOC100128822
235180_at	4.66153	down	STYX	serine/threonine/tyrosine interacting protein
235205_at	3.14974	down	LOC100128259 /// LOC346887	hypothetical protein LOC100128259 /// similar to solute carrier family 16 (monocarboxylic acid transporters)
235206_at	2.20337	down	SCAND1	SCAN domain containing 1
235207_at	34.0149	down
235226_at	2.66927	down	CDC2L6	cell division cycle 2-like 6 (CDK8-like)
235245_at	6.90789	down	TMEM92	transmembrane protein 92
235263_at	3.12671	down	LOC100132740 /// STAG3L1 /// STAG3L2 /// STAG3L3	hypothetical protein LOC100132740 /// stromal antigen 3-like 1 /// stromal antigen 3-like 2 /// stromal antigen 3-like 3
235296_at	2.85916	down	EIF5A2	eukaryotic translation initiation factor 5A2
235346_at	3.96722	down	FUNDC1	FUN14 domain containing 1
235389_at	3.61868	down	PHF20	PHD finger protein 20
235407_at	4.83952	down
235443_at	2.15236	down	LOC100131067	hypothetical protein LOC100131067
235535_x_at	2.10572	down	FRG1 /// FRG1B /// LOC100134091 /// LOC642236	FSHD region gene 1 /// FSHD region gene 1 family
235580_at	5.33776	down	ZNF141	zinc finger protein 141
235610_at	3.31893	down	ALKBH8	alkB
235683_at	2.332	down	SESN3	sestrin 3
235700_at	7.13593	down	RP13-36C9.6	cancer/testis antigen CT45-5
235745_at	6.77906	down	ERN1	endoplasmic reticulum to nucleus signaling 1
235751_s_at	2.01083	down	VMO1	vitelline membrane outer layer 1 homolog (chicken)
235773_at	7.02207	down	ZIK1	zinc finger protein interacting with K protein 1 homolog (mouse)
235779_at	3.5426	down	LOC284408	CDNA FLJ37005 fis
235791_x_at	2.81417	down	CHD1	chromodomain helicase DNA binding protein 1
235812_at	2.11401	down	TMEM188	transmembrane protein 188
235940_at	2.13966	down	C9orf64	chromosome 9 open reading frame 64
236118_at	4.48357	down	LOC100128893 /// LOC728473	hypothetical protein LOC100128893 /// hypothetical LOC728473
236161_at	2.42034	down
236189_at	3.54962	down	ANKRD50	ankyrin repeat domain 50
236221_at	5.19182	down	AP4B1	CDNA FLJ53653 complete cds
236241_at	2.82413	down	MED31	mediator complex subunit 31
236288_at	2.75985	down	RNF34	ring finger protein 34
236565_s_at	4.62465	down	LARP6	La ribonucleoprotein domain family
236582_at	6.43279	down
236588_at	2.39234	down	CFDP1	Bcnt mRNA for bucentaur
236613_at	2.97871	down	RBM25	RNA binding motif protein 25
236635_at	2.63283	down	ZNF667	zinc finger protein 667
236656_s_at	3.90684	down	LOC100130506	hypothetical protein LOC100130506
236662_at	3.2212	down
236858_s_at	2.35017	down	RUNX2	runt-related transcription factor 2
236914_at	16.0948	down	LOC100130389	hypothetical LOC100130389
236920_at	7.89704	down	RHOXF2 /// RHOXF2B	Rhox homeobox family
236958_at	4.03332	down
237058_x_at	2.93829	down	SLC6A13	solute carrier family 6 (neurotransmitter transporter
237210_at	7.93779	down	NFRKB	nuclear factor related to kappaB binding protein
237300_at	3.35953	down	PSMA3	Proteasome subunit C8
237306_at	2.56185	down	ZNF829	zinc finger protein 829
237464_at	12.4649	down
237613_at	2.48275	down	FOXR1	forkhead box R1
237711_at	8.44265	down	LOC100131980 /// ZNF705G	similar to zinc finger protein 705A /// zinc finger protein 705G-like
237911_at	2.23073	down
238021_s_at	9.00328	down	hCG_1815491	hCG1815491
238022_at	4.69458	down	hCG_1815491	hCG1815491
238066_at	11.8499	down	RBP7	retinol binding protein 7
238077_at	7.62635	down	KCTD6	potassium channel tetramerisation domain containing 6
238084_at	4.16124	down	PCGF3	polycomb group ring finger 3
238096_at	2.06562	down	LOC284023	hypothetical protein LOC284023
238179_at	2.02351	down
238273_at	2.24768	down	PL-5283 /// SLC13A4	PL-5283 protein /// solute carrier family 13 (sodium/sulfate symporters)
238295_at	2.29903	down	C17orf42	Full length insert cDNA clone ZD86E06
238373_at	4.68249	down	H1FNT	H1 histone family
238389_s_at	3.15965	down
238602_at	3.57543	down	DIS3L2	DIS3 mitotic control homolog (S. cerevisiae)-like 2
238607_at	6.45984	down	ZNF296	zinc finger protein 296
238677_at	2.3131	down	WDR36	WD repeat domain 36
238729_x_at	3.50498	down
238736_at	2.2272	down	REV3L	DNA polymerase zeta (REV3)
238825_at	2.61583	down	ACRC	acidic repeat containing
238912_x_at	3.64353	down	C9orf85	chromosome 9 open reading frame 85
238917_s_at	2.15437	down	DENND5B	DENN/MADD domain containing 5B
238960_s_at	2.90528	down	LARP4	La ribonucleoprotein domain family
238974_at	5.22185	down	C2orf69	chromosome 2 open reading frame 69
239127_at	6.59236	down
239155_at	41.3049	down	CXADRP1	coxsackie virus and adenovirus receptor pseudogene 1
239159_at	2.06767	down	GOSR2	Golgi SNARE (GS27)
239377_at	5.14896	down	EIF1AD	eukaryotic translation initiation factor 1A domain containing
239406_at	2.88104	down	ZNF193	zinc finger protein 193
239436_at	5.29446	down	CHORDC1	CDNA FLJ37289 fis
239494_at	15.289	down
239547_at	2.63774	down	HS3ST6	heparan sulfate (glucosamine) 3-O-sulfotransferase 6
239624_at	2.12128	down
239811_at	5.80982	down
239823_at	3.85751	down
239898_x_at	3.0609	down	ZNF286A	zinc finger protein 286A
239973_at	2.10288	down
240084_at	2.00604	down	CBX2	chromobox homolog 2 (Pc class homolog
240126_x_at	2.80503	down
240301_at	7.79854	down	DPPA2	developmental pluripotency associated 2
240318_at	6.58313	down	AFMID	arylformamidase
240336_at	4.71063	down	HBM	hemoglobin
240342_at	6.35972	down	TRIM61	tripartite motif-containing 61
240406_at	2.17455	down
240421_x_at	2.68644	down
240537_s_at	2.64296	down	LOC440356	hypothetical LOC440356
240827_at	6.03044	down	FLJ45983	hypothetical LOC399717
[truncated: 5,280 more rows]

## Sheet: human 8vM
The regulated genes from 8-cell stage to Morula of human
Probe Set ID	Fold change([8] vs [M])	Regulation([8] vs [M])	Gene Symbol	Gene Title
200005_at	3.38202	down	EIF3D	eukaryotic translation initiation factor 3
200012_x_at	2.27194	down	LOC653737 /// LOC729402 /// RPL21	hypothetical LOC653737 /// ribosomal protein L21-like /// ribosomal protein L21
200026_at	2.2237	down	RPL34	ribosomal protein L34
200027_at	3.33244	down	NARS	asparaginyl-tRNA synthetase
200037_s_at	3.08274	down	CBX3 /// LOC653972	chromobox homolog 3 (HP1 gamma homolog
200038_s_at	2.19612	down	RPL17	ribosomal protein L17
200042_at	2.37837	down	C22orf28	chromosome 22 open reading frame 28
200044_at	2.59705	down	SFRS9	splicing factor
200046_at	2.707	down	DAD1	defender against cell death 1
200048_s_at	3.37555	down	JTB	jumping translocation breakpoint
200050_at	2.68747	down	ZNF146	zinc finger protein 146
200054_at	2.32063	down	ZNF259	zinc finger protein 259
200056_s_at	2.03554	down	C1D	nuclear DNA-binding protein
200057_s_at	3.75976	down	NONO	non-POU domain containing
200074_s_at	2.13276	down	RPL14 /// RPL14L	ribosomal protein L14 /// ribosomal protein L14-like
200079_s_at	3.22003	down	KARS	lysyl-tRNA synthetase
200082_s_at	2.46353	down	LOC644315 /// RPS7	similar to ribosomal protein S7 /// ribosomal protein S7
200083_at	2.09199	down	USP22	ubiquitin specific peptidase 22
200085_s_at	2.72094	down	TCEB2	transcription elongation factor B (SIII)
200098_s_at	2.65642	down	ANAPC5	anaphase promoting complex subunit 5
200099_s_at	2.12154	down	RPS3A	ribosomal protein S3A
200595_s_at	5.35264	down	EIF3A	eukaryotic translation initiation factor 3
200615_s_at	3.72812	down	AP2B1	adaptor-related protein complex 2
200616_s_at	3.78321	down	MLEC	malectin
200618_at	4.77564	down	LASP1	LIM and SH3 protein 1
200628_s_at	2.4337	down	WARS	tryptophanyl-tRNA synthetase
200629_at	3.0842	down	WARS	tryptophanyl-tRNA synthetase
200631_s_at	2.54991	down	SET	SET nuclear oncogene
200639_s_at	2.16166	down	YWHAZ	tyrosine 3-monooxygenase/tryptophan 5-monooxygenase activation protein
200644_at	2.88733	down	MARCKSL1	MARCKS-like 1
200650_s_at	2.18041	down	LDHA	lactate dehydrogenase A
200658_s_at	2.95051	down	PHB	prohibitin
200659_s_at	2.01231	down	PHB	prohibitin
200660_at	2.30737	down	S100A11	S100 calcium binding protein A11
200680_x_at	3.38154	down	HMGB1	high-mobility group box 1
200681_at	2.67886	down	GLO1	glyoxalase I
200682_s_at	2.29837	down	UBE2L3	ubiquitin-conjugating enzyme E2L 3
200690_at	2.14811	down	HSPA9	heat shock 70kDa protein 9 (mortalin)
200692_s_at	2.13932	down	HSPA9	heat shock 70kDa protein 9 (mortalin)
200697_at	2.6525	down	HK1	hexokinase 1
200729_s_at	4.12709	down	ACTR2	ARP2 actin-related protein 2 homolog (yeast)
200740_s_at	2.28286	down	SUMO2 /// SUMO3	SMT3 suppressor of mif two 3 homolog 2 (S. cerevisiae) /// SMT3 suppressor of mif two 3 homolog 3 (S. cerevisiae)
200744_s_at	2.16524	down	GNB1	guanine nucleotide binding protein (G protein)
200770_s_at	2.22781	down	LAMC1	laminin
200783_s_at	8.33805	down	STMN1	stathmin 1/oncoprotein 18
200786_at	2.35198	down	PSMB7	proteasome (prosome
200792_at	2.02743	down	XRCC6	X-ray repair complementing defective repair in Chinese hamster cells 6
200798_x_at	2.17948	down	MCL1	myeloid cell leukemia sequence 1 (BCL2-related)
200812_at	2.8694	down	CCT7	chaperonin containing TCP1
200813_s_at	2.11794	down	PAFAH1B1	platelet-activating factor acetylhydrolase
200815_s_at	3.88826	down	PAFAH1B1	platelet-activating factor acetylhydrolase
200837_at	2.11658	down	BCAP31	B-cell receptor-associated protein 31
200839_s_at	2.98586	down	CTSB	cathepsin B
200840_at	2.0197	down	KARS	lysyl-tRNA synthetase
200860_s_at	2.01986	down	CNOT1	CCR4-NOT transcription complex
200868_s_at	2.36732	down	RNF114	ring finger protein 114
200877_at	4.50279	down	CCT4	chaperonin containing TCP1
200878_at	2.58543	down	EPAS1	endothelial PAS domain protein 1
200898_s_at	2.53488	down	MGEA5	meningioma expressed antigen 5 (hyaluronidase)
200902_at	2.68751	down	2004-09-15	15 kDa selenoprotein
200910_at	2.21892	down	CCT3	chaperonin containing TCP1
200934_at	4.88614	down	DEK	DEK oncogene
200943_at	2.48129	down	HMGN1	high-mobility group nucleosome binding domain 1
200944_s_at	3.18757	down	HMGN1 /// LOC643790	high-mobility group nucleosome binding domain 1 /// high-mobility group nucleosome binding domain 1 pseudogene
200946_x_at	2.10563	down	GLUD1	glutamate dehydrogenase 1
200947_s_at	3.98686	down	GLUD1	glutamate dehydrogenase 1
200961_at	4.28299	down	SEPHS2	selenophosphate synthetase 2
200969_at	2.25434	down	SERP1	stress-associated endoplasmic reticulum protein 1
200975_at	2.05219	down	PPT1	palmitoyl-protein thioesterase 1
200980_s_at	2.95315	down	PDHA1	pyruvate dehydrogenase (lipoamide) alpha 1
200990_at	2.20302	down	TRIM28	tripartite motif-containing 28
200993_at	4.02222	down	IPO7	importin 7
200994_at	3.79347	down	IPO7	importin 7
201014_s_at	2.91256	down	PAICS	phosphoribosylaminoimidazole carboxylase
201016_at	4.26595	down	EIF1AX	eukaryotic translation initiation factor 1A
201030_x_at	3.51218	down	LDHB	lactate dehydrogenase B
201031_s_at	2.09109	down	HNRNPH1	heterogeneous nuclear ribonucleoprotein H1 (H)
201047_x_at	2.20376	down	RAB6A	RAB6A
201074_at	3.41336	down	SMARCC1	SWI/SNF related
201084_s_at	2.43622	down	BCLAF1	BCL2-associated transcription factor 1
201111_at	2.65603	down	CSE1L	CSE1 chromosome segregation 1-like (yeast)
201112_s_at	6.19882	down	CSE1L	CSE1 chromosome segregation 1-like (yeast)
201113_at	3.03919	down	TUFM	Tu translation elongation factor
201131_s_at	4.6953	down	CDH1	cadherin 1
201132_at	2.13785	down	HNRNPH2	heterogeneous nuclear ribonucleoprotein H2 (H')
201145_at	2.46976	down	HAX1	HCLS1 associated protein X-1
201146_at	2.03881	down	NFE2L2	nuclear factor (erythroid-derived 2)-like 2
201157_s_at	2.13165	down	NMT1	N-myristoyltransferase 1
201166_s_at	2.89782	down	PUM1	pumilio homolog 1 (Drosophila)
201171_at	2.1218	down	ATP6V0E1	ATPase
201175_at	2.75419	down	TXNDC14	thioredoxin domain containing 14
201177_s_at	4.06135	down	UBA2	ubiquitin-like modifier activating enzyme 2
201186_at	2.23058	down	LRPAP1	low density lipoprotein receptor-related protein associated protein 1
201192_s_at	3.74603	down	PITPNA	phosphatidylinositol transfer protein
201193_at	2.88972	down	IDH1	isocitrate dehydrogenase 1 (NADP+)
201195_s_at	2.10043	down	SLC7A5	solute carrier family 7 (cationic amino acid transporter
201197_at	3.50284	down	AMD1	adenosylmethionine decarboxylase 1
201200_at	5.31683	down	CREG1	cellular repressor of E1A-stimulated genes 1
201209_at	2.48387	down	HDAC1	histone deacetylase 1
201214_s_at	2.24823	down	PPP1R7	protein phosphatase 1
201218_at	2.45605	down	CTBP2	C-terminal binding protein 2
201219_at	2.61703	down	CTBP2	C-terminal binding protein 2
201223_s_at	2.6514	down	RAD23B	RAD23 homolog B (S. cerevisiae)
201228_s_at	2.46274	down	ARIH2	ariadne homolog 2 (Drosophila)
201231_s_at	2.18867	down	ENO1	enolase 1
201241_at	2.51978	down	DDX1	DEAD (Asp-Glu-Ala-Asp) box polypeptide 1
201245_s_at	2.09757	down	OTUB1	OTU domain
201266_at	3.60522	down	TXNRD1	thioredoxin reductase 1
201278_at	3.92586	down	DAB2	disabled homolog 2
201285_at	3.3182	down	MKRN1	makorin ring finger protein 1
201291_s_at	2.08016	down	TOP2A	topoisomerase (DNA) II alpha 170kDa
201292_at	5.3724	down	TOP2A	topoisomerase (DNA) II alpha 170kDa
201306_s_at	2.17544	down	ANP32B	acidic (leucine-rich) nuclear phosphoprotein 32 family
201313_at	3.25363	down	ENO2	enolase 2 (gamma
201326_at	4.45532	down	CCT6A	chaperonin containing TCP1
201327_s_at	3.57647	down	CCT6A	chaperonin containing TCP1
201330_at	2.82412	down	RARS	arginyl-tRNA synthetase
201338_x_at	2.92824	down	GTF3A	general transcription factor IIIA
201349_at	2.12611	down	SLC9A3R1	solute carrier family 9 (sodium/hydrogen exchanger)
201351_s_at	2.26354	down	YME1L1	YME1-like 1 (S. cerevisiae)
201368_at	2.50926	down	ZFP36L2	zinc finger protein 36
201385_at	2.05107	down	DHX15	DEAH (Asp-Glu-Ala-His) box polypeptide 15
201386_s_at	2.35115	down	DHX15	DEAH (Asp-Glu-Ala-His) box polypeptide 15
201410_at	2.47381	down	PLEKHB2	pleckstrin homology domain containing
201437_s_at	2.87495	down	EIF4E	eukaryotic translation initiation factor 4E
201440_at	2.26207	down	DDX23	DEAD (Asp-Glu-Ala-Asp) box polypeptide 23
201443_s_at	2.89621	down	ATP6AP2	ATPase
201444_s_at	2.45382	down	ATP6AP2	ATPase
201446_s_at	2.69748	down	TIA1	TIA1 cytotoxic granule-associated RNA binding protein
201450_s_at	3.59318	down	TIA1	TIA1 cytotoxic granule-associated RNA binding protein
201458_s_at	2.21777	down	BUB3	budding uninhibited by benzimidazoles 3 homolog (yeast)
201472_at	5.14023	down	VBP1	von Hippel-Lindau binding protein 1
201477_s_at	2.99166	down	RRM1	ribonucleotide reductase M1
201501_s_at	5.0266	down	GRSF1	G-rich RNA sequence binding factor 1
201503_at	6.87052	down	G3BP1	GTPase activating protein (SH3 domain) binding protein 1
201509_at	3.04021	down	IDH3B	isocitrate dehydrogenase 3 (NAD+) beta
201516_at	4.89672	down	SRM	spermidine synthase
201520_s_at	3.26592	down	GRSF1	G-rich RNA sequence binding factor 1
201545_s_at	2.07968	down	PABPN1	poly(A) binding protein
201549_x_at	4.05753	down	JARID1B	jumonji
201569_s_at	2.23797	down	LOC100131861 /// SAMM50	hypothetical protein LOC100131861 /// sorting and assembly machinery component 50 homolog (S. cerevisiae)
201570_at	2.39794	down	SAMM50	sorting and assembly machinery component 50 homolog (S. cerevisiae)
201571_s_at	2.0418	down	DCTD	dCMP deaminase
201573_s_at	2.76396	down	ETF1	eukaryotic translation termination factor 1
201574_at	2.8195	down	ETF1	eukaryotic translation termination factor 1
201577_at	2.67942	down	NME1 /// NME2	non-metastatic cells 1
201586_s_at	2.90914	down	SFPQ	splicing factor proline/glutamine-rich (polypyrimidine tract binding protein associated)
201589_at	4.90618	down	SMC1A	structural maintenance of chromosomes 1A
201596_x_at	13.2893	down	KRT18	keratin 18
201609_x_at	3.92121	down	ICMT	isoprenylcysteine carboxyl methyltransferase
201629_s_at	2.66509	down	ACP1	acid phosphatase 1
201662_s_at	7.77664	down	ACSL3	acyl-CoA synthetase long-chain family member 3
201664_at	3.91973	down	SMC4	structural maintenance of chromosomes 4
201676_x_at	2.44852	down	PSMA1	proteasome (prosome
201682_at	2.05705	down	PMPCB	peptidase (mitochondrial processing) beta
201698_s_at	2.1109	down	SFRS9	splicing factor
201699_at	2.15181	down	PSMC6	proteasome (prosome
201700_at	2.32419	down	CCND3	cyclin D3
201705_at	3.06405	down	PSMD7	proteasome (prosome
201710_at	3.35584	down	MYBL2	v-myb myeloblastosis viral oncogene homolog (avian)-like 2
201712_s_at	2.40791	down	RANBP2	RAN binding protein 2
201725_at	3.89639	down	CDC123	cell division cycle 123 homolog (S. cerevisiae)
201727_s_at	2.09365	down	ELAVL1	ELAV (embryonic lethal
201757_at	2.00141	down	NDUFS5 /// RPL10	NADH dehydrogenase (ubiquinone) Fe-S protein 5
201759_at	2.37053	down	TBCD	tubulin folding cofactor D
201780_s_at	3.56495	down	RNF13	ring finger protein 13
201807_at	2.62585	down	VPS26A	vacuolar protein sorting 26 homolog A (S. pombe)
201837_s_at	2.04291	down	SUPT7L	suppressor of Ty 7 (S. cerevisiae)-like
201854_s_at	2.31541	down	ATMIN	ATM interactor
201872_s_at	2.20561	down	ABCE1	ATP-binding cassette
201873_s_at	2.63208	down	ABCE1	ATP-binding cassette
201896_s_at	2.10423	down	PSRC1	proline/serine-rich coiled-coil 1
201900_s_at	2.33925	down	AKR1A1	aldo-keto reductase family 1
201903_at	2.73876	down	UQCRC1	ubiquinol-cytochrome c reductase core protein I
201916_s_at	3.48808	down	SEC63	SEC63 homolog (S. cerevisiae)
201921_at	3.82581	down	GNG10	guanine nucleotide binding protein (G protein)
201930_at	3.02327	down	MCM6	minichromosome maintenance complex component 6
201935_s_at	4.4258	down	EIF4G3	eukaryotic translation initiation factor 4 gamma
201948_at	2.25779	down	GNL2	guanine nucleotide binding protein-like 2 (nucleolar)
201955_at	4.17949	down	CCNC	cyclin C
201975_at	2.40935	down	CLIP1	CAP-GLY domain containing linker protein 1
201987_at	2.24911	down	MED13	mediator complex subunit 13
201998_at	9.07546	down	ST6GAL1	ST6 beta-galactosamide alpha-2
202026_at	2.76749	down	SDHD	succinate dehydrogenase complex
202027_at	2.19083	down	TMEM184B	transmembrane protein 184B
202033_s_at	2.12936	down	RB1CC1	RB1-inducible coiled-coil 1
202038_at	4.33359	down	UBE4A	ubiquitination factor E4A (UFD2 homolog
202059_s_at	2.90006	down	KPNA1	karyopherin alpha 1 (importin alpha 5)
202069_s_at	2.86975	down	IDH3A	isocitrate dehydrogenase 3 (NAD+) alpha
202077_at	2.40391	down	NDUFAB1	NADH dehydrogenase (ubiquinone) 1
202079_s_at	2.83393	down	TRAK1	trafficking protein
202086_at	2.15063	down	MX1	myxovirus (influenza virus) resistance 1
202087_s_at	2.05656	down	CTSL1	cathepsin L1
202094_at	2.17575	down	BIRC5	baculoviral IAP repeat-containing 5
202095_s_at	2.89382	down	BIRC5	baculoviral IAP repeat-containing 5
202113_s_at	4.68135	down	SNX2	sorting nexin 2
202114_at	2.90303	down	SNX2	sorting nexin 2
202120_x_at	3.10342	down	AP2S1	adaptor-related protein complex 2
202134_s_at	3.11634	down	WWTR1	WW domain containing transcription regulator 1
202153_s_at	2.66139	down	NUP62	nucleoporin 62kDa
202160_at	4.50619	down	CREBBP	CREB binding protein
202174_s_at	2.85639	down	PCM1	pericentriolar material 1
202187_s_at	8.07188	down	PPP2R5A	protein phosphatase 2
202189_x_at	2.82771	down	PTBP1	polypyrimidine tract binding protein 1
202190_at	2.18326	down	CSTF1	cleavage stimulation factor
202193_at	2.90378	down	LIMK2	LIM domain kinase 2
202194_at	2.67114	down	TMED5	transmembrane emp24 protein transport domain containing 5
202201_at	3.06853	down	BLVRB	biliverdin reductase B (flavin reductase (NADPH))
202209_at	2.33898	down	LSM3	LSM3 homolog
202219_at	4.87066	down	SLC6A8	solute carrier family 6 (neurotransmitter transporter
202225_at	2.11075	down
202227_s_at	2.31763	down	BRD8	bromodomain containing 8
202233_s_at	2.12995	down	UQCRH	ubiquinol-cytochrome c reductase hinge protein
202234_s_at	3.14609	down	SLC16A1	solute carrier family 16
202235_at	5.79969	down	SLC16A1	solute carrier family 16
202241_at	2.98122	down	TRIB1	tribbles homolog 1 (Drosophila)
202258_s_at	2.86156	down	N4BP2L2	NEDD4 binding protein 2-like 2
202265_at	2.12528	down	BMI1	BMI1 polycomb ring finger oncogene
202277_at	3.19491	down	SPTLC1	serine palmitoyltransferase
202296_s_at	3.52143	down	RER1	RER1 retention in endoplasmic reticulum 1 homolog (S. cerevisiae)
202297_s_at	3.21036	down	RER1	RER1 retention in endoplasmic reticulum 1 homolog (S. cerevisiae)
202322_s_at	2.59599	down	GGPS1	geranylgeranyl diphosphate synthase 1
202329_at	2.36895	down	CSK	c-src tyrosine kinase
202346_at	2.52546	down	UBE2K	ubiquitin-conjugating enzyme E2K (UBC1 homolog
202347_s_at	2.76334	down	UBE2K	ubiquitin-conjugating enzyme E2K (UBC1 homolog
202348_s_at	2.02886	down	TOR1A	torsin family 1
202352_s_at	3.31905	down	PSMD12	proteasome (prosome
202360_at	2.36192	down	MAML1	mastermind-like 1 (Drosophila)
202362_at	3.03284	down	RAP1A	RAP1A
202365_at	2.29895	down	UNC119B	unc-119 homolog B (C. elegans)
202382_s_at	3.74195	down	GNPDA1	glucosamine-6-phosphate deaminase 1
202391_at	2.26186	down	BASP1	brain abundant
202396_at	3.07814	down	TCERG1	transcription elongation regulator 1
202399_s_at	2.35869	down	AP3S2	adaptor-related protein complex 3
202405_at	2.31462	down	TIAL1	TIA1 cytotoxic granule-associated RNA binding protein-like 1
202453_s_at	2.06551	down	GTF2H1	general transcription factor IIH
202454_s_at	2.2078	down	ERBB3	v-erb-b2 erythroblastic leukemia viral oncogene homolog 3 (avian)
202458_at	3.00757	down	PRSS23	protease
202462_s_at	2.23635	down	DDX46	DEAD (Asp-Glu-Ala-Asp) box polypeptide 46
202469_s_at	3.69561	down	CPSF6	cleavage and polyadenylation specific factor 6
202486_at	2.57606	down	AFG3L2	AFG3 ATPase family gene 3-like 2 (yeast)
202498_s_at	9.94089	down	SLC2A3	solute carrier family 2 (facilitated glucose transporter)
202499_s_at	19.448	down	SLC2A3	solute carrier family 2 (facilitated glucose transporter)
202511_s_at	3.13454	down	ATG5	ATG5 autophagy related 5 homolog (S. cerevisiae)
202530_at	2.10229	down	MAPK14	mitogen-activated protein kinase 14
202533_s_at	2.33382	down	DHFR	dihydrofolate reductase
202534_x_at	2.5298	down	DHFR	dihydrofolate reductase
202535_at	3.44574	down	FADD	Fas (TNFRSF6)-associated via death domain
202542_s_at	3.67637	down	SCYE1	small inducible cytokine subfamily E
202546_at	6.36356	down	VAMP8	vesicle-associated membrane protein 8 (endobrevin)
202548_s_at	2.22579	down	ARHGEF7	Rho guanine nucleotide exchange factor (GEF) 7
202550_s_at	2.12221	down	VAPB	VAMP (vesicle-associated membrane protein)-associated protein B and C
202553_s_at	2.49188	down	SYF2	SYF2 homolog
202580_x_at	3.77665	down	FOXM1	forkhead box M1
202589_at	4.57551	down	TYMS	thymidylate synthetase
202591_s_at	4.55858	down	SSBP1	single-stranded DNA binding protein 1
202593_s_at	7.90586	down	GDE1	glycerophosphodiester phosphodiesterase 1
202595_s_at	2.13644	down	LEPROTL1	leptin receptor overlapping transcript-like 1
202596_at	2.63478	down	ENSA	endosulfine alpha
202605_at	2.46429	down	GUSB	glucuronidase
202623_at	3.18052	down	EAPP	E2F-associated phosphoprotein
202625_at	2.90461	down	LYN	v-yes-1 Yamaguchi sarcoma viral related oncogene homolog
202626_s_at	3.37538	down	LYN	v-yes-1 Yamaguchi sarcoma viral related oncogene homolog
202633_at	4.71532	down	TOPBP1	topoisomerase (DNA) II binding protein 1
202642_s_at	2.75656	down	TRRAP	transformation/transcription domain-associated protein
202647_s_at	2.08039	down	NRAS	neuroblastoma RAS viral (v-ras) oncogene homolog
202666_s_at	2.43991	down	ACTL6A	actin-like 6A
202684_s_at	2.23355	down	RNMT	RNA (guanine-7-) methyltransferase
202693_s_at	7.74171	down	STK17A	serine/threonine kinase 17a
202696_at	3.05629	down	OXSR1	oxidative-stress responsive 1
202697_at	3.09495	down	NUDT21	nudix (nucleoside diphosphate linked moiety X)-type motif 21
202706_s_at	2.95807	down	UMPS	uridine monophosphate synthetase
202713_s_at	6.03817	down	KIAA0391	KIAA0391
202717_s_at	2.00172	down	CDC16	cell division cycle 16 homolog (S. cerevisiae)
202737_s_at	4.5567	down	LSM4	LSM4 homolog
202753_at	2.05585	down	PSMD6	proteasome (prosome
202757_at	2.45557	down	COBRA1	cofactor of BRCA1
202760_s_at	2.75959	down	PALM2-AKAP2	PALM2-AKAP2 readthrough transcript
202763_at	3.83345	down	CASP3	caspase 3
202778_s_at	2.00954	down	ZMYM2	zinc finger
202790_at	3.90621	down	CLDN7	claudin 7
202808_at	2.43551	down	C10orf26	chromosome 10 open reading frame 26
202821_s_at	2.0046	down	LPP	LIM domain containing preferred translocation partner in lipoma
202830_s_at	5.22223	down	SLC37A4	solute carrier family 37 (glucose-6-phosphate transporter)
202836_s_at	3.38405	down	TXNL4A	thioredoxin-like 4A
202839_s_at	2.50782	down	NDUFB7	NADH dehydrogenase (ubiquinone) 1 beta subcomplex
202857_at	2.78107	down	CNPY2	canopy 2 homolog (zebrafish)
202868_s_at	2.9157	down	POP4	processing of precursor 4
202871_at	2.00064	down	TRAF4	TNF receptor-associated factor 4
202872_at	4.18397	down	ATP6V1C1	ATPase
202882_x_at	2.07062	down	NOL7	nucleolar protein 7
202888_s_at	2.45349	down	ANPEP	alanyl (membrane) aminopeptidase
202890_at	2.5365	down	MAP7	microtubule-associated protein 7
202892_at	5.77252	down	CDC23	cell division cycle 23 homolog (S. cerevisiae)
202900_s_at	2.81101	down	NUP88	nucleoporin 88kDa
202906_s_at	3.39697	down	NBN	nibrin
202918_s_at	2.41174	down	MOBKL3	MOB1
202934_at	2.5764	down	HK2	hexokinase 2
202937_x_at	2.37699	down	RRP7A	ribosomal RNA processing 7 homolog A (S. cerevisiae)
202939_at	2.55123	down	ZMPSTE24	zinc metallopeptidase (STE24 homolog
202941_at	2.73015	down	NDUFV2	NADH dehydrogenase (ubiquinone) flavoprotein 2
202956_at	2.912	down	ARFGEF1	ADP-ribosylation factor guanine nucleotide-exchange factor 1(brefeldin A-inhibited)
203006_at	2.27797	down	INPP5A	inositol polyphosphate-5-phosphatase
203015_s_at	4.25407	down	SSX2IP	synovial sarcoma
203016_s_at	2.05886	down	SSX2IP	synovial sarcoma
203022_at	2.60324	down	RNASEH2A	ribonuclease H2
203039_s_at	2.3685	down	NDUFS1	NADH dehydrogenase (ubiquinone) Fe-S protein 1
203053_at	2.07644	down	BCAS2	breast carcinoma amplified sequence 2
203062_s_at	3.03519	down	MDC1	mediator of DNA damage checkpoint 1
203066_at	5.01183	down	GALNAC4S-6ST	B cell RAG associated protein
203067_at	2.97418	down	PDHX	pyruvate dehydrogenase complex
203095_at	6.60427	down	MTIF2	mitochondrial translational initiation factor 2
203097_s_at	4.76843	down	RAPGEF2	Rap guanine nucleotide exchange factor (GEF) 2
203098_at	2.00131	down	CDYL	chromodomain protein
203099_s_at	5.17645	down	CDYL	chromodomain protein
203119_at	2.03689	down	CCDC86	coiled-coil domain containing 86
203126_at	5.90845	down	IMPA2	inositol(myo)-1(or 4)-monophosphatase 2
203127_s_at	5.81668	down	SPTLC2	serine palmitoyltransferase
203138_at	2.84258	down	HAT1	histone acetyltransferase 1
203139_at	2.85126	down	DAPK1	death-associated protein kinase 1
203145_at	5.87152	down	SPAG5	sperm associated antigen 5
203164_at	5.48762	down	SLC33A1	solute carrier family 33 (acetyl-CoA transporter)
203165_s_at	3.43186	down	SLC33A1	solute carrier family 33 (acetyl-CoA transporter)
203181_x_at	2.29217	down	SRPK2	SFRS protein kinase 2
203182_s_at	5.27068	down	SRPK2	SFRS protein kinase 2
203194_s_at	5.10399	down	NUP98	nucleoporin 98kDa
203201_at	2.8651	down	PMM2	phosphomannomutase 2
203209_at	2.90289	down	RFC5	replication factor C (activator 1) 5
203213_at	5.41007	down	CDC2	cell division cycle 2
203218_at	4.091	down	MAPK9	mitogen-activated protein kinase 9
203221_at	3.29442	down	TLE1	transducin-like enhancer of split 1 (E(sp1) homolog
203228_at	2.32235	down	PAFAH1B3	platelet-activating factor acetylhydrolase
203234_at	6.31864	down	UPP1	uridine phosphorylase 1
203259_s_at	5.57194	down	HDDC2	HD domain containing 2
203262_s_at	3.94377	down	FAM50A	family with sequence similarity 50
203269_at	3.11739	down	NSMAF	neutral sphingomyelinase (N-SMase) activation associated factor
203272_s_at	2.0347	down	TUSC2	tumor suppressor candidate 2
203286_at	2.73378	down	RNF44	ring finger protein 44
203291_at	2.18777	down	CNOT4	CCR4-NOT transcription complex
203304_at	3.57556	down	BAMBI	BMP and activin membrane-bound inhibitor homolog (Xenopus laevis)
203313_s_at	2.42736	down	TGIF1	TGFB-induced factor homeobox 1
203338_at	3.36853	down	PPP2R5E	protein phosphatase 2
203341_at	2.65918	down	CEBPZ	CCAAT/enhancer binding protein (C/EBP)
203344_s_at	2.47973	down	RBBP8	retinoblastoma binding protein 8
203359_s_at	2.62103	down	MYCBP	c-myc binding protein
203360_s_at	2.19707	down	MYCBP	c-myc binding protein
203368_at	2.32752	down	CRELD1	cysteine-rich with EGF-like domains 1
203371_s_at	2.37822	down	NDUFB3	NADH dehydrogenase (ubiquinone) 1 beta subcomplex
203396_at	3.49407	down	PSMA4	proteasome (prosome
203403_s_at	2.76734	down	RNF6	ring finger protein (C3H2C3 type) 6
203409_at	2.28845	down	DDB2	damage-specific DNA binding protein 2
203415_at	4.14151	down	PDCD6	programmed cell death 6
203416_at	3.28186	down	CD53	CD53 molecule
203432_at	2.08151	down	TMPO	thymopoietin
203460_s_at	6.03503	down	PSEN1	presenilin 1
203462_x_at	2.37054	down	EIF3B	eukaryotic translation initiation factor 3
203493_s_at	2.16332	down	CEP57	centrosomal protein 57kDa
203494_s_at	2.61314	down	CEP57	centrosomal protein 57kDa
203500_at	2.29024	down	GCDH	glutaryl-Coenzyme A dehydrogenase
203511_s_at	2.49142	down	TRAPPC3	trafficking protein particle complex 3
203519_s_at	2.46676	down	UPF2	UPF2 regulator of nonsense transcripts homolog (yeast)
203521_s_at	2.11117	down	ZNF318	zinc finger protein 318
203522_at	2.29286	down	CCS	copper chaperone for superoxide dismutase
203536_s_at	3.40479	down	CIAO1	cytosolic iron-sulfur protein assembly 1 homolog (S. cerevisiae)
203545_at	2.63454	down	ALG8	asparagine-linked glycosylation 8
203566_s_at	20.7211	down	AGL	amylo-1
203583_at	3.78134	down	UNC50	unc-50 homolog (C. elegans)
203584_at	2.10315	down	TTC35	tetratricopeptide repeat domain 35
203588_s_at	3.29123	down	TFDP2	transcription factor Dp-2 (E2F dimerization partner 2)
203589_s_at	2.71778	down	TFDP2	transcription factor Dp-2 (E2F dimerization partner 2)
203593_at	4.41097	down	CD2AP	CD2-associated protein
203612_at	2.1214	down	BYSL	bystin-like
203615_x_at	2.50493	down	SULT1A1	sulfotransferase family
203632_s_at	2.59799	down	GPRC5B	G protein-coupled receptor
203634_s_at	3.09141	down	CPT1A	carnitine palmitoyltransferase 1A (liver)
203636_at	2.12405	down	MID1	midline 1 (Opitz/BBB syndrome)
203638_s_at	4.02173	down	FGFR2	fibroblast growth factor receptor 2
203650_at	2.27238	down	PROCR	protein C receptor
203657_s_at	2.29813	down	CTSF	cathepsin F
203659_s_at	3.0288	down	TRIM13	tripartite motif-containing 13
203660_s_at	2.18818	down	PCNT	pericentrin
203664_s_at	3.45079	down	POLR2D	polymerase (RNA) II (DNA directed) polypeptide D
203665_at	5.93684	down	HMOX1	heme oxygenase (decycling) 1
203677_s_at	2.24114	down	TARBP2	TAR (HIV-1) RNA binding protein 2
203690_at	2.02306	down	TUBGCP3	tubulin
203704_s_at	8.38393	down	RREB1	ras responsive element binding protein 1
203715_at	2.28207	down	TBCE	tubulin folding cofactor E
203716_s_at	2.04616	down	DPP4	dipeptidyl-peptidase 4
203721_s_at	3.42743	down	UTP18	UTP18
203728_at	6.52161	down	BAK1	BCL2-antagonist/killer 1
203732_at	2.42372	down	TRIP4	thyroid hormone receptor interactor 4
203739_at	2.0804	down	ZNF217	zinc finger protein 217
203743_s_at	2.04745	down	TDG	thymine-DNA glycosylase
203745_at	2.20456	down	HCCS	holocytochrome c synthase (cytochrome c heme-lyase)
203748_x_at	2.42445	down	RBMS1	RNA binding motif
203752_s_at	2.04821	down	JUND	jun D proto-oncogene
203781_at	2.44199	down	MRPL33	mitochondrial ribosomal protein L33
203782_s_at	3.45815	down	POLRMT	polymerase (RNA) mitochondrial (DNA directed)
203791_at	2.27358	down	DMXL1	Dmx-like 1
203802_x_at	2.19617	down	NSUN5	NOL1/NOP2/Sun domain family
203804_s_at	2.06021	down	CROP	cisplatin resistance-associated overexpressed protein
203810_at	2.44471	down	DNAJB4	DnaJ (Hsp40) homolog
203814_s_at	2.64118	down	NQO2	NAD(P)H dehydrogenase
203845_at	2.89002	down	KAT2B	K(lysine) acetyltransferase 2B
203848_at	3.14298	down	AKAP8	A kinase (PRKA) anchor protein 8
203856_at	2.63298	down	VRK1	vaccinia related kinase 1
203869_at	2.14738	down	USP46	ubiquitin specific peptidase 46
203880_at	2.21303	down	COX17	COX17 cytochrome c oxidase assembly homolog (S. cerevisiae)
203884_s_at	2.02077	down	RAB11FIP2	RAB11 family interacting protein 2 (class I)
203893_at	4.72249	down	TAF9	TAF9 RNA polymerase II
203897_at	2.5449	down	LYRM1	LYR motif containing 1
203913_s_at	2.67015	down	HPGD	hydroxyprostaglandin dehydrogenase 15-(NAD)
203917_at	4.48381	down	CXADR	coxsackie virus and adenovirus receptor
203921_at	5.04497	down	CHST2	carbohydrate (N-acetylglucosamine-6-O) sulfotransferase 2
203931_s_at	3.25838	down	MRPL12	mitochondrial ribosomal protein L12
203956_at	2.06799	down	MORC2	MORC family CW-type zinc finger 2
203971_at	2.51942	down	SLC31A1	solute carrier family 31 (copper transporters)
203972_s_at	5.05461	down	PEX3	peroxisomal biogenesis factor 3
204001_at	2.1999	down	SNAPC3	small nuclear RNA activating complex
204009_s_at	8.40917	down	KRAS	v-Ki-ras2 Kirsten rat sarcoma viral oncogene homolog
204023_at	2.24802	down	RFC4	replication factor C (activator 1) 4
204025_s_at	2.05167	down	PDCD2	programmed cell death 2
204027_s_at	2.37597	down	METTL1	methyltransferase like 1
204030_s_at	4.78806	down	SCHIP1	schwannomin interacting protein 1
204033_at	3.81944	down	TRIP13	thyroid hormone receptor interactor 13
204050_s_at	2.29225	down	CLTA	clathrin
204062_s_at	2.02866	down	ULK2	unc-51-like kinase 2 (C. elegans)
204079_at	2.17943	down	TPST2	tyrosylprotein sulfotransferase 2
204082_at	2.21861	down	PBX3	pre-B-cell leukemia homeobox 3
204083_s_at	2.25414	down	TPM2	tropomyosin 2 (beta)
204127_at	2.97928	down	RFC3	replication factor C (activator 1) 3
204146_at	3.70629	down	RAD51AP1	RAD51 associated protein 1
204157_s_at	2.42971	down	KIAA0999	KIAA0999 protein
204162_at	5.78917	down	NDC80	NDC80 homolog
204171_at	3.35124	down	RPS6KB1	ribosomal protein S6 kinase
204172_at	2.99146	down	CPOX	coproporphyrinogen oxidase
204203_at	2.36938	down	CEBPG	CCAAT/enhancer binding protein (C/EBP)
204237_at	2.07032	down	GULP1	GULP
204240_s_at	2.17575	down	SMC2	structural maintenance of chromosomes 2
204244_s_at	2.90602	down	DBF4	DBF4 homolog (S. cerevisiae)
204249_s_at	7.80704	down	LMO2	LIM domain only 2 (rhombotin-like 1)
204256_at	3.74642	down	ELOVL6	ELOVL family member 6
204272_at	2.65821	down	LGALS4	lectin
204281_at	2.95624	down	TEAD4	TEA domain family member 4
204304_s_at	28.6776	down	PROM1	prominin 1
204316_at	2.4324	down	RGS10	regulator of G-protein signaling 10
204319_s_at	5.52387	down	RGS10	regulator of G-protein signaling 10
204331_s_at	3.08803	down	MRPS12	mitochondrial ribosomal protein S12
204346_s_at	2.43117	down	RASSF1	Ras association (RalGDS/AF-6) domain family member 1
204347_at	3.96013	down	AK3L1 /// AK3L2	adenylate kinase 3-like 1 /// adenylate kinase 3-like 2
204348_s_at	3.64111	down	AK3L1 /// AK3L2	adenylate kinase 3-like 1 /// adenylate kinase 3-like 2
204365_s_at	2.07955	down	REEP1	receptor accessory protein 1
204379_s_at	52.2658	down	FGFR3	fibroblast growth factor receptor 3
204400_at	3.61799	down	EFS	embryonal Fyn-associated substrate
204405_x_at	2.13087	down	DIMT1L	DIM1 dimethyladenosine transferase 1-like (S. cerevisiae)
204409_s_at	3.37481	down	EIF1AY	eukaryotic translation initiation factor 1A
204416_x_at	3.30477	down	APOC1	apolipoprotein C-I
204444_at	2.74842	down	KIF11	kinesin family member 11
204458_at	2.94906	down	PLA2G15	phospholipase A2
204483_at	2.08447	down	ENO3	enolase 3 (beta
204494_s_at	2.37339	down	C15orf39	chromosome 15 open reading frame 39
204519_s_at	4.82682	down	PLLP	plasma membrane proteolipid (plasmolipin)
204527_at	3.65245	down	MYO5A	myosin VA (heavy chain 12
204531_s_at	2.74708	down	BRCA1	breast cancer 1
204566_at	2.05041	down	PPM1D	protein phosphatase 1D magnesium-dependent
204568_at	2.18109	down	KIAA0831	KIAA0831
204571_x_at	4.39114	down	PIN4	protein (peptidylprolyl cis/trans isomerase) NIMA-interacting
204593_s_at	2.7318	down	SMCR7L	Smith-Magenis syndrome chromosome region
204594_s_at	2.50274	down	SMCR7L	Smith-Magenis syndrome chromosome region
204599_s_at	2.45034	down	MRPL28	mitochondrial ribosomal protein L28
204630_s_at	3.57758	down	GOSR1	golgi SNAP receptor complex member 1
204634_at	2.01178	down	NEK4	NIMA (never in mitosis gene a)-related kinase 4
204653_at	2.03732	down	TFAP2A	transcription factor AP-2 alpha (activating enhancer binding protein 2 alpha)
204676_at	2.63077	down	TMEM186	transmembrane protein 186
204702_s_at	2.27341	down	NFE2L3	nuclear factor (erythroid-derived 2)-like 3
204724_s_at	2.14078	down	COL9A3	collagen
204731_at	2.32501	down	TGFBR3	transforming growth factor
204735_at	2.11673	down	PDE4A	phosphodiesterase 4A
204752_x_at	2.03628	down	PARP2	poly (ADP-ribose) polymerase 2
204766_s_at	6.42723	down	NUDT1	nudix (nucleoside diphosphate linked moiety X)-type motif 1
204767_s_at	3.28821	down	FEN1	flap structure-specific endonuclease 1
204791_at	2.3904	down	NR2C1	nuclear receptor subfamily 2
204808_s_at	3.29599	down	TMEM5	transmembrane protein 5
204817_at	2.33874	down	ESPL1	extra spindle pole bodies homolog 1 (S. cerevisiae)
204822_at	2.72496	down	TTK	TTK protein kinase
204826_at	2.50572	down	CCNF	cyclin F
204827_s_at	2.06388	down	CCNF	cyclin F
204831_at	2.07165	down	CDK8	cyclin-dependent kinase 8
204836_at	2.22153	down	GLDC	glycine dehydrogenase (decarboxylating)
204855_at	2.45859	down	SERPINB5	serpin peptidase inhibitor
204866_at	2.28008	down	PHF16	PHD finger protein 16
204868_at	3.72046	down	ICT1	immature colon carcinoma transcript 1
204883_s_at	5.47142	down	HUS1	HUS1 checkpoint homolog (S. pombe)
204884_s_at	2.38966	down	HUS1	HUS1 checkpoint homolog (S. pombe)
204901_at	3.29768	down	BTRC	beta-transducin repeat containing
204957_at	3.32678	down	ORC5L	origin recognition complex
204991_s_at	5.51191	down	NF2	neurofibromin 2 (merlin)
205000_at	4.72687	down	DDX3Y	DEAD (Asp-Glu-Ala-Asp) box polypeptide 3
205024_s_at	2.30385	down	RAD51	RAD51 homolog (RecA homolog
205031_at	4.77823	down	EFNB3	ephrin-B3
205036_at	4.48472	down	LSM6	LSM6 homolog
205053_at	5.97812	down	PRIM1	primase
205081_at	2.54435	down	CRIP1	cysteine-rich protein 1 (intestinal)
205084_at	3.11049	down	BCAP29	B-cell receptor-associated protein 29
205107_s_at	3.20099	down	EFNA4	ephrin-A4
205110_s_at	7.75105	down	FGF13	fibroblast growth factor 13
205115_s_at	2.22945	down	RBM19	RNA binding motif protein 19
205120_s_at	4.8071	down	SGCB	sarcoglycan
205126_at	2.91588	down	VRK2	vaccinia related kinase 2
205133_s_at	2.33635	down	HSPE1	heat shock 10kDa protein 1 (chaperonin 10)
205202_at	2.48325	down	PCMT1	protein-L-isoaspartate (D-aspartate) O-methyltransferase
205264_at	3.50752	down	CD3EAP	CD3e molecule
205328_at	3.42781	down	CLDN10	claudin 10
205329_s_at	2.41511	down	SNX4	sorting nexin 4
205382_s_at	3.91541	down	CFD	complement factor D (adipsin)
205401_at	2.1809	down	AGPS	alkylglycerone phosphate synthase
205429_s_at	2.12107	down	MPP6	membrane protein
205527_s_at	2.79136	down	GEMIN4	gem (nuclear organelle) associated protein 4
205542_at	3.60015	down	STEAP1	six transmembrane epithelial antigen of the prostate 1
205555_s_at	2.37349	down	MSX2	msh homeobox 2
205562_at	2.1759	down	RPP38	ribonuclease P/MRP 38kDa subunit
205565_s_at	5.17426	down	FXN	frataxin
205571_at	3.00858	down	LIPT1	lipoyltransferase 1
205583_s_at	2.23322	down	ALG13	asparagine-linked glycosylation 13 homolog (S. cerevisiae)
205621_at	2.71487	down	ALKBH1	alkB
205632_s_at	7.98032	down	PIP5K1B	phosphatidylinositol-4-phosphate 5-kinase
205633_s_at	2.21418	down	ALAS1	aminolevulinate
205645_at	2.0152	down	REPS2	RALBP1 associated Eps domain containing 2
205660_at	2.43018	down	OASL	2'-5'-oligoadenylate synthetase-like
205704_s_at	2.18436	down	ATP6V0A2	ATPase
205747_at	4.24802	down	CBLN1	cerebellin 1 precursor
205780_at	4.82448	down	BIK	BCL2-interacting killer (apoptosis-inducing)
205807_s_at	3.83212	down	TUFT1	tuftelin 1
205849_s_at	3.067	down	UQCRB	ubiquinol-cytochrome c reductase binding protein
205850_s_at	2.23869	down	GABRB3	gamma-aminobutyric acid (GABA) A receptor
205865_at	2.17724	down	ARID3A	AT rich interactive domain 3A (BRIGHT-like)
205891_at	3.13355	down	ADORA2B	adenosine A2b receptor
205909_at	3.09007	down	POLE2	polymerase (DNA directed)
205938_at	2.17225	down	PPM1E	protein phosphatase 1E (PP2C domain containing)
205967_at	2.03476	down	HIST1H4A /// HIST1H4B /// HIST1H4C /// HIST1H4D /// HIST1H4E /// HIST1H4F /// HIST1H4H /// HIST1H4I /// HIST1H4J /// HIST1H4K /// HIST1H4L /// HIST2H4A /// HIST2H4B /// HIST4H4	histone cluster 1
205980_s_at	2.52851	down	ARHGAP8 /// LOC553158 /// PRR5	Rho GTPase activating protein 8 /// PRR5-ARHGAP8 fusion /// proline rich 5 (renal)
205981_s_at	2.05324	down	ING2	inhibitor of growth family
206023_at	10.9419	down	NMU	neuromedin U
206028_s_at	4.41721	down	MERTK	c-mer proto-oncogene tyrosine kinase
206095_s_at	3.15948	down	FUSIP1 /// LOC642558	FUS interacting protein (serine/arginine-rich) 1 /// similar to FUS interacting protein (serine-arginine rich) 1
206102_at	4.70281	down	GINS1	GINS complex subunit 1 (Psf1 homolog)
206172_at	2.23701	down	IL13RA2	interleukin 13 receptor
206218_at	4.92218	down	MAGEB2	melanoma antigen family B
206247_at	8.03416	down	MICB	MHC class I polypeptide-related sequence B
206424_at	3.20281	down	CYP26A1	cytochrome P450
206499_s_at	2.17145	down	RCC1 /// SNHG3-RCC1	regulator of chromosome condensation 1 /// SNHG3-RCC1 readthrough transcript
206502_s_at	4.36863	down	INSM1	insulinoma-associated 1
206536_s_at	2.52997	down	XIAP	X-linked inhibitor of apoptosis
206550_s_at	2.19283	down	NUP155	nucleoporin 155kDa
206583_at	2.38134	down	ZNF673	zinc finger family member 673
206608_s_at	2.63929	down	RPGRIP1	retinitis pigmentosa GTPase regulator interacting protein 1
206621_s_at	2.46361	down	EIF4H	eukaryotic translation initiation factor 4H
206640_x_at	10.6268	down	GAGE12B /// GAGE12C /// GAGE12D /// GAGE12E /// GAGE12F /// GAGE12G /// GAGE12H /// GAGE12I /// GAGE2A /// GAGE2B /// GAGE2C /// GAGE2E /// GAGE4 /// GAGE5 /// GAGE6 /// GAGE7	G antigen 12B /// G antigen 12C /// G antigen 12D /// G antigen 12E /// G antigen 12F /// G antigen 12G /// G antigen 12H /// G antigen 12I /// G antigen 2A /// G antigen 2B /// G antigen 2C /// G antigen 2E /// G antigen 4 /// G antigen 5 /// G antigen 6
206653_at	7.81272	down	POLR3G	polymerase (RNA) III (DNA directed) polypeptide G (32kD)
206683_at	2.09948	down	ZNF165	zinc finger protein 165
206752_s_at	2.10468	down	DFFB	DNA fragmentation factor
206857_s_at	13.3027	down	FKBP1B	FK506 binding protein 1B
206862_at	2.10215	down	ZNF254	zinc finger protein 254
206875_s_at	2.28444	down	SLK	STE20-like kinase (yeast)
206989_s_at	3.28896	down	SFRS2IP	splicing factor
206993_at	2.73735	down	ATP5S	ATP synthase
207023_x_at	2.03381	down	KRT10	keratin 10
207052_at	7.85315	down	HAVCR1	hepatitis A virus cellular receptor 1
207086_x_at	9.4888	down	GAGE1 /// GAGE12B /// GAGE12C /// GAGE12D /// GAGE12E /// GAGE12F /// GAGE12G /// GAGE12H /// GAGE12I /// GAGE12J /// GAGE2A /// GAGE2B /// GAGE2C /// GAGE2D /// GAGE2E /// GAGE4 /// GAGE5 /// GAGE6 /// GAGE7 /// GAGE8	G antigen 1 /// G antigen 12B /// G antigen 12C /// G antigen 12D /// G antigen 12E /// G antigen 12F /// G antigen 12G /// G antigen 12H /// G antigen 12I /// G antigen 12J /// G antigen 2A /// G antigen 2B /// G antigen 2C /// G antigen 2D /// G antigen
207098_s_at	2.62169	down	MFN1	mitofusin 1
207127_s_at	2.49755	down	HNRNPH3	heterogeneous nuclear ribonucleoprotein H3 (2H9)
207165_at	6.4676	down	HMMR	hyaluronan-mediated motility receptor (RHAMM)
207168_s_at	3.0211	down	H2AFY	H2A histone family
207266_x_at	2.451	down	RBMS1	RNA binding motif
207305_s_at	2.75818	down	KIAA1012	KIAA1012
207332_s_at	3.13369	down	TFRC	transferrin receptor (p90
207395_at	10.6706	down	BTN1A1	butyrophilin
207483_s_at	2.48352	down	CAND1	cullin-associated and neddylation-dissociated 1
207563_s_at	2.76545	down	OGT	O-linked N-acetylglucosamine (GlcNAc) transferase (UDP-N-acetylglucosamine:polypeptide-N-acetylglucosaminyl transferase)
207585_s_at	3.51791	down	RPL36AL	ribosomal protein L36a-like
207663_x_at	7.49939	down	GAGE3	G antigen 3
207666_x_at	2.07011	down	SSX3	synovial sarcoma
207688_s_at	2.97852	down
207738_s_at	2.29215	down	NCKAP1	NCK-associated protein 1
207739_s_at	11.4867	down	GAGE1 /// GAGE12F /// GAGE12G /// GAGE12I /// GAGE12J /// GAGE2A /// GAGE2B /// GAGE2C /// GAGE2D /// GAGE2E /// GAGE3 /// GAGE4 /// GAGE5 /// GAGE6 /// GAGE7 /// GAGE8	G antigen 1 /// G antigen 12F /// G antigen 12G /// G antigen 12I /// G antigen 12J /// G antigen 2A /// G antigen 2B /// G antigen 2C /// G antigen 2D /// G antigen 2E /// G antigen 3 /// G antigen 4 /// G antigen 5 /// G antigen 6 /// G antigen 7 /// G
207769_s_at	2.14854	down	PQBP1	polyglutamine binding protein 1
207785_s_at	2.18581	down	RBPJ	recombination signal binding protein for immunoglobulin kappa J region
207809_s_at	2.41839	down	ATP6AP1	ATPase
207828_s_at	3.12233	down	CENPF	centromere protein F
207830_s_at	2.88767	down	PPP1R8	protein phosphatase 1
207836_s_at	2.6289	down	RBPMS	RNA binding protein with multiple splicing
207871_s_at	2.16993	down	ST7	suppression of tumorigenicity 7
207877_s_at	4.12547	down	NVL	nuclear VCP-like
207918_s_at	4.65909	down	LOC728137 /// LOC728395 /// LOC728412 /// TSPY1	similar to testis specific protein
207945_s_at	2.76152	down	CSNK1D	casein kinase 1
207956_x_at	4.36296	down	PDS5B	PDS5
208002_s_at	2.03192	down	ACOT7	acyl-CoA thioesterase 7
208074_s_at	3.59967	down	AP2S1	adaptor-related protein complex 2
208080_at	2.03928	down	AURKA	aurora kinase A
208155_x_at	11.5656	down	GAGE1 /// GAGE12F /// GAGE12G /// GAGE12I /// GAGE12J /// GAGE2A /// GAGE2B /// GAGE2C /// GAGE2E /// GAGE4 /// GAGE5 /// GAGE6 /// GAGE7	G antigen 1 /// G antigen 12F /// G antigen 12G /// G antigen 12I /// G antigen 12J /// G antigen 2A /// G antigen 2B /// G antigen 2C /// G antigen 2E /// G antigen 4 /// G antigen 5 /// G antigen 6 /// G antigen 7
208228_s_at	3.79329	down	FGFR2	fibroblast growth factor receptor 2
208235_x_at	12.4489	down	GAGE12F /// GAGE12G /// GAGE12I /// GAGE2A /// GAGE2B /// GAGE2C /// GAGE2E /// GAGE4 /// GAGE7	G antigen 12F /// G antigen 12G /// G antigen 12I /// G antigen 2A /// G antigen 2B /// G antigen 2C /// G antigen 2E /// G antigen 4 /// G antigen 7
208286_x_at	3.94888	down	POU5F1 /// POU5F1P1 /// POU5F1P3 /// POU5F1P4	POU class 5 homeobox 1 /// POU class 5 homeobox 1 pseudogene 1 /// POU class 5 homeobox 1 pseudogene 3 /// POU class 5 homeobox 1 pseudogene 4
208289_s_at	2.05361	down	EI24	etoposide induced 2.4 mRNA
208369_s_at	2.15234	down	GCDH	glutaryl-Coenzyme A dehydrogenase
208374_s_at	2.03115	down	CAPZA1	capping protein (actin filament) muscle Z-line
208447_s_at	4.96932	down	PRPS1	phosphoribosyl pyrophosphate synthetase 1
208459_s_at	2.05996	down	XPO7	exportin 7
208598_s_at	4.77056	down	HUWE1	HECT
208642_s_at	3.12395	down	XRCC5	X-ray repair complementing defective repair in Chinese hamster cells 5 (double-strand-break rejoining)
208688_x_at	2.05315	down	EIF3B	eukaryotic translation initiation factor 3
208691_at	2.88712	down	TFRC	transferrin receptor (p90
208697_s_at	2.39073	down	EIF3E	eukaryotic translation initiation factor 3
208702_x_at	3.25584	down	APLP2	amyloid beta (A4) precursor-like protein 2
208706_s_at	2.0897	down	EIF5	eukaryotic translation initiation factor 5
208709_s_at	3.14378	down	NRD1	nardilysin (N-arginine dibasic convertase)
208722_s_at	4.17501	down	ANAPC5	anaphase promoting complex subunit 5
208726_s_at	2.86365	down	EIF2S2	eukaryotic translation initiation factor 2
208736_at	4.02478	down	ARPC3	actin related protein 2/3 complex
208758_at	2.95605	down	ATIC	5-aminoimidazole-4-carboxamide ribonucleotide formyltransferase/IMP cyclohydrolase
208770_s_at	2.00389	down	EIF4EBP2	eukaryotic translation initiation factor 4E binding protein 2
208775_at	3.65821	down	XPO1	exportin 1 (CRM1 homolog
208778_s_at	2.14798	down	TCP1	t-complex 1
208787_at	3.65722	down	MRPL3	mitochondrial ribosomal protein L3
208794_s_at	2.6637	down	SMARCA4	SWI/SNF related
208799_at	2.1777	down	PSMB5	proteasome (prosome
208800_at	2.76019	down	SRP72	signal recognition particle 72kDa
208801_at	2.8317	down	SRP72	signal recognition particle 72kDa
208815_x_at	3.68095	down	HSPA4	heat shock 70kDa protein 4
208837_at	2.21097	down	TMED3	transmembrane emp24 protein transport domain containing 3
208840_s_at	3.27273	down	G3BP2	GTPase activating protein (SH3 domain) binding protein 2
208841_s_at	6.78478	down	G3BP2	GTPase activating protein (SH3 domain) binding protein 2
208857_s_at	3.40564	down	PCMT1	protein-L-isoaspartate (D-aspartate) O-methyltransferase
208858_s_at	3.10363	down	FAM62A	family with sequence similarity 62 (C2 domain containing)
208864_s_at	2.99719	down	TXN	thioredoxin
208868_s_at	2.8016	down	GABARAPL1	GABA(A) receptor-associated protein like 1
208869_s_at	8.27604	down	GABARAPL1	GABA(A) receptor-associated protein like 1
208872_s_at	2.20917	down	REEP5	receptor accessory protein 5
208896_at	3.36967	down	DDX18	DEAD (Asp-Glu-Ala-Asp) box polypeptide 18
208910_s_at	5.11849	down	C1QBP	complement component 1
208918_s_at	2.19127	down	NADK	NAD kinase
208924_at	2.59848	down	RNF11	ring finger protein 11
208926_at	2.35849	down	NEU1	sialidase 1 (lysosomal sialidase)
208939_at	2.22162	down	SEPHS1	selenophosphate synthetase 1
208941_s_at	2.99189	down	SEPHS1	selenophosphate synthetase 1
208943_s_at	2.52627	down	SEC62	SEC62 homolog (S. cerevisiae)
208969_at	2.79498	down	NDUFA9	NADH dehydrogenase (ubiquinone) 1 alpha subcomplex
208991_at	2.31273	down	STAT3	signal transducer and activator of transcription 3 (acute-phase response factor)
208992_s_at	3.28448	down	STAT3	signal transducer and activator of transcription 3 (acute-phase response factor)
209018_s_at	2.78102	down	PINK1	PTEN induced putative kinase 1
209019_s_at	2.30552	down	PINK1	PTEN induced putative kinase 1
209022_at	7.8581	down	STAG2	stromal antigen 2
209023_s_at	5.21305	down	STAG2	stromal antigen 2
209024_s_at	2.01553	down	SYNCRIP	synaptotagmin binding
209066_x_at	2.69511	down	UQCRB	ubiquinol-cytochrome c reductase binding protein
209080_x_at	2.05357	down	GLRX3	glutaredoxin 3
209083_at	2.6083	down	CORO1A	coronin
209096_at	3.32446	down	UBE2V2	ubiquitin-conjugating enzyme E2 variant 2
209103_s_at	2.17742	down	UFD1L	ubiquitin fusion degradation 1 like (yeast)
209106_at	2.22176	down	NCOA1	nuclear receptor coactivator 1
209108_at	4.56297	down	TSPAN6	tetraspanin 6
209109_s_at	3.31202	down	TSPAN6	tetraspanin 6
209111_at	3.86985	down	RNF5	ring finger protein 5
209115_at	3.92505	down	UBA3	ubiquitin-like modifier activating enzyme 3
209122_at	2.98755	down	ADFP	adipose differentiation-related protein
209130_at	6.49328	down	SNAP23	synaptosomal-associated protein
209141_at	2.58043	down	UBE2G1	ubiquitin-conjugating enzyme E2G 1 (UBC7 homolog
209143_s_at	2.83324	down	CLNS1A	chloride channel
209147_s_at	7.03587	down	PPAP2A	phosphatidic acid phosphatase type 2A
209149_s_at	2.03588	down	TM9SF1	transmembrane 9 superfamily member 1
209155_s_at	2.98141	down	NT5C2	5'-nucleotidase
209163_at	2.13457	down	CYB561	cytochrome b-561
209165_at	2.10058	down	AATF	apoptosis antagonizing transcription factor
209171_at	3.08043	down	ITPA	inosine triphosphatase (nucleoside triphosphate pyrophosphatase)
209172_s_at	3.11236	down	CENPF	centromere protein F
209210_s_at	3.67597	down	FERMT2	fermitin family homolog 2 (Drosophila)
209211_at	2.26428	down	KLF5	Kruppel-like factor 5 (intestinal)
209216_at	4.74803	down	WDR45	WD repeat domain 45
209217_s_at	5.2037	down	WDR45	WD repeat domain 45
209231_s_at	2.17452	down	DCTN5	dynactin 5 (p25)
209233_at	2.45349	down	EMG1	EMG1 nucleolar protein homolog (S. cerevisiae)
209238_at	2.90433	down	STX3	syntaxin 3
209248_at	2.88538	down	GHITM	growth hormone inducible transmembrane protein
209262_s_at	2.53718	down	NR2F6	nuclear receptor subfamily 2
209274_s_at	3.1882	down	ISCA1	iron-sulfur cluster assembly 1 homolog (S. cerevisiae)
209301_at	6.86525	down	CA2	carbonic anhydrase II
209306_s_at	5.48712	down	SWAP70	SWAP-70 protein
209326_at	2.86164	down	SLC35A2	solute carrier family 35 (UDP-galactose transporter)
209332_s_at	2.7219	down	MAX	MYC associated factor X
209369_at	5.80189	down	ANXA3	annexin A3
209380_s_at	2.13454	down	ABCC5	ATP-binding cassette
209384_at	2.08059	down	PROSC	proline synthetase co-transcribed homolog (bacterial)
209388_at	2.8016	down	PAPOLA	poly(A) polymerase alpha
209393_s_at	2.26134	down	EIF4E2	eukaryotic translation initiation factor 4E family member 2
209409_at	2.29698	down	GRB10	growth factor receptor-bound protein 10
209410_s_at	2.60587	down	GRB10	growth factor receptor-bound protein 10
209422_at	3.38544	down	PHF20	PHD finger protein 20
209434_s_at	2.21473	down	PPAT	phosphoribosyl pyrophosphate amidotransferase
209440_at	2.7688	down	PRPS1	phosphoribosyl pyrophosphate synthetase 1
209452_s_at	3.37871	down	VTI1B	vesicle transport through interaction with t-SNAREs homolog 1B (yeast)
209476_at	5.9242	down	TXNDC1	thioredoxin domain containing 1
209484_s_at	2.3907	down	NSL1	NSL1
209486_at	2.09517	down	UTP3	UTP3
209487_at	2.71447	down	RBPMS	RNA binding protein with multiple splicing
209501_at	3.37245	down	CDR2	cerebellar degeneration-related protein 2
209509_s_at	2.03831	down	DPAGT1	dolichyl-phosphate (UDP-N-acetylglucosamine) N-acetylglucosaminephosphotransferase 1 (GlcNAc-1-P transferase)
209527_at	3.02891	down	EXOSC2	exosome component 2
209529_at	2.55152	down	PPAP2C	phosphatidic acid phosphatase type 2C
209551_at	6.9031	down	YIPF4	Yip1 domain family
209572_s_at	2.30377	down	EED	embryonic ectoderm development
209593_s_at	2.54235	down	TOR1B	torsin family 1
209598_at	3.48071	down	PNMA2	paraneoplastic antigen MA2
209602_s_at	13.1611	down	GATA3	GATA binding protein 3
209603_at	3.08357	down	GATA3	GATA binding protein 3
209604_s_at	2.33095	down	GATA3	GATA binding protein 3
209607_x_at	2.40478	down	SULT1A3 /// SULT1A4	sulfotransferase family
209609_s_at	2.56339	down	MRPL9	mitochondrial ribosomal protein L9
209626_s_at	2.01317	down	OSBPL3	oxysterol binding protein-like 3
209628_at	5.17829	down	NXT2	nuclear transport factor 2-like export factor 2
209642_at	2.78367	down	BUB1	budding uninhibited by benzimidazoles 1 homolog (yeast)
209659_s_at	2.71078	down	CDC16	cell division cycle 16 homolog (S. cerevisiae)
209662_at	2.30068	down	CETN3	centrin
209666_s_at	3.3062	down	CHUK	conserved helix-loop-helix ubiquitous kinase
209669_s_at	2.62113	down	SERBP1	SERPINE1 mRNA binding protein 1
209694_at	3.08433	down	PTS	6-pyruvoyltetrahydropterin synthase
209709_s_at	4.45489	down	HMMR	hyaluronan-mediated motility receptor (RHAMM)
209723_at	2.11396	down	SERPINB9	serpin peptidase inhibitor
209729_at	2.27909	down	GAS2L1	growth arrest-specific 2 like 1
209744_x_at	2.60537	down	ITCH	itchy E3 ubiquitin protein ligase homolog (mouse)
209746_s_at	2.10599	down	COQ7	coenzyme Q7 homolog
209757_s_at	3.06905	down	MYCN	v-myc myelocytomatosis viral related oncogene
209759_s_at	3.07422	down	DCI	dodecenoyl-Coenzyme A delta isomerase (3
209790_s_at	4.02755	down	CASP6	caspase 6
209796_s_at	2.00599	down	CNPY2	canopy 2 homolog (zebrafish)
209825_s_at	2.03576	down	UCK2	uridine-cytidine kinase 2
209826_at	3.10846	down	PPT2	palmitoyl-protein thioesterase 2
209849_s_at	3.98489	down	RAD51C	RAD51 homolog C (S. cerevisiae)
209864_at	2.87922	down	FRAT2	frequently rearranged in advanced T-cell lymphomas 2
209868_s_at	2.45013	down	RBMS1	RNA binding motif
209891_at	4.88163	down	SPC25	SPC25
209892_at	3.4316	down	FUT4	fucosyltransferase 4 (alpha (1
209893_s_at	2.34722	down	FUT4	fucosyltransferase 4 (alpha (1
209900_s_at	2.76593	down	SLC16A1	solute carrier family 16
209931_s_at	2.18643	down	FKBP1B	FK506 binding protein 1B
209935_at	2.14077	down	ATP2C1	ATPase
209939_x_at	2.93565	down	CFLAR	CASP8 and FADD-like apoptosis regulator
209941_at	2.17482	down	RIPK1	receptor (TNFRSF)-interacting serine-threonine kinase 1
209945_s_at	3.92075	down	GSK3B	glycogen synthase kinase 3 beta
209967_s_at	2.03292	down	CREM	cAMP responsive element modulator
209974_s_at	2.85547	down	BUB3	budding uninhibited by benzimidazoles 3 homolog (yeast)
209975_at	3.49777	down	CYP2E1	cytochrome P450
210002_at	4.68944	down	GATA6	GATA binding protein 6
210005_at	2.30079	down	GART	phosphoribosylglycinamide formyltransferase
210014_x_at	2.91466	down	IDH3B	isocitrate dehydrogenase 3 (NAD+) beta
210028_s_at	2.47197	down	ORC3L	origin recognition complex
210069_at	2.11334	down	CHKB /// CPT1B	choline kinase beta /// carnitine palmitoyltransferase 1B (muscle)
210074_at	2.47461	down	CTSL2	cathepsin L2
210076_x_at	2.34698	down	SERBP1	SERPINE1 mRNA binding protein 1
210087_s_at	6.03558	down	MPZL1	myelin protein zero-like 1
210098_s_at	2.74428	down
210110_x_at	2.31099	down	HNRNPH3	heterogeneous nuclear ribonucleoprotein H3 (2H9)
210115_at	2.08646	down	RPL39L	ribosomal protein L39-like
210149_s_at	2.26691	down	ATP5H	ATP synthase
210156_s_at	2.36145	down	PCMT1	protein-L-isoaspartate (D-aspartate) O-methyltransferase
210187_at	2.31996	down	FKBP1A	FK506 binding protein 1A
210265_x_at	6.11717	down	POU5F1P3	POU class 5 homeobox 1 pseudogene 3
210293_s_at	2.9115	down	SEC23B	Sec23 homolog B (S. cerevisiae)
210347_s_at	2.61982	down	BCL11A	B-cell CLL/lymphoma 11A (zinc finger protein)
210367_s_at	7.11706	down	PTGES	prostaglandin E synthase
210386_s_at	2.87444	down	MTX1	metaxin 1
210390_s_at	8.44793	down	CCL14 /// CCL15	chemokine (C-C motif) ligand 14 /// chemokine (C-C motif) ligand 15
210394_x_at	2.64283	down	SSX4 /// SSX4B	synovial sarcoma
210418_s_at	2.44217	down	IDH3B	isocitrate dehydrogenase 3 (NAD+) beta
210434_x_at	2.49302	down	JTB	jumping translocation breakpoint
210466_s_at	2.08346	down	SERBP1	SERPINE1 mRNA binding protein 1
210497_x_at	3.07373	down	LOC100130648 /// SSX2 /// SSX2B	similar to Protein SSX2 (Synovial sarcoma
210517_s_at	27.0695	down	AKAP12	A kinase (PRKA) anchor protein 12
210546_x_at	3.50317	down	CTAG1A /// CTAG1B	cancer/testis antigen 1A /// cancer/testis antigen 1B
210563_x_at	2.48101	down	CFLAR	CASP8 and FADD-like apoptosis regulator
210568_s_at	3.50436	down	RECQL	RecQ protein-like (DNA helicase Q1-like)
210580_x_at	4.67161	down	SULT1A3 /// SULT1A4	sulfotransferase family
210588_x_at	2.3924	down	HNRNPH3	heterogeneous nuclear ribonucleoprotein H3 (2H9)
210589_s_at	2.06161	down	GBA /// GBAP	glucosidase
210594_x_at	2.51633	down	MPZL1	myelin protein zero-like 1
210627_s_at	2.01694	down	GCS1	glucosidase I
210639_s_at	3.58002	down	ATG5	ATG5 autophagy related 5 homolog (S. cerevisiae)
210672_s_at	2.30279	down	C16orf35	chromosome 16 open reading frame 35
210677_at	3.19187	down	SOAT2	sterol O-acyltransferase 2
210683_at	3.24386	down	NRTN	neurturin
210757_x_at	3.13204	down	DAB2	disabled homolog 2
210759_s_at	2.82472	down	PSMA1	proteasome (prosome
210766_s_at	7.28182	down	CSE1L	CSE1 chromosome segregation 1-like (yeast)
210774_s_at	2.89334	down	NCOA4	nuclear receptor coactivator 4
210827_s_at	2.45312	down	ELF3	E74-like factor 3 (ets domain transcription factor
210854_x_at	10.2185	down	SLC6A8	solute carrier family 6 (neurotransmitter transporter
210868_s_at	3.06245	down	ELOVL6	ELOVL family member 6
210905_x_at	5.05317	down	POU5F1P4	POU class 5 homeobox 1 pseudogene 4
210907_s_at	2.36045	down	PDCD10	programmed cell death 10
210927_x_at	2.4297	down	JTB	jumping translocation breakpoint
210942_s_at	3.12033	down	ST3GAL6	ST3 beta-galactoside alpha-2
210946_at	10.6175	down	PPAP2A	phosphatidic acid phosphatase type 2A
210970_s_at	2.40001	down	IBTK	inhibitor of Bruton agammaglobulinemia tyrosine kinase
210999_s_at	5.41574	down	GRB10	growth factor receptor-bound protein 10
211015_s_at	3.21482	down	HSPA4	heat shock 70kDa protein 4
211036_x_at	2.43284	down	ANAPC5	anaphase promoting complex subunit 5
211038_s_at	2.254	down	CROCCL1	ciliary rootlet coiled-coil
211047_x_at	3.69299	down	AP2S1	adaptor-related protein complex 2
211063_s_at	2.25692	down	NCK1	NCK adaptor protein 1
211067_s_at	2.20599	down	GAS7	growth arrest-specific 7
211091_s_at	2.11111	down	NF2	neurofibromin 2 (merlin)
211150_s_at	3.37882	down	DLAT	dihydrolipoamide S-acetyltransferase
211162_x_at	3.22466	down	SCD	stearoyl-CoA desaturase (delta-9-desaturase)
211202_s_at	3.38374	down	JARID1B	jumonji
211270_x_at	2.65846	down	PTBP1	polypyrimidine tract binding protein 1
211271_x_at	2.62255	down	PTBP1	polypyrimidine tract binding protein 1
211385_x_at	2.72626	down	SULT1A2	sulfotransferase family
211404_s_at	3.32857	down	APLP2	amyloid beta (A4) precursor-like protein 2
211425_x_at	3.11674	down	SSX4 /// SSX4B	synovial sarcoma
211458_s_at	7.10463	down	GABARAPL1 /// GABARAPL3	GABA(A) receptor-associated protein like 1 /// GABA(A) receptors associated protein like 3 (pseudogene)
211464_x_at	3.94088	down	CASP6	caspase 6
211501_s_at	2.08379	down	EIF3B	eukaryotic translation initiation factor 3
211572_s_at	6.29687	down	SLC23A2	solute carrier family 23 (nucleobase transporters)
211594_s_at	3.51045	down	MRPL9	mitochondrial ribosomal protein L9
211595_s_at	3.78187	down	MRPS11	mitochondrial ribosomal protein S11
211615_s_at	3.06156	down	LRPPRC	leucine-rich PPR-motif containing
211674_x_at	3.38249	down	CTAG1A /// CTAG1B	cancer/testis antigen 1A /// cancer/testis antigen 1B
211702_s_at	2.05512	down	USP32	ubiquitin specific peptidase 32
211708_s_at	3.25654	down	SCD	stearoyl-CoA desaturase (delta-9-desaturase)
211727_s_at	2.11499	down	COX11	COX11 homolog
211746_x_at	2.68853	down	PSMA1	proteasome (prosome
211747_s_at	4.01219	down	LSM5	LSM5 homolog
211754_s_at	3.2771	down	SLC25A17	solute carrier family 25 (mitochondrial carrier; peroxisomal membrane protein
211755_s_at	2.3811	down	ATP5F1	ATP synthase
211778_s_at	3.75185	down	OVOL2	ovo-like 2 (Drosophila)
211932_at	2.28918	down	HNRNPA3	heterogeneous nuclear ribonucleoprotein A3
211946_s_at	2.98737	down	BAT2D1	BAT2 domain containing 1
211951_at	2.78025	down	NOLC1	nucleolar and coiled-body phosphoprotein 1
211953_s_at	3.09144	down	IPO5	importin 5
211954_s_at	2.47957	down	IPO5	importin 5
211960_s_at	3.95725	down	RAB7A	RAB7A
211963_s_at	2.28546	down	ARPC5	actin related protein 2/3 complex
211971_s_at	5.79171	down	LRPPRC	leucine-rich PPR-motif containing
211989_at	3.31007	down	SMARCE1	SWI/SNF related
212010_s_at	2.43136	down	CDV3	CDV3 homolog (mouse)
212015_x_at	2.72427	down	PTBP1	polypyrimidine tract binding protein 1
212018_s_at	2.30738	down	RSL1D1	ribosomal L1 domain containing 1
212021_s_at	3.81327	down	MKI67	antigen identified by monoclonal antibody Ki-67
212033_at	2.04234	down	RBM25	RNA binding motif protein 25
212048_s_at	2.25685	down	YARS	tyrosyl-tRNA synthetase
212060_at	2.1695	down	SR140	U2-associated SR140 protein
212072_s_at	2.40703	down	CSNK2A1	casein kinase 2
212088_at	2.19937	down	PMPCA	peptidase (mitochondrial processing) alpha
212099_at	3.43476	down	RHOB	ras homolog gene family
212108_at	2.47765	down	FAF2	Fas associated factor family member 2
212129_at	3.33437	down	NIPA2	non imprinted in Prader-Willi/Angelman syndrome 2
212137_at	2.1547	down	LARP1	La ribonucleoprotein domain family
212138_at	7.5033	down	PDS5A	PDS5
212140_at	2.8457	down	PDS5A	PDS5
212145_at	2.16048	down	MRPS27	mitochondrial ribosomal protein S27
212168_at	2.94289	down	CPNE1 /// RBM12	copine I /// RNA binding motif protein 12
212175_s_at	2.30464	down	AK2	adenylate kinase 2
212181_s_at	2.34021	down	NUDT4 /// NUDT4P1	nudix (nucleoside diphosphate linked moiety X)-type motif 4 /// nudix (nucleoside diphosphate linked moiety X)-type motif 4 pseudogene 1
212183_at	7.68985	down	NUDT4 /// NUDT4P1	nudix (nucleoside diphosphate linked moiety X)-type motif 4 /// nudix (nucleoside diphosphate linked moiety X)-type motif 4 pseudogene 1
212191_x_at	2.07288	down	RPL13	ribosomal protein L13
212194_s_at	2.31306	down	TM9SF4	transmembrane 9 superfamily protein member 4
212204_at	2.89176	down	TMEM87A	transmembrane protein 87A
212231_at	2.0493	down	FBXO21	F-box protein 21
212247_at	2.63176	down	NUP205	nucleoporin 205kDa
212265_at	2.2184	down	QKI	quaking homolog
212270_x_at	2.25567	down	RPL17	ribosomal protein L17
212271_at	2.35625	down	MAPK1	mitogen-activated protein kinase 1
212287_at	2.56987	down	SUZ12	suppressor of zeste 12 homolog (Drosophila)
212288_at	6.74287	down	FNBP1	formin binding protein 1
212297_at	2.43231	down	ATP13A3	ATPase type 13A3
212322_at	2.21492	down	SGPL1	sphingosine-1-phosphate lyase 1
212330_at	2.78708	down	TFDP1	transcription factor Dp-1
212333_at	2.9222	down	FAM98A	family with sequence similarity 98
212365_at	3.7247	down	MYO1B	myosin IB
212371_at	4.65698	down	FAM152A	family with sequence similarity 152
212378_at	2.08349	down	GART	phosphoribosylglycinamide formyltransferase
212405_s_at	2.35062	down	KIAA0859	KIAA0859
212406_s_at	2.41722	down	PCMTD2	protein-L-isoaspartate (D-aspartate) O-methyltransferase domain containing 2
212407_at	2.95649	down	KIAA0859	KIAA0859
212416_at	2.26885	down	SCAMP1	secretory carrier membrane protein 1
212436_at	4.23045	down	TRIM33	tripartite motif-containing 33
212449_s_at	3.3022	down	LYPLA1	lysophospholipase I
212456_at	2.18143	down	KIAA0664	KIAA0664
212458_at	3.3454	down	SPRED2	sprouty-related
212460_at	7.37982	down	C14orf147	chromosome 14 open reading frame 147
212462_at	2.31425	down	MYST4	MYST histone acetyltransferase (monocytic leukemia) 4
212470_at	2.31362	down	SPAG9	sperm associated antigen 9
212480_at	2.75501	down	CYTSA	cytospin A
212493_s_at	3.99114	down	SETD2	SET domain containing 2
212499_s_at	4.65036	down	FCF1 /// MAPK1IP1L	FCF1 small subunit (SSU) processome component homolog (S. cerevisiae) /// mitogen-activated protein kinase 1 interacting protein 1-like
212505_s_at	2.38733	down	KIAA0892	KIAA0892
212513_s_at	3.32048	down	USP33	ubiquitin specific peptidase 33
212532_s_at	2.09968	down	LSM12	LSM12 homolog (S. cerevisiae)
212537_x_at	2.20343	down	RPL17	ribosomal protein L17
212541_at	3.07936	down	FLAD1	FAD1 flavin adenine dinucleotide synthetase homolog (S. cerevisiae)
212563_at	3.38376	down	BOP1	block of proliferation 1
212568_s_at	5.77036	down	DLAT	dihydrolipoamide S-acetyltransferase
212569_at	2.8327	down	SMCHD1	structural maintenance of chromosomes flexible hinge domain containing 1
212584_at	2.20824	down	AQR	aquarius homolog (mouse)
212589_at	4.37948	down	RRAS2	related RAS viral (r-ras) oncogene homolog 2
212603_at	5.04131	down	MRPS31	mitochondrial ribosomal protein S31
212610_at	2.93157	down	PTPN11	protein tyrosine phosphatase
212612_at	3.24144	down	RCOR1	REST corepressor 1
212622_at	3.09191	down	TMEM41B	transmembrane protein 41B
212623_at	2.78646	down	TMEM41B	transmembrane protein 41B
212628_at	3.31181	down	PKN2	protein kinase N2
212629_s_at	2.40905	down	PKN2	protein kinase N2
212640_at	2.83937	down	PTPLB	protein tyrosine phosphatase-like (proline instead of catalytic arginine)
212643_at	2.16256	down	MAPK1IP1L	mitogen-activated protein kinase 1 interacting protein 1-like
212644_s_at	2.31989	down	MAPK1IP1L	mitogen-activated protein kinase 1 interacting protein 1-like
212648_at	2.5205	down	DHX29	DEAH (Asp-Glu-Ala-His) box polypeptide 29
212664_at	3.4983	down	TUBB4	tubulin
212673_at	2.42031	down	METAP1	methionyl aminopeptidase 1
212680_x_at	2.16721	down	PPP1R14B	protein phosphatase 1
212688_at	6.41159	down	PIK3CB	phosphoinositide-3-kinase
212693_at	3.05371	down	MDN1	MDN1
212709_at	3.34712	down	NUP160	nucleoporin 160kDa
212718_at	5.12886	down	PAPOLA	poly(A) polymerase alpha
212725_s_at	3.07638	down	TUG1	taurine upregulated 1 (non-protein coding)
212742_at	2.04192	down	RNF115	ring finger protein 115
212747_at	3.40602	down	ANKS1A	ankyrin repeat and sterile alpha motif domain containing 1A
212761_at	2.31127	down	TCF7L2	transcription factor 7-like 2 (T-cell specific
212766_s_at	2.96359	down	ISG20L2	interferon stimulated exonuclease gene 20kDa-like 2
212785_s_at	2.79263	down	LARP7	La ribonucleoprotein domain family
212787_at	2.04502	down	YLPM1	YLP motif containing 1
212802_s_at	2.46188	down	GAPVD1	GTPase activating protein and VPS9 domains 1
212824_at	2.24116	down	FUBP3	far upstream element (FUSE) binding protein 3
212841_s_at	3.00652	down	PPFIBP2	PTPRF interacting protein
212846_at	2.84212	down	RRP1B	ribosomal RNA processing 1 homolog B (S. cerevisiae)
212860_at	2.01983	down	ZDHHC18	zinc finger
212864_at	2.0569	down	CDS2	CDP-diacylglycerol synthase (phosphatidate cytidylyltransferase) 2
212881_at	2.18155	down	PIAS4	protein inhibitor of activated STAT
212882_at	3.38331	down	KLHL18	kelch-like 18 (Drosophila)
212891_s_at	2.00082	down	GADD45GIP1	growth arrest and DNA-damage-inducible
212896_at	3.10643	down	SKIV2L2	superkiller viralicidic activity 2-like 2 (S. cerevisiae)
212920_at	6.37353	down
212922_s_at	3.49836	down	SMYD2	SET and MYND domain containing 2
212964_at	3.89592	down	HIC2	hypermethylated in cancer 2
212982_at	2.74133	down	ZDHHC17	zinc finger
213005_s_at	2.11775	down	KANK1	KN motif and ankyrin repeat domains 1
213031_s_at	2.23862	down	WDR73	WD repeat domain 73
213047_x_at	2.80259	down	SET	SET nuclear oncogene
213050_at	2.40561	down	COBL	cordon-bleu homolog (mouse)
213056_at	2.31093	down	FRMD4B	FERM domain containing 4B
213085_s_at	6.03089	down	WWC1	WW and C2 domain containing 1
213086_s_at	2.14245	down	CSNK1A1	casein kinase 1
213097_s_at	2.39638	down	DNAJC2	DnaJ (Hsp40) homolog
213105_s_at	3.86573	down	C16orf42	chromosome 16 open reading frame 42
213123_at	2.93011	down	MFAP3	microfibrillar-associated protein 3
213129_s_at	6.53534	down	GCSH /// LOC730107	glycine cleavage system protein H (aminomethyl carrier) /// similar to Glycine cleavage system H protein
213133_s_at	5.23034	down	GCSH /// LOC730107	glycine cleavage system protein H (aminomethyl carrier) /// similar to Glycine cleavage system H protein
213145_at	2.01579	down	FBXL14	Clone 23870 mRNA sequence
213149_at	3.87645	down	DLAT	dihydrolipoamide S-acetyltransferase
213151_s_at	3.04317	down	2004-09-07	septin 7
213165_at	2.17618	down	CEP350	centrosomal protein 350kDa
213188_s_at	2.64382	down	MINA	MYC induced nuclear antigen
213226_at	4.45796	down	CCNA2	cyclin A2
213237_at	3.3649	down	C16orf88	chromosome 16 open reading frame 88
213246_at	3.22925	down	C14orf109	chromosome 14 open reading frame 109
213253_at	2.41939	down	SMC2	structural maintenance of chromosomes 2
213262_at	2.21719	down	SACS	spastic ataxia of Charlevoix-Saguenay (sacsin)
213274_s_at	2.91658	down	CTSB	cathepsin B
213275_x_at	2.04124	down	CTSB	cathepsin B
213300_at	3.61062	down	ATG2A	ATG2 autophagy related 2 homolog A (S. cerevisiae)
213302_at	3.96586	down	PFAS	phosphoribosylformylglycinamidine synthase
213309_at	2.18165	down	PLCL2	phospholipase C-like 2
213310_at	2.93369	down	EIF2C2	Eukaryotic translation initiation factor 2C
213320_at	5.11146	down	PRMT3	protein arginine methyltransferase 3
213334_x_at	2.04462	down	TREX2 /// UCHL5IP	three prime repair exonuclease 2 /// UCHL5 interacting protein
213355_at	2.90545	down	ST3GAL6	ST3 beta-galactoside alpha-2
213357_at	2.87384	down	GTF2H5	general transcription factor IIH
213358_at	5.82179	down	KIAA0802	KIAA0802
213365_at	5.05073	down	ERI2	exoribonuclease 2
213408_s_at	2.08537	down	PI4KA /// PI4KAP1 /// PI4KAP2 /// PI4KAP2	phosphatidylinositol 4-kinase
213427_at	2.33154	down	RPP40	ribonuclease P/MRP 40kDa subunit
213459_at	2.5131	down	RPL37A	ribosomal protein L37a
213473_at	2.11992	down	BRAP	BRCA1 associated protein
213478_at	3.14759	down	RP1-21O18.1	kazrin
213491_x_at	2.05007	down	RPN2	ribophorin II
213506_at	14.9587	down	F2RL1	coagulation factor II (thrombin) receptor-like 1
213528_at	3.054	down	C1orf156	chromosome 1 open reading frame 156
213544_at	2.37229	down	ING2	Inhibitor of growth family
213547_at	2.88409	down	CAND2	cullin-associated and neddylation-dissociated 2 (putative)
213549_at	4.41124	down
213553_x_at	2.08782	down	APOC1	apolipoprotein C-I
213564_x_at	3.46065	down	LDHB	lactate dehydrogenase B
213578_at	2.29781	down	BMPR1A	bone morphogenetic protein receptor
213599_at	3.84435	down	OIP5	Opa interacting protein 5
213608_s_at	2.35911	down	SRRD	SRR1 domain containing
213619_at	2.43186	down	HNRNPH1	HnRNP H
213624_at	3.14362	down	SMPDL3A	sphingomyelin phosphodiesterase
213625_at	2.0691	down	ZKSCAN4	zinc finger with KRAB and SCAN domains 4
213637_at	2.23273	down
213648_at	2.0577	down	EXOSC7	exosome component 7
213677_s_at	4.08516	down	PMS1	PMS1 postmeiotic segregation increased 1 (S. cerevisiae)
213682_at	5.86543	down	NUP50	nucleoporin 50kDa
213685_at	2.76168	down
213696_s_at	2.56788	down	MED8	mediator complex subunit 8
213720_s_at	2.74909	down	SMARCA4	SWI/SNF related
213766_x_at	5.45661	down	GNA11	Guanine nucleotide binding protein (G protein)
213773_x_at	2.15814	down	NSUN5	NOL1/NOP2/Sun domain family
213792_s_at	2.52825	down	INSR	insulin receptor
213843_x_at	10.6963	down	SLC6A8	solute carrier family 6 (neurotransmitter transporter
213897_s_at	2.13309	down	MRPL23	mitochondrial ribosomal protein L23
213923_at	8.72961	down	RAP2B	RAP2B
213944_x_at	2.13904	down	GNA11	Guanine nucleotide binding protein (G protein)
214000_s_at	2.27805	down	RGS10	Regulator of G protein signalling 10 (RGS10)
214056_at	2.39978	down	MCL1	Myeloid cell differentiation protein (MCL1) mRNA
214057_at	2.47904	down	MCL1	Myeloid cell differentiation protein (MCL1) mRNA
214086_s_at	2.81571	down	PARP2	poly (ADP-ribose) polymerase 2
214088_s_at	4.09734	down	FUT3	fucosyltransferase 3 (galactoside 3(4)-L-fucosyltransferase
214097_at	2.25766	down	RPS21	ribosomal protein S21
214129_at	2.50582	down	PDE4DIP	phosphodiesterase 4D interacting protein
214140_at	8.85867	down	SLC25A16	solute carrier family 25 (mitochondrial carrier; Graves disease autoantigen)
214152_at	2.00042	down	CCPG1	cell cycle progression 1
214214_s_at	2.84301	down	C1QBP	complement component 1
214224_s_at	4.52985	down	PIN4	protein (peptidylprolyl cis/trans isomerase) NIMA-interacting
214254_at	3.24054	down	MAGEA4	melanoma antigen family A
214281_s_at	3.32435	down	RCHY1	ring finger and CHY zinc finger domain containing 1
214352_s_at	2.68392	down	KRAS	v-Ki-ras2 Kirsten rat sarcoma viral oncogene homolog
214369_s_at	2.30487	down	RASGRP2	RAS guanyl releasing protein 2 (calcium and DAG-regulated)
214390_s_at	3.65862	down	BCAT1	branched chain aminotransferase 1
214429_at	2.08852	down	MTMR6	myotubularin related protein 6
214430_at	3.20327	down	GLA	galactosidase
214431_at	4.29925	down	GMPS	guanine monphosphate synthetase
214435_x_at	3.3478	down	RALA	v-ral simian leukemia viral oncogene homolog A (ras related)
214452_at	8.70651	down	BCAT1	branched chain aminotransferase 1
214527_s_at	2.63838	down	PQBP1	polyglutamine binding protein 1
214532_x_at	3.6877	down	POU5F1P1	POU class 5 homeobox 1 pseudogene 1
214588_s_at	2.02557	down	MFAP3	microfibrillar-associated protein 3
214662_at	3.27649	down	WDR43	WD repeat domain 43
214706_at	2.49004	down	ZNF200	zinc finger protein 200
214728_x_at	2.15927	down	SMARCA4	SWI/SNF related
214751_at	4.23132	down	ZNF468	zinc finger protein 468
214875_x_at	2.98646	down	APLP2	amyloid beta (A4) precursor-like protein 2
214894_x_at	2.07517	down	MACF1	microtubule-actin crosslinking factor 1
214938_x_at	2.58854	down	HMGB1	high-mobility group box 1
214948_s_at	3.85642	down	TMF1	TATA element modulatory factor 1
215009_s_at	2.32964	down	SEC31A	Protein-transport protein SEC31 variant mRNA
215017_s_at	8.82841	down	FNBP1L	formin binding protein 1-like
215044_s_at	2.07239	down	STAM2	signal transducing adaptor molecule (SH3 domain and ITAM motif) 2
215091_s_at	3.66742	down	GTF3A	general transcription factor IIIA
215127_s_at	3.63452	down	RBMS1	RNA binding motif
215134_at	2.36715	down	PI4K2A	phosphatidylinositol 4-kinase type 2 alpha
215136_s_at	4.14051	down	EXOSC8	exosome component 8
215165_x_at	3.24083	down	UMPS	uridine monophosphate synthetase
215171_s_at	2.22856	down	TIMM17A	translocase of inner mitochondrial membrane 17 homolog A (yeast)
215223_s_at	2.01267	down	SOD2	superoxide dismutase 2
215239_x_at	2.25697	down	ZNF273	zinc finger protein 273
215629_s_at	2.28161	down	DLEU2 /// DLEU2L	deleted in lymphocytic leukemia 2 (non-protein coding) /// deleted in lymphocytic leukemia 2-like
215693_x_at	2.05059	down	DDX27	DEAD (Asp-Glu-Ala-Asp) box polypeptide 27
215695_s_at	2.1766	down	GYG2	glycogenin 2
215716_s_at	3.3552	down	ATP2B1	ATPase
215733_x_at	3.46343	down	CTAG2	cancer/testis antigen 2
215773_x_at	2.10346	down	PARP2	poly (ADP-ribose) polymerase 2
215794_x_at	2.42838	down	GLUD2	glutamate dehydrogenase 2
215812_s_at	9.49912	down	LOC653562 /// SLC6A10P /// SLC6A8	hypothetical LOC653562 /// solute carrier family 6 (neurotransmitter transporter
215903_s_at	2.87258	down	MAST2	microtubule associated serine/threonine kinase 2
215947_s_at	3.01532	down	FAM136A	family with sequence similarity 136
215983_s_at	2.09852	down	UBXN8	UBX domain protein 8
216008_s_at	3.39184	down	ARIH2	ariadne homolog 2 (Drosophila)
216041_x_at	2.12747	down	GRN	granulin
216074_x_at	2.74348	down	WWC1	WW and C2 domain containing 1
216202_s_at	2.23779	down	SPTLC2	serine palmitoyltransferase
216228_s_at	2.60125	down	WDHD1	WD repeat and HMG-box DNA binding protein 1
216236_s_at	2.68286	down	SLC2A14 /// SLC2A3	solute carrier family 2 (facilitated glucose transporter)
216241_s_at	2.33493	down	TCEA1	transcription elongation factor A (SII)
216251_s_at	2.09953	down	TTLL12	tubulin tyrosine ligase-like family
216266_s_at	2.09738	down	ARFGEF1	ADP-ribosylation factor guanine nucleotide-exchange factor 1(brefeldin A-inhibited)
216304_x_at	2.11004	down	YME1L1	YME1-like 1 (S. cerevisiae)
216306_x_at	2.56871	down	PTBP1	polypyrimidine tract binding protein 1
216462_at	4.24554	down
216471_x_at	2.02891	down	LOC100130648 /// SSX2 /// SSX2B	similar to Protein SSX2 (Synovial sarcoma
216497_at	2.26904	down	HNRNPA1 /// HNRNPA1L2 /// HNRPA1L-2 /// HNRPA1P5 /// LOC100128701 /// LOC100128836 /// LOC120364 /// LOC391670 /// LOC402112 /// LOC440125 /// LOC642817 /// LOC643033 /// LOC644037 /// LOC645001 /// LOC728170 /// LOC728643 /// LOC728732 /// LOC729102 ///	heterogeneous nuclear ribonucleoprotein A1 /// heterogeneous nuclear ribonucleoprotein A1-like 2 /// heterogeneous nuclear ribonucleoprotein A1 pseudogene /// heterogeneous nuclear ribonucleoprotein A1 pseudogene 5 /// similar to heterogeneous nuclear rib
216609_at	4.75987	down	TXN	Full length insert cDNA clone YI46D09
216713_at	2.99219	down	KRIT1	KRIT1
216841_s_at	3.30504	down	SOD2	superoxide dismutase 2
216962_at	5.02095	down	RPAIN	RPA interacting protein
217094_s_at	2.79726	down	ITCH	itchy E3 ubiquitin protein ligase homolog (mouse)
217106_x_at	2.26757	down	DIMT1L	DIM1 dimethyladenosine transferase 1-like (S. cerevisiae)
217127_at	2.12799	down	CTH	cystathionase (cystathionine gamma-lyase)
217150_s_at	2.02473	down	NF2	neurofibromin 2 (merlin)
217196_s_at	2.09892	down	CAMSAP1L1	calmodulin regulated spectrin-associated protein 1-like 1
217294_s_at	3.12214	down	ENO1	enolase 1
217339_x_at	2.14474	down	CTAG1A /// CTAG1B	cancer/testis antigen 1A /// cancer/testis antigen 1B
217618_x_at	2.22609	down	HUS1	HUS1 checkpoint homolog (S. pombe)
217665_at	3.22321	down
217724_at	4.81662	down	SERBP1	SERPINE1 mRNA binding protein 1
217725_x_at	3.95599	down	SERBP1	SERPINE1 mRNA binding protein 1
217726_at	2.04313	down	COPZ1	coatomer protein complex
217743_s_at	2.85844	down	TMEM30A	transmembrane protein 30A
217745_s_at	4.77117	down	NAT13	N-acetyltransferase 13 (GCN5-related)
217746_s_at	2.31832	down	PDCD6IP	programmed cell death 6 interacting protein
217755_at	3.76844	down	HN1	hematological and neurological expressed 1
217761_at	4.57152	down	ADI1	acireductone dioxygenase 1
217769_s_at	2.70044	down	POMP	proteasome maturation protein
217772_s_at	2.99848	down	MTCH2	mitochondrial carrier homolog 2 (C. elegans)
217777_s_at	4.27676	down	PTPLAD1	protein tyrosine phosphatase-like A domain containing 1
217779_s_at	2.81662	down	LOC100132235 /// PNRC2	hypothetical protein LOC100132235 /// proline-rich nuclear receptor coactivator 2
217781_s_at	6.07461	down	ZFP106	zinc finger protein 106 homolog (mouse)
217789_at	6.38227	down	SNX6	sorting nexin 6
217798_at	2.28084	down	CNOT2	CCR4-NOT transcription complex
217801_at	3.14141	down	ATP5E	ATP synthase
217811_at	3.4237	down	SELT	selenoprotein T
217815_at	2.67326	down	SUPT16H	suppressor of Ty 16 homolog (S. cerevisiae)
217819_at	2.26956	down	GOLGA7	golgi autoantigen
217828_at	2.38789	down	SLTM	SAFB-like
217834_s_at	2.10335	down	SYNCRIP	synaptotagmin binding
217845_x_at	2.73048	down	HIGD1A	HIG1 domain family
217848_s_at	2.53511	down	PPA1	pyrophosphatase (inorganic) 1
217850_at	2.21181	down	GNL3	guanine nucleotide binding protein-like 3 (nucleolar)
217879_at	2.21223	down	CDC27	cell division cycle 27 homolog (S. cerevisiae)
217893_s_at	2.52917	down	AKIRIN1	akirin 1
217901_at	3.98011	down	DSG2	desmoglein 2
217906_at	2.45829	down	KLHDC2	kelch domain containing 2
217912_at	2.79226	down	DUS1L	dihydrouridine synthase 1-like (S. cerevisiae)
217919_s_at	2.70009	down	MRPL42	mitochondrial ribosomal protein L42
217924_at	2.80867	down	C6orf106	chromosome 6 open reading frame 106
217935_s_at	2.11442	down	UQCC	ubiquinol-cytochrome c reductase complex chaperone
217941_s_at	5.32213	down	ERBB2IP	erbb2 interacting protein
217942_at	2.06578	down	MRPS35	mitochondrial ribosomal protein S35
217956_s_at	2.17555	down	ENOPH1	enolase-phosphatase 1
217976_s_at	5.60368	down	DYNC1LI1	dynein
217978_s_at	2.14753	down	UBE2Q1	ubiquitin-conjugating enzyme E2Q family member 1
217987_at	3.23242	down	ASNSD1	asparagine synthetase domain containing 1
217988_at	2.06132	down	CCNB1IP1	cyclin B1 interacting protein 1
218001_at	3.488	down	MRPS2	mitochondrial ribosomal protein S2
218003_s_at	2.10007	down	FKBP3	FK506 binding protein 3
218005_at	2.36208	down	ZNF22	zinc finger protein 22 (KOX 15)
218027_at	5.2961	down	MRPL15	mitochondrial ribosomal protein L15
218049_s_at	4.55488	down	MRPL13	mitochondrial ribosomal protein L13
218053_at	2.39577	down	PRPF40A	PRP40 pre-mRNA processing factor 40 homolog A (S. cerevisiae)
218059_at	2.51707	down	ZNF706	zinc finger protein 706
218073_s_at	4.79885	down	TMEM48	transmembrane protein 48
218080_x_at	3.5679	down	FAF1	Fas (TNFRSF6) associated factor 1
218092_s_at	2.05513	down	AGFG1	ArfGAP with FG repeats 1
218101_s_at	2.08696	down	NDUFC2	NADH dehydrogenase (ubiquinone) 1
218102_at	2.09583	down	DERA	2-deoxyribose-5-phosphate aldolase homolog (C. elegans)
218104_at	3.15981	down	TEX10	testis expressed 10
218106_s_at	2.34377	down	MRPS10	mitochondrial ribosomal protein S10
218109_s_at	2.06787	down	MFSD1	major facilitator superfamily domain containing 1
218122_s_at	2.06872	down	SENP2	SUMO1/sentrin/SMT3 specific peptidase 2
218130_at	2.41018	down	C17orf62	chromosome 17 open reading frame 62
218133_s_at	2.47365	down	NIF3L1	NIF3 NGG1 interacting factor 3-like 1 (S. pombe)
218134_s_at	2.66522	down	RBM22	RNA binding motif protein 22
218135_at	2.04054	down	ERGIC2	ERGIC and golgi 2
218137_s_at	3.2222	down	SMAP1	small ArfGAP 1
218138_at	4.22436	down	MKKS	McKusick-Kaufman syndrome
218139_s_at	2.72017	down	MUDENG	MU-2/AP1M2 domain containing
218140_x_at	2.77854	down	SRPRB	signal recognition particle receptor
218145_at	2.96428	down	TRIB3	tribbles homolog 3 (Drosophila)
218150_at	3.30892	down	ARL5A	ADP-ribosylation factor-like 5A
218151_x_at	3.30151	down	GPR172A	G protein-coupled receptor 172A
218156_s_at	2.63935	down	TSR1	TSR1
218160_at	3.58673	down	NDUFA8	NADH dehydrogenase (ubiquinone) 1 alpha subcomplex
218161_s_at	2.43058	down	CLN6	ceroid-lipofuscinosis
218163_at	2.45027	down	MCTS1	malignant T cell amplified sequence 1
218168_s_at	2.11989	down	CABC1	chaperone
218170_at	2.93969	down	ISOC1	isochorismatase domain containing 1
218171_at	2.92268	down	VPS4B	vacuolar protein sorting 4 homolog B (S. cerevisiae)
218195_at	15.9238	down	C6orf211	chromosome 6 open reading frame 211
218208_at	2.25294	down	LOC100131178 /// PQLC1	hypothetical protein LOC100131178 /// PQ loop repeat containing 1
218209_s_at	2.68089	down	RPRD1A	regulation of nuclear pre-mRNA domain containing 1A
218217_at	2.19608	down	SCPEP1	serine carboxypeptidase 1
218230_at	2.92107	down	ARFIP1	ADP-ribosylation factor interacting protein 1
218243_at	2.81224	down	RUFY1	RUN and FYVE domain containing 1
218252_at	2.60694	down	CKAP2	cytoskeleton associated protein 2
218254_s_at	2.46441	down	SAR1B	SAR1 homolog B (S. cerevisiae)
218281_at	2.95904	down	MRPL48	mitochondrial ribosomal protein L48
218296_x_at	2.14964	down	MSTO1 /// MSTO2P	misato homolog 1 (Drosophila) /// misato homolog 2 pseudogene
218304_s_at	5.15957	down	OSBPL11	oxysterol binding protein-like 11
218315_s_at	2.00644	down	CDK5RAP1	CDK5 regulatory subunit associated protein 1
218316_at	2.1498	down	TIMM9	translocase of inner mitochondrial membrane 9 homolog (yeast)
218327_s_at	2.15823	down	SNAP29	synaptosomal-associated protein
218328_at	2.28357	down	COQ4	coenzyme Q4 homolog (S. cerevisiae)
218333_at	4.34849	down	DERL2	Der1-like domain family
218346_s_at	2.3808	down	SESN1	sestrin 1
218352_at	7.78182	down	RCBTB1	regulator of chromosome condensation (RCC1) and BTB (POZ) domain containing protein 1
218354_at	2.45701	down	TRAPPC2L	trafficking protein particle complex 2-like
218356_at	3.04486	down	FTSJ2	FtsJ homolog 2 (E. coli)
218357_s_at	2.40641	down	TIMM8B	translocase of inner mitochondrial membrane 8 homolog B (yeast)
218370_s_at	2.00003	down	S100PBP	S100P binding protein
218371_s_at	3.09274	down	PSPC1	paraspeckle component 1
218374_s_at	2.3825	down	C12orf4	chromosome 12 open reading frame 4
218385_at	3.03524	down	MRPS18A	mitochondrial ribosomal protein S18A
218391_at	2.48804	down	SNF8	SNF8
218398_at	2.84929	down	MRPS30	mitochondrial ribosomal protein S30
218399_s_at	2.10588	down	CDCA4	cell division cycle associated 4
218435_at	3.48487	down	DNAJC15	DnaJ (Hsp40) homolog
218442_at	2.19567	down	TTC4	tetratricopeptide repeat domain 4
218443_s_at	3.08042	down	DAZAP1	DAZ associated protein 1
218454_at	6.85538	down	FLJ22662	hypothetical protein FLJ22662
218465_at	6.93405	down	TMEM33	transmembrane protein 33
218467_at	2.84573	down	PSMG2	proteasome (prosome
218479_s_at	2.7043	down	XPO4	exportin 4
218481_at	2.56356	down	EXOSC5	exosome component 5
218487_at	3.14603	down	ALAD	aminolevulinate
218488_at	3.13235	down	EIF2B3	eukaryotic translation initiation factor 2B
218489_s_at	4.7887	down	ALAD	aminolevulinate
218497_s_at	2.79538	down	RNASEH1	ribonuclease H1
218505_at	2.11597	down	WDR59	WD repeat domain 59
218507_at	4.50178	down	HIG2	hypoxia-inducible protein 2
218512_at	2.10385	down	WDR12	WD repeat domain 12
218514_at	2.44238	down	C17orf71	chromosome 17 open reading frame 71
218519_at	3.1914	down	SLC35A5	solute carrier family 35
218527_at	2.77628	down	APTX	aprataxin
218535_s_at	2.02682	down	RIOK2	RIO kinase 2 (yeast)
218536_at	2.31208	down	MRS2	MRS2 magnesium homeostasis factor homolog (S. cerevisiae)
218538_s_at	21.0261	down	MRS2	MRS2 magnesium homeostasis factor homolog (S. cerevisiae)
218542_at	2.33655	down	CEP55	centrosomal protein 55kDa
218549_s_at	2.6326	down	FAM82B	family with sequence similarity 82
218551_at	2.01481	down	RP5-1077B9.4	invasion inhibitory protein 45
218558_s_at	2.17329	down	MRPL39	mitochondrial ribosomal protein L39
218561_s_at	6.1727	down	LYRM4	LYR motif containing 4
218566_s_at	4.74203	down	CHORDC1	cysteine and histidine-rich domain (CHORD)-containing 1
218583_s_at	2.38537	down	DCUN1D1	DCN1
218602_s_at	2.77348	down	FAM29A	family with sequence similarity 29
218614_at	2.7895	down	C12orf35	chromosome 12 open reading frame 35
218622_at	2.55596	down	NUP37	nucleoporin 37kDa
218627_at	2.35683	down	DRAM	damage-regulated autophagy modulator
218641_at	2.08281	down	MGC3032	hypothetical protein MGC3032
218652_s_at	3.08457	down	PIGG	phosphatidylinositol glycan anchor biosynthesis
218662_s_at	2.68035	down	NCAPG	non-SMC condensin I complex
218663_at	3.58741	down	NCAPG	non-SMC condensin I complex
218670_at	5.6154	down	PUS1	pseudouridylate synthase 1
218677_at	2.79001	down	S100A14	S100 calcium binding protein A14
218682_s_at	2.26498	down	SLC4A1AP	solute carrier family 4 (anion exchanger)
218695_at	3.93216	down	EXOSC4	exosome component 4
218698_at	2.1579	down	APIP	APAF1 interacting protein
218699_at	8.558	down	RAB7L1	RAB7
218705_s_at	3.62892	down	SNX24	sorting nexin 24
218710_at	5.52891	down	TTC27	tetratricopeptide repeat domain 27
218712_at	4.73252	down	C1orf109	chromosome 1 open reading frame 109
218716_x_at	2.18009	down	MTO1	mitochondrial translation optimization 1 homolog (S. cerevisiae)
218722_s_at	2.94725	down	CCDC51	coiled-coil domain containing 51
218723_s_at	7.56092	down	C13orf15	chromosome 13 open reading frame 15
218728_s_at	4.16588	down	CNIH4	cornichon homolog 4 (Drosophila)
218754_at	4.91226	down	NOL9	nucleolar protein 9
218755_at	4.33616	down	KIF20A	kinesin family member 20A
218768_at	2.57482	down	NUP107	nucleoporin 107kDa
218776_s_at	2.1111	down	TMEM62	transmembrane protein 62
218781_at	3.52067	down	SMC6	structural maintenance of chromosomes 6
218792_s_at	4.56149	down	BSPRY	B-box and SPRY domain containing
218802_at	2.68316	down	CCDC109B	coiled-coil domain containing 109B
218817_at	2.16501	down	SPCS3	signal peptidase complex subunit 3 homolog (S. cerevisiae)
218826_at	6.09777	down	SLC35F2	solute carrier family 35
218852_at	6.37849	down	PPP2R3C	protein phosphatase 2 (formerly 2A)
218853_s_at	2.74277	down	MOSPD1	motile sperm domain containing 1
218856_at	2.34106	down	TNFRSF21	tumor necrosis factor receptor superfamily
218857_s_at	4.21972	down	ASRGL1	asparaginase like 1
218858_at	4.72138	down	DEPDC6	DEP domain containing 6
218884_s_at	2.38006	down	GUF1	GUF1 GTPase homolog (S. cerevisiae)
218888_s_at	2.19277	down	NETO2	neuropilin (NRP) and tolloid (TLL)-like 2
218889_at	3.64204	down	NOC3L	nucleolar complex associated 3 homolog (S. cerevisiae)
218891_at	2.37434	down	C10orf76	chromosome 10 open reading frame 76
218894_s_at	5.80805	down	MAGOHB	mago-nashi homolog B (Drosophila)
218911_at	2.96331	down	YEATS4	YEATS domain containing 4
218915_at	2.44943	down	NF2	neurofibromin 2 (merlin)
218939_at	2.78029	down	LETM1	leucine zipper-EF-hand containing transmembrane protein 1
218949_s_at	2.08248	down	QRSL1	glutaminyl-tRNA synthase (glutamine-hydrolyzing)-like 1
218962_s_at	2.64897	down	TMEM168	transmembrane protein 168
218966_at	3.14175	down	MYO5C	myosin VC
218970_s_at	4.34135	down	CUTC	cutC copper transporter homolog (E. coli)
218982_s_at	3.26552	down	MRPS17	mitochondrial ribosomal protein S17
218989_x_at	3.17622	down	SLC30A5	solute carrier family 30 (zinc transporter)
218993_at	4.10405	down	RNMTL1	RNA methyltransferase like 1
219000_s_at	3.03368	down	DSCC1	defective in sister chromatid cohesion 1 homolog (S. cerevisiae)
219002_at	3.91089	down	FASTKD1	FAST kinase domains 1
219010_at	2.76731	down	C1orf106	chromosome 1 open reading frame 106
219030_at	2.99098	down	TPRKB	TP53RK binding protein
219037_at	2.37467	down	RRP15	ribosomal RNA processing 15 homolog (S. cerevisiae)
219065_s_at	2.13936	down	MEMO1	mediator of cell motility 1
219069_at	2.54728	down	ANKRD49	ankyrin repeat domain 49
219078_at	2.45363	down	GPATCH2	G patch domain containing 2
219097_x_at	2.09924	down	C19orf42	chromosome 19 open reading frame 42
219099_at	3.26003	down	C12orf5	chromosome 12 open reading frame 5
219117_s_at	6.0137	down	FKBP11	FK506 binding protein 11
219118_at	2.26785	down	FKBP11	FK506 binding protein 11
219123_at	9.13795	down	ZNF232	zinc finger protein 232
219129_s_at	2.22189	down	SAP30L	SAP30-like
219133_at	2.26783	down	OXSM	3-oxoacyl-ACP synthase
219143_s_at	3.32877	down	RPP25	ribonuclease P/MRP 25kDa subunit
219155_at	5.1285	down	PITPNC1	phosphatidylinositol transfer protein
219158_s_at	2.09154	down	NARG1	NMDA receptor regulated 1
219162_s_at	2.41771	down	MRPL11	mitochondrial ribosomal protein L11
219187_at	2.42532	down	FKBPL	FK506 binding protein like
219192_at	3.33088	down	UBAP2	ubiquitin associated protein 2
219200_at	3.86644	down	FASTKD3	FAST kinase domains 3
219203_at	2.63188	down	FAM158A	family with sequence similarity 158
219217_at	2.19446	down	NARS2	asparaginyl-tRNA synthetase 2
219228_at	2.43645	down	ZNF331	zinc finger protein 331
219242_at	2.59953	down	CEP63	centrosomal protein 63kDa
219244_s_at	3.76463	down	MRPL46	mitochondrial ribosomal protein L46
219287_at	2.31892	down	KCNMB4	potassium large conductance calcium-activated channel
219288_at	2.18641	down	C3orf14	chromosome 3 open reading frame 14
219289_at	3.92408	down	HEATR3	HEAT repeat containing 3
219297_at	2.10082	down	WDR44	WD repeat domain 44
219299_at	2.28607	down	TRMT12	tRNA methyltransferase 12 homolog (S. cerevisiae)
219307_at	2.91844	down	PDSS2	prenyl (decaprenyl) diphosphate synthase
219336_s_at	2.66675	down	ASCC1	activating signal cointegrator 1 complex subunit 1
219361_s_at	2.44593	down	AEN	apoptosis enhancing nuclease
219363_s_at	2.32381	down	MTERFD1	MTERF domain containing 1
219375_at	2.86558	down	CEPT1	choline/ethanolamine phosphotransferase 1
219395_at	2.30886	down	RBM35B	RNA binding motif protein 35B
219399_at	2.269	down	LIN7C	lin-7 homolog C (C. elegans)
219401_at	2.2256	down	XYLT2	xylosyltransferase II
219420_s_at	2.52625	down	C1orf163	chromosome 1 open reading frame 163
219429_at	5.00337	down	FA2H	fatty acid 2-hydroxylase
219449_s_at	2.05772	down	TMEM70	transmembrane protein 70
219459_at	2.1632	down	POLR3B	polymerase (RNA) III (DNA directed) polypeptide B
219493_at	3.21901	down	SHCBP1	SHC SH2-domain binding protein 1
219499_at	3.35229	down	SEC61A2	Sec61 alpha 2 subunit (S. cerevisiae)
219506_at	3.00326	down	C1orf54	chromosome 1 open reading frame 54
219517_at	5.16656	down	ELL3	elongation factor RNA polymerase II-like 3
219518_s_at	6.36699	down	ELL3	elongation factor RNA polymerase II-like 3
219525_at	3.60015	down	SLC47A1	solute carrier family 47
219539_at	2.02453	down	GEMIN6	gem (nuclear organelle) associated protein 6
219540_at	2.47026	down	ZNF267	zinc finger protein 267
219555_s_at	2.00984	down	CENPN	centromere protein N
219558_at	2.34131	down	ATP13A3	ATPase type 13A3
219575_s_at	2.0034	down	COG8 /// PDF	component of oligomeric golgi complex 8 /// peptide deformylase (mitochondrial)
219581_at	3.97062	down	TSEN2	tRNA splicing endonuclease 2 homolog (S. cerevisiae)
219592_at	2.24056	down	MCPH1	microcephalin 1
219649_at	7.03604	down	ALG6	asparagine-linked glycosylation 6
219650_at	2.16125	down	ERCC6L	excision repair cross-complementing rodent repair deficiency
219651_at	2.14323	down	DPPA4	developmental pluripotency associated 4
219664_s_at	2.08951	down	DECR2	2
219681_s_at	3.17395	down	RAB11FIP1	RAB11 family interacting protein 1 (class I)
219682_s_at	3.50761	down	TBX3	T-box 3
219698_s_at	2.01508	down	METTL4	methyltransferase like 4
219713_at	2.41808	down	SHPK	sedoheptulokinase
219731_at	2.17838	down
219735_s_at	2.26513	down	TFCP2L1	transcription factor CP2-like 1
219745_at	2.31184	down	TMEM180	transmembrane protein 180
219787_s_at	2.06355	down	ECT2	epithelial cell transforming sequence 2 oncogene
219793_at	8.92522	down	SNX16	sorting nexin 16
219802_at	2.56566	down	PYROXD1	pyridine nucleotide-disulphide oxidoreductase domain 1
219814_at	3.57851	down	MBNL3	muscleblind-like 3 (Drosophila)
219819_s_at	3.38843	down	MRPS28	mitochondrial ribosomal protein S28
219823_at	8.6228	down	LIN28	lin-28 homolog (C. elegans)
219863_at	2.23103	down	HERC5	hect domain and RLD 5
219886_at	2.381	down	CEP97	centrosomal protein 97kDa
219918_s_at	4.64085	down	ASPM	asp (abnormal spindle) homolog
219930_at	2.07653	down	KLF8	Kruppel-like factor 8
219933_at	2.11136	down	GLRX2	glutaredoxin 2
219955_at	10.3248	down	L1TD1	LINE-1 type transposase domain containing 1
219956_at	2.50701	down	GALNT6	UDP-N-acetyl-alpha-D-galactosamine:polypeptide N-acetylgalactosaminyltransferase 6 (GalNAc-T6)
219966_x_at	3.39066	down	BANP	BTG3 associated nuclear protein
219974_x_at	2.23169	down	ECHDC1	enoyl Coenzyme A hydratase domain containing 1
219975_x_at	2.52835	down	OLAH	oleoyl-ACP hydrolase
220036_s_at	2.0371	down	LMBR1L	limb region 1 homolog (mouse)-like
220044_x_at	2.39898	down	CROP	cisplatin resistance-associated overexpressed protein
220094_s_at	2.72745	down	CCDC90A	coiled-coil domain containing 90A
220137_at	5.7016	down	FLJ20674	hypothetical protein FLJ20674
220139_at	36.4734	down	DNMT3L	DNA (cytosine-5-)-methyltransferase 3-like
220143_x_at	2.20586	down	LUC7L	LUC7-like (S. cerevisiae)
220184_at	2.22439	down	NANOG	Nanog homeobox
220206_at	8.27036	down	ZMYM1	zinc finger
220210_at	2.15659	down	CHRNA10	cholinergic receptor
220255_at	2.55098	down	FANCE	Fanconi anemia
220297_at	2.03333	down	BTBD7	BTB (POZ) domain containing 7
220305_at	4.53487	down	VISA	virus-induced signaling adapter
220329_s_at	6.56601	down	RMND1	required for meiotic nuclear division 1 homolog (S. cerevisiae)
220358_at	5.22197	down	BATF3	basic leucine zipper transcription factor
220445_s_at	3.62351	down	CSAG2 /// CSAG3	CSAG family
220547_s_at	2.36021	down	FAM35A	family with sequence similarity 35
220607_x_at	2.04306	down	TH1L	TH1-like (Drosophila)
220635_at	2.42785	down	PSORS1C2	psoriasis susceptibility 1 candidate 2
220651_s_at	3.22027	down	MCM10	minichromosome maintenance complex component 10
220690_s_at	2.75229	down	DHRS7B	dehydrogenase/reductase (SDR family) member 7B
220865_s_at	2.85415	down	PDSS1	prenyl (decaprenyl) diphosphate synthase
220942_x_at	2.57314	down	FAM162A	family with sequence similarity 162
220952_s_at	2.0476	down	PLEKHA5	pleckstrin homology domain containing
220990_s_at	2.4769	down	MIR21 /// TMEM49	microRNA 21 /// transmembrane protein 49
221007_s_at	3.16324	down	FIP1L1	FIP1 like 1 (S. cerevisiae)
221020_s_at	2.01251	down	SLC25A32	solute carrier family 25
221047_s_at	2.11109	down	MARK1	MAP/microtubule affinity-regulating kinase 1
221069_s_at	2.02014	down	CCDC44	coiled-coil domain containing 44
221082_s_at	2.72976	down	NDRG3	NDRG family member 3
221102_s_at	2.23854	down	TRPM6	transient receptor potential cation channel
221156_x_at	3.83939	down	CCPG1	cell cycle progression 1
221229_s_at	5.75793	down	TRMT61B	tRNA methyltransferase 61 homolog B (S. cerevisiae)
221245_s_at	4.64883	down	FZD5	frizzled homolog 5 (Drosophila)
221267_s_at	2.78544	down	FAM108A1	family with sequence similarity 108
221290_s_at	3.83388	down	MUM1	melanoma associated antigen (mutated) 1
221425_s_at	2.61528	down	ISCA1	iron-sulfur cluster assembly 1 homolog (S. cerevisiae)
221434_s_at	2.15092	down	C14orf156	chromosome 14 open reading frame 156
221437_s_at	3.7516	down	MRPS15	mitochondrial ribosomal protein S15
221449_s_at	2.44787	down	ITFG1	integrin alpha FG-GAP repeat containing 1
221484_at	2.61027	down	B4GALT5	UDP-Gal:betaGlcNAc beta 1
221485_at	3.87728	down	B4GALT5	UDP-Gal:betaGlcNAc beta 1
221492_s_at	3.27177	down	ATG3	ATG3 autophagy related 3 homolog (S. cerevisiae)
221497_x_at	2.81699	down	EGLN1	egl nine homolog 1 (C. elegans)
221502_at	5.34629	down	KPNA3	karyopherin alpha 3 (importin alpha 4)
221509_at	7.95591	down	DENR	density-regulated protein
221539_at	2.31733	down	EIF4EBP1	eukaryotic translation initiation factor 4E binding protein 1
221540_x_at	2.3561	down	GTF2H2 /// GTF2H2B /// GTF2H2C /// GTF2H2D	general transcription factor IIH
221550_at	2.55952	down	COX15	COX15 homolog
221561_at	11.0068	down	SOAT1	sterol O-acyltransferase 1
221568_s_at	2.42497	down	LIN7C	lin-7 homolog C (C. elegans)
221570_s_at	3.38906	down	METTL5	methyltransferase like 5
221593_s_at	2.12074	down	RPL31	ribosomal protein L31
221597_s_at	2.28966	down	TMEM208	transmembrane protein 208
221599_at	2.62752	down	C11orf67	chromosome 11 open reading frame 67
221637_s_at	2.77383	down	C11orf48	chromosome 11 open reading frame 48
221641_s_at	2.00892	down	ACOT9	acyl-CoA thioesterase 9
221646_s_at	2.91397	down	ZDHHC11	zinc finger
221652_s_at	4.04458	down	C12orf11	chromosome 12 open reading frame 11
221664_s_at	2.9519	down	F11R	F11 receptor
221676_s_at	2.65269	down	CORO1C	coronin
221690_s_at	2.57138	down	NLRP2	NLR family
221692_s_at	2.25671	down	MRPL34	mitochondrial ribosomal protein L34
221693_s_at	3.64467	down	MRPS18A	mitochondrial ribosomal protein S18A
221741_s_at	2.25719	down	YTHDF1	YTH domain family
221743_at	3.00288	down	CUGBP1	CUG triplet repeat
221749_at	3.27314	down	YTHDF3	YTH domain family
221771_s_at	2.15119	down	MPHOSPH8	M-phase phosphoprotein 8
221773_at	2.14187	down	ELK3	ELK3
221780_s_at	2.25905	down	DDX27	DEAD (Asp-Glu-Ala-Asp) box polypeptide 27
221782_at	2.26837	down	DNAJC10	DnaJ (Hsp40) homolog
221786_at	2.6908	down	C6orf120	chromosome 6 open reading frame 120
221802_s_at	5.5337	down	KIAA1598	KIAA1598
221804_s_at	2.57814	down	FAM45A /// FAM45B	family with sequence similarity 45
221808_at	4.01082	down	RAB9A	RAB9A
221810_at	5.14654	down	RAB15	RAB15
221824_s_at	4.39576	down	2004-03-08	membrane-associated ring finger (C3HC4) 8
221826_at	2.10547	down	ANGEL2	angel homolog 2 (Drosophila)
221841_s_at	3.87246	down	KLF4	Kruppel-like factor 4 (gut)
221845_s_at	2.14247	down	CLPB	ClpB caseinolytic peptidase B homolog (E. coli)
221847_at	4.26576	down	LOC100129361	hypothetical protein LOC100129361
221877_at	3.2526	down	IRGQ	immunity-related GTPase family
221896_s_at	3.13016	down	HIGD1A	HIG1 domain family
221931_s_at	3.24871	down	SEH1L	SEH1-like (S. cerevisiae)
221940_at	2.30533	down	RPUSD2	RNA pseudouridylate synthase domain containing 2
221963_x_at	4.62557	down
221987_s_at	2.2027	down	TSR1	TSR1
221997_s_at	2.12938	down	MRPL52	CDNA FLJ20443 fis
222000_at	2.15857	down	C1orf174	chromosome 1 open reading frame 174
222014_x_at	2.21772	down	MTO1	mitochondrial translation optimization 1 homolog (S. cerevisiae)
222026_at	2.49361	down	RBM3	RNA binding motif (RNP1
222036_s_at	4.1617	down	MCM4	minichromosome maintenance complex component 4
222037_at	2.1034	down	MCM4	minichromosome maintenance complex component 4
222039_at	2.33366	down	KIF18B	kinesin family member 18B
222044_at	2.42531	down	PCIF1	PDX1 C-terminal inhibiting factor 1
222071_s_at	5.68738	down	SLCO4C1	solute carrier organic anion transporter family
222088_s_at	9.42909	down	SLC2A14 /// SLC2A3	solute carrier family 2 (facilitated glucose transporter)
222105_s_at	2.32019	down	NKIRAS2	NFKB inhibitor interacting Ras-like 2
222143_s_at	3.35187	down	MTMR14	myotubularin related protein 14
222161_at	2.27471	down	NAALAD2	N-acetylated alpha-linked acidic dipeptidase 2
222163_s_at	2.06023	down	SPATA5L1	spermatogenesis associated 5-like 1
222203_s_at	5.26581	down	RDH14	retinol dehydrogenase 14 (all-trans/9-cis/11-cis)
222209_s_at	2.27885	down	TMEM135	transmembrane protein 135
222216_s_at	2.13025	down	MRPL17	mitochondrial ribosomal protein L17
222250_s_at	5.47049	down	INTS7	integrator complex subunit 7
222258_s_at	2.81875	down	SH3BP4	SH3-domain binding protein 4
222270_at	5.691	down	SMEK2	SMEK homolog 2
222309_at	2.23824	down	C6orf62	Chromosome 6 open reading frame 62
222335_at	2.02989	down
222354_at	5.54342	down	F11R	F11 receptor
31874_at	3.80417	down	GAS2L1	growth arrest-specific 2 like 1
32723_at	2.37455	down	CSTF1	cleavage stimulation factor
33307_at	2.19108	down	RRP7A	ribosomal RNA processing 7 homolog A (S. cerevisiae)
34726_at	4.60744	down	CACNB3	calcium channel
38158_at	2.44412	down	ESPL1	extra spindle pole bodies homolog 1 (S. cerevisiae)
39248_at	22.6982	down	AQP3	aquaporin 3 (Gill blood group)
39966_at	5.91396	down	CSPG5	chondroitin sulfate proteoglycan 5 (neuroglycan C)
40189_at	2.60248	down	SET	SET nuclear oncogene
40420_at	2.80791	down	STK10	serine/threonine kinase 10
40465_at	3.12114	down	DDX23	DEAD (Asp-Glu-Ala-Asp) box polypeptide 23
41037_at	6.48185	down	TEAD4	TEA domain family member 4
41160_at	3.49371	down	MBD3	methyl-CpG binding domain protein 3
41512_at	2.1344	down	BRAP	BRCA1 associated protein
41858_at	2.00483	down	FRAG1	FGF receptor activating protein 1
44065_at	2.32401	down	C12orf52	chromosome 12 open reading frame 52
44120_at	2.63791	down	ADCK2	aarF domain containing kinase 2
44783_s_at	2.08038	down	HEY1	hairy/enhancer-of-split related with YRPW motif 1
45288_at	3.01577	down	ABHD6 /// LOC643635	abhydrolase domain containing 6 /// similar to DEAD/H (Asp-Glu-Ala-Asp/His) box polypeptide 11
46167_at	2.29418	down	TTC4	tetratricopeptide repeat domain 4
46256_at	2.04374	down	SPSB3	splA/ryanodine receptor domain and SOCS box containing 3
46665_at	2.84969	down	SEMA4C	sema domain
47530_at	2.08278	down	C9orf156	chromosome 9 open reading frame 156
48531_at	2.48726	down	TNIP2	TNFAIP3 interacting protein 2
50221_at	2.60198	down	TFEB	transcription factor EB
50374_at	2.14997	down	C17orf90	chromosome 17 open reading frame 90
55081_at	2.10929	down	MICALL1	MICAL-like 1
55662_at	3.70886	down	C10orf76	chromosome 10 open reading frame 76
57082_at	2.93373	down	LDLRAP1	low density lipoprotein receptor adaptor protein 1
57516_at	6.00945	down	ZNF764	zinc finger protein 764
58696_at	2.99801	down	EXOSC4	exosome component 4
59697_at	4.72957	down	RAB15	RAB15
64488_at	3.1701	down	IRGQ	immunity-related GTPase family
74694_s_at	4.07215	down	LOC100133585 /// RABEP2	similar to RABEP2 protein /// rabaptin
222386_s_at	2.89579	down	COPZ1	coatomer protein complex
222390_at	2.45305	down	WAC	WW domain containing adaptor with coiled-coil
222392_x_at	8.68454	down	PERP	PERP
222393_s_at	2.60708	down	NAT13	N-acetyltransferase 13 (GCN5-related)
222399_s_at	3.67159	down	TM9SF3	transmembrane 9 superfamily member 3
222402_at	2.86587	down	POMP	proteasome maturation protein
222404_x_at	6.42161	down	PTPLAD1	protein tyrosine phosphatase-like A domain containing 1
222405_at	5.0548	down	PTPLAD1	protein tyrosine phosphatase-like A domain containing 1
222407_s_at	3.4471	down	ZFP106	zinc finger protein 106 homolog (mouse)
222410_s_at	2.44458	down	SNX6	sorting nexin 6
222431_at	2.28364	down	SPIN1	spindlin 1
222442_s_at	2.80672	down	ARL8B	ADP-ribosylation factor-like 8B
222451_s_at	2.27827	down	ZDHHC9	zinc finger
222454_s_at	3.51745	down	PARVA	parvin
222459_at	4.4286	down	AKIRIN1	akirin 1
222467_s_at	2.81569	down	SAPS3	SAPS domain family
222472_at	4.78455	down	AFTPH	aftiphilin
222479_s_at	2.48345	down	DYNC1LI1	dynein
222496_s_at	7.13804	down	RBM47	RNA binding motif protein 47
222497_x_at	2.51903	down	NMD3	NMD3 homolog (S. cerevisiae)
222500_at	2.85068	down	PPIL1	peptidylprolyl isomerase (cyclophilin)-like 1
222504_s_at	3.17188	down	COX4NB	COX4 neighbor
222513_s_at	4.14655	down	SORBS1	sorbin and SH3 domain containing 1
222523_at	2.64843	down	SENP2	SUMO1/sentrin/SMT3 specific peptidase 2
222530_s_at	11.8879	down	MKKS	McKusick-Kaufman syndrome
222532_at	2.91436	down	SRPRB	signal recognition particle receptor
222604_at	2.56859	down	GTF3C3	general transcription factor IIIC
222606_at	4.75781	down	ZWILCH	Zwilch
222608_s_at	3.21206	down	ANLN	anillin
222610_s_at	2.29214	down	S100PBP	S100P binding protein
222612_at	3.19637	down	PSPC1	CDNA FLJ57805 complete cds
222622_at	3.25817	down	PGP	phosphoglycolate phosphatase
222633_at	4.11725	down	TBL1XR1	transducin (beta)-like 1 X-linked receptor 1
222640_at	3.57036	down	DNMT3A	DNA (cytosine-5-)-methyltransferase 3 alpha
222642_s_at	4.3182	down	TMEM33	transmembrane protein 33
222654_at	4.26078	down	IMPAD1	inositol monophosphatase domain containing 1
222658_s_at	2.19218	down	APTX	aprataxin
222662_at	4.29013	down	PPP1R3B	protein phosphatase 1
222685_at	4.92037	down	FAM29A	family with sequence similarity 29
222686_s_at	2.16308	down	FLJ11151	hypothetical protein FLJ11151
222691_at	2.97897	down	SLC35B3	solute carrier family 35
222740_at	2.41751	down	ATAD2	ATPase family
222746_s_at	3.277	down	BSPRY	B-box and SPRY domain containing
222750_s_at	3.1598	down	SRD5A3	steroid 5 alpha-reductase 3
222756_s_at	2.83184	down	ARRB1	arrestin
222764_at	7.60934	down	ASRGL1	asparaginase like 1
222770_s_at	3.04941	down	GUF1	GUF1 GTPase homolog (S. cerevisiae)
222775_s_at	2.03781	down	MRPL35	mitochondrial ribosomal protein L35
222781_s_at	2.45719	down	C9orf40	chromosome 9 open reading frame 40
222794_x_at	2.78057	down	MTPAP	mitochondrial poly(A) polymerase
222847_s_at	3.10594	down	EGLN3	egl nine homolog 3 (C. elegans)
222848_at	3.20324	down	CENPK	centromere protein K
222857_s_at	2.6373	down	KCNMB4	potassium large conductance calcium-activated channel
222883_at	2.45186	down	C1orf163	chromosome 1 open reading frame 163
222912_at	5.01351	down	ARRB1	arrestin
222921_s_at	2.01258	down	HEY2	hairy/enhancer-of-split related with YRPW motif 2
222958_s_at	2.31923	down	DEPDC1	DEP domain containing 1
222962_s_at	2.23406	down	MCM10	minichromosome maintenance complex component 10
222981_s_at	2.02656	down	RAB10	RAB10
222991_s_at	2.64324	down	UBQLN1	ubiquilin 1
222993_at	3.54705	down	MRPL37	mitochondrial ribosomal protein L37
223000_s_at	4.40117	down	F11R	F11 receptor
223001_at	2.42414	down	OSTC	oligosaccharyltransferase complex subunit
223003_at	2.25119	down	C19orf43	chromosome 19 open reading frame 43
223013_at	2.71541	down	TBL1XR1	transducin (beta)-like 1 X-linked receptor 1
223017_at	5.40985	down	TXNDC12	thioredoxin domain containing 12 (endoplasmic reticulum)
223021_x_at	2.32463	down	VTA1	Vps20-associated 1 homolog (S. cerevisiae)
223042_s_at	2.60018	down	FUNDC2	FUN14 domain containing 2
223048_at	2.18904	down	C11orf79	chromosome 11 open reading frame 79
223049_at	2.21093	down	GRB2	growth factor receptor-bound protein 2
223051_at	3.39692	down	SSU72	SSU72 RNA polymerase II CTD phosphatase homolog (S. cerevisiae)
223062_s_at	2.58228	down	PSAT1	phosphoserine aminotransferase 1
223075_s_at	14.6567	down	AIF1L	allograft inflammatory factor 1-like
223084_s_at	3.33677	down	CCNDBP1	cyclin D-type binding-protein 1
223086_x_at	2.13037	down	MRPL51	mitochondrial ribosomal protein L51
223097_at	2.34677	down	ADPRHL2	ADP-ribosylhydrolase like 2
223100_s_at	3.14051	down	NUDT5	nudix (nucleoside diphosphate linked moiety X)-type motif 5
223104_at	5.4712	down	JAGN1	jagunal homolog 1 (Drosophila)
223114_at	2.38573	down	COQ5	coenzyme Q5 homolog
223154_at	4.43829	down	MRPL1	mitochondrial ribosomal protein L1
223165_s_at	2.0793	down	IP6K2	inositol hexakisphosphate kinase 2
223180_s_at	4.20367	down	C18orf55	chromosome 18 open reading frame 55
223181_at	3.16817	down	C18orf55	chromosome 18 open reading frame 55
223193_x_at	2.81522	down	FAM162A	family with sequence similarity 162
223197_s_at	2.06549	down	SMARCAD1	SWI/SNF-related
223211_at	2.13133	down	HACL1	2-hydroxyacyl-CoA lyase 1
223212_at	2.59627	down	ZDHHC16	zinc finger
223215_s_at	2.28284	down	C14orf100	chromosome 14 open reading frame 100
223219_s_at	3.04009	down	CNOT10	CCR4-NOT transcription complex
223222_at	2.2622	down	SLC25A19	solute carrier family 25 (mitochondrial thiamine pyrophosphate carrier)
223241_at	2.33249	down	SNX8	sorting nexin 8
223255_at	4.4584	down	KIAA1333	KIAA1333
223270_at	2.34026	down	CTDSPL2	CTD (carboxy-terminal domain
223272_s_at	2.32247	down	C1orf57	chromosome 1 open reading frame 57
223279_s_at	4.37011	down	UACA	uveal autoantigen with coiled-coil domains and ankyrin repeats
223281_s_at	2.13152	down	COX15	COX15 homolog
223292_s_at	4.22849	down	MRPS15	mitochondrial ribosomal protein S15
223294_at	3.91671	down	CXorf26	chromosome X open reading frame 26
223295_s_at	2.64328	down	LUC7L	LUC7-like (S. cerevisiae)
223304_at	3.08628	down	SLC37A3	solute carrier family 37 (glycerol-3-phosphate transporter)
223306_at	2.49973	down	EBPL	emopamil binding protein-like
223307_at	2.62541	down	CDCA3	cell division cycle associated 3
223320_s_at	2.56155	down	ABCB10	ATP-binding cassette
223335_at	2.03056	down	TMEM69	transmembrane protein 69
223336_s_at	2.52736	down	RAB18	RAB18
223351_at	6.04594	down	C17orf80	chromosome 17 open reading frame 80
223352_s_at	3.74559	down	C17orf80	chromosome 17 open reading frame 80
223356_s_at	2.17844	down	MTIF3	mitochondrial translational initiation factor 3
223361_at	3.99165	down	C6orf115	chromosome 6 open reading frame 115
223363_at	2.22595	down	PSMG3	proteasome (prosome
223370_at	2.19494	down	PLEKHA3	pleckstrin homology domain containing
223381_at	3.57576	down	NUF2	NUF2
223382_s_at	2.21104	down	ZNRF1	zinc and ring finger 1
223383_at	2.32531	down	ZNRF1	zinc and ring finger 1
223391_at	2.43713	down	SGPP1	sphingosine-1-phosphate phosphatase 1
223406_x_at	2.25827	down	NIP30	NEFA-interacting nuclear protein NIP30
223415_at	2.67727	down	RPP25	ribonuclease P/MRP 25kDa subunit
223417_at	2.12712	down	RAD18	RAD18 homolog (S. cerevisiae)
223423_at	3.32621	down	GPR160	G protein-coupled receptor 160
223439_at	5.4678	down	NKAP	NFKB activating protein
223441_at	4.1006	down	SLC17A5	solute carrier family 17 (anion/sugar transporter)
223463_at	3.01929	down	RAB23	RAB23
223465_at	3.63438	down	COL4A3BP	collagen
223471_at	3.00666	down	RAB3IP	RAB3A interacting protein (rabin3)
223478_at	2.84525	down	TIMM8B	translocase of inner mitochondrial membrane 8 homolog B (yeast)
223480_s_at	2.3962	down	MRPL47	mitochondrial ribosomal protein L47
223486_at	2.53416	down	GTPBP8	GTP-binding protein 8 (putative)
223491_at	5.83611	down	COMMD2	COMM domain containing 2
223497_at	2.45619	down	FAM135A	family with sequence similarity 135
223506_at	2.77897	down	ZC3H8	zinc finger CCCH-type containing 8
223513_at	3.44816	down	CENPJ	centromere protein J
223515_s_at	2.08	down	COQ3	coenzyme Q3 homolog
223516_s_at	2.2458	down	PRICKLE4 /// TOMM6	prickle homolog 4 (Drosophila) /// translocase of outer mitochondrial membrane 6 homolog (yeast)
223576_at	2.43136	down	C6orf203	chromosome 6 open reading frame 203
223580_at	2.14126	down	SPSB2	splA/ryanodine receptor domain and SOCS box containing 2
223599_at	2.67971	down	TRIM6	tripartite motif-containing 6
223629_at	2.08497	down	PCDHB5	protocadherin beta 5
223631_s_at	2.06686	down	C19orf33	chromosome 19 open reading frame 33
223647_x_at	2.28366	down	HSCB	HscB iron-sulfur cluster co-chaperone homolog (E. coli)
223651_x_at	2.83203	down	CDC23	cell division cycle 23 homolog (S. cerevisiae)
223677_at	4.51961	down	ATG10	ATG10 autophagy related 10 homolog (S. cerevisiae)
223689_at	5.9868	down	IGF2BP1	insulin-like growth factor 2 mRNA binding protein 1
223716_s_at	2.60706	down	ZRANB2	zinc finger
223743_s_at	2.16383	down	MRPL4	mitochondrial ribosomal protein L4
223748_at	12.1906	down	SLC4A11	solute carrier family 4
223773_s_at	2.4565	down	SNHG12	small nucleolar RNA host gene 12 (non-protein coding)
223774_at	2.16029	down	SNHG12	small nucleolar RNA host gene 12 (non-protein coding)
223804_s_at	2.75771	down	THUMPD3	THUMP domain containing 3
223845_at	2.42788	down	FLJ20674	hypothetical protein FLJ20674
223861_at	3.39974	down	HORMAD1	HORMA domain containing 1
223908_at	6.04145	down	HDAC8	histone deacetylase 8
223909_s_at	2.1082	down	HDAC8	histone deacetylase 8
223983_s_at	2.49528	down	C19orf12	chromosome 19 open reading frame 12
223993_s_at	3.10355	down	CNIH4	cornichon homolog 4 (Drosophila)
224097_s_at	3.0912	down	F11R	F11 receptor
224129_s_at	3.10625	down	DPY30	dpy-30 homolog (C. elegans)
224163_s_at	3.00499	down	DMAP1	DNA methyltransferase 1 associated protein 1
224185_at	2.14129	down
224217_s_at	5.39955	down	FAF1	Fas (TNFRSF6) associated factor 1
224232_s_at	2.28378	down	PRELID1	PRELI domain containing 1
224233_s_at	2.27174	down	MSTO1 /// MSTO2P	misato homolog 1 (Drosophila) /// misato homolog 2 pseudogene
224302_s_at	2.54096	down	MRPS36	mitochondrial ribosomal protein S36
224314_s_at	2.10009	down	EGLN1	egl nine homolog 1 (C. elegans)
224330_s_at	3.79689	down	MRPL27	mitochondrial ribosomal protein L27
224331_s_at	2.29963	down	MRPL36	mitochondrial ribosomal protein L36
224333_s_at	2.27544	down	MRPS5	mitochondrial ribosomal protein S5
224334_s_at	2.44728	down	MRPL51 /// SPTLC1	mitochondrial ribosomal protein L51 /// serine palmitoyltransferase
224345_x_at	2.31951	down	FAM162A	family with sequence similarity 162
224365_s_at	4.00378	down	TIGD7	tigger transposable element derived 7
224377_s_at	5.33914	down	RAB18	RAB18
224412_s_at	7.68881	down	TRPM6	transient receptor potential cation channel
224428_s_at	5.25545	down	CDCA7	cell division cycle associated 7
224437_s_at	3.52774	down	VTA1	Vps20-associated 1 homolog (S. cerevisiae)
224450_s_at	3.1181	down	RIOK1	RIO kinase 1 (yeast)
224467_s_at	2.39766	down	PDCD2L	programmed cell death 2-like
224469_s_at	3.01968	down	INF2	inverted formin
224479_s_at	2.61839	down	MRPL45	mitochondrial ribosomal protein L45
224484_s_at	3.25002	down	BRMS1L	breast cancer metastasis-suppressor 1-like
224513_s_at	3.22181	down	UBQLN4	ubiquilin 4
224518_s_at	2.11083	down	ZNF559	zinc finger protein 559
224523_s_at	4.4302	down	C3orf26	chromosome 3 open reading frame 26
224596_at	2.73678	down	SLC44A1	solute carrier family 44
224602_at	4.29451	down	C4orf3	chromosome 4 open reading frame 3
224603_at	3.05022	down
224609_at	3.18259	down	SLC44A2	solute carrier family 44
224621_at	2.10183	down	MAPK1	mitogen-activated protein kinase 1
224634_at	3.05147	down	GPATCH4	G patch domain containing 4
224637_at	2.10178	down	LOC100128731	dolichyl-diphosphooligosaccharide--protein glycosyltransferase subunit 4
224648_at	3.35589	down	GPBP1	GC-rich promoter binding protein 1
224665_at	2.2987	down	C10orf104	chromosome 10 open reading frame 104
224685_at	2.20526	down	MLLT4	myeloid/lymphoid or mixed-lineage leukemia (trithorax homolog
224689_at	2.63948	down	MANBAL	mannosidase
224692_at	2.30647	down	PPP1R15B	protein phosphatase 1
224699_s_at	2.21231	down	FAM62B	family with sequence similarity 62 (C2 domain containing) member B
224702_at	2.75535	down	TMEM167A	transmembrane protein 167A
224709_s_at	2.37964	down	CDC42SE2	CDC42 small effector 2
224717_s_at	5.44302	down	C19orf42	chromosome 19 open reading frame 42
224729_s_at	2.30664	down	ATPAF1	ATP synthase mitochondrial F1 complex assembly factor 1
224731_at	7.34467	down	HMGB1	high-mobility group box 1
224734_at	2.42868	down	HMGB1	high-mobility group box 1
224736_at	2.50917	down	CCAR1	cell division cycle and apoptosis regulator 1
224737_x_at	2.02416	down	CCAR1	cell division cycle and apoptosis regulator 1
224738_x_at	3.81672	down	RPL7L1	ribosomal protein L7-like 1
224751_at	2.98053	down	PL-5283	PL-5283 protein
224752_at	2.23602	down	PL-5283	PL-5283 protein
224765_at	2.41307	down	MSL1	male-specific lethal 1 homolog (Drosophila)
224769_at	2.58837	down
224779_s_at	3.84517	down	FAM96A	family with sequence similarity 96
224787_s_at	2.15328	down	RAB18	RAB18
224799_at	2.79163	down	NDFIP2	Nedd4 family interacting protein 2
224813_at	2.47168	down	WASL	Wiskott-Aldrich syndrome-like
224817_at	2.42626	down	SH3PXD2A	SH3 and PX domains 2A
224822_at	7.10486	down	DLC1	deleted in liver cancer 1
224825_at	2.01249	down	DNTTIP1	deoxynucleotidyltransferase
224826_at	7.4717	down	RP5-1022P6.2	hypothetical protein KIAA1434
224835_at	3.36168	down	RP5-1022P6.2	hypothetical protein KIAA1434
224842_at	3.81999	down	SMG1	SMG1 homolog
224850_at	2.78023	down	ATAD1	ATPase family
224870_at	2.64651	down	KIAA0114	KIAA0114
224879_at	2.08627	down	C9orf123	chromosome 9 open reading frame 123
224888_at	2.31659	down	SELI	selenoprotein I
224904_at	2.17003	down	PDPR	pyruvate dehydrogenase phosphatase regulatory subunit
224905_at	2.10373	down	WDR26	WD repeat domain 26
224914_s_at	2.85051	down	CIP29	cytokine induced protein 29 kDa
224932_at	2.12861	down	CHCHD10	coiled-coil-helix-coiled-coil-helix domain containing 10
224934_at	2.32679	down	YIPF5	Yip1 domain family
224935_at	4.30729	down	EIF2S3	eukaryotic translation initiation factor 2
224936_at	2.77164	down	EIF2S3	eukaryotic translation initiation factor 2
224944_at	3.35235	down	TMPO	thymopoietin
224947_at	2.09262	down	RNF26	ring finger protein 26
224948_at	2.08062	down	MRPS24	mitochondrial ribosomal protein S24
224950_at	2.01062	down	PTGFRN	prostaglandin F2 receptor negative regulator
224951_at	3.64263	down	LASS5	LAG1 homolog
224966_s_at	2.81083	down	DUS3L	dihydrouridine synthase 3-like (S. cerevisiae)
224967_at	5.71163	down	UGCG	UDP-glucose ceramide glucosyltransferase
224972_at	2.65129	down	ROMO1	reactive oxygen species modulator 1
224988_at	2.35953	down	C6orf89	chromosome 6 open reading frame 89
225006_x_at	2.04767	down	TH1L	TH1-like (Drosophila)
225014_at	3.38632	down	LOC389203	hypothetical gene supported by BC032431
225031_at	2.25376	down	CHD6	chromodomain helicase DNA binding protein 6
225052_at	4.13462	down	TMEM203	transmembrane protein 203
225064_at	2.04377	down	RABEP1	rabaptin
225082_at	3.15362	down	CPSF3	cleavage and polyadenylation specific factor 3
225083_at	2.20745	down	GTF3C6	general transcription factor IIIC
225087_at	4.05074	down	C16orf63	chromosome 16 open reading frame 63
225088_at	2.26414	down	C16orf63	chromosome 16 open reading frame 63
225107_at	2.63698	down	HNRNPA2B1	heterogeneous nuclear ribonucleoprotein A2/B1
225110_at	2.05384	down	OGFOD1	2-oxoglutarate and iron-dependent oxygenase domain containing 1
225125_at	2.74042	down	MMGT1	membrane magnesium transporter 1
225133_at	11.1321	down	KLF3	Kruppel-like factor 3 (basic)
225140_at	3.24225	down	KLF3	Kruppel-like factor 3 (basic)
225142_at	2.8421	down	JHDM1D	jumonji C domain containing histone demethylase 1 homolog D (S. cerevisiae)
225147_at	2.83175	down	CYTH3	cytohesin 3
225148_at	2.71661	down	RPS19BP1	ribosomal protein S19 binding protein 1
225153_at	2.17174	down	GFM1	G elongation factor
225154_at	2.37397	down	SYAP1	synapse associated protein 1
225158_at	2.70054	down	GFM1	G elongation factor
225188_at	2.11984	down	RAPH1	Ras association (RalGDS/AF-6) and pleckstrin homology domains 1
225200_at	2.76435	down	DPH3	DPH3
225201_s_at	3.05292	down	MRPL14	mitochondrial ribosomal protein L14
225209_s_at	2.01248	down	UBE2J2	ubiquitin-conjugating enzyme E2
225217_s_at	2.16406	down	BRPF3	bromodomain and PHD finger containing
225225_at	2.42933	down	LOC729082	CDNA clone IMAGE:4813218
225227_at	2.03353	down
225228_at	3.73702	down	TMEM77	transmembrane protein 77
225230_at	5.44644	down	TMEM77	transmembrane protein 77
225231_at	6.5265	down	CBL	Cas-Br-M (murine) ecotropic retroviral transforming sequence
225232_at	2.80366	down	MTMR12	myotubularin related protein 12
225243_s_at	4.58566	down	SLMAP	sarcolemma associated protein
225244_at	2.39763	down	SNAP47	synaptosomal-associated protein
225253_s_at	4.84682	down	METTL2A /// METTL2B	methyltransferase like 2A /// methyltransferase like 2B
225257_at	2.09999	down	CCDC97	coiled-coil domain containing 97
225261_x_at	2.2112	down	TH1L	TH1-like (Drosophila)
225264_at	2.61066	down	RARS2	arginyl-tRNA synthetase 2
225265_at	7.35322	down	RBMS1	RNA binding motif
225268_at	3.8845	down	KPNA4	karyopherin alpha 4 (importin alpha 3)
225272_at	2.83568	down	SAT2	spermidine/spermine N1-acetyltransferase family member 2
225274_at	4.16714	down	PCYOX1	prenylcysteine oxidase 1
225285_at	2.09407	down	BCAT1	branched chain aminotransferase 1
225291_at	3.32789	down	PNPT1	polyribonucleotide nucleotidyltransferase 1
225300_at	3.34602	down	C15orf23	chromosome 15 open reading frame 23
225315_at	2.70449	down	MRPL21	mitochondrial ribosomal protein L21
225342_at	2.73585	down	AK3L1 /// AK3L2	adenylate kinase 3-like 1 /// adenylate kinase 3-like 2
225343_at	2.94411	down	TMED8	transmembrane emp24 protein transport domain containing 8
225351_at	3.31906	down	FAM45A /// FAM45B	family with sequence similarity 45
225356_at	2.04722	down
225367_at	6.03117	down	PGM2	phosphoglucomutase 2
225386_s_at	2.12013	down	HNRPLL	heterogeneous nuclear ribonucleoprotein L-like
225404_at	2.21015	down	C1orf212	chromosome 1 open reading frame 212
225410_at	2.11308	down	C2orf64	chromosome 2 open reading frame 64
225413_at	2.09593	down	USMG5	up-regulated during skeletal muscle growth 5 homolog (mouse)
225424_at	2.90881	down	GPAM	glycerol-3-phosphate acyltransferase
225432_s_at	6.34731	down	CSRP2BP	CSRP2 binding protein
225433_at	2.98283	down	GTF2A1	CDNA clone IMAGE:5285079
225436_at	2.68096	down	FAM108C1	family with sequence similarity 108
225455_at	3.85755	down	TADA1L	transcriptional adaptor 1 (HFI1 homolog
225457_s_at	2.55057	down	LOC25845	hypothetical LOC25845
225481_at	3.02438	down	FRMD6	FERM domain containing 6
225494_at	2.69588	down
225515_s_at	2.61963	down	LOC220906 /// RPL7L1	hypothetical protein LOC220906 /// ribosomal protein L7-like 1
225516_at	2.88576	down	SLC7A2	solute carrier family 7 (cationic amino acid transporter
225534_at	3.42359	down	C8orf40	chromosome 8 open reading frame 40
225541_at	2.12803	down	RPL22L1	ribosomal protein L22-like 1
225544_at	2.05549	down	TBX3	T-box 3
225549_at	2.29479	down	DDX6	DEAD (Asp-Glu-Ala-Asp) box polypeptide 6
225556_at	3.60899	down	VMA21	VMA21 vacuolar H+-ATPase homolog (S. cerevisiae)
225574_at	2.11872	down	RWDD4A	RWD domain containing 4A
225575_at	2.00404	down	LIFR	leukemia inhibitory factor receptor alpha
225581_s_at	2.16702	down	MRPL50	mitochondrial ribosomal protein L50
225602_at	2.68334	down	GLIPR2	GLI pathogenesis-related 2
225604_s_at	4.59577	down	GLIPR2	GLI pathogenesis-related 2
225627_s_at	5.27899	down	CACHD1	cache domain containing 1
225642_at	3.0916	down	KTI12	KTI12 homolog
225673_at	2.85961	down	MYADM	myeloid-associated differentiation marker
225674_at	2.48616	down	BCAP29	B-cell receptor-associated protein 29
225679_at	2.15555	down	NAT12	N-acetyltransferase 12 (GCN5-related
225684_at	2.75035	down	FAM33A	family with sequence similarity 33
225699_at	2.40439	down	C7orf40	chromosome 7 open reading frame 40
225702_at	4.80588	down	C8orf76	chromosome 8 open reading frame 76
225703_at	2.88936	down	KIAA1545	HBV X-transactivated gene 9 protein
225708_at	2.76644	down	MED29	mediator complex subunit 29
225711_at	3.79834	down	ARL6IP6	ADP-ribosylation-like factor 6 interacting protein 6
225736_at	3.97086	down	FBXO22	F-box protein 22
225737_s_at	2.03339	down	FBXO22	F-box protein 22
225739_at	3.05591	down	RAB11FIP4	RAB11 family interacting protein 4 (class II)
225740_x_at	2.79831	down	MDM4	Mdm4 p53 binding protein homolog (mouse)
225741_at	2.46543	down	THUMPD3	THUMP domain containing 3
225743_at	3.58422	down	RPUSD3	RNA pseudouridylate synthase domain containing 3
225754_at	2.30192	down	AP1G1	adaptor-related protein complex 1
225765_at	3.15905	down	TNPO1	transportin 1
225773_at	3.14564	down	RSPRY1	ring finger and SPRY domain containing 1
225779_at	2.31174	down	SLC27A4	solute carrier family 27 (fatty acid transporter)
225783_at	3.56311	down	UBE2F	ubiquitin-conjugating enzyme E2F (putative)
225787_at	2.1777	down	UBE2F	ubiquitin-conjugating enzyme E2F (putative)
225788_at	3.29835	down	C6orf153	chromosome 6 open reading frame 153
225797_at	2.2186	down	MRPL54	mitochondrial ribosomal protein L54
225802_at	5.48026	down	TOP1MT	topoisomerase (DNA) I
225806_at	2.04985	down	JUB	jub
225817_at	4.54548	down	CGNL1	cingulin-like 1
225819_at	2.11238	down	TBRG1	transforming growth factor beta regulator 1
225834_at	9.75991	down	FAM72A /// FAM72B /// GCUD2	family with sequence similarity 72
225837_at	3.13876	down	C12orf32	chromosome 12 open reading frame 32
225844_at	2.39778	down	POLE4	polymerase (DNA-directed)
225846_at	2.04253	down	RBM35A	RNA binding motif protein 35A
225849_s_at	4.6223	down	SFT2D1	SFT2 domain containing 1
225850_at	4.28764	down	SFT2D1	SFT2 domain containing 1
225853_at	2.02721	down	GNPNAT1	glucosamine-phosphate N-acetyltransferase 1
225858_s_at	7.20149	down	XIAP	X-linked inhibitor of apoptosis
225859_at	3.09274	down	XIAP	X-linked inhibitor of apoptosis
225861_at	2.82642	down	C16orf14	chromosome 16 open reading frame 14
225864_at	3.98786	down	FAM84B	family with sequence similarity 84
225865_x_at	2.27358	down	TH1L	TH1-like (Drosophila)
225880_at	2.00586	down
225881_at	2.1093	down	SLC35B4	solute carrier family 35
225890_at	4.91641	down	C20orf72	chromosome 20 open reading frame 72
225892_at	2.72392	down	IREB2	iron-responsive element binding protein 2
225925_s_at	4.11394	down	USP48	ubiquitin specific peptidase 48
225934_at	2.70875	down	LOC148413	hypothetical LOC148413
225936_at	2.44059	down	EID2	EP300 interacting inhibitor of differentiation 2
225946_at	3.34195	down	RASSF8	Ras association (RalGDS/AF-6) domain family (N-terminal) member 8
225949_at	3.11768	down	NRBP2	nuclear receptor binding protein 2
225950_at	2.87878	down
225963_at	2.00637	down	KLHDC5	kelch domain containing 5
225967_s_at	2.74514	down	C17orf89	chromosome 17 open reading frame 89
225970_at	4.24024	down	DDHD1	DDHD domain containing 1
225971_at	2.62429	down	DDHD1	DDHD domain containing 1
225978_at	3.3528	down	RIMKLB	ribosomal modification protein rimK-like family member B
225994_at	2.8392	down	CPSF2	cleavage and polyadenylation specific factor 2
225999_at	2.3545	down	RIMKLB	ribosomal modification protein rimK-like family member B
226005_at	2.66476	down	UBE2G1	ubiquitin-conjugating enzyme E2G 1 (UBC7 homolog
226012_at	2.01117	down	ANKRD11	ankyrin repeat domain 11
226019_at	2.12334	down	OMA1	OMA1 homolog
226020_s_at	4.2017	down	DAB1 /// OMA1	disabled homolog 1 (Drosophila) /// OMA1 homolog
226022_at	4.05392	down	SASH1	SAM and SH3 domain containing 1
226025_at	4.2047	down	ANKRD28	ankyrin repeat domain 28
226052_at	2.52462	down	BRD4	bromodomain containing 4
226063_at	2.21267	down	LOC100128155 /// VAV2	hypothetical protein LOC100128155 /// vav 2 guanine nucleotide exchange factor
226064_s_at	2.76461	down	DGAT2	diacylglycerol O-acyltransferase homolog 2 (mouse)
226087_at	3.04436	down	LZIC	leucine zipper and CTNNBIP1 domain containing
226089_at	2.60748	down	RABL3	RAB
226110_at	3.22484	down	PTAR1	protein prenyltransferase alpha subunit repeat containing 1
226116_at	2.1997	down
226121_at	3.60539	down	DHRS13	dehydrogenase/reductase (SDR family) member 13
226128_at	2.25696	down
226129_at	2.10909	down	FAM83H	family with sequence similarity 83
226135_at	2.003	down	UHRF1BP1	UHRF1 binding protein 1
226152_at	2.37218	down	TTC7B	tetratricopeptide repeat domain 7B
226155_at	2.37363	down	FAM160B1	family with sequence similarity 160
226164_x_at	5.35789	down	RIMKLB	Homo sapiens
226165_at	3.91086	down	C8orf59	chromosome 8 open reading frame 59
226190_at	2.97829	down
226213_at	2.64939	down	ERBB3	v-erb-b2 erythroblastic leukemia viral oncogene homolog 3 (avian)
226214_at	5.46333	down	GDE1	glycerophosphodiester phosphodiesterase 1
226236_at	2.0464	down	LOC388789	hypothetical LOC388789
226241_s_at	2.21179	down	MRPL52	mitochondrial ribosomal protein L52
226242_at	5.82869	down	C1orf131	chromosome 1 open reading frame 131
226247_at	2.40187	down	PLEKHA1	pleckstrin homology domain containing
226254_s_at	2.04156	down	KIAA1430	KIAA1430
226276_at	2.16477	down	TMEM167A	transmembrane protein 167A
226277_at	2.12976	down	COL4A3BP	collagen
226287_at	4.4556	down	CCDC34	coiled-coil domain containing 34
226296_s_at	2.30581	down	MRPS15	mitochondrial ribosomal protein S15
226302_at	2.76144	down	ATP8B1	ATPase
226329_s_at	2.16416	down	MITD1	MIT
226352_at	7.25018	down	JMY	junction-mediating and regulatory protein
226353_at	5.09034	down	SPPL2A	signal peptide peptidase-like 2A
226355_at	2.70243	down	WDR51A	WD repeat domain 51A
226374_at	7.00891	down
226385_s_at	2.04008	down	C7orf30	chromosome 7 open reading frame 30
226386_at	2.50029	down	C7orf30	chromosome 7 open reading frame 30
226398_s_at	3.116	down	C10orf4	chromosome 10 open reading frame 4
226409_at	2.10098	down	TBC1D20	TBC1 domain family
226422_at	3.10765	down	ERGIC2	ERGIC and golgi 2
226426_at	3.08045	down	ADNP	activity-dependent neuroprotector homeobox
226430_at	18.4862	down	RELL1	RELT-like 1
226431_at	4.27684	down	FAM117B	family with sequence similarity 117
226440_at	2.22376	down	DUSP22 /// LOC100134371	dual specificity phosphatase 22 /// similar to dual specificity phosphatase 22
226459_at	2.49321	down	PIK3AP1	phosphoinositide-3-kinase adaptor protein 1
226467_at	2.30963	down	TMCO7	transmembrane and coiled-coil domains 7
226468_at	2.42541	down
226485_at	4.0556	down	FLJ20674	hypothetical protein FLJ20674
226496_at	2.7106	down	ZCCHC7	zinc finger
226503_at	2.52936	down	RIF1	RAP1 interacting factor homolog (yeast)
226517_at	2.44565	down	BCAT1	branched chain aminotransferase 1
226521_s_at	2.09216	down	FAM175A	family with sequence similarity 175
226537_at	2.44753	down	HINT3	histidine triad nucleotide binding protein 3
226556_at	3.36367	down
226565_at	3.42045	down	TMEM99	transmembrane protein 99
226568_at	3.00237	down	FAM102B	family with sequence similarity 102
226574_at	2.47085	down	PSPC1	paraspeckle component 1
226600_at	4.87063	down	TMTC3	transmembrane and tetratricopeptide repeat containing 3
226606_s_at	3.57765	down	GTPBP5	GTP binding protein 5 (putative)
226610_at	6.92792	down	CENPV	centromere protein V
226611_s_at	3.98769	down	CENPV	centromere protein V
226620_x_at	2.08961	down	DAZAP1	DAZ associated protein 1
226625_at	4.0974	down	TGFBR3	transforming growth factor
226626_at	2.15802	down	THOC2	THO complex 2
226628_at	6.08474	down	THOC2	THO complex 2
226642_s_at	2.2727	down	NUDCD2	NudC domain containing 2
226657_at	2.99776	down	MGC33894	transcript expressed during hematopoiesis 2
226661_at	3.07355	down	CDCA2	cell division cycle associated 2
226664_at	2.1297	down	TBC1D20	TBC1 domain family
226694_at	3.18848	down	AKAP2 /// PALM2 /// PALM2-AKAP2	A kinase (PRKA) anchor protein 2 /// paralemmin 2 /// PALM2-AKAP2 readthrough transcript
226696_at	2.3067	down	RBBP9	retinoblastoma binding protein 9
226720_at	2.24246	down	PWWP2A	PWWP domain containing 2A
226732_at	3.35875	down	RBM33	RNA binding motif protein 33
226744_at	2.21111	down	METT10D	methyltransferase 10 domain containing
226749_at	3.11785	down	MRPS9	mitochondrial ribosomal protein S9
226750_at	9.95547	down	LARP2	La ribonucleoprotein domain family
226795_at	2.43752	down
226797_at	2.37519	down	MBTD1	mbt domain containing 1
226801_s_at	2.36717	down	AIDA	axin interactor
226842_at	2.16553	down	LOC90110	hypothetical protein LOC90110
226858_at	2.00457	down	CSNK1E	casein kinase 1
226860_at	4.09951	down	TMEM19	transmembrane protein 19
226866_at	3.31318	down	ESCO1	establishment of cohesion 1 homolog 1 (S. cerevisiae)
226867_at	3.74942	down	DENND4C	DENN/MADD domain containing 4C
226892_at	3.95004	down	C10orf12	chromosome 10 open reading frame 12
226896_at	3.3643	down	CHCHD1	coiled-coil-helix-coiled-coil-helix domain containing 1
226908_at	3.66569	down	LRIG3	leucine-rich repeats and immunoglobulin-like domains 3
226911_at	2.02364	down	EGFLAM	EGF-like
226914_at	2.87694	down	ARPC5L	actin related protein 2/3 complex
226915_s_at	2.13212	down	ARPC5L	actin related protein 2/3 complex
226921_at	2.41463	down	UBR1	ubiquitin protein ligase E3 component n-recognin 1
226922_at	2.01562	down	RANBP2	RAN binding protein 2
226955_at	2.02732	down	AFAP1L1	actin filament associated protein 1-like 1
226972_s_at	2.10171	down	CCDC136	coiled-coil domain containing 136
226976_at	3.16531	down	KPNA6	karyopherin alpha 6 (importin alpha 7)
226979_at	2.09842	down	MAP3K2	mitogen-activated protein kinase kinase kinase 2
226996_at	2.77706	down	LCLAT1	lysocardiolipin acyltransferase 1
227006_at	2.81858	down	PPP1R14A	protein phosphatase 1
227013_at	4.06833	down	LATS2	LATS
227017_at	2.5398	down	ERICH1	glutamate-rich 1
227020_at	3.40004	down	YPEL2	yippee-like 2 (Drosophila)
227048_at	12.8526	down	LAMA1	laminin
227054_at	3.21976	down	N6AMT2	N-6 adenine-specific DNA methyltransferase 2 (putative)
227093_at	2.055	down	USP36	Ubiquitin specific peptidase 36
227103_s_at	4.38708	down	ECE2	endothelin converting enzyme 2
227110_at	2.00646	down	HNRNPC	heterogeneous nuclear ribonucleoprotein C (C1/C2)
227141_at	2.17827	down	TYW3	tRNA-yW synthesizing protein 3 homolog (S. cerevisiae)
227180_at	5.82067	down	ELOVL7	ELOVL family member 7
227187_at	3.24601	down	CBLL1	Cas-Br-M (murine) ecotropic retroviral transforming sequence-like 1
227196_at	5.26606	down	RHPN2	rhophilin
227200_at	2.21708	down
227208_at	2.6344	down	CCDC84	coiled-coil domain containing 84
227220_at	2.51832	down	NFXL1	nuclear transcription factor
227237_x_at	3.21297	down	ATAD3B /// LOC732419	ATPase family
227239_at	2.14162	down	FAM126A	family with sequence similarity 126
227268_at	2.22294	down	RNFT1	ring finger protein
227280_s_at	2.2788	down	CCNYL1	cyclin Y-like 1
227284_at	2.36221	down	ZNF766	zinc finger protein 766
227291_s_at	2.54523	down	BOLA3	bolA homolog 3 (E. coli)
227305_s_at	6.39228	down	SMCR8	Smith-Magenis syndrome chromosome region
227306_at	2.24664	down
227356_at	11.2447	down
227386_s_at	2.39351	down	TMEM200B	transmembrane protein 200B
227421_at	4.75294	down	C21orf57	chromosome 21 open reading frame 57
227447_at	4.40862	down	SKIV2L2	superkiller viralicidic activity 2-like 2 (S. cerevisiae)
227463_at	2.28864	down	ACE	angiotensin I converting enzyme (peptidyl-dipeptidase A) 1
227480_at	6.06239	down	SUSD2	sushi domain containing 2
227481_at	2.14986	down	CNKSR3	CNKSR family member 3
227482_at	2.0446	down	ADCK1	aarF domain containing kinase 1
[truncated: 2,193 more rows]

## Sheet: human MvB
The regulated genes from Morula to Blastocyst of human
Probe Set ID	Fold change([M] vs [B])	Regulation([M] vs [B])	Gene Symbol	Gene Title
AFFX-HUMISGF3A/M97935_3_at	2.02229	down	STAT1	signal transducer and activator of transcription 1
AFFX-HUMGAPDH/M33197_5_at	3.51501	down	GAPDH	glyceraldehyde-3-phosphate dehydrogenase
AFFX-HUMGAPDH/M33197_M_at	3.02471	down	GAPDH	glyceraldehyde-3-phosphate dehydrogenase
AFFX-HUMGAPDH/M33197_3_at	2.27877	down	GAPDH	glyceraldehyde-3-phosphate dehydrogenase
AFFX-HSAC07/X00351_M_at	2.63064	down	ACTB	actin
AFFX-HSAC07/X00351_3_at	2.48636	down	ACTB	actin
200015_s_at	3.13564	down	2004-09-02	septin 2
200057_s_at	2.10054	down	NONO	non-POU domain containing
200067_x_at	2.00845	down	SNX3	sorting nexin 3
200068_s_at	2.62001	down	CANX	calnexin
200093_s_at	2.31619	down	HINT1	histidine triad nucleotide binding protein 1
200598_s_at	2.42004	down	HSP90B1	heat shock protein 90kDa beta (Grp94)
200599_s_at	5.21568	down	HSP90B1	heat shock protein 90kDa beta (Grp94)
200606_at	5.38861	down	DSP	desmoplakin
200609_s_at	2.45998	down	WDR1	WD repeat domain 1
200614_at	2.59551	down	CLTC	clathrin
200625_s_at	2.06145	down	CAP1	CAP
200632_s_at	3.28591	down	NDRG1	N-myc downstream regulated 1
200636_s_at	4.17435	down	PTPRF	protein tyrosine phosphatase
200639_s_at	2.35232	down	YWHAZ	tyrosine 3-monooxygenase/tryptophan 5-monooxygenase activation protein
200640_at	3.01935	down	YWHAZ	tyrosine 3-monooxygenase/tryptophan 5-monooxygenase activation protein
200645_at	2.78048	down	GABARAP	GABA(A) receptor-associated protein
200653_s_at	2.04398	down	CALM1 /// CALM2 /// CALM3	calmodulin 1 (phosphorylase kinase
200655_s_at	4.04179	down	CALM1 /// CALM2 /// CALM3	calmodulin 1 (phosphorylase kinase
200665_s_at	2.77859	down	SPARC	secreted protein
200675_at	4.01408	down	CD81	CD81 molecule
200677_at	2.05958	down	PTTG1IP	pituitary tumor-transforming 1 interacting protein
200690_at	2.60846	down	HSPA9	heat shock 70kDa protein 9 (mortalin)
200698_at	2.06594	down	KDELR2	KDEL (Lys-Asp-Glu-Leu) endoplasmic reticulum protein retention receptor 2
200699_at	2.4977	down	KDELR2	KDEL (Lys-Asp-Glu-Leu) endoplasmic reticulum protein retention receptor 2
200708_at	3.7185	down	GOT2	glutamic-oxaloacetic transaminase 2
200710_at	2.90833	down	ACADVL	acyl-Coenzyme A dehydrogenase
200719_at	2.03815	down	SKP1	S-phase kinase-associated protein 1
200729_s_at	2.10494	down	ACTR2	ARP2 actin-related protein 2 homolog (yeast)
200742_s_at	2.32854	down	TPP1	tripeptidyl peptidase I
200743_s_at	2.30284	down	TPP1	tripeptidyl peptidase I
200748_s_at	2.79738	down	FTH1	ferritin
200770_s_at	2.25347	down	LAMC1	laminin
200771_at	10.0255	down	LAMC1	laminin
200774_at	4.19094	down	FAM120A	family with sequence similarity 120A
200780_x_at	3.75595	down	GNAS	GNAS complex locus
200791_s_at	3.1445	down	IQGAP1	IQ motif containing GTPase activating protein 1
200799_at	2.86991	down	HSPA1A /// HSPA1B	heat shock 70kDa protein 1A /// heat shock 70kDa protein 1B
200801_x_at	2.24561	down	ACTB	actin
200804_at	2.1519	down	TMBIM6	transmembrane BAX inhibitor motif containing 6
200806_s_at	4.57632	down	HSPD1	heat shock 60kDa protein 1 (chaperonin)
200807_s_at	3.79703	down	HSPD1	heat shock 60kDa protein 1 (chaperonin)
200816_s_at	3.60457	down	PAFAH1B1	platelet-activating factor acetylhydrolase
200818_at	2.59922	down	ATP5O	ATP synthase
200821_at	15.8544	down	LAMP2	lysosomal-associated membrane protein 2
200822_x_at	2.4282	down	TPI1	triosephosphate isomerase 1
200824_at	5.09666	down	GSTP1	glutathione S-transferase pi 1
200832_s_at	3.60471	down	SCD	stearoyl-CoA desaturase (delta-9-desaturase)
200843_s_at	2.29345	down	EPRS	glutamyl-prolyl-tRNA synthetase
200844_s_at	3.27329	down	PRDX6	peroxiredoxin 6
200845_s_at	2.66366	down	PRDX6	peroxiredoxin 6
200849_s_at	3.84507	down	AHCYL1	S-adenosylhomocysteine hydrolase-like 1
200850_s_at	3.02639	down	AHCYL1	S-adenosylhomocysteine hydrolase-like 1
200862_at	2.65131	down	DHCR24	24-dehydrocholesterol reductase
200864_s_at	3.23831	down	RAB11A	RAB11A
200872_at	3.70714	down	S100A10	S100 calcium binding protein A10
200887_s_at	2.54818	down	STAT1	signal transducer and activator of transcription 1
200891_s_at	2.14246	down	SSR1	signal sequence receptor
200897_s_at	14.1077	down	PALLD	palladin
200907_s_at	2.63038	down	PALLD	palladin
200911_s_at	3.57484	down	TACC1	transforming
200915_x_at	2.28001	down	KTN1	kinectin 1 (kinesin receptor)
200916_at	2.83929	down	TAGLN2	transgelin 2
200921_s_at	2.70053	down	BTG1	B-cell translocation gene 1
200941_at	2.29508	down	HSBP1	heat shock factor binding protein 1
200958_s_at	2.50178	down	SDCBP	syndecan binding protein (syntenin)
200969_at	2.94644	down	SERP1	stress-associated endoplasmic reticulum protein 1
200970_s_at	4.00201	down	SERP1	stress-associated endoplasmic reticulum protein 1
200975_at	3.33384	down	PPT1	palmitoyl-protein thioesterase 1
200979_at	3.42198	down	PDHA1	pyruvate dehydrogenase (lipoamide) alpha 1
200981_x_at	3.32163	down	GNAS	GNAS complex locus
200982_s_at	5.19666	down	ANXA6	annexin A6
200995_at	2.67121	down	IPO7	importin 7
201003_x_at	2.37367	down	RNPEP /// TMEM189 /// TMEM189-UBE2V1 /// UBE2V1 /// UBE2V1P2	arginyl aminopeptidase (aminopeptidase B) /// transmembrane protein 189 /// TMEM189-UBE2V1 readthrough transcript /// ubiquitin-conjugating enzyme E2 variant 1 /// ubiquitin-conjugating enzyme E2 variant 1 pseudogene 2
201013_s_at	6.51288	down	PAICS	phosphoribosylaminoimidazole carboxylase
201014_s_at	2.52181	down	PAICS	phosphoribosylaminoimidazole carboxylase
201015_s_at	2.09683	down	JUP	junction plakoglobin
201017_at	3.18896	down	EIF1AX	eukaryotic translation initiation factor 1A
201018_at	3.24251	down	EIF1AX	eukaryotic translation initiation factor 1A
201022_s_at	3.84347	down	DSTN	destrin (actin depolymerizing factor)
201036_s_at	4.49427	down	HADH	hydroxyacyl-Coenzyme A dehydrogenase
201038_s_at	2.93752	down	ANP32A	Cerebellar leucine rich acidic nuclear protein (LANP)
201051_at	2.12531	down	ANP32A	acidic (leucine-rich) nuclear phosphoprotein 32 family
201059_at	3.05659	down	CTTN	cortactin
201063_at	11.0863	down	RCN1	reticulocalbin 1
201065_s_at	2.26857	down	GTF2I /// GTF2IP1 /// LOC100093631	general transcription factor II
201066_at	4.66049	down	CYC1	cytochrome c-1
201084_s_at	3.24301	down	BCLAF1	BCL2-associated transcription factor 1
201097_s_at	3.16297	down	ARF4	ADP-ribosylation factor 4
201111_at	2.21428	down	CSE1L	CSE1 chromosome segregation 1-like (yeast)
201121_s_at	3.53039	down	PGRMC1	progesterone receptor membrane component 1
201128_s_at	3.12131	down	ACLY	ATP citrate lyase
201131_s_at	2.83795	down	CDH1	cadherin 1
201135_at	5.92586	down	ECHS1	enoyl Coenzyme A hydratase
201146_at	2.19807	down	NFE2L2	nuclear factor (erythroid-derived 2)-like 2
201193_at	2.73729	down	IDH1	isocitrate dehydrogenase 1 (NADP+)
201195_s_at	4.49619	down	SLC7A5	solute carrier family 7 (cationic amino acid transporter
201201_at	3.59092	down	CSTB	cystatin B (stefin B)
201215_at	2.11958	down	PLS3	plastin 3 (T isoform)
201218_at	3.30156	down	CTBP2	C-terminal binding protein 2
201219_at	2.97672	down	CTBP2	C-terminal binding protein 2
201223_s_at	2.01239	down	RAD23B	RAD23 homolog B (S. cerevisiae)
201230_s_at	2.52782	down	ARIH2	ariadne homolog 2 (Drosophila)
201237_at	2.64535	down	CAPZA2	capping protein (actin filament) muscle Z-line
201238_s_at	3.93509	down	CAPZA2	capping protein (actin filament) muscle Z-line
201240_s_at	2.43856	down	LOC653566 /// SPCS2	signal peptidase complex subunit 2 homolog pseudogene /// signal peptidase complex subunit 2 homolog (S. cerevisiae)
201243_s_at	2.67916	down	ATP1B1	ATPase
201249_at	3.13991	down	SLC2A1	solute carrier family 2 (facilitated glucose transporter)
201250_s_at	11.5331	down	SLC2A1	solute carrier family 2 (facilitated glucose transporter)
201260_s_at	2.78732	down	SYPL1	synaptophysin-like 1
201263_at	5.97675	down	TARS	threonyl-tRNA synthetase
201275_at	4.11043	down	FDPS	farnesyl diphosphate synthase (farnesyl pyrophosphate synthetase
201278_at	6.36679	down	DAB2	disabled homolog 2
201279_s_at	2.90206	down	DAB2	disabled homolog 2
201280_s_at	4.35858	down	DAB2	disabled homolog 2
201289_at	2.07432	down	CYR61	cysteine-rich
201304_at	2.99143	down	NDUFA5	NADH dehydrogenase (ubiquinone) 1 alpha subcomplex
201315_x_at	7.39608	down	IFITM2	interferon induced transmembrane protein 2 (1-8D)
201322_at	3.08601	down	ATP5B	ATP synthase
201334_s_at	2.74261	down	ARHGEF12	Rho guanine nucleotide exchange factor (GEF) 12
201339_s_at	2.34585	down	SCP2	sterol carrier protein 2
201347_x_at	2.6186	down	GRHPR	glyoxylate reductase/hydroxypyruvate reductase
201349_at	2.14339	down	SLC9A3R1	solute carrier family 9 (sodium/hydrogen exchanger)
201352_at	2.19841	down	YME1L1	YME1-like 1 (S. cerevisiae)
201366_at	4.41265	down	ANXA7	annexin A7
201368_at	2.03589	down	ZFP36L2	zinc finger protein 36
201398_s_at	4.39584	down	TRAM1	translocation associated membrane protein 1
201403_s_at	2.72857	down	MGST3	microsomal glutathione S-transferase 3
201407_s_at	3.55615	down	PPP1CB	protein phosphatase 1
201409_s_at	2.80407	down	PPP1CB	protein phosphatase 1
201410_at	2.34623	down	PLEKHB2	pleckstrin homology domain containing
201413_at	12.2209	down	HSD17B4	hydroxysteroid (17-beta) dehydrogenase 4
201417_at	2.62421	down	SOX4	SRY (sex determining region Y)-box 4
201424_s_at	3.82717	down	CUL4A	cullin 4A
201425_at	5.86205	down	ALDH2	aldehyde dehydrogenase 2 family (mitochondrial)
201427_s_at	13.1035	down	SEPP1	selenoprotein P
201428_at	3.82051	down	CLDN4	claudin 4
201436_at	2.17522	down	EIF4E	eukaryotic translation initiation factor 4E
201445_at	2.93285	down	CNN3	calponin 3
201448_at	2.58267	down	TIA1	TIA1 cytotoxic granule-associated RNA binding protein
201455_s_at	2.07515	down	NPEPPS	aminopeptidase puromycin sensitive
201463_s_at	3.13547	down	LOC100133665 /// TALDO1	similar to transaldolase /// transaldolase 1
201467_s_at	11.3618	down	NQO1	NAD(P)H dehydrogenase
201468_s_at	22.995	down	NQO1	NAD(P)H dehydrogenase
201470_at	5.07546	down	GSTO1	glutathione S-transferase omega 1
201471_s_at	2.41122	down	SQSTM1	sequestosome 1
201485_s_at	3.77178	down	RCN2	reticulocalbin 2
201486_at	9.18774	down	RCN2	reticulocalbin 2
201503_at	3.3573	down	G3BP1	GTPase activating protein (SH3 domain) binding protein 1
201505_at	6.16683	down	LAMB1	laminin
201535_at	3.54562	down	UBL3	ubiquitin-like 3
201542_at	2.14435	down	SAR1A	SAR1 homolog A (S. cerevisiae)
201560_at	4.1953	down	CLIC4	chloride intracellular channel 4
201581_at	2.08501	down	TXNDC13	thioredoxin domain containing 13
201582_at	2.40321	down	SEC23B	Sec23 homolog B (S. cerevisiae)
201589_at	2.21105	down	SMC1A	structural maintenance of chromosomes 1A
201590_x_at	6.50125	down	ANXA2	annexin A2
201594_s_at	2.50649	down	PPP4R1	protein phosphatase 4
201596_x_at	6.23431	down	KRT18	keratin 18
201599_at	4.53492	down	OAT	ornithine aminotransferase (gyrate atrophy)
201601_x_at	2.35984	down	IFITM1	interferon induced transmembrane protein 1 (9-27)
201622_at	2.02217	down	SND1	staphylococcal nuclease and tudor domain containing 1
201624_at	3.44198	down	DARS	aspartyl-tRNA synthetase
201626_at	6.17152	down	INSIG1	insulin induced gene 1
201650_at	18.3108	down	JUP /// KRT19	junction plakoglobin /// keratin 19
201651_s_at	2.01079	down	PACSIN2	protein kinase C and casein kinase substrate in neurons 2
201656_at	4.68028	down	ITGA6	integrin
201660_at	3.92867	down	ACSL3	Acyl-CoA synthetase long-chain family member 3
201661_s_at	3.29322	down	ACSL3	acyl-CoA synthetase long-chain family member 3
201669_s_at	2.0846	down	MARCKS	myristoylated alanine-rich protein kinase C substrate
201681_s_at	5.09803	down	DLG5	discs
201689_s_at	2.70765	down	TPD52	tumor protein D52
201690_s_at	4.8435	down	TPD52	tumor protein D52
201705_at	2.60701	down	PSMD7	proteasome (prosome
201726_at	4.23039	down	ELAVL1	ELAV (embryonic lethal
201745_at	2.50541	down	TWF1	twinfilin
201778_s_at	2.05894	down	KIAA0494	KIAA0494
201786_s_at	2.45353	down	ADAR	adenosine deaminase
201790_s_at	3.4422	down	DHCR7	7-dehydrocholesterol reductase
201791_s_at	7.78547	down	DHCR7	7-dehydrocholesterol reductase
201798_s_at	22.8649	down	MYOF	myoferlin
201807_at	2.46275	down	VPS26A	vacuolar protein sorting 26 homolog A (S. pombe)
201811_x_at	12.095	down	SH3BP5	SH3-domain binding protein 5 (BTK-associated)
201814_at	2.77128	down	TBC1D5	TBC1 domain family
201824_at	3.98454	down	RNF14	ring finger protein 14
201832_s_at	2.38161	down	USO1	USO1 homolog
201839_s_at	13.8663	down	EPCAM	epithelial cell adhesion molecule
201862_s_at	4.47348	down	LRRFIP1	leucine rich repeat (in FLII) interacting protein 1
201873_s_at	2.0936	down	ABCE1	ATP-binding cassette
201874_at	3.81067	down	MPZL1	myelin protein zero-like 1
201875_s_at	2.34067	down	MPZL1	myelin protein zero-like 1
201880_at	2.1228	down	ARIH1	ariadne homolog
201883_s_at	2.30212	down	B4GALT1	UDP-Gal:betaGlcNAc beta 1
201889_at	11.1961	down	FAM3C	family with sequence similarity 3
201892_s_at	2.33481	down	IMPDH2	IMP (inosine monophosphate) dehydrogenase 2
201898_s_at	2.90979	down	UBE2A	ubiquitin-conjugating enzyme E2A (RAD6 homolog)
201899_s_at	7.16146	down	UBE2A	ubiquitin-conjugating enzyme E2A (RAD6 homolog)
201905_s_at	2.02277	down	CTDSPL	CTD (carboxy-terminal domain
201908_at	2.45466	down	DVL3	dishevelled
201910_at	2.21094	down	FARP1	FERM
201911_s_at	6.51717	down	FARP1	FERM
201916_s_at	4.11572	down	SEC63	SEC63 homolog (S. cerevisiae)
201919_at	2.25886	down	SLC25A36	solute carrier family 25
201921_at	4.89842	down	GNG10	guanine nucleotide binding protein (G protein)
201925_s_at	10.8819	down	CD55	CD55 molecule
201926_s_at	6.34826	down	CD55	CD55 molecule
201928_at	3.65786	down	PKP4	plakophilin 4
201931_at	3.0493	down	ETFA	electron-transfer-flavoprotein
201944_at	3.23338	down	HEXB	hexosaminidase B (beta polypeptide)
201968_s_at	6.97388	down	PGM1	phosphoglucomutase 1
201972_at	3.28177	down	ATP6V1A	ATPase
201975_at	2.14233	down	CLIP1	CAP-GLY domain containing linker protein 1
201987_at	2.23719	down	MED13	mediator complex subunit 13
201989_s_at	2.37003	down	CREBL2	cAMP responsive element binding protein-like 2
201990_s_at	2.9306	down	CREBL2	cAMP responsive element binding protein-like 2
201996_s_at	2.46499	down	SPEN	spen homolog
201997_s_at	2.61538	down	SPEN	spen homolog
202003_s_at	2.40257	down	ACAA2	acetyl-Coenzyme A acyltransferase 2
202007_at	26.7654	down	NID1	nidogen 1
202011_at	4.68946	down	TJP1	tight junction protein 1 (zona occludens 1)
202013_s_at	2.39443	down	EXT2	exostoses (multiple) 2
202023_at	4.6507	down	EFNA1	ephrin-A1
202043_s_at	2.49986	down	SMS	spermine synthase
202052_s_at	10.619	down	RAI14	retinoic acid induced 14
202054_s_at	2.23177	down	ALDH3A2	aldehyde dehydrogenase 3 family
202068_s_at	5.99393	down	LDLR	low density lipoprotein receptor
202069_s_at	2.03739	down	IDH3A	isocitrate dehydrogenase 3 (NAD+) alpha
202071_at	3.23781	down	SDC4	syndecan 4
202085_at	4.35496	down	TJP2	tight junction protein 2 (zona occludens 2)
202086_at	3.45775	down	MX1	myxovirus (influenza virus) resistance 1
202087_s_at	2.06729	down	CTSL1	cathepsin L1
202090_s_at	2.19551	down	UQCR	ubiquinol-cytochrome c reductase
202108_at	2.16669	down	PEPD	peptidase D
202114_at	2.0718	down	SNX2	sorting nexin 2
202119_s_at	2.06622	down	CPNE3	copine III
202130_at	2.33725	down	RIOK3	RIO kinase 3 (yeast)
202133_at	2.92462	down	WWTR1	WW domain containing transcription regulator 1
202141_s_at	2.75524	down	COPS8	COP9 constitutive photomorphogenic homolog subunit 8 (Arabidopsis)
202142_at	2.04691	down	COPS8	COP9 constitutive photomorphogenic homolog subunit 8 (Arabidopsis)
202163_s_at	2.13698	down	CNOT8	CCR4-NOT transcription complex
202169_s_at	4.30806	down	AASDHPPT	aminoadipate-semialdehyde dehydrogenase-phosphopantetheinyl transferase
202192_s_at	2.07597	down	GAS7	growth arrest-specific 7
202193_at	4.52922	down	LIMK2	LIM domain kinase 2
202200_s_at	2.50193	down	SRPK1	SFRS protein kinase 1
202217_at	3.02517	down	C21orf33	chromosome 21 open reading frame 33
202265_at	2.81428	down	BMI1	BMI1 polycomb ring finger oncogene
202277_at	2.58296	down	SPTLC1	serine palmitoyltransferase
202286_s_at	86.8529	down	TACSTD2	tumor-associated calcium signal transducer 2
202293_at	2.6816	down	STAG1	stromal antigen 1
202294_at	2.16551	down	STAG1	stromal antigen 1
202304_at	2.18246	down	FNDC3A	fibronectin type III domain containing 3A
202309_at	4.39636	down	MTHFD1	methylenetetrahydrofolate dehydrogenase (NADP+ dependent) 1
202314_at	11.4883	down	CYP51A1	cytochrome P450
202336_s_at	2.66668	down	PAM	peptidylglycine alpha-amidating monooxygenase
202341_s_at	2.45901	down	TRIM2	tripartite motif-containing 2
202342_s_at	2.35103	down	TRIM2	tripartite motif-containing 2
202345_s_at	9.50772	down	FABP5 /// FABP5L2 /// FABP5L7	fatty acid binding protein 5 (psoriasis-associated) /// fatty acid binding protein 5-like 2 /// fatty acid binding protein 5-like 7
202353_s_at	4.42085	down	PSMD12	proteasome (prosome
202370_s_at	3.7725	down	CBFB	core-binding factor
202381_at	8.14954	down	ADAM9	ADAM metallopeptidase domain 9 (meltrin gamma)
202393_s_at	2.34793	down	KLF10	Kruppel-like factor 10
202419_at	2.34102	down	KDSR	3-ketodihydrosphingosine reductase
202421_at	3.69391	down	IGSF3	immunoglobulin superfamily
202428_x_at	2.26173	down	DBI	diazepam binding inhibitor (GABA receptor modulator
202437_s_at	4.30861	down	CYP1B1	cytochrome P450
202446_s_at	3.35609	down	PLSCR1	phospholipid scramblase 1
202468_s_at	3.33208	down	CTNNAL1	catenin (cadherin-associated protein)
202475_at	3.00963	down	TMEM147	transmembrane protein 147
202491_s_at	2.20085	down	IKBKAP	inhibitor of kappa light polypeptide gene enhancer in B-cells
202502_at	13.1568	down	ACADM	acyl-Coenzyme A dehydrogenase
202503_s_at	14.1447	down	KIAA0101	KIAA0101
202514_at	3.38415	down	DLG1	discs
202515_at	4.93762	down	DLG1	discs
202530_at	3.31344	down	MAPK14	mitogen-activated protein kinase 14
202536_at	3.02261	down	CHMP2B	chromatin modifying protein 2B
202539_s_at	3.66494	down	HMGCR	3-hydroxy-3-methylglutaryl-Coenzyme A reductase
202540_s_at	4.50695	down	HMGCR	3-hydroxy-3-methylglutaryl-Coenzyme A reductase
202541_at	6.89634	down	SCYE1	small inducible cytokine subfamily E
202542_s_at	2.13578	down	SCYE1	small inducible cytokine subfamily E
202544_at	2.13252	down	GMFB	glia maturation factor
202552_s_at	5.20918	down	CRIM1	cysteine rich transmembrane BMP regulator 1 (chordin-like)
202562_s_at	4.16868	down	C14orf1	chromosome 14 open reading frame 1
202581_at	2.7026	down	HSPA1A /// HSPA1B	heat shock 70kDa protein 1A /// heat shock 70kDa protein 1B
202598_at	6.45688	down	S100A13	S100 calcium binding protein A13
202603_at	2.52416	down
202620_s_at	3.83902	down	PLOD2	procollagen-lysine
202625_at	8.92548	down	LYN	v-yes-1 Yamaguchi sarcoma viral related oncogene homolog
202626_s_at	6.68757	down	LYN	v-yes-1 Yamaguchi sarcoma viral related oncogene homolog
202646_s_at	2.13324	down	CSDE1	cold shock domain containing E1
202651_at	2.26343	down	LPGAT1	lysophosphatidylglycerol acyltransferase 1
202657_s_at	3.33874	down	SERTAD2	SERTA domain containing 2
202666_s_at	2.10755	down	ACTL6A	actin-like 6A
202671_s_at	4.51155	down	PDXK	pyridoxal (pyridoxine
202679_at	2.60789	down	NPC1	Niemann-Pick disease
202691_at	2.31266	down	SNRPD1	small nuclear ribonucleoprotein D1 polypeptide 16kDa
202720_at	7.55631	down	TES	testis derived transcript (3 LIM domains)
202735_at	2.07714	down	EBP	emopamil binding protein (sterol isomerase)
202737_s_at	2.0687	down	LSM4	LSM4 homolog
202738_s_at	2.49677	down	PHKB	phosphorylase kinase
202752_x_at	2.25261	down	SLC7A8	solute carrier family 7 (cationic amino acid transporter
202759_s_at	2.28315	down	AKAP2 /// PALM2 /// PALM2-AKAP2	A kinase (PRKA) anchor protein 2 /// paralemmin 2 /// PALM2-AKAP2 readthrough transcript
202769_at	3.89053	down	CCNG2	cyclin G2
202789_at	2.21697	down	PLCG1	phospholipase C
202797_at	3.4209	down	SACM1L	SAC1 suppressor of actin mutations 1-like (yeast)
202800_at	11.4371	down	SLC1A3	solute carrier family 1 (glial high affinity glutamate transporter)
202822_at	2.33916	down	LPP	LIM domain containing preferred translocation partner in lipoma
202831_at	3.57642	down	GPX2	glutathione peroxidase 2 (gastrointestinal)
202832_at	2.97485	down	GCC2	GRIP and coiled-coil domain containing 2
202850_at	2.34154	down	ABCD3	ATP-binding cassette
202888_s_at	4.09507	down	ANPEP	alanyl (membrane) aminopeptidase
202890_at	2.86864	down	MAP7	microtubule-associated protein 7
202903_at	2.59492	down	LSM5	LSM5 homolog
202904_s_at	4.67948	down	LSM5	LSM5 homolog
202907_s_at	2.51579	down	NBN	nibrin
202916_s_at	3.19762	down	FAM20B	family with sequence similarity 20
202922_at	3.04081	down	GCLC	glutamate-cysteine ligase
202923_s_at	3.8771	down	GCLC	glutamate-cysteine ligase
202930_s_at	2.71185	down	SUCLA2	succinate-CoA ligase
202932_at	3.54812	down	YES1	v-yes-1 Yamaguchi sarcoma viral oncogene homolog 1
202933_s_at	3.46303	down	YES1	v-yes-1 Yamaguchi sarcoma viral oncogene homolog 1
202946_s_at	6.93494	down	BTBD3	BTB (POZ) domain containing 3
202949_s_at	5.86852	down	FHL2	four and a half LIM domains 2
202950_at	2.4576	down	CRYZ	crystallin
203002_at	5.12035	down	AMOTL2	angiomotin like 2
203008_x_at	2.28002	down	TXNDC9	thioredoxin domain containing 9
203033_x_at	2.44035	down	FH	fumarate hydratase
203038_at	3.00497	down	PTPRK	protein tyrosine phosphatase
203041_s_at	9.9584	down	LAMP2	lysosomal-associated membrane protein 2
203042_at	10.2116	down	LAMP2	lysosomal-associated membrane protein 2
203049_s_at	3.03022	down	TTC37	tetratricopeptide repeat domain 37
203067_at	2.06757	down	PDHX	pyruvate dehydrogenase complex
203074_at	5.63406	down	ANXA8 /// ANXA8L1 /// ANXA8L2	annexin A8 /// annexin A8-like 1 /// annexin A8-like 2
203075_at	3.11793	down	SMAD2	SMAD family member 2
203097_s_at	2.69339	down	RAPGEF2	Rap guanine nucleotide exchange factor (GEF) 2
203098_at	3.40837	down	CDYL	chromodomain protein
203108_at	16.057	down	GPRC5A	G protein-coupled receptor
203115_at	3.23648	down	FECH	ferrochelatase (protoporphyria)
203116_s_at	3.40322	down	FECH	ferrochelatase (protoporphyria)
203124_s_at	17.0759	down	SLC11A2	solute carrier family 11 (proton-coupled divalent metal ion transporters)
203131_at	2.54712	down	PDGFRA	platelet-derived growth factor receptor
203156_at	2.03736	down	AKAP11	A kinase (PRKA) anchor protein 11
203185_at	2.51549	down	RASSF2	Ras association (RalGDS/AF-6) domain family member 2
203192_at	2.74489	down	ABCB6	ATP-binding cassette
203196_at	5.39574	down	ABCC4	ATP-binding cassette
203200_s_at	2.32514	down	MTRR	5-methyltetrahydrofolate-homocysteine methyltransferase reductase
203209_at	2.6773	down	RFC5	replication factor C (activator 1) 5
203212_s_at	2.51121	down	MTMR2	myotubularin related protein 2
203216_s_at	5.86256	down	MYO6	myosin VI
203218_at	3.93108	down	MAPK9	mitogen-activated protein kinase 9
203221_at	3.54197	down	TLE1	transducin-like enhancer of split 1 (E(sp1) homolog
203222_s_at	2.2042	down	TLE1	transducin-like enhancer of split 1 (E(sp1) homolog
203230_at	2.625	down	DVL1 /// LOC642469	dishevelled
203261_at	2.86263	down	DCTN6	dynactin 6
203284_s_at	3.33591	down	HS2ST1	heparan sulfate 2-O-sulfotransferase 1
203306_s_at	5.77691	down	SLC35A1	solute carrier family 35 (CMP-sialic acid transporter)
203315_at	2.39215	down	NCK2	NCK adaptor protein 2
203336_s_at	2.05531	down	ITGB1BP1	integrin beta 1 binding protein 1
203356_at	3.80592	down	CAPN7	calpain 7
203375_s_at	2.45944	down	TPP2	tripeptidyl peptidase II
203386_at	2.09942	down	TBC1D4	TBC1 domain family
203401_at	3.97189	down	PRPS2	phosphoribosyl pyrophosphate synthetase 2
203416_at	3.83971	down	CD53	CD53 molecule
203420_at	2.56227	down	FAM8A1	family with sequence similarity 8
203430_at	2.28676	down	HEBP2	heme binding protein 2
203439_s_at	2.24829	down	STC2	stanniocalcin 2
203445_s_at	2.31511	down	CTDSP2	CTD (carboxy-terminal domain
203447_at	2.63851	down	PSMD5	proteasome (prosome
203449_s_at	2.05994	down	TERF1	telomeric repeat binding factor (NIMA-interacting) 1
203453_at	2.61274	down	SCNN1A	sodium channel
203474_at	7.52122	down	IQGAP2	IQ motif containing GTPase activating protein 2
203478_at	2.36226	down	NDUFC1	NADH dehydrogenase (ubiquinone) 1
203510_at	2.10736	down	MET	met proto-oncogene (hepatocyte growth factor receptor)
203531_at	2.36345	down	CUL5	cullin 5
203564_at	2.10269	down	FANCG	Fanconi anemia
203583_at	2.19973	down	UNC50	unc-50 homolog (C. elegans)
203593_at	3.13617	down	CD2AP	CD2-associated protein
203594_at	4.79455	down	RTCD1	RNA terminal phosphate cyclase domain 1
203614_at	2.12052	down	UTP14C	UTP14
203625_x_at	2.98458	down	SKP2	CDNA: FLJ22571 fis
203629_s_at	2.88635	down	COG5	component of oligomeric golgi complex 5
203630_s_at	2.18132	down	COG5	component of oligomeric golgi complex 5
203635_at	2.5306	down	DSCR3	Down syndrome critical region gene 3
203642_s_at	4.35136	down	COBLL1	COBL-like 1
203647_s_at	3.46259	down	FDX1	ferredoxin 1
203665_at	3.02296	down	HMOX1	heme oxygenase (decycling) 1
203672_x_at	2.08906	down	TPMT	thiopurine S-methyltransferase
203693_s_at	2.66875	down	E2F3	E2F transcription factor 3
203743_s_at	19.1415	down	TDG	thymine-DNA glycosylase
203745_at	2.55071	down	HCCS	holocytochrome c synthase (cytochrome c heme-lyase)
203767_s_at	33.9522	down	STS	steroid sulfatase (microsomal)
203769_s_at	3.91335	down	STS	steroid sulfatase (microsomal)
203770_s_at	3.58729	down	STS	steroid sulfatase (microsomal)
203775_at	12.179	down	SLC25A13	solute carrier family 25
203778_at	2.79744	down	MANBA	mannosidase
203786_s_at	4.86364	down	TPD52L1	tumor protein D52-like 1
203790_s_at	2.58516	down	HRSP12	heat-responsive protein 12
203791_at	3.19426	down	DMXL1	Dmx-like 1
203814_s_at	2.91151	down	NQO2	NAD(P)H dehydrogenase
203820_s_at	6.4746	down	IGF2BP3	insulin-like growth factor 2 mRNA binding protein 3
203830_at	2.18576	down	C17orf75	chromosome 17 open reading frame 75
203853_s_at	5.14439	down	GAB2	GRB2-associated binding protein 2
203865_s_at	2.45973	down	ADARB1	adenosine deaminase
203881_s_at	2.39995	down	DMD	dystrophin
203909_at	2.14905	down	SLC9A6	solute carrier family 9 (sodium/hydrogen exchanger)
203910_at	4.28033	down	ARHGAP29	Rho GTPase activating protein 29
203913_s_at	4.2882	down	HPGD	hydroxyprostaglandin dehydrogenase 15-(NAD)
203914_x_at	4.10847	down	HPGD	hydroxyprostaglandin dehydrogenase 15-(NAD)
203925_at	17.758	down	GCLM	glutamate-cysteine ligase
203935_at	2.92993	down	ACVR1	activin A receptor
203963_at	2.07222	down	CA12	carbonic anhydrase XII
203964_at	6.92123	down	NMI	N-myc (and STAT) interactor
203971_at	2.54676	down	SLC31A1	solute carrier family 31 (copper transporters)
203988_s_at	3.47768	down	FUT8	fucosyltransferase 8 (alpha (1
204005_s_at	4.07971	down	PAWR	PRKC
204039_at	2.04301	down	CEBPA	CCAAT/enhancer binding protein (C/EBP)
204044_at	3.46158	down	QPRT	quinolinate phosphoribosyltransferase
204049_s_at	2.21696	down	PHACTR2	phosphatase and actin regulator 2
204059_s_at	2.13499	down	ME1	malic enzyme 1
204068_at	2.69225	down	STK3	serine/threonine kinase 3 (STE20 homolog
204084_s_at	5.09281	down	CLN5	ceroid-lipofuscinosis
204119_s_at	9.88102	down	ADK	adenosine kinase
204120_s_at	4.78298	down	ADK	adenosine kinase
204141_at	2.98317	down	TUBB2A	tubulin
204142_at	3.68264	down	ENOSF1	enolase superfamily member 1
204143_s_at	2.92739	down	ENOSF1	enolase superfamily member 1
204185_x_at	2.48939	down	PPID	peptidylprolyl isomerase D
204186_s_at	2.25065	down	PPID	peptidylprolyl isomerase D
204194_at	2.05868	down	BACH1	BTB and CNC homology 1
204199_at	2.13151	down	RALGPS1	Ral GEF with PH domain and SH3 binding motif 1
204224_s_at	7.41846	down	GCH1	GTP cyclohydrolase 1
204228_at	2.13797	down	PPIH	peptidylprolyl isomerase H (cyclophilin H)
204235_s_at	2.09687	down	GULP1	GULP
204237_at	7.48035	down	GULP1	GULP
204264_at	3.04488	down	CPT2	carnitine palmitoyltransferase II
204304_s_at	3.78708	down	PROM1	prominin 1
204342_at	2.74334	down	SLC25A24	solute carrier family 25 (mitochondrial carrier; phosphate carrier)
204347_at	2.36814	down	AK3L1 /// AK3L2	adenylate kinase 3-like 1 /// adenylate kinase 3-like 2
204351_at	25.5022	down	S100P	S100 calcium binding protein P
204363_at	3.29933	down	F3	coagulation factor III (thromboplastin
204364_s_at	2.52527	down	REEP1	receptor accessory protein 1
204365_s_at	6.74382	down	REEP1	receptor accessory protein 1
204372_s_at	2.2818	down	KHSRP	KH-type splicing regulatory protein
204400_at	2.54561	down	EFS	embryonal Fyn-associated substrate
204407_at	2.37014	down	TTF2	transcription termination factor
204409_s_at	4.24231	down	EIF1AY	eukaryotic translation initiation factor 1A
204437_s_at	6.20138	down	FOLR1	folate receptor 1 (adult)
204444_at	2.8097	down	KIF11	kinesin family member 11
204446_s_at	2.45083	down	ALOX5	arachidonate 5-lipoxygenase
204465_s_at	6.04351	down	INA	internexin neuronal intermediate filament protein
204497_at	2.3501	down	ADCY9	adenylate cyclase 9
204517_at	4.0061	down	PPIC	peptidylprolyl isomerase C (cyclophilin C)
204588_s_at	2.68933	down	SLC7A7	solute carrier family 7 (cationic amino acid transporter
204615_x_at	3.94411	down	IDI1	isopentenyl-diphosphate delta isomerase 1
204624_at	2.2137	down	ATP7B	ATPase
204653_at	4.85038	down	TFAP2A	transcription factor AP-2 alpha (activating enhancer binding protein 2 alpha)
204664_at	3.06855	down	ALPP	alkaline phosphatase
204671_s_at	11.1149	down	ANKRD6	ankyrin repeat domain 6
204672_s_at	2.43797	down	ANKRD6	ankyrin repeat domain 6
204675_at	4.06735	down	SRD5A1	steroid-5-alpha-reductase
204679_at	3.31664	down	KCNK1	potassium channel
204702_s_at	2.85248	down	NFE2L3	nuclear factor (erythroid-derived 2)-like 3
204720_s_at	13.7287	down	DNAJC6	DnaJ (Hsp40) homolog
204731_at	3.19978	down	TGFBR3	transforming growth factor
204790_at	4.7732	down	SMAD7	SMAD family member 7
204824_at	2.41283	down	ENDOG	endonuclease G
204832_s_at	2.46623	down	BMPR1A	bone morphogenetic protein receptor
204836_at	2.03284	down	GLDC	glycine dehydrogenase (decarboxylating)
204844_at	37.5602	down	ENPEP	glutamyl aminopeptidase (aminopeptidase A)
204845_s_at	3.67771	down	ENPEP	glutamyl aminopeptidase (aminopeptidase A)
204866_at	2.5133	down	PHF16	PHD finger protein 16
204873_at	2.30912	down	PEX1	peroxisomal biogenesis factor 1
204952_at	2.34556	down	LYPD3	LY6/PLAUR domain containing 3
204967_at	3.83282	down	SHROOM2	shroom family member 2
204975_at	5.61053	down	EMP2	epithelial membrane protein 2
204992_s_at	2.70621	down	PFN2	profilin 2
205003_at	2.28647	down	DOCK4	dedicator of cytokinesis 4
205022_s_at	4.19701	down	FOXN3	forkhead box N3
205030_at	4.00197	down	FABP7	fatty acid binding protein 7
205047_s_at	24.8437	down	ASNS	asparagine synthetase
205066_s_at	2.89687	down	ENPP1	ectonucleotide pyrophosphatase/phosphodiesterase 1
205081_at	10.899	down	CRIP1	cysteine-rich protein 1 (intestinal)
205091_x_at	2.36423	down	RECQL	RecQ protein-like (DNA helicase Q1-like)
205111_s_at	3.09915	down	PLCE1	phospholipase C
205126_at	2.06832	down	VRK2	vaccinia related kinase 2
205133_s_at	2.50924	down	HSPE1	heat shock 10kDa protein 1 (chaperonin 10)
205145_s_at	2.68585	down	LOC649851 /// MYL5	similar to Superfast myosin regulatory light chain 2 (MyLC-2) (MYLC2) (Myosin regulatory light chain 5) /// myosin
205191_at	2.65636	down	RP2	retinitis pigmentosa 2 (X-linked recessive)
205194_at	3.41496	down	PSPH	phosphoserine phosphatase
205229_s_at	2.02294	down	COCH	coagulation factor C homolog
205250_s_at	3.06962	down	CEP290	centrosomal protein 290kDa
205260_s_at	2.36267	down	ACYP1	acylphosphatase 1
205289_at	4.76507	down	BMP2	bone morphogenetic protein 2
205316_at	2.21294	down
205324_s_at	2.13485	down	FTSJ1	FtsJ homolog 1 (E. coli)
205328_at	12.5943	down	CLDN10	claudin 10
205353_s_at	4.36301	down	PEBP1	phosphatidylethanolamine binding protein 1
205395_s_at	2.93292	down	MRE11A	MRE11 meiotic recombination 11 homolog A (S. cerevisiae)
205406_s_at	2.42333	down	KHDC1 /// SPA17	KH homology domain containing 1 /// sperm autoantigenic protein 17
205412_at	2.45294	down	ACAT1	acetyl-Coenzyme A acetyltransferase 1
205414_s_at	2.2067	down	RICH2	Rho-type GTPase-activating protein RICH2
205417_s_at	2.63039	down	DAG1	dystroglycan 1 (dystrophin-associated glycoprotein 1)
205442_at	3.16987	down	MFAP3L	microfibrillar-associated protein 3-like
205450_at	9.11937	down	PHKA1	phosphorylase kinase
205463_s_at	2.74752	down	PDGFA	platelet-derived growth factor alpha polypeptide
205523_at	3.66784	down	HAPLN1	hyaluronan and proteoglycan link protein 1
205573_s_at	4.30592	down	SNX7	sorting nexin 7
205625_s_at	2.07261	down	CALB1	calbindin 1
205637_s_at	7.77599	down	SH3GL3	SH3-domain GRB2-like 3
205677_s_at	2.50952	down	DLEU1	deleted in lymphocytic leukemia 1 (non-protein coding)
205691_at	2.25504	down	SYNGR3	synaptogyrin 3
205710_at	29.0905	down	LRP2	low density lipoprotein-related protein 2
205711_x_at	3.20954	down	ATP5C1	ATP synthase
205738_s_at	8.28249	down	FABP3	fatty acid binding protein 3
205768_s_at	2.70132	down	SLC27A2	solute carrier family 27 (fatty acid transporter)
205769_at	3.90044	down	SLC27A2	solute carrier family 27 (fatty acid transporter)
205829_at	26.5418	down	HSD17B1	hydroxysteroid (17-beta) dehydrogenase 1
205909_at	2.16704	down	POLE2	polymerase (DNA directed)
205919_at	2.16543	down	HBE1	hemoglobin
205961_s_at	3.21697	down	PSIP1	PC4 and SFRS1 interacting protein 1
205980_s_at	9.97942	down	ARHGAP8 /// LOC553158 /// PRR5	Rho GTPase activating protein 8 /// PRR5-ARHGAP8 fusion /// proline rich 5 (renal)
206020_at	2.7988	down	SOCS6	suppressor of cytokine signaling 6
206023_at	3.4568	down	NMU	neuromedin U
206102_at	2.50712	down	GINS1	GINS complex subunit 1 (Psf1 homolog)
206200_s_at	2.22062	down	ANXA11	annexin A11
206269_at	2.64516	down	GCM1	glial cells missing homolog 1 (Drosophila)
206286_s_at	5.12278	down	TDGF1 /// TDGF3	teratocarcinoma-derived growth factor 1 /// teratocarcinoma-derived growth factor 3
206385_s_at	2.22528	down	ANK3	ankyrin 3
206414_s_at	5.95109	down	ASAP2	ArfGAP with SH3 domain
206424_at	2.45481	down	CYP26A1	cytochrome P450
206662_at	3.99787	down	GLRX	glutaredoxin (thioltransferase)
206683_at	5.83627	down	ZNF165	zinc finger protein 165
206710_s_at	2.11091	down	EPB41L3	erythrocyte membrane protein band 4.1-like 3
206860_s_at	2.26357	down	FLJ20323	hypothetical protein FLJ20323
206874_s_at	4.76735	down
206875_s_at	5.06655	down	SLK	STE20-like kinase (yeast)
206919_at	2.14612	down	ELK4	ELK4
206953_s_at	3.46035	down	LPHN2	latrophilin 2
206958_s_at	2.28917	down	UPF3A	UPF3 regulator of nonsense transcripts homolog A (yeast)
206976_s_at	4.2003	down	HSPH1	heat shock 105kDa/110kDa protein 1
207071_s_at	4.31174	down	ACO1	aconitase 1
207180_s_at	2.39466	down	HTATIP2	HIV-1 Tat interactive protein 2
207332_s_at	2.52973	down	TFRC	transferrin receptor (p90
207357_s_at	2.9427	down	GALNT10	UDP-N-acetyl-alpha-D-galactosamine:polypeptide N-acetylgalactosaminyltransferase 10 (GalNAc-T10)
207467_x_at	4.92492	down	CAST	calpastatin
207469_s_at	9.17316	down	PIR	pirin (iron-binding nuclear protein)
207717_s_at	4.88921	down	PKP2	plakophilin 2
207721_x_at	2.04611	down	HINT1	histidine triad nucleotide binding protein 1
207760_s_at	3.25841	down	NCOR2	nuclear receptor co-repressor 2
207836_s_at	2.36163	down	RBPMS	RNA binding protein with multiple splicing
207843_x_at	4.99919	down	CYB5A	cytochrome b5 type A (microsomal)
207855_s_at	3.54302	down	CLCC1	chloride channel CLIC-like 1
207980_s_at	2.22241	down	CITED2	Cbp/p300-interacting transactivator
208051_s_at	2.32046	down	PAIP1	poly(A) binding protein interacting protein 1
208073_x_at	3.00318	down	TTC3	tetratricopeptide repeat domain 3
208096_s_at	2.34236	down	COL21A1	collagen
208103_s_at	3.04461	down	ANP32E	acidic (leucine-rich) nuclear phosphoprotein 32 family
208146_s_at	4.00412	down	CPVL	carboxypeptidase
208209_s_at	2.41735	down	C4BPB	complement component 4 binding protein
208264_s_at	2.3101	down	EIF3J	eukaryotic translation initiation factor 3
208296_x_at	4.96049	down	TNFAIP8	tumor necrosis factor
208319_s_at	2.02403	down	RBM3	RNA binding motif (RNP1
208405_s_at	3.2909	down	CD164	CD164 molecule
208613_s_at	3.48966	down	FLNB	filamin B
208614_s_at	2.46344	down	FLNB	filamin B
208617_s_at	2.43734	down	PTP4A2	protein tyrosine phosphatase type IVA
208621_s_at	2.4062	down	EZR	ezrin
208622_s_at	2.45396	down	EZR	ezrin
208623_s_at	5.88753	down	EZR	ezrin
208636_at	5.80133	down	ACTN1	actinin
208638_at	2.71886	down	PDIA6	protein disulfide isomerase family A
208640_at	2.9752	down	RAC1	ras-related C3 botulinum toxin substrate 1 (rho family
208643_s_at	2.1242	down	XRCC5	X-ray repair complementing defective repair in Chinese hamster cells 5 (double-strand-break rejoining)
208647_at	7.84169	down	FDFT1	farnesyl-diphosphate farnesyltransferase 1
208648_at	2.90257	down	VCP	valosin-containing protein
208650_s_at	20.4532	down	CD24	CD24 molecule
208651_x_at	13.6592	down	CD24	CD24 molecule
208659_at	13.4478	down	CLIC1	chloride intracellular channel 1
208666_s_at	2.42057	down	ST13	suppression of tumorigenicity 13 (colon carcinoma) (Hsp70 interacting protein)
208667_s_at	5.931	down	ST13	suppression of tumorigenicity 13 (colon carcinoma) (Hsp70 interacting protein)
208683_at	7.40442	down	CAPN2	calpain 2
208690_s_at	3.0475	down	PDLIM1	PDZ and LIM domain 1
208693_s_at	2.60324	down	GARS	glycyl-tRNA synthetase
208699_x_at	3.78933	down	TKT	transketolase
208700_s_at	4.42081	down	TKT	transketolase
208706_s_at	2.07323	down	EIF5	eukaryotic translation initiation factor 5
208731_at	2.68655	down	RAB2A	RAB2A
208732_at	2.98889	down	RAB2A	Rab2 mRNA
208745_at	2.56941	down	ATP5L	ATP synthase
208754_s_at	5.82444	down	NAP1L1	nucleosome assembly protein 1-like 1
208771_s_at	6.97689	down	LTA4H	leukotriene A4 hydrolase
208780_x_at	2.00088	down	VAPA	VAMP (vesicle-associated membrane protein)-associated protein A
208782_at	3.33244	down	FSTL1	follistatin-like 1
208783_s_at	4.6075	down	CD46	CD46 molecule
208788_at	3.38514	down	ELOVL5	ELOVL family member 5
208796_s_at	2.69502	down	CCNG1	cyclin G1
208798_x_at	2.27055	down	GOLGA8A	golgi autoantigen
208802_at	2.12824	down	SRP72	signal recognition particle 72kDa
208804_s_at	2.3761	down	SFRS6	splicing factor
208813_at	2.67191	down	GOT1	glutamic-oxaloacetic transaminase 1
208816_x_at	4.69527	down	ANXA2P2	annexin A2 pseudogene 2
208819_at	2.75141	down	RAB8A	RAB8A
208826_x_at	2.16455	down	HINT1	histidine triad nucleotide binding protein 1
208839_s_at	2.41382	down	CAND1	cullin-associated and neddylation-dissociated 1
208848_at	3.24787	down	ADH5	alcohol dehydrogenase 5 (class III)
208855_s_at	2.06659	down	STK24	serine/threonine kinase 24 (STE20 homolog
208861_s_at	2.74161	down	ATRX	alpha thalassemia/mental retardation syndrome X-linked (RAD54 homolog
208870_x_at	2.9624	down	ATP5C1	ATP synthase
208873_s_at	5.05668	down	REEP5	receptor accessory protein 5
208877_at	2.72698	down	PAK2	p21 protein (Cdc42/Rac)-activated kinase 2
208881_x_at	3.91432	down	IDI1	isopentenyl-diphosphate delta isomerase 1
208886_at	2.38291	down	H1F0	H1 histone family
208891_at	6.2429	down	DUSP6	dual specificity phosphatase 6
208892_s_at	5.82738	down	DUSP6	dual specificity phosphatase 6
208918_s_at	2.8361	down	NADK	NAD kinase
208919_s_at	2.54177	down	NADK	NAD kinase
208921_s_at	2.96976	down	SRI	sorcin
208939_at	2.33807	down	SEPHS1	selenophosphate synthetase 1
208940_at	2.6945	down	SEPHS1	selenophosphate synthetase 1
208955_at	2.62926	down	DUT	deoxyuridine triphosphatase
208962_s_at	2.13683	down	FADS1	fatty acid desaturase 1
208972_s_at	2.64166	down	ATP5G1	ATP synthase
208986_at	3.57113	down	TCF12	transcription factor 12
208999_at	3.15107	down	2004-09-08	septin 8
209008_x_at	3.60491	down	KRT8	keratin 8
209009_at	2.87537	down	ESD	esterase D/formylglutathione hydrolase
209012_at	2.17187	down	TRIO	triple functional domain (PTPRF interacting)
209025_s_at	3.10886	down	SYNCRIP	synaptotagmin binding
209036_s_at	9.17893	down	MDH2	malate dehydrogenase 2
209045_at	4.25799	down	XPNPEP1	X-prolyl aminopeptidase (aminopeptidase P) 1
209053_s_at	2.1803	down	WHSC1	Wolf-Hirschhorn syndrome candidate 1
209061_at	2.09245	down	NCOA3	nuclear receptor coactivator 3
209064_x_at	2.62289	down	PAIP1	poly(A) binding protein interacting protein 1
209094_at	2.06187	down	DDAH1	dimethylarginine dimethylaminohydrolase 1
209120_at	5.64406	down	NR2F2	nuclear receptor subfamily 2
209129_at	2.13049	down	TRIP6	thyroid hormone receptor interactor 6
209130_at	2.9059	down	SNAP23	synaptosomal-associated protein
209146_at	5.27306	down	SC4MOL	sterol-C4-methyl oxidase-like
209150_s_at	2.07283	down	TM9SF1	transmembrane 9 superfamily member 1
209153_s_at	2.83194	down	TCF3	transcription factor 3 (E2A immunoglobulin enhancer binding factors E12/E47)
209154_at	11.3044	down	TAX1BP3	Tax1 (human T-cell leukemia virus type I) binding protein 3
209218_at	18.7851	down	SQLE	squalene epoxidase
209248_at	2.28269	down	GHITM	growth hormone inducible transmembrane protein
209250_at	4.31043	down	DEGS1	degenerative spermatocyte homolog 1
209262_s_at	3.42352	down	NR2F6	nuclear receptor subfamily 2
209274_s_at	2.65488	down	ISCA1	iron-sulfur cluster assembly 1 homolog (S. cerevisiae)
209297_at	2.0197	down	ITSN1	intersectin 1 (SH3 domain protein)
209298_s_at	2.1912	down	ITSN1	intersectin 1 (SH3 domain protein)
209302_at	2.80229	down	POLR2H	polymerase (RNA) II (DNA directed) polypeptide H
209337_at	3.8962	down	PSIP1	PC4 and SFRS1 interacting protein 1
209343_at	4.32469	down	EFHD1	EF-hand domain family
209344_at	4.13274	down	TPM4	tropomyosin 4
209366_x_at	6.02016	down	CYB5A	cytochrome b5 type A (microsomal)
209369_at	7.91337	down	ANXA3	annexin A3
209377_s_at	6.53377	down	HMGN3	high mobility group nucleosomal binding domain 3
209379_s_at	2.33768	down	KIAA1128	KIAA1128
209389_x_at	2.67769	down	DBI	diazepam binding inhibitor (GABA receptor modulator
209397_at	3.73314	down	ME2	malic enzyme 2
209409_at	2.75841	down	GRB10	growth factor receptor-bound protein 10
209412_at	2.15162	down	TRAPPC10	trafficking protein particle complex 10
209448_at	15.2008	down	HTATIP2	HIV-1 Tat interactive protein 2
209465_x_at	5.66692	down	PTN	pleiotrophin
209466_x_at	2.43957	down	PTN	pleiotrophin
209498_at	2.32626	down	CEACAM1	carcinoembryonic antigen-related cell adhesion molecule 1 (biliary glycoprotein)
209513_s_at	6.12463	down	HSDL2	hydroxysteroid dehydrogenase like 2
209524_at	2.55319	down	HDGFRP3	hepatoma-derived growth factor
209536_s_at	3.75088	down	EHD4	EH-domain containing 4
209563_x_at	3.81039	down	CALM1 /// CALM2 /// CALM3	calmodulin 1 (phosphorylase kinase
209600_s_at	4.09898	down	ACOX1	acyl-Coenzyme A oxidase 1
209602_s_at	7.26972	down	GATA3	GATA binding protein 3
209603_at	11.4956	down	GATA3	GATA binding protein 3
209604_s_at	5.67064	down	GATA3	GATA binding protein 3
209605_at	4.30539	down	TST	thiosulfate sulfurtransferase (rhodanese)
209608_s_at	6.39037	down	ACAT2	acetyl-Coenzyme A acetyltransferase 2
209623_at	5.33272	down	MCCC2	methylcrotonoyl-Coenzyme A carboxylase 2 (beta)
209630_s_at	2.21753	down	FBXW2	F-box and WD repeat domain containing 2
209631_s_at	2.27617	down	GPR37	G protein-coupled receptor 37 (endothelin receptor type B-like)
209649_at	2.25759	down	STAM2	signal transducing adaptor molecule (SH3 domain and ITAM motif) 2
209652_s_at	2.44418	down	PGF	placental growth factor
209666_s_at	2.38302	down	CHUK	conserved helix-loop-helix ubiquitous kinase
209667_at	2.89231	down	CES2	carboxylesterase 2 (intestine
209679_s_at	5.89476	down	LOC57228	small trans-membrane and glycosylated protein
209681_at	17.8536	down	SLC19A2	solute carrier family 19 (thiamine transporter)
209682_at	6.57674	down	CBLB	Cas-Br-M (murine) ecotropic retroviral transforming sequence b
209693_at	2.14986	down	ASTN2	astrotactin 2
209707_at	2.21537	down	PIGK	phosphatidylinositol glycan anchor biosynthesis
209710_at	27.8576	down	GATA2	GATA binding protein 2
209717_at	3.24738	down	EVI5	ecotropic viral integration site 5
209723_at	6.89153	down	SERPINB9	serpin peptidase inhibitor
209735_at	83.7408	down	ABCG2	ATP-binding cassette
209748_at	2.49171	down	SPAST	spastin
209771_x_at	28.5092	down	CD24	CD24 molecule
209772_s_at	2.10211	down	CD24	CD24 molecule
209781_s_at	2.49736	down	KHDRBS3	KH domain containing
209838_at	2.31379	down	COPS2	COP9 constitutive photomorphogenic homolog subunit 2 (Arabidopsis)
209860_s_at	3.02045	down	ANXA7	annexin A7
209891_at	2.54176	down	SPC25	SPC25
209921_at	9.70533	down	SLC7A11	solute carrier family 7
209990_s_at	14.612	down	GABBR2	gamma-aminobutyric acid (GABA) B receptor
210005_at	2.78371	down	GART	phosphoribosylglycinamide formyltransferase
210026_s_at	3.01312	down	CARD10	caspase recruitment domain family
210042_s_at	3.86285	down	CTSZ	cathepsin Z
210111_s_at	4.81336	down	KLHDC10	KIAA0265 gene
210114_at	2.16283	down	INVS	inversin
210208_x_at	2.54599	down	BAT3	HLA-B associated transcript 3
210211_s_at	2.06637	down	HSP90AA1	heat shock protein 90kDa alpha (cytosolic)
210230_at	2.38961	down
210258_at	5.38506	down	RGS13	regulator of G-protein signaling 13
210260_s_at	3.18531	down	TNFAIP8	tumor necrosis factor
210319_x_at	2.70544	down	MSX2	msh homeobox 2
210367_s_at	3.2645	down	PTGES	prostaglandin E synthase
210381_s_at	6.20902	down	CCKBR	cholecystokinin B receptor
210427_x_at	6.53922	down	ANXA2	annexin A2
210519_s_at	27.0654	down	NQO1	NAD(P)H dehydrogenase
210645_s_at	2.78386	down	TTC3	tetratricopeptide repeat domain 3
210757_x_at	2.70447	down	DAB2	disabled homolog 2
210825_s_at	3.12572	down	PEBP1	phosphatidylethanolamine binding protein 1
210835_s_at	2.04245	down	CTBP2	C-terminal binding protein 2
210891_s_at	3.09259	down	GTF2I /// GTF2IP1 /// LOC100093631	general transcription factor II
210950_s_at	6.08336	down	FDFT1	farnesyl-diphosphate farnesyltransferase 1
210968_s_at	2.01038	down	RTN4	reticulon 4
210970_s_at	2.41123	down	IBTK	inhibitor of Bruton agammaglobulinemia tyrosine kinase
210980_s_at	10.8852	down	ASAH1	N-acylsphingosine amidohydrolase (acid ceramidase) 1
210986_s_at	3.50924	down	TPM1	tropomyosin 1 (alpha)
210987_x_at	2.8476	down	TPM1	tropomyosin 1 (alpha)
211042_x_at	2.96271	down	MCAM	melanoma cell adhesion molecule
211067_s_at	2.03732	down	GAS7	growth arrest-specific 7
211070_x_at	2.03194	down	DBI	diazepam binding inhibitor (GABA receptor modulator
211075_s_at	3.57407	down	CD47	CD47 molecule
211137_s_at	3.32796	down	ATP2C1	ATPase
211200_s_at	2.14628	down	EFCAB2	EF-hand calcium binding domain 2
211208_s_at	2.10921	down	CASK	calcium/calmodulin-dependent serine protein kinase (MAGUK family)
211423_s_at	6.40497	down	SC5DL	sterol-C5-desaturase (ERG3 delta-5-desaturase homolog
211452_x_at	2.10449	down	LRRFIP1	leucine rich repeat (in FLII) interacting protein 1
211509_s_at	2.59142	down	RTN4	reticulon 4
211548_s_at	2.9876	down	HPGD	hydroxyprostaglandin dehydrogenase 15-(NAD)
211615_s_at	2.68612	down	LRPPRC	leucine-rich PPR-motif containing
211628_x_at	2.20813	down	FTHP1	ferritin
211651_s_at	4.39682	down	LAMB1	laminin
211684_s_at	3.3631	down	DYNC1I2	dynein
211698_at	2.20513	down	EID1	EP300 interacting inhibitor of differentiation 1
211724_x_at	2.38227	down	FLJ20323	hypothetical protein FLJ20323
211727_s_at	4.36598	down	COX11	COX11 homolog
211733_x_at	4.5875	down	SCP2	sterol carrier protein 2
211737_x_at	4.03297	down	PTN	pleiotrophin
211747_s_at	2.42416	down	LSM5	LSM5 homolog
211758_x_at	2.16705	down	TXNDC9	thioredoxin domain containing 9
211761_s_at	3.04662	down	CACYBP	calcyclin binding protein
211858_x_at	2.89045	down	GNAS	GNAS complex locus
211864_s_at	7.93567	down	MYOF	myoferlin
211928_at	2.51503	down	DYNC1H1	dynein
211929_at	4.77674	down	HNRNPA3	heterogeneous nuclear ribonucleoprotein A3
211953_s_at	4.91507	down	IPO5	importin 5
211962_s_at	2.40807	down	ZFP36L1	zinc finger protein 36
211963_s_at	2.20145	down	ARPC5	actin related protein 2/3 complex
211967_at	2.52299	down	TMEM123	transmembrane protein 123
211968_s_at	3.48094	down	HSP90AA1	heat shock protein 90kDa alpha (cytosolic)
211969_at	2.34182	down	HSP90AA1	heat shock protein 90kDa alpha (cytosolic)
211984_at	3.26396	down	CALM1 /// CALM2 /// CALM3	calmodulin 1 (phosphorylase kinase
211985_s_at	3.10306	down	CALM1 /// CALM2 /// CALM3	calmodulin 1 (phosphorylase kinase
211986_at	6.33467	down	AHNAK	AHNAK nucleoprotein
211987_at	7.91273	down	TOP2B	topoisomerase (DNA) II beta 180kDa
211988_at	2.90505	down	SMARCE1	SWI/SNF related
211998_at	2.21165	down	H3F3A /// H3F3B /// LOC440926	H3 histone
212037_at	2.03139	down	PNN	pinin
212038_s_at	2.31191	down	VDAC1	voltage-dependent anion channel 1
212048_s_at	2.4619	down	YARS	tyrosyl-tRNA synthetase
212057_at	2.26854	down	KIAA0182	KIAA0182
212071_s_at	2.19907	down	SPTBN1	spectrin
212074_at	2.10719	down	UNC84A	unc-84 homolog A (C. elegans)
212077_at	23.9529	down	CALD1	caldesmon 1
212096_s_at	2.18569	down	MTUS1	mitochondrial tumor suppressor 1
212098_at	2.34252	down	LOC151162	hypothetical LOC151162
212115_at	2.83967	down	HN1L	hematological and neurological expressed 1-like
212121_at	2.07825	down	TCTN3	tectonic family member 3
212123_at	2.10068	down	TCTN3	tectonic family member 3
212124_at	3.91047	down	ZMIZ1	zinc finger
212131_at	2.28157	down	LSM14A	LSM14A
212137_at	3.77187	down	LARP1	La ribonucleoprotein domain family
212149_at	5.58198	down	EFR3A	EFR3 homolog A (S. cerevisiae)
212150_at	3.2123	down	EFR3A	EFR3 homolog A (S. cerevisiae)
212160_at	2.0459	down	XPOT	exportin
212179_at	2.3172	down	SFRS18	splicing factor
212186_at	2.07294	down	ACACA	acetyl-Coenzyme A carboxylase alpha
212192_at	2.32157	down	KCTD12	potassium channel tetramerisation domain containing 12
212197_x_at	2.88618	down	MPRIP	myosin phosphatase Rho interacting protein
212203_x_at	4.25662	down	IFITM3	interferon induced transmembrane protein 3 (1-8U)
212209_at	2.09484	down	MED13L	mediator complex subunit 13-like
212230_at	5.11678	down	PPAP2B	phosphatidic acid phosphatase type 2B
212237_at	2.01752	down	ASXL1	additional sex combs like 1 (Drosophila)
212256_at	5.91494	down	GALNT10	UDP-N-acetyl-alpha-D-galactosamine:polypeptide N-acetylgalactosaminyltransferase 10 (GalNAc-T10)
212262_at	2.03755	down	QKI	quaking homolog
212263_at	2.26605	down	QKI	quaking homolog
212265_at	3.06167	down	QKI	quaking homolog
212267_at	2.05301	down	WAPAL	wings apart-like homolog (Drosophila)
212273_x_at	3.384	down	GNAS	GNAS complex locus
212276_at	2.27045	down	LPIN1	lipin 1
212281_s_at	12.2366	down	TMEM97	transmembrane protein 97
212282_at	8.97197	down	TMEM97	transmembrane protein 97
212287_at	2.33185	down	SUZ12	suppressor of zeste 12 homolog (Drosophila)
212296_at	3.02885	down	PSMD14	proteasome (prosome
212297_at	4.17617	down	ATP13A3	ATPase type 13A3
212306_at	2.02538	down	CLASP2	cytoplasmic linker associated protein 2
212320_at	2.4153	down	TUBB	tubulin
212321_at	3.62142	down	SGPL1	sphingosine-1-phosphate lyase 1
212322_at	3.6648	down	SGPL1	sphingosine-1-phosphate lyase 1
212330_at	2.00037	down	TFDP1	transcription factor Dp-1
212334_at	2.33663	down	GNS	glucosamine (N-acetyl)-6-sulfatase
212350_at	3.09205	down	TBC1D1	TBC1 (tre-2/USP6
212355_at	3.34309	down	KIAA0323	KIAA0323
212364_at	2.24782	down	MYO1B	myosin IB
212372_at	8.59484	down	MYH10	myosin
212375_at	2.33547	down	EP400	E1A binding protein p400
212397_at	3.22064	down	RDX	radixin
212410_at	2.05486	down	EFHA1	EF-hand domain family
212428_at	2.12608	down	KIAA0368	KIAA0368
212435_at	3.37239	down	TRIM33	tripartite motif-containing 33
212441_at	3.56799	down	KIAA0232	KIAA0232
212444_at	5.82615	down
212453_at	3.03426	down	KIAA1279	KIAA1279
212457_at	4.39963	down	TFE3	transcription factor binding to IGHM enhancer 3
212465_at	3.1024	down	SETD3	SET domain containing 3
212473_s_at	15.3244	down	MICAL2	microtubule associated monoxygenase
212476_at	3.9725	down	ACAP2	ArfGAP with coiled-coil
212481_s_at	13.8972	down	TPM4	tropomyosin 4
212496_s_at	5.80005	down	JMJD2B	jumonji domain containing 2B
212507_at	2.43466	down	TMEM131	transmembrane protein 131
212509_s_at	5.60354	down	MXRA7	matrix-remodelling associated 7
212522_at	2.50584	down	PDE8A	phosphodiesterase 8A
212526_at	3.14703	down	SPG20	spastic paraplegia 20 (Troyer syndrome)
212536_at	3.02423	down	ATP11B	ATPase
212538_at	4.35496	down	DOCK9	dedicator of cytokinesis 9
212556_at	2.2019	down	SCRIB	scribbled homolog (Drosophila)
212568_s_at	2.15589	down	DLAT	dihydrolipoamide S-acetyltransferase
212572_at	2.16572	down	STK38L	serine/threonine kinase 38 like
212576_at	2.43322	down	MGRN1	mahogunin
212579_at	2.07314	down	SMCHD1	structural maintenance of chromosomes flexible hinge domain containing 1
212581_x_at	2.57355	down	GAPDH	glyceraldehyde-3-phosphate dehydrogenase
212585_at	4.03414	down	OSBPL8	oxysterol binding protein-like 8
212586_at	3.72633	down	CAST	calpastatin
212610_at	2.8306	down	PTPN11	protein tyrosine phosphatase
212611_at	2.27865	down	DTX4	deltex 4 homolog (Drosophila)
212631_at	3.16149	down	STX7	syntaxin 7
212632_at	2.43728	down	STX7	syntaxin 7
212633_at	3.41681	down	KIAA0776	KIAA0776
212635_at	2.21421	down	TNPO1	transportin 1
212636_at	9.33858	down	QKI	quaking homolog
212637_s_at	5.67554	down	WWP1	WW domain containing E3 ubiquitin protein ligase 1
212638_s_at	2.31907	down	WWP1	WW domain containing E3 ubiquitin protein ligase 1
212660_at	2.30515	down	PHF15	PHD finger protein 15
212664_at	2.87171	down	TUBB4	tubulin
212673_at	2.09055	down	METAP1	methionyl aminopeptidase 1
212675_s_at	2.46676	down	CEP68	centrosomal protein 68kDa
212681_at	5.22948	down	EPB41L3	erythrocyte membrane protein band 4.1-like 3
212687_at	5.16032	down	LIMS1	LIM and senescent cell antigen-like domains 1
212690_at	4.78146	down	DDHD2	DDHD domain containing 2
212692_s_at	2.63464	down	LRBA	LPS-responsive vesicle trafficking
212703_at	2.23242	down	TLN2	talin 2
212714_at	2.16628	down	LARP4	La ribonucleoprotein domain family
212721_at	2.56241	down	SFRS12	splicing factor
212731_at	3.07252	down	ANKRD46	ankyrin repeat domain 46
212737_at	7.18162	down	GM2A	GM2 ganglioside activator
212751_at	4.79038	down	UBE2N	ubiquitin-conjugating enzyme E2N (UBC13 homolog
212753_at	3.03369	down	PCGF3	polycomb group ring finger 3
212761_at	8.46953	down	TCF7L2	transcription factor 7-like 2 (T-cell specific
212788_x_at	3.55315	down	FTL	ferritin
212795_at	2.45431	down	KIAA1033	KIAA1033
212798_s_at	2.3511	down	ANKMY2	ankyrin repeat and MYND domain containing 2
212802_s_at	2.2821	down	GAPVD1	GTPase activating protein and VPS9 domains 1
212807_s_at	2.16821	down	SORT1	sortilin 1
212812_at	2.27974	down
212815_at	2.40203	down	ASCC3	activating signal cointegrator 1 complex subunit 3
212824_at	2.10374	down	FUBP3	far upstream element (FUSE) binding protein 3
212842_x_at	2.84353	down	RGPD4 /// RGPD5 /// RGPD6 /// RGPD8	RANBP2-like and GRIP domain containing 4 /// RANBP2-like and GRIP domain containing 5 /// RANBP2-like and GRIP domain containing 6 /// RANBP2-like and GRIP domain containing 8
212848_s_at	2.0134	down	C9orf3	chromosome 9 open reading frame 3
212855_at	2.24701	down	DCUN1D4	DCN1
212875_s_at	3.74636	down	C2CD2	C2 calcium-dependent domain containing 2
212888_at	6.24513	down	DICER1	dicer 1
212900_at	2.41522	down	SEC24A	SEC24 family
212918_at	5.59702	down	RECQL	RecQ protein-like (DNA helicase Q1-like)
212927_at	2.17117	down	SMC5	structural maintenance of chromosomes 5
212930_at	4.86478	down	ATP2B1	ATPase
212934_at	2.7436	down	UBXN2B	UBX domain protein 2B
212944_at	2.02077	down	SLC5A3	solute carrier family 5 (sodium/myo-inositol cotransporter)
212946_at	2.86213	down	KIAA0564	KIAA0564
212964_at	2.56787	down	HIC2	hypermethylated in cancer 2
212973_at	2.73943	down	RPIA	ribose 5-phosphate isomerase A
212977_at	2.07377	down	CXCR7	chemokine (C-X-C motif) receptor 7
212978_at	2.9129	down	LRRC8B	leucine rich repeat containing 8 family
212981_s_at	4.00946	down	FAM115A	family with sequence similarity 115
212984_at	2.89347	down	ATF2	activating transcription factor 2
212987_at	2.87212	down	FBXO9	F-box protein 9
212989_at	6.39495	down	SGMS1	sphingomyelin synthase 1
212993_at	2.77097	down	NACC2	NACC family member 2
213005_s_at	3.97156	down	KANK1	KN motif and ankyrin repeat domains 1
213009_s_at	2.10519	down	TRIM37	tripartite motif-containing 37
213011_s_at	2.874	down	TPI1	triosephosphate isomerase 1
213041_s_at	2.29808	down	ATP5D	ATP synthase
213050_at	6.04288	down	COBL	cordon-bleu homolog (mouse)
213051_at	2.79273	down	ZC3HAV1	zinc finger CCCH-type
213058_at	2.40066	down	TTC28	tetratricopeptide repeat domain 28
213063_at	2.16941	down	ZC3H14	zinc finger CCCH-type containing 14
213064_at	2.13564	down	ZC3H14	zinc finger CCCH-type containing 14
213069_at	3.73505	down	HEG1	HEG homolog 1 (zebrafish)
213070_at	3.5758	down	PIK3C2A	phosphoinositide-3-kinase
213074_at	2.85316	down
213077_at	3.1095	down	YTHDC2	YTH domain containing 2
213083_at	2.05763	down	SLC35D2	solute carrier family 35
213092_x_at	3.30932	down	DNAJC9	DnaJ (Hsp40) homolog
213102_at	5.60716	down	ACTR3	ARP3 actin-related protein 3 homolog (yeast)
213107_at	2.05286	down	TNIK	TRAF2 and NCK interacting kinase
213129_s_at	2.22902	down	GCSH /// LOC730107	glycine cleavage system protein H (aminomethyl carrier) /// similar to Glycine cleavage system H protein
213135_at	3.49505	down	TIAM1	T-cell lymphoma invasion and metastasis 1
213149_at	2.06396	down	DLAT	dihydrolipoamide S-acetyltransferase
213187_x_at	8.70336	down	FTL	ferritin
213239_at	2.58694	down	PIBF1	progesterone immunomodulatory binding factor 1
213251_at	2.75902	down	SMARCA5	HSNF2H
213278_at	2.37766	down	MTMR9	myotubularin related protein 9
213282_at	2.44234	down	APOOL	CDNA FLJ39590 fis
213310_at	2.00314	down	EIF2C2	Eukaryotic translation initiation factor 2C
213318_s_at	2.28093	down	BAT3	HLA-B associated transcript 3
213333_at	2.4352	down	MDH2	malate dehydrogenase 2
213348_at	4.08936	down	CDKN1C	cyclin-dependent kinase inhibitor 1C (p57
213366_x_at	3.04546	down	ATP5C1	ATP synthase
213372_at	4.96959	down	PAQR3	progestin and adipoQ receptor family member III
213398_s_at	2.96503	down	SDR39U1	short chain dehydrogenase/reductase family 39U
213408_s_at	2.29107	down	PI4KA /// PI4KAP1 /// PI4KAP2 /// PI4KAP2	phosphatidylinositol 4-kinase
213412_at	2.27228	down	TJP3	tight junction protein 3 (zona occludens 3)
213413_at	2.20625	down	STON1	stonin 1
213453_x_at	2.74491	down	GAPDH	glyceraldehyde-3-phosphate dehydrogenase
213465_s_at	2.89172	down	PPP1R7	protein phosphatase 1
213478_at	3.45007	down	RP1-21O18.1	kazrin
213485_s_at	3.41824	down	ABCC10	ATP-binding cassette
213501_at	3.37617	down	ACOX1	acyl-Coenzyme A oxidase 1
213503_x_at	6.34389	down	ANXA2	annexin A2
213511_s_at	3.30628	down	MTMR1	myotubularin related protein 1
213518_at	2.08705	down	PRKCI	protein kinase C
213535_s_at	2.19766	down	UBE2I	ubiquitin-conjugating enzyme E2I (UBC9 homolog
213545_x_at	2.21108	down	SNX3	sorting nexin 3
213567_at	4.21836	down
213578_at	3.27171	down	BMPR1A	bone morphogenetic protein receptor
213616_at	2.36023	down	C18orf10	chromosome 18 open reading frame 10
213624_at	8.66732	down	SMPDL3A	sphingomyelin phosphodiesterase
213656_s_at	2.76958	down	KLC1	kinesin light chain 1
213682_at	2.58962	down	NUP50	nucleoporin 50kDa
213701_at	2.24544	down	C12orf29	chromosome 12 open reading frame 29
213702_x_at	9.84029	down	ASAH1	N-acylsphingosine amidohydrolase (acid ceramidase) 1
213704_at	3.26842	down	RABGGTB	Rab geranylgeranyltransferase
213786_at	2.05251	down	TAX1BP1	Tax1 (human T-cell leukemia virus type I) binding protein 1
213813_x_at	2.73364	down
213857_s_at	3.03271	down	CD47	CD47 molecule
213867_x_at	2.12342	down	ACTB	actin
213892_s_at	2.98368	down	APRT	adenine phosphoribosyltransferase
213902_at	2.45546	down	ASAH1	N-acylsphingosine amidohydrolase (acid ceramidase) 1
214005_at	3.71939	down	GGCX	gamma-glutamyl carboxylase
214022_s_at	4.36381	down	IFITM1	interferon induced transmembrane protein 1 (9-27)
214023_x_at	7.37624	down	TUBB2B	tubulin
214075_at	5.05435	down	NENF	neuron derived neurotrophic factor
214095_at	2.45141	down	SHMT2	serine hydroxymethyltransferase 2 (mitochondrial)
214096_s_at	2.17134	down	SHMT2	serine hydroxymethyltransferase 2 (mitochondrial)
214109_at	4.00379	down	LRBA	LPS-responsive vesicle trafficking
214124_x_at	3.74755	down
214164_x_at	2.76152	down	CA12	carbonic anhydrase XII
214170_x_at	3.01907	down	FH	fumarate hydratase
214211_at	7.07764	down	FTH1	ferritin
214218_s_at	3.88382	down	XIST	X (inactive)-specific transcript (non-protein coding)
214259_s_at	3.218	down	AKR7A2	aldo-keto reductase family 7
214274_s_at	2.78742	down	ACAA1	acetyl-Coenzyme A acyltransferase 1
214285_at	34.6053	down	FABP3	fatty acid binding protein 3
214306_at	2.27547	down	OPA1	optic atrophy 1 (autosomal dominant)
214323_s_at	2.11071	down	UPF3A	UPF3 regulator of nonsense transcripts homolog A (yeast)
214359_s_at	4.09443	down	HSP90AB1	heat shock protein 90kDa alpha (cytosolic)
214369_s_at	4.65959	down	RASGRP2	RAS guanyl releasing protein 2 (calcium and DAG-regulated)
214429_at	3.01884	down	MTMR6	myotubularin related protein 6
214430_at	2.67108	down	GLA	galactosidase
214437_s_at	2.04727	down	SHMT2	serine hydroxymethyltransferase 2 (mitochondrial)
214440_at	3.26758	down	NAT1	N-acetyltransferase 1 (arylamine N-acetyltransferase)
214548_x_at	3.261	down	GNAS	GNAS complex locus
214629_x_at	2.23395	down	RTN4	reticulon 4
214658_at	2.80576	down	TMED7	transmembrane emp24 protein transport domain containing 7
214697_s_at	2.95188	down	ROD1	ROD1 regulator of differentiation 1 (S. pombe)
214709_s_at	2.15825	down	KTN1	kinectin 1 (kinesin receptor)
214743_at	2.14202	down	CUX1	cut-like homeobox 1
214751_at	2.47385	down	ZNF468	zinc finger protein 468
214771_x_at	2.52591	down	MPRIP	myosin phosphatase Rho interacting protein
214794_at	2.99451	down	PA2G4	proliferation-associated 2G4
214812_s_at	2.02596	down	MOBKL1B	MOB1
214830_at	2.54599	down	SLC38A6	solute carrier family 38
214862_x_at	4.01578	down
214864_s_at	2.33602	down	GRHPR	glyoxylate reductase/hydroxypyruvate reductase
215017_s_at	3.469	down	FNBP1L	formin binding protein 1-like
215030_at	2.47127	down	GRSF1	G-rich RNA sequence binding factor 1
215096_s_at	6.78447	down	ESD	esterase D/formylglutathione hydrolase
215146_s_at	4.18844	down	TTC28	tetratricopeptide repeat domain 28
215274_at	7.82943	down	SLC12A3	solute carrier family 12 (sodium/chloride transporters)
215380_s_at	4.34541	down	GGCT	gamma-glutamyl cyclotransferase
215464_s_at	2.13672	down	TAX1BP3	Tax1 (human T-cell leukemia virus type I) binding protein 3
215596_s_at	3.23606	down	RNF160	ring finger protein 160
215629_s_at	2.09615	down	DLEU2 /// DLEU2L	deleted in lymphocytic leukemia 2 (non-protein coding) /// deleted in lymphocytic leukemia 2-like
215696_s_at	2.45231	down	SEC16A	SEC16 homolog A (S. cerevisiae)
215716_s_at	4.05001	down	ATP2B1	ATPase
215726_s_at	7.78028	down	CYB5A	cytochrome b5 type A (microsomal)
215729_s_at	5.79537	down	VGLL1	vestigial like 1 (Drosophila)
215867_x_at	2.9701	down	CA12	carbonic anhydrase XII
216035_x_at	2.68685	down	TCF7L2	transcription factor 7-like 2 (T-cell specific
216092_s_at	2.77098	down	SLC7A8	solute carrier family 7 (cationic amino acid transporter
216095_x_at	2.8653	down	MTMR1	myotubularin related protein 1
216308_x_at	2.14034	down	GRHPR	glyoxylate reductase/hydroxypyruvate reductase
216379_x_at	30.0037	down	CD24	CD24 molecule
216604_s_at	6.56835	down	SLC7A8	solute carrier family 7 (cationic amino acid transporter
216607_s_at	2.36698	down	CYP51A1	cytochrome P450
216870_x_at	2.05239	down	DLEU2	deleted in lymphocytic leukemia 2 (non-protein coding)
216905_s_at	2.88256	down	ST14	suppression of tumorigenicity 14 (colon carcinoma)
216952_s_at	2.66548	down	LMNB2	lamin B2
217000_at	2.49878	down	KRT18P50	keratin 18 pseudogene 50
217127_at	5.92303	down	CTH	cystathionase (cystathionine gamma-lyase)
217234_s_at	4.17392	down	EZR	ezrin
217398_x_at	2.81643	down	GAPDH	glyceraldehyde-3-phosphate dehydrogenase
217427_s_at	2.273	down	HIRA	HIR histone cell cycle regulation defective homolog A (S. cerevisiae)
217499_x_at	2.94631	down	OR7E37P	olfactory receptor
217525_at	4.34852	down	OLFML1	olfactomedin-like 1
217673_x_at	2.71282	down	GNAS	GNAS complex locus
217678_at	6.87631	down	SLC7A11	solute carrier family 7
217728_at	2.48021	down	S100A6	S100 calcium binding protein A6
217731_s_at	3.18211	down	ITM2B	integral membrane protein 2B
217733_s_at	2.56222	down	TMSB10	thymosin beta 10
217744_s_at	3.51883	down	PERP	PERP
217752_s_at	4.42698	down	CNDP2	CNDP dipeptidase 2 (metallopeptidase M20 family)
217761_at	3.41098	down	ADI1	acireductone dioxygenase 1
217762_s_at	2.46191	down	RAB31	RAB31
217764_s_at	13.6774	down	RAB31	RAB31
217776_at	7.16403	down	RDH11	retinol dehydrogenase 11 (all-trans/9-cis/11-cis)
217792_at	2.9355	down	SNX5	sorting nexin 5
217802_s_at	2.51945	down	NUCKS1	nuclear casein kinase and cyclin-dependent kinase substrate 1
217814_at	3.98604	down	CCDC47	coiled-coil domain containing 47
217816_s_at	2.34983	down	PCNP	PEST proteolytic signal containing nuclear protein
217823_s_at	8.34792	down	UBE2J1	ubiquitin-conjugating enzyme E2
217824_at	2.719	down	UBE2J1	ubiquitin-conjugating enzyme E2
217827_s_at	2.39073	down	SPG21	spastic paraplegia 21 (autosomal recessive
217832_at	3.13795	down	SYNCRIP	synaptotagmin binding
217833_at	2.91651	down	SYNCRIP	synaptotagmin binding
217837_s_at	2.74715	down	VPS24	vacuolar protein sorting 24 homolog (S. cerevisiae)
217846_at	3.8673	down	QARS	glutaminyl-tRNA synthetase
217851_s_at	5.34664	down	SLMO2	slowmo homolog 2 (Drosophila)
217853_at	4.96928	down	TNS3	tensin 3
217869_at	4.7718	down	HSD17B12	hydroxysteroid (17-beta) dehydrogenase 12
217870_s_at	3.8904	down	CMPK1	cytidine monophosphate (UMP-CMP) kinase 1
217873_at	3.25742	down	CAB39	calcium binding protein 39
217874_at	2.32604	down	SUCLG1	succinate-CoA ligase
217886_at	2.28131	down	EPS15	epidermal growth factor receptor pathway substrate 15
217901_at	5.23698	down	DSG2	desmoglein 2
217905_at	2.20842	down	C10orf119	chromosome 10 open reading frame 119
217918_at	2.37404	down	DYNLRB1	dynein
217922_at	3.29374	down
217938_s_at	2.4254	down	KCMF1	potassium channel modulatory factor 1
217945_at	2.5263	down	BTBD1	BTB (POZ) domain containing 1
217972_at	3.20694	down	CHCHD3	coiled-coil-helix-coiled-coil-helix domain containing 3
217973_at	2.21696	down	DCXR	dicarbonyl/L-xylulose reductase
217979_at	3.3607	down	TSPAN13	tetraspanin 13
217989_at	3.95837	down	HSD17B11	hydroxysteroid (17-beta) dehydrogenase 11
217996_at	5.33244	down	PHLDA1	pleckstrin homology-like domain
218003_s_at	2.11856	down	FKBP3	FK506 binding protein 3
218018_at	3.04263	down	PDXK	pyridoxal (pyridoxine
218019_s_at	3.05598	down	PDXK	pyridoxal (pyridoxine
218024_at	2.07747	down	BRP44L	brain protein 44-like
218035_s_at	3.65407	down	RBM47	RNA binding motif protein 47
218041_x_at	2.98071	down	SLC38A2	solute carrier family 38
218047_at	2.65615	down	OSBPL9	oxysterol binding protein-like 9
218087_s_at	2.13362	down	SORBS1	sorbin and SH3 domain containing 1
218095_s_at	4.60552	down	TMEM165	transmembrane protein 165
218096_at	8.21538	down	AGPAT5	1-acylglycerol-3-phosphate O-acyltransferase 5 (lysophosphatidic acid acyltransferase
218098_at	2.80382	down	ARFGEF2	ADP-ribosylation factor guanine nucleotide-exchange factor 2 (brefeldin A-inhibited)
218102_at	2.65649	down	DERA	2-deoxyribose-5-phosphate aldolase homolog (C. elegans)
218109_s_at	2.34253	down	MFSD1	major facilitator superfamily domain containing 1
218128_at	3.69347	down	NFYB	nuclear transcription factor Y
218137_s_at	2.30712	down	SMAP1	small ArfGAP 1
218139_s_at	3.27278	down	MUDENG	MU-2/AP1M2 domain containing
218153_at	2.29494	down	CARS2	cysteinyl-tRNA synthetase 2
218157_x_at	3.33834	down	CDC42SE1	CDC42 small effector 1
218180_s_at	2.92805	down	EPS8L2	EPS8-like 2
218186_at	9.48972	down	RAB25	RAB25
218194_at	2.83629	down	REXO2	REX2
218237_s_at	12.6874	down	SLC38A1	solute carrier family 38
218247_s_at	2.32868	down	MEX3C	mex-3 homolog C (C. elegans)
218249_at	3.49248	down	ZDHHC6	zinc finger
218259_at	2.97051	down	MKL2	MKL/myocardin-like 2
218269_at	2.04921	down	RNASEN	ribonuclease type III
218276_s_at	2.32697	down	SAV1	salvador homolog 1 (Drosophila)
218306_s_at	3.86721	down	HERC1	hect (homologous to the E6-AP (UBE3A) carboxyl terminus) domain and RCC1 (CHC1)-like domain (RLD) 1
218311_at	2.34002	down	MAP4K3	mitogen-activated protein kinase kinase kinase kinase 3
218313_s_at	3.1133	down	GALNT7	UDP-N-acetyl-alpha-D-galactosamine:polypeptide N-acetylgalactosaminyltransferase 7 (GalNAc-T7)
218316_at	2.18596	down	TIMM9	translocase of inner mitochondrial membrane 9 homolog (yeast)
218323_at	3.70817	down	RHOT1	ras homolog gene family
218326_s_at	3.17869	down	LGR4	leucine-rich repeat-containing G protein-coupled receptor 4
218330_s_at	3.42	down	NAV2	neuron navigator 2
218331_s_at	4.05913	down	C10orf18	chromosome 10 open reading frame 18
218334_at	2.30839	down	THOC7	THO complex 7 homolog (Drosophila)
218341_at	2.26737	down	PPCS	phosphopantothenoylcysteine synthetase
218361_at	2.21639	down	GOLPH3L	golgi phosphoprotein 3-like
218373_at	2.50989	down	AKTIP	AKT interacting protein
218383_at	2.24079	down	C14orf94	chromosome 14 open reading frame 94
218387_s_at	2.39333	down	PGLS	6-phosphogluconolactonase
218392_x_at	2.8991	down	SFXN1	sideroflexin 1
218395_at	2.97967	down	ACTR6	ARP6 actin-related protein 6 homolog (yeast)
218407_x_at	2.89343	down	NENF	neuron derived neurotrophic factor
218409_s_at	2.11444	down	DNAJC1	DnaJ (Hsp40) homolog
218420_s_at	2.31746	down	C13orf23	chromosome 13 open reading frame 23
218459_at	2.09495	down	TOR3A	torsin family 3
218472_s_at	2.2733	down	PELO	pelota homolog (Drosophila)
218499_at	3.30981	down	RP6-213H19.1	serine/threonine protein kinase MST4
218513_at	2.26318	down	C4orf43	chromosome 4 open reading frame 43
218520_at	2.64474	down	TBK1	TANK-binding kinase 1
218526_s_at	2.01891	down	RANGRF	RAN guanine nucleotide release factor
218528_s_at	2.00227	down	RNF38	ring finger protein 38
218546_at	2.25474	down	C1orf115	chromosome 1 open reading frame 115
218549_s_at	2.41178	down	FAM82B	family with sequence similarity 82
218557_at	2.82172	down	NIT2	nitrilase family
218571_s_at	2.42994	down	CHMP4A	chromatin modifying protein 4A
218572_at	2.06397	down	CHMP4A	chromatin modifying protein 4A
218577_at	5.60796	down	LRRC40	leucine rich repeat containing 40
218633_x_at	2.53735	down	ABHD10	abhydrolase domain containing 10
218640_s_at	4.11508	down	PLEKHF2	pleckstrin homology domain containing
218642_s_at	2.45773	down	CHCHD7	coiled-coil-helix-coiled-coil-helix domain containing 7
218649_x_at	3.92972	down	SDCCAG1	serologically defined colon cancer antigen 1
218660_at	3.85403	down	DYSF	dysferlin
218668_s_at	6.07879	down	RAP2C	RAP2C
218669_at	3.99841	down	RAP2C	RAP2C
218676_s_at	2.36969	down	PCTP	phosphatidylcholine transfer protein
218677_at	2.28817	down	S100A14	S100 calcium binding protein A14
218684_at	4.45461	down	LRRC8D	leucine rich repeat containing 8 family
218692_at	2.35763	down	GOLSYN	Golgi-localized protein
218698_at	2.99981	down	APIP	APAF1 interacting protein
218721_s_at	4.06319	down	C1orf27	chromosome 1 open reading frame 27
218723_s_at	3.04189	down	C13orf15	chromosome 13 open reading frame 15
218750_at	2.70624	down	TAF1D	TATA box binding protein (TBP)-associated factor
218769_s_at	2.01415	down	ANKRA2	ankyrin repeat
218802_at	3.27413	down	CCDC109B	coiled-coil domain containing 109B
218803_at	2.04421	down	CHFR	checkpoint with forkhead and ring finger domains
218804_at	2.00198	down	ANO1	anoctamin 1
218816_at	3.77945	down	LRRC1	leucine rich repeat containing 1
218840_s_at	2.18705	down	NADSYN1	NAD synthetase 1
218849_s_at	2.38545	down	PPP1R13L	protein phosphatase 1
218856_at	2.55008	down	TNFRSF21	tumor necrosis factor receptor superfamily
218877_s_at	2.76906	down	TRMT11	tRNA methyltransferase 11 homolog (S. cerevisiae)
218919_at	2.12486	down	ZFAND1	zinc finger
218930_s_at	2.96009	down	TMEM106B	transmembrane protein 106B
218984_at	3.17492	down	PUS7	pseudouridylate synthase 7 homolog (S. cerevisiae)
218988_at	2.6458	down	SLC35E3	solute carrier family 35
218992_at	2.37632	down	C9orf46	chromosome 9 open reading frame 46
219010_at	3.90176	down	C1orf106	chromosome 1 open reading frame 106
219013_at	5.50286	down	GALNT11	UDP-N-acetyl-alpha-D-galactosamine:polypeptide N-acetylgalactosaminyltransferase 11 (GalNAc-T11)
219014_at	3.79807	down	PLAC8	placenta-specific 8
219038_at	4.39067	down	MORC4	MORC family CW-type zinc finger 4
219041_s_at	3.36393	down	REPIN1	replication initiator 1
219073_s_at	5.90408	down	OSBPL10	oxysterol binding protein-like 10
219077_s_at	2.42621	down	WWOX	WW domain containing oxidoreductase
219112_at	2.11205	down	RAPGEF6	Rap guanine nucleotide exchange factor (GEF) 6
219130_at	2.39543	down	CCDC76	coiled-coil domain containing 76
219137_s_at	3.67081	down	MFF	mitochondrial fission factor
219155_at	4.18452	down	PITPNC1	phosphatidylinositol transfer protein
219232_s_at	2.14657	down	EGLN3	egl nine homolog 3 (C. elegans)
219265_at	3.3805	down	MOBKL2B	MOB1
219283_at	2.38328	down	C1GALT1C1	C1GALT1-specific chaperone 1
219293_s_at	3.37596	down	OLA1	Obg-like ATPase 1
219329_s_at	2.03929	down	C2orf28	chromosome 2 open reading frame 28
219340_s_at	2.0686	down	CLN8	ceroid-lipofuscinosis
219347_at	2.15595	down	NUDT15	nudix (nucleoside diphosphate linked moiety X)-type motif 15
219366_at	3.16715	down	AVEN	apoptosis
219374_s_at	2.35947	down	ALG9	asparagine-linked glycosylation 9
219378_at	2.62886	down	NARG1L	NMDA receptor regulated 1-like
219395_at	2.52004	down	RBM35B	RNA binding motif protein 35B
219450_at	4.2657	down	C4orf19	chromosome 4 open reading frame 19
219474_at	3.52902	down	C3orf52	chromosome 3 open reading frame 52
219648_at	2.63758	down	MREG	melanoregulin
219676_at	2.8078	down	ZSCAN16	zinc finger and SCAN domain containing 16
219681_s_at	4.37101	down	RAB11FIP1	RAB11 family interacting protein 1 (class I)
219682_s_at	3.32714	down	TBX3	T-box 3
219735_s_at	2.46333	down	TFCP2L1	transcription factor CP2-like 1
219749_at	3.61943	down	SH2D4A	SH2 domain containing 4A
219751_at	2.46966	down	SETD6	SET domain containing 6
219763_at	2.05466	down	DENND1A	DENN/MADD domain containing 1A
219960_s_at	3.73862	down	UCHL5	ubiquitin carboxyl-terminal hydrolase L5
219962_at	13.7887	down	ACE2	angiotensin I converting enzyme (peptidyl-dipeptidase A) 2
219979_s_at	3.22475	down	C11orf73	chromosome 11 open reading frame 73
219985_at	2.64494	down	HS3ST3A1	heparan sulfate (glucosamine) 3-O-sulfotransferase 3A1
219987_at	3.70974	down
219990_at	3.40098	down	E2F8	E2F transcription factor 8
219995_s_at	4.33404	down	ZNF750	zinc finger protein 750
220079_s_at	2.08889	down	USP48	ubiquitin specific peptidase 48
220094_s_at	3.02343	down	CCDC90A	coiled-coil domain containing 90A
220133_at	3.07132	down	ODAM	odontogenic
220139_at	2.97633	down	DNMT3L	DNA (cytosine-5-)-methyltransferase 3-like
220197_at	13.6203	down	ATP6V0A4	ATPase
220225_at	2.06273	down	IRX4	iroquois homeobox 4
220289_s_at	10.6109	down	AIM1L	absent in melanoma 1-like
220419_s_at	4.26958	down	USP25	ubiquitin specific peptidase 25
220643_s_at	3.98161	down	FAIM	Fas apoptotic inhibitory molecule
220668_s_at	4.34361	down	DNMT3B	DNA (cytosine-5-)-methyltransferase 3 beta
220865_s_at	2.62933	down	PDSS1	prenyl (decaprenyl) diphosphate synthase
220924_s_at	3.01331	down	SLC38A2	solute carrier family 38
220945_x_at	4.20216	down	MANSC1	MANSC domain containing 1
220987_s_at	6.76097	down	C11orf17 /// NUAK2	chromosome 11 open reading frame 17 /// NUAK family
221016_s_at	2.44757	down	TCF7L1	transcription factor 7-like 1 (T-cell specific
221019_s_at	5.30056	down	COLEC12	collectin sub-family member 12
221196_x_at	2.97264	down	BRCC3	BRCA1/BRCA2-containing complex
221235_s_at	2.14591	down	LOC644617	hypothetical LOC644617
221245_s_at	3.90275	down	FZD5	frizzled homolog 5 (Drosophila)
221253_s_at	2.38783	down	TXNDC5	thioredoxin domain containing 5
221476_s_at	2.06827	down	RPL15	ribosomal protein L15
221477_s_at	2.4638	down	SOD2	superoxide dismutase 2
221480_at	2.0985	down	HNRNPD	heterogeneous nuclear ribonucleoprotein D (AU-rich element RNA binding protein 1
221483_s_at	3.37655	down	ARPP-19	cyclic AMP phosphoprotein
221504_s_at	3.89958	down	ATP6V1H	ATPase
221505_at	19.1226	down	ANP32E	acidic (leucine-rich) nuclear phosphoprotein 32 family
221522_at	2.33307	down	ANKRD27	ankyrin repeat domain 27 (VPS9 domain)
221538_s_at	4.19847	down	PLXNA1	plexin A1
221543_s_at	2.68736	down	ERLIN2	ER lipid raft associated 2
221568_s_at	3.48542	down	LIN7C	lin-7 homolog C (C. elegans)
221570_s_at	2.70005	down	METTL5	methyltransferase like 5
221571_at	2.51314	down	TRAF3	TNF receptor-associated factor 3
221589_s_at	2.11521	down	ALDH6A1	aldehyde dehydrogenase 6 family
221654_s_at	2.83377	down	USP3	ubiquitin specific peptidase 3
221667_s_at	3.94548	down	HSPB8	heat shock 22kDa protein 8
221675_s_at	4.15779	down	CHPT1	choline phosphotransferase 1
221726_at	3.97591	down	RPL22	ribosomal protein L22
221728_x_at	4.1286	down	XIST	X (inactive)-specific transcript (non-protein coding)
221743_at	2.1949	down	CUGBP1	CUG triplet repeat
221746_at	2.12034	down	UBL4A	ubiquitin-like 4A
221750_at	16.2533	down	HMGCS1	3-hydroxy-3-methylglutaryl-Coenzyme A synthase 1 (soluble)
221751_at	4.68829	down	SLC2A3P1	Glucose transporter pseudogene
221765_at	2.50027	down	UGCG	UDP-glucose ceramide glucosyltransferase
221825_at	2.05801	down	ANGEL2	angel homolog 2 (Drosophila)
221832_s_at	2.01043	down	LUZP1	leucine zipper protein 1
221844_x_at	2.99753	down
221879_at	2.25101	down	CALML4	calmodulin-like 4
221927_s_at	2.03517	down	ABHD11	abhydrolase domain containing 11
221931_s_at	3.2413	down	SEH1L	SEH1-like (S. cerevisiae)
221958_s_at	5.12487	down	GPR177	G protein-coupled receptor 177
221959_at	2.08342	down	FAM110B	family with sequence similarity 110
222010_at	2.32365	down	TCP1	t-complex 1
222011_s_at	3.6299	down	TCP1	t-complex 1
222056_s_at	2.59408	down	FAHD2A	fumarylacetoacetate hydrolase domain containing 2A
222119_s_at	3.01325	down	FBXO11	F-box protein 11
222148_s_at	2.62289	down	RHOT1	ras homolog gene family
222154_s_at	3.44527	down	LOC26010	viral DNA polymerase-transactivated protein 6
222203_s_at	2.23822	down	RDH14	retinol dehydrogenase 14 (all-trans/9-cis/11-cis)
222209_s_at	2.65435	down	TMEM135	transmembrane protein 135
222231_s_at	2.26382	down	LRRC59	leucine rich repeat containing 59
222257_s_at	8.51073	down	ACE2	angiotensin I converting enzyme (peptidyl-dipeptidase A) 2
222309_at	2.25222	down	C6orf62	Chromosome 6 open reading frame 62
222312_s_at	2.08156	down
266_s_at	21.6395	down	CD24	CD24 molecule
31845_at	2.89795	down	ELF4	E74-like factor 4 (ets domain transcription factor)
33322_i_at	7.234	down	SFN	stratifin
33323_r_at	10.2524	down	SFN	stratifin
33778_at	2.04869	down	TBC1D22A	TBC1 domain family
34764_at	2.93548	down	LARS2	leucyl-tRNA synthetase 2
35148_at	2.90607	down	TJP3	tight junction protein 3 (zona occludens 3)
35776_at	2.38013	down	ITSN1	intersectin 1 (SH3 domain protein)
35820_at	4.88981	down	GM2A	GM2 ganglioside activator
37117_at	3.60366	down	ARHGAP8 /// LOC553158 /// PRR5	Rho GTPase activating protein 8 /// PRR5-ARHGAP8 fusion /// proline rich 5 (renal)
39729_at	2.79426	down	PRDX2	peroxiredoxin 2
47069_at	2.92447	down	PRR5	proline rich 5 (renal)
48106_at	2.1441	down	SLC48A1	solute carrier family 48 (heme transporter)
52159_at	2.06072	down	HEMK1	HemK methyltransferase family member 1
53071_s_at	2.02141	down	C17orf101	chromosome 17 open reading frame 101
54970_at	2.0726	down	ZMIZ2	zinc finger
55081_at	2.96239	down	MICALL1	MICAL-like 1
91617_at	2.4827	down	DGCR8	DiGeorge syndrome critical region gene 8
222388_s_at	2.97209	down	VPS35	vacuolar protein sorting 35 homolog (S. cerevisiae)
222392_x_at	10.245	down	PERP	PERP
222400_s_at	2.97128	down	ADI1	acireductone dioxygenase 1
222416_at	2.53855	down	ALDH18A1	aldehyde dehydrogenase 18 family
222423_at	4.20321	down	NDFIP1	Nedd4 family interacting protein 1
222427_s_at	3.43408	down	LARS	leucyl-tRNA synthetase
222428_s_at	5.68417	down	LARS	leucyl-tRNA synthetase
222435_s_at	3.98909	down	UBE2J1	ubiquitin-conjugating enzyme E2
222441_x_at	2.05268	down	SLMO2	slowmo homolog 2 (Drosophila)
222447_at	2.07242	down	METTL9	methyltransferase like 9
222466_s_at	2.32414	down	MRPL42	mitochondrial ribosomal protein L42
222471_s_at	2.34722	down	KCMF1	potassium channel modulatory factor 1
222476_at	3.44981	down	CNOT6	CCR4-NOT transcription complex
222477_s_at	3.30807	down	TM7SF3	transmembrane 7 superfamily member 3
222494_at	7.21328	down	FOXN3	forkhead box N3
222512_at	2.58854	down	NUB1	negative regulator of ubiquitin-like proteins 1
222516_at	3.66289	down	AP3M1	adaptor-related protein complex 3
222526_at	2.4753	down	GATAD2A	GATA zinc finger domain containing 2A
222533_at	2.5398	down	CRBN	cereblon
222537_s_at	2.23342	down	CDC42SE1	CDC42 small effector 1
222579_at	2.11029	down	UBA5	ubiquitin-like modifier activating enzyme 5
222602_at	2.5669	down	UBA6	ubiquitin-like modifier activating enzyme 6
222603_at	2.50152	down	ERMP1	endoplasmic reticulum metallopeptidase 1
222608_s_at	3.37609	down	ANLN	anillin
222627_at	2.41865	down	VPS54	vacuolar protein sorting 54 homolog (S. cerevisiae)
222631_at	2.65359	down	PI4K2B	phosphatidylinositol 4-kinase type 2 beta
222637_at	4.01883	down	COMMD10	COMM domain containing 10
222673_x_at	3.64995	down	FAM122B	family with sequence similarity 122B
222685_at	2.21707	down	FAM29A	family with sequence similarity 29
222692_s_at	3.15382	down	FNDC3B	fibronectin type III domain containing 3B
222699_s_at	2.52074	down	PLEKHF2	pleckstrin homology domain containing
222714_s_at	2.08321	down	LACTB2	lactamase
222735_at	4.406	down	TMEM38B	transmembrane protein 38B
222738_at	2.39234	down	WWC2	WW and C2 domain containing 2
222745_s_at	5.87116	down	C15orf29	chromosome 15 open reading frame 29
222750_s_at	4.25961	down	SRD5A3	steroid 5 alpha-reductase 3
222760_at	3.74202	down	ZNF703	zinc finger protein 703
222762_x_at	2.45149	down	LIMD1	LIM domains containing 1
222803_at	2.79404	down	PRTFDC1	phosphoribosyl transferase domain containing 1
222808_at	2.4044	down	ALG13	asparagine-linked glycosylation 13 homolog (S. cerevisiae)
222825_at	3.3192	down	OTUD6B	OTU domain containing 6B
222830_at	10.7679	down	GRHL1	grainyhead-like 1 (Drosophila)
222845_x_at	2.08532	down	TMBIM4	transmembrane BAX inhibitor motif containing 4
222870_s_at	2.31401	down	B3GNT2	UDP-GlcNAc:betaGal beta-1
222906_at	3.96172	down	FLVCR1	feline leukemia virus subgroup C cellular receptor 1
222939_s_at	2.33113	down	SLC16A10	solute carrier family 16
222958_s_at	4.24806	down	DEPDC1	DEP domain containing 1
222980_at	2.80253	down	RAB10	RAB10
222986_s_at	3.59603	down	SHISA5	shisa homolog 5 (Xenopus laevis)
222990_at	3.32686	down	UBQLN1	ubiquilin 1
223026_s_at	2.04339	down	VPS29	vacuolar protein sorting 29 homolog (S. cerevisiae)
223027_at	2.11564	down	SNX9	sorting nexin 9
223044_at	15.2393	down	SLC40A1	solute carrier family 40 (iron-regulated transporter)
223058_at	3.98126	down	FAM107B	family with sequence similarity 107
223059_s_at	2.88468	down	FAM107B	family with sequence similarity 107
223062_s_at	7.28819	down	PSAT1	phosphoserine aminotransferase 1
223065_s_at	2.93776	down	STARD3NL	STARD3 N-terminal like
223077_at	3.91256	down	TMOD3	tropomodulin 3 (ubiquitous)
223082_at	4.37007	down	SH3KBP1	SH3-domain kinase binding protein 1
223098_s_at	2.00582	down	LONP2	lon peptidase 2
223103_at	3.35358	down	STARD10	StAR-related lipid transfer (START) domain containing 10
223105_s_at	2.04421	down	TMEM14B /// TMEM14C	transmembrane protein 14B /// transmembrane protein 14C
223112_s_at	2.1716	down	NDUFB10	NADH dehydrogenase (ubiquinone) 1 beta subcomplex
223120_at	4.73753	down	FUCA2	fucosidase
223130_s_at	3.42283	down	MYLIP	myosin regulatory light chain interacting protein
223132_s_at	2.46182	down	TRIM8	tripartite motif-containing 8
223153_x_at	2.2753	down	TMUB1	transmembrane and ubiquitin-like domain containing 1
223159_s_at	2.82376	down	NEK6	NIMA (never in mitosis gene a)-related kinase 6
223168_at	10.6817	down	RHOU	ras homolog gene family
223169_s_at	3.5615	down	RHOU	ras homolog gene family
223171_at	2.35916	down	DYM	dymeclin
223172_s_at	2.11194	down	MTP18	mitochondrial protein 18 kDa
223177_at	2.96834	down	NT5DC1	5'-nucleotidase domain containing 1
223194_s_at	2.20571	down	SLC22A23	solute carrier family 22
223238_s_at	2.41337	down	PBRM1	polybromo 1
223240_at	2.04567	down	FBXO8	F-box protein 8
223245_at	2.32701	down	STRBP	spermatid perinuclear RNA binding protein
223268_at	2.21448	down	C11orf54	chromosome 11 open reading frame 54
223310_x_at	2.63918	down	PNPLA8	patatin-like phospholipase domain containing 8
223312_at	2.17186	down	C2orf7	chromosome 2 open reading frame 7
223319_at	3.2901	down	GPHN	gephyrin
223320_s_at	4.41	down	ABCB10	ATP-binding cassette
223330_s_at	3.42446	down	SUGT1	SGT1
223336_s_at	4.8094	down	RAB18	RAB18
223350_x_at	3.74244	down	LIN7C	lin-7 homolog C (C. elegans)
223358_s_at	2.23823	down	PDE7A	phosphodiesterase 7A
223376_s_at	2.5332	down	BRI3	brain protein I3
223403_s_at	2.26766	down	POLR1B	polymerase (RNA) I polypeptide B
223418_x_at	3.00511	down	ANKRD13C	ankyrin repeat domain 13C
223423_at	2.23994	down	GPR160	G protein-coupled receptor 160
223441_at	4.47892	down	SLC17A5	solute carrier family 17 (anion/sugar transporter)
223449_at	3.24249	down	SEMA6A	sema domain
223492_s_at	4.62608	down	LRRFIP1	leucine rich repeat (in FLII) interacting protein 1
223551_at	6.48524	down	PKIB	protein kinase (cAMP-dependent
223598_at	4.19372	down	RAD23B	RAD23 homolog B (S. cerevisiae)
223599_at	3.56079	down	TRIM6	tripartite motif-containing 6
223611_s_at	2.33134	down	LNX1	ligand of numb-protein X 1
223631_s_at	3.7509	down	C19orf33	chromosome 19 open reading frame 33
223681_s_at	2.54305	down	INADL	InaD-like (Drosophila)
223707_at	2.12271	down	RPL27A	ribosomal protein L27a
223808_s_at	2.00125	down	PTPMT1	protein tyrosine phosphatase
223839_s_at	2.12852	down	SCD /// SCDOS	stearoyl-CoA desaturase (delta-9-desaturase) /// stearoyl-CoA desaturase opposite strand
223886_s_at	2.40079	down	RNF146	ring finger protein 146
223892_s_at	2.16116	down	TMBIM4	transmembrane BAX inhibitor motif containing 4
223894_s_at	2.38636	down	AKTIP	AKT interacting protein
223982_s_at	2.207	down	PNPLA8	patatin-like phospholipase domain containing 8
224076_s_at	3.30514	down	WHSC1L1	Wolf-Hirschhorn syndrome candidate 1-like 1
224232_s_at	2.66141	down	PRELID1	PRELI domain containing 1
224302_s_at	2.65438	down	MRPS36	mitochondrial ribosomal protein S36
224308_s_at	2.24908	down	INTS2	integrator complex subunit 2
224346_at	3.28964	down
224374_s_at	2.37716	down	EMILIN2	elastin microfibril interfacer 2
224435_at	2.59755	down	C10orf57 /// C10orf58	chromosome 10 open reading frame 57 /// chromosome 10 open reading frame 58
224445_s_at	3.43066	down	ZFYVE21	zinc finger
224469_s_at	3.69541	down	INF2	inverted formin
224588_at	6.16203	down	XIST	X (inactive)-specific transcript (non-protein coding)
224594_x_at	2.05892	down	ACTB	actin
224596_at	2.97512	down	SLC44A1	solute carrier family 44
224598_at	3.23999	down	MGAT4B	mannosyl (alpha-1
224599_at	2.12175	down	CGGBP1	CGG triplet repeat binding protein 1
224607_s_at	2.3203	down	SRP68	signal recognition particle 68kDa
224609_at	2.16651	down	SLC44A2	solute carrier family 44
224616_at	2.54987	down	DYNC1LI2	dynein
224617_at	5.78292	down	ROD1	ROD1 regulator of differentiation 1 (S. pombe)
224643_at	2.18	down	PRRC1	proline-rich coiled-coil 1
224647_at	4.13947	down	CCNY	cyclin Y
224657_at	2.58167	down	ERRFI1	ERBB receptor feedback inhibitor 1
224675_at	2.01946	down	MESDC2	mesoderm development candidate 2
224698_at	4.39322	down	FAM62B	family with sequence similarity 62 (C2 domain containing) member B
224700_at	2.68674	down	STT3B	STT3
224702_at	2.3125	down	TMEM167A	transmembrane protein 167A
224709_s_at	3.49869	down	CDC42SE2	CDC42 small effector 2
224711_at	3.54742	down	YY1	YY1 transcription factor
224718_at	2.13399	down	YY1	YY1 transcription factor
224734_at	2.30017	down	HMGB1	high-mobility group box 1
224743_at	2.26388	down	IMPAD1	inositol monophosphatase domain containing 1
224747_at	4.17986	down	UBE2Q2	ubiquitin-conjugating enzyme E2Q family member 2
224780_at	2.32179	down	RBM17	RNA binding motif protein 17
224787_s_at	2.2649	down	RAB18	RAB18
224791_at	8.95409	down	ASAP1	ArfGAP with SH3 domain
224796_at	3.9726	down	ASAP1	ArfGAP with SH3 domain
224802_at	4.57765	down	NDFIP2	Nedd4 family interacting protein 2
224811_at	3.69256	down
224813_at	2.36538	down	WASL	Wiskott-Aldrich syndrome-like
224815_at	3.24443	down	COMMD7	COMM domain containing 7
224818_at	2.14101	down	SORT1	sortilin 1
224820_at	3.20677	down	FAM36A	family with sequence similarity 36
224822_at	2.45957	down	DLC1	deleted in liver cancer 1
224824_at	4.24996	down	FAM36A	family with sequence similarity 36
224827_at	2.18088	down	UBTD2	ubiquitin domain containing 2
224830_at	3.92054	down	NUDT21	nudix (nucleoside diphosphate linked moiety X)-type motif 21
224844_at	3.27558	down	SLAIN2	SLAIN motif family
224847_at	3.6501	down	CDK6	cyclin-dependent kinase 6
224874_at	2.05261	down	POLR1D	polymerase (RNA) I polypeptide D
224876_at	2.05398	down	C5orf24	chromosome 5 open reading frame 24
224880_at	4.57403	down	RALA	v-ral simian leukemia viral oncogene homolog A (ras related)
224888_at	2.32639	down	SELI	selenoprotein I
224894_at	4.98655	down	YAP1	Yes-associated protein 1
224895_at	3.80023	down	YAP1	Yes-associated protein 1
224900_at	2.83289	down	ANKFY1	ankyrin repeat and FYVE domain containing 1
224906_at	3.64597	down	ANO6	anoctamin 6
224918_x_at	8.9611	down	MGST1	microsomal glutathione S-transferase 1
224938_at	2.71546	down	NUFIP2	nuclear fragile X mental retardation protein interacting protein 2
224955_at	4.98134	down	TEAD1	TEA domain family member 1 (SV40 transcriptional enhancer factor)
224967_at	4.62882	down	UGCG	UDP-glucose ceramide glucosyltransferase
224983_at	4.49801	down	SCARB2	scavenger receptor class B
224995_at	2.08931	down	SPIRE1	spire homolog 1 (Drosophila)
224998_at	2.18992	down	CMTM4	CKLF-like MARVEL transmembrane domain containing 4
225007_at	4.10357	down	G3BP1	GTPase activating protein (SH3 domain) binding protein 1
225010_at	2.34323	down	CCDC6	coiled-coil domain containing 6
225011_at	2.17361	down	PRKAR2A	Testis mRNA for the RII-alpha subunit of cAMP dependent protein kinase
225018_at	2.50934	down	SPIRE1	spire homolog 1 (Drosophila)
225019_at	2.36181	down	CAMK2D	calcium/calmodulin-dependent protein kinase II delta
225021_at	6.77741	down	ZNF532	zinc finger protein 532
225022_at	2.66857	down	GOPC	golgi associated PDZ and coiled-coil motif containing
225040_s_at	3.26934	down	RPE	ribulose-5-phosphate-3-epimerase
225053_at	2.83853	down	CNOT7	CCR4-NOT transcription complex
225057_at	3.25927	down	SLC15A4	solute carrier family 15
225078_at	9.39592	down	EMP2	epithelial membrane protein 2
225079_at	3.83032	down	EMP2	epithelial membrane protein 2
225086_at	3.28196	down	FAM98B	Family with sequence similarity 98
225093_at	6.37617	down	UTRN	utrophin
225101_s_at	2.13048	down	SNX14	sorting nexin 14
225102_at	2.23136	down	MGLL	monoglyceride lipase
225105_at	2.89295	down	OCC-1	overexpressed in colon carcinoma-1
225114_at	5.36125	down	AGPS	alkylglycerone phosphate synthase
225143_at	5.42762	down	SFXN4	sideroflexin 4
225150_s_at	2.14227	down	RTKN	rhotekin
225153_at	2.08119	down	GFM1	G elongation factor
225164_s_at	2.97218	down	EIF2AK4	eukaryotic translation initiation factor 2 alpha kinase 4
225167_at	4.66391	down	FRMD4A	FERM domain containing 4A
225168_at	4.44923	down	FRMD4A	FERM domain containing 4A
225171_at	10.3121	down	ARHGAP18	Rho GTPase activating protein 18
225179_at	5.26956	down	UBE2K	ubiquitin-conjugating enzyme E2K (UBC1 homolog
225223_at	5.62622	down	SMAD5	SMAD family member 5
225229_at	3.31424	down	AFF4	AF4/FMR2 family
225252_at	7.17933	down	SRXN1	sulfiredoxin 1 homolog (S. cerevisiae)
225256_at	2.37967	down
225267_at	3.14871	down	KPNA4	karyopherin alpha 4 (importin alpha 3)
225268_at	2.63987	down	KPNA4	karyopherin alpha 4 (importin alpha 3)
225283_at	2.59109	down	ARRDC4	arrestin domain containing 4
225284_at	2.69367	down	LOC144871	hypothetical protein LOC144871
225285_at	2.81486	down	BCAT1	branched chain aminotransferase 1
225297_at	4.04421	down	CCDC5	coiled-coil domain containing 5 (spindle associated)
225301_s_at	5.87793	down	MYO5B	myosin VB
225302_at	3.46131	down	TXNDC10	thioredoxin domain containing 10
225313_at	2.56945	down	C20orf177	chromosome 20 open reading frame 177
225318_at	2.34126	down
225331_at	5.63274	down	CCDC50	coiled-coil domain containing 50
225340_s_at	4.82813	down	CAPRIN1	cell cycle associated protein 1
225342_at	3.70952	down	AK3L1 /// AK3L2	adenylate kinase 3-like 1 /// adenylate kinase 3-like 2
225343_at	2.02981	down	TMED8	transmembrane emp24 protein transport domain containing 8
225348_at	3.23723	down	FUSIP1	FUS interacting protein (serine/arginine-rich) 1
225356_at	3.61491	down
225361_x_at	3.06079	down	FAM122B	family with sequence similarity 122B
225365_at	2.63337	down	ZDHHC20	zinc finger
225366_at	2.98764	down	PGM2	phosphoglucomutase 2
225367_at	2.67091	down	PGM2	phosphoglucomutase 2
225376_at	2.58777	down	C20orf11	chromosome 20 open reading frame 11
225384_at	4.10639	down	DOCK7	dedicator of cytokinesis 7
225447_at	3.40879	down	GPD2	glycerol-3-phosphate dehydrogenase 2 (mitochondrial)
225448_at	2.97771	down	NAPG	N-ethylmaleimide-sensitive factor attachment protein
225460_at	2.29913	down	SEC22C	SEC22 vesicle trafficking protein homolog C (S. cerevisiae)
225462_at	3.14051	down	TMEM128	transmembrane protein 128
225469_at	2.81637	down	LYRM5	LYR motif containing 5
225478_at	2.8456	down	MFHAS1	malignant fibrous histiocytoma amplified sequence 1
225479_at	3.57044	down	LRRC58	leucine rich repeat containing 58
225497_at	4.33999	down	ATE1	arginyltransferase 1
225509_at	2.18967	down	SAP30L	SAP30-like
225516_at	24.5433	down	SLC7A2	solute carrier family 7 (cationic amino acid transporter
225520_at	5.87025	down	MTHFD1L	methylenetetrahydrofolate dehydrogenase (NADP+ dependent) 1-like
225527_at	3.48427	down	CEBPG	CCAAT/enhancer binding protein (C/EBP)
225544_at	3.57138	down	TBX3	T-box 3
225548_at	2.18924	down	SHROOM3	shroom family member 3
225553_at	2.40977	down
225561_at	2.67331	down	SELT	selenoprotein T
225569_at	2.20643	down	EIF2C2	Eukaryotic translation initiation factor 2C
225572_at	2.20221	down	CREB1	cAMP responsive element binding protein 1
225574_at	2.13705	down	RWDD4A	RWD domain containing 4A
225579_at	2.28263	down	PQLC3	PQ loop repeat containing 3
225588_s_at	2.99859	down	TMEM129	transmembrane protein 129
225589_at	2.50306	down	SH3RF1	SH3 domain containing ring finger 1
225594_at	2.59146	down	CREBZF	CREB/ATF bZIP transcription factor
225606_at	2.96275	down	BCL2L11	BCL2-like 11 (apoptosis facilitator)
225609_at	5.41817	down	GSR	glutathione reductase
225633_at	2.88571	down	DPY19L3	dpy-19-like 3 (C. elegans)
225634_at	2.54905	down	ZC3HAV1	zinc finger CCCH-type
225639_at	3.42034	down	SKAP2	src kinase associated phosphoprotein 2
225643_at	2.61327	down	MAPK1IP1L	mitogen-activated protein kinase 1 interacting protein 1-like
225655_at	3.11967	down	UHRF1	ubiquitin-like with PHD and ring finger domains 1
225660_at	5.7245	down	SEMA6A	sema domain
225666_at	3.41442	down	TMTC4	transmembrane and tetratricopeptide repeat containing 4
225677_at	2.1317	down	BCAP29	B-cell receptor-associated protein 29
225687_at	2.20774	down	FAM83D	family with sequence similarity 83
225703_at	4.11168	down	KIAA1545	HBV X-transactivated gene 9 protein
225710_at	2.32516	down	GNB4	guanine nucleotide binding protein (G protein)
225716_at	3.42865	down
225734_at	4.2414	down	FBXO22	F-box protein 22
225739_at	4.15631	down	RAB11FIP4	RAB11 family interacting protein 4 (class II)
225740_x_at	2.74623	down	MDM4	Mdm4 p53 binding protein homolog (mouse)
225750_at	2.46772	down
225760_at	2.31863	down	MYSM1	myb-like
225777_at	2.24542	down	C9orf140	chromosome 9 open reading frame 140
225785_at	2.04813	down	REEP3	receptor accessory protein 3
225792_at	2.77945	down	HOOK1	hook homolog 1 (Drosophila)
225799_at	4.08628	down	LOC541471 /// NCRNA00152	hypothetical LOC541471 /// non-protein coding RNA 152
225814_at	2.3	down	XRN1	5'-3' exoribonuclease 1
225816_at	2.26518	down	PHF17	PHD finger protein 17
225826_at	2.32648	down	MMAB	methylmalonic aciduria (cobalamin deficiency) cblB type
225845_at	3.6022	down	ZBTB44	zinc finger and BTB domain containing 44
225846_at	2.06074	down	RBM35A	RNA binding motif protein 35A
225853_at	6.37344	down	GNPNAT1	glucosamine-phosphate N-acetyltransferase 1
225864_at	2.3061	down	FAM84B	family with sequence similarity 84
225872_at	2.47349	down	SLC35F5	solute carrier family 35
225881_at	3.00696	down	SLC35B4	solute carrier family 35
225884_s_at	2.41669	down	GZF1	GDNF-inducible zinc finger protein 1
225885_at	2.75813	down	EEA1	early endosome antigen 1
225892_at	3.51906	down	IREB2	iron-responsive element binding protein 2
225910_at	2.64433	down	HELZ	helicase with zinc finger
225912_at	3.93315	down	TP53INP1	tumor protein p53 inducible nuclear protein 1
225913_at	2.74879	down	SGK269	NKF3 kinase family member
225917_at	2.31338	down
225922_at	2.50976	down	FNIP2	folliculin interacting protein 2
225923_at	2.0238	down
225941_at	2.27296	down	EIF4E3	eukaryotic translation initiation factor 4E family member 3
225943_at	2.09633	down	NLN	neurolysin (metallopeptidase M3 family)
225944_at	3.14249	down	NLN	neurolysin (metallopeptidase M3 family)
225969_at	2.28899	down	ALKBH6	alkB
225974_at	3.83049	down	TMEM64	transmembrane protein 64
225976_at	3.00053	down	BTF3L4	basic transcription factor 3-like 4
225997_at	2.26241	down	MOBKL1A	MOB1
226001_at	3.83216	down	KLHL5	kelch-like 5 (Drosophila)
226003_at	5.05975	down	KIF21A	kinesin family member 21A
226017_at	4.56344	down	CMTM7	CKLF-like MARVEL transmembrane domain containing 7
226026_at	2.65432	down	DIRC2	disrupted in renal carcinoma 2
226032_at	2.87968	down	CASP2	caspase 2
226038_at	2.64884	down	LONRF1	LON peptidase N-terminal domain and ring finger 1
226050_at	2.73578	down	TMCO3	transmembrane and coiled-coil domains 3
226066_at	2.60907	down	MITF	microphthalmia-associated transcription factor
226115_at	2.05276	down	AHCTF1	AT hook containing transcription factor 1
226116_at	2.29885	down
226119_at	2.92639	down	PCMTD1	protein-L-isoaspartate (D-aspartate) O-methyltransferase domain containing 1
226126_at	3.56197	down	MGC16169	hypothetical protein MGC16169
226129_at	2.61971	down	FAM83H	family with sequence similarity 83
226137_at	10.6583	down	ZFHX3	zinc finger homeobox 3
226148_at	4.43211	down	ZBTB44	zinc finger and BTB domain containing 44
226151_x_at	2.28478	down	CRYZL1	crystallin
226154_at	4.03439	down	DNM1L	dynamin 1-like
226155_at	2.21291	down	FAM160B1	family with sequence similarity 160
226180_at	2.10713	down	WDR36	WD repeat domain 36
226184_at	2.74679	down	FMNL2	formin-like 2
226185_at	3.71912	down	CDS1	CDP-diacylglycerol synthase (phosphatidate cytidylyltransferase) 1
226191_at	2.46423	down
226223_at	3.56311	down
226230_at	2.44465	down	SMEK2	SMEK homolog 2
226231_at	2.19743	down
226233_at	2.34189	down	B3GALNT2	beta-1
226245_at	3.5949	down	KCTD1	potassium channel tetramerisation domain containing 1
226247_at	2.53163	down	PLEKHA1	pleckstrin homology domain containing
226267_at	2.38883	down	JDP2	Jun dimerization protein 2
226275_at	2.52538	down	MXD1	MAX dimerization protein 1
226277_at	3.12235	down	COL4A3BP	collagen
226278_at	2.53482	down	SVIP	small VCP/p97-interacting protein
226282_at	2.14829	down
226283_at	4.72135	down	WDR51B	WD repeat domain 51B
226294_x_at	2.3642	down	FAM91A1	family with sequence similarity 91
226302_at	4.14059	down	ATP8B1	ATPase
226312_at	2.44263	down	RICTOR	rapamycin-insensitive companion of mTOR
226327_at	2.18896	down	ZNF507	zinc finger protein 507
226336_at	3.26108	down	PPIA	peptidylprolyl isomerase A (cyclophilin A)
226345_at	3.42931	down
226350_at	3.81376	down	CHML	choroideremia-like (Rab escort protein 2)
226354_at	4.49072	down	LACTB	lactamase
226364_at	7.37904	down	HIP1	Huntingtin interacting protein (HIP1)
226406_at	2.41469	down	C18orf25	chromosome 18 open reading frame 25
226421_at	4.20924	down	AMMECR1	Alport syndrome
226447_at	2.29421	down	ASH1L	ash1 (absent
226449_at	2.30275	down	CEP120	centrosomal protein 120kDa
226490_at	3.75552	down	NHSL1	NHS-like 1
226492_at	9.46889	down	SEMA6D	sema domain
226501_at	2.05582	down	XPNPEP3	X-prolyl aminopeptidase (aminopeptidase P) 3
226510_at	3.19644	down	HEATR5A	HEAT repeat containing 5A
226517_at	2.3412	down	BCAT1	branched chain aminotransferase 1
226527_at	2.03492	down	RPRD2	regulation of nuclear pre-mRNA domain containing 2
226532_at	2.37925	down
226538_at	3.67483	down	MAN2A1	mannosidase
226541_at	2.74323	down	FBXO30	F-box protein 30
226567_at	3.05816	down	USP14	ubiquitin specific peptidase 14 (tRNA-guanine transglycosylase)
226581_at	2.21921	down	ZFYVE20	zinc finger
226600_at	4.19336	down	TMTC3	transmembrane and tetratricopeptide repeat containing 3
226604_at	6.24181	down	TMTC3	transmembrane and tetratricopeptide repeat containing 3
226609_at	2.64211	down	DCBLD1	discoidin
226617_at	4.63129	down	ARL5A	ADP-ribosylation factor-like 5A
226620_x_at	2.6915	down	DAZAP1	DAZ associated protein 1
226625_at	2.99	down	TGFBR3	transforming growth factor
226660_at	3.17642	down	RPS6KB1	ribosomal protein S6 kinase
226668_at	6.27302	down	WDSUB1	WD repeat
226683_at	2.97383	down	SNX18	sorting nexin 18
226684_at	2.11188	down	ATG2B	ATG2 autophagy related 2 homolog B (S. cerevisiae)
226686_at	2.59339	down	CISD2	CDGSH iron sulfur domain 2
226689_at	3.43771	down	CISD2	CDGSH iron sulfur domain 2
226694_at	4.84152	down	AKAP2 /// PALM2 /// PALM2-AKAP2	A kinase (PRKA) anchor protein 2 /// paralemmin 2 /// PALM2-AKAP2 readthrough transcript
226753_at	3.14869	down	FAM76B	family with sequence similarity 76
226760_at	7.9863	down	MBTPS2	membrane-bound transcription factor peptidase
226778_at	2.32976	down	C8orf42	chromosome 8 open reading frame 42
226784_at	2.72379	down	TWISTNB	TWIST neighbor
226785_at	6.44405	down	ATP11C	ATPase
226813_at	2.10471	down	C1orf57	chromosome 1 open reading frame 57
226816_s_at	2.57239	down	KIAA1143	KIAA1143
226817_at	8.07442	down	DSC2	desmocollin 2
226820_at	3.21922	down	ZNF362	zinc finger protein 362
226844_at	6.32503	down	MOBKL2B	MOB1
226850_at	3.80192	down	SUMF1	sulfatase modifying factor 1
226851_at	3.10257	down	LYPLAL1	lysophospholipase-like 1
226855_at	3.75326	down
226868_at	2.11701	down	GLT8D3	glycosyltransferase 8 domain containing 3
226873_at	3.66344	down
226876_at	14.7214	down	FAM101B	family with sequence similarity 101
226886_at	3.44387	down	GFPT1	glutamine-fructose-6-phosphate transaminase 1
[truncated: 1,859 more rows]
