# Supplementary material for: A comparative genome analysis of gene expression reveals different regulatory mechanisms between mouse and human embryo pre-implantation development
Source: Reprod Biol Endocrinol. 2010 May 11;8:41. doi: 10.1186/1477-7827-8-41 (PMC2876170; doi:10.1186/1477-7827-8-41)
Supplement: Additional file 3 — significant genes of K means clustering for mouse. The data provided represent the list of significant genes in 6 clusters for mouse, containing probe set IDs, gene symbols and gene titles. [file 1477-7827-8-41-S3.XLS]

## Sheet: Sheet1
significant genes of K means clustering for mouse
Cluster 1			Cluster 2			Cluster 3			Cluster 4			Cluster 5			Cluster 6
Probe Set ID	Gene Symbol	Gene Title	Probe Set ID	Gene Symbol	Gene Title	Probe Set ID	Gene Symbol	Gene Title	Probe Set ID	Gene Symbol	Gene Title	Probe Set ID	Gene Symbol	Gene Title	Probe Set ID	Gene Symbol	Gene Title
AFFX-BioB-5_at			AFFX-b-ActinMur/M12481_5_at	Actb	actin	AFFX-18SRNAMur/X00686_M_at			AFFX-TransRecMur/X57349_3_at	Tfrc	transferrin receptor	AFFX-b-ActinMur/M12481_M_at	Actb	actin	1415676_a_at	Psmb5	proteasome (prosome
AFFX-BioB-M_at			1460633_at	Prpf19	PRP19/PSO4 pre-mRNA processing factor 19 homolog (S. cerevisiae)	AFFX-MURINE_b1_at			1460636_at	Map2k2	mitogen-activated protein kinase kinase 2	AFFX-b-ActinMur/M12481_3_at	Actb	actin	1415744_at	H2-Ke2	H2-K region expressed gene 2
AFFX-BioB-3_at			1460716_a_at	Cbfb	core binding factor beta	1415734_at	Rab7	RAB7	1415736_at	Pfdn5	prefoldin 5	AFFX-GapdhMur/M32599_5_at	Gapdh	glyceraldehyde-3-phosphate dehydrogenase	1460680_a_at	LOC100044627 /// Rpl23	similar to HL23 ribosomal protein /// ribosomal protein L23
AFFX-BioC-5_at			1415670_at	Copg	coatomer protein complex	1460643_at	Ell	elongation factor RNA polymerase II	1415713_a_at	Ddx24	DEAD (Asp-Glu-Ala-Asp) box polypeptide 24	AFFX-GapdhMur/M32599_3_at	Gapdh	glyceraldehyde-3-phosphate dehydrogenase	1415701_x_at	Rpl23	ribosomal protein L23
AFFX-BioC-3_at			1415671_at	Atp6v0d1	ATPase	1415677_at	Dhrs1	dehydrogenase/reductase (SDR family) member 1	1415739_at	Rbm42	RNA binding motif protein 42	1415702_a_at	Ctbp1 /// LOC100045360	C-terminal binding protein 1 /// similar to CtBP1 protein	1460671_at	Gpx1	glutathione peroxidase 1
AFFX-BioDn-5_at			1460638_at	Yars	tyrosyl-tRNA synthetase	1460646_at	Csnk2a2	casein kinase 2	1415678_at	Ppm1a	protein phosphatase 1A	1415687_a_at	Psap	prosaposin	1415716_a_at	Rps27	ribosomal protein S27
AFFX-BioDn-3_at			1415738_at	Txndc12	thioredoxin domain containing 12 (endoplasmic reticulum)	1415679_at	OTTMUSG00000006606 /// Psenen	predicted gene	1415681_at	Mrpl43	mitochondrial ribosomal protein L43	1460698_a_at	Sec11c	SEC11 homolog C (S. cerevisiae)	1460701_a_at	Mrpl52	mitochondrial ribosomal protein L52
AFFX-CreX-5_at			1415673_at	Psph	phosphoserine phosphatase	1415746_at	Cic	capicua homolog (Drosophila)	1415720_s_at	Mad2l1bp	MAD2L1 binding protein	1415727_at	Apoa1bp	apolipoprotein A-I binding protein	1415763_a_at	2510006D16Rik	RIKEN cDNA 2510006D16 gene
AFFX-CreX-3_at			1415674_a_at	Trappc4	trafficking protein particle complex 4	1415684_at	Atg5	autophagy-related 5 (yeast)	1415750_at	Tbl3	transducin (beta)-like 3	1415779_s_at	Actg1	actin	1415764_at	Zc3h11a	zinc finger CCCH type containing 11A
AFFX-r2-Ec-bioB-5_at			1415740_at	Psmc5	protease (prosome	1460654_at	Slc30a3	solute carrier family 30 (zinc transporter)	1415699_a_at	Gps1	G protein pathway suppressor 1	1448104_at	Aldh6a1	aldehyde dehydrogenase family 6	1415733_a_at	Tomm5	translocase of outer mitochondrial membrane 5 homolog (yeast)
AFFX-r2-Ec-bioB-M_at			1415741_at	Tmem165	transmembrane protein 165	1460655_a_at	Ubp1	upstream binding protein 1	1415754_at	Polr2f	polymerase (RNA) II (DNA directed) polypeptide F	1415822_at	Scd2	stearoyl-Coenzyme A desaturase 2	1415772_at	Ncl	nucleolin
AFFX-r2-Ec-bioB-3_at			1415742_at	Aup1	ancient ubiquitous protein 1	1415686_at	Rab14	RAB14	1460733_at	Unc119b	unc-119 homolog B (C. elegans)	1415834_at	Dusp6	dual specificity phosphatase 6	1415800_at	Gja1	gap junction protein
AFFX-r2-Ec-bioC-5_at			1460644_at	Bckdk	branched chain ketoacid dehydrogenase kinase	1460665_a_at	Cnot7	CCR4-NOT transcription complex	1460688_s_at	Unc119b	unc-119 homolog B (C. elegans)	1448123_s_at	Tgfbi	transforming growth factor	1415802_at	Slc16a1	solute carrier family 16 (monocarboxylic acid transporters)
AFFX-r2-Ec-bioC-3_at			1460645_at	Chordc1	cysteine and histidine-rich domain (CHORD)-containing	1415749_a_at	Rragc	Ras-related GTP binding C	1460691_at	Zfp598	zinc finger protein 598	1415878_at	Rrm1	ribonucleotide reductase M1	1448102_a_at	Wdr61	WD repeat domain 61
AFFX-r2-Ec-bioD-5_at			1460649_at	Irak1	interleukin-1 receptor-associated kinase 1	1415688_at	Ube2g1	ubiquitin-conjugating enzyme E2G 1 (UBC7 homolog	1460736_at	A230054D04Rik	RIKEN cDNA A230054D04 gene	1448129_at	Arpc5	actin related protein 2/3 complex	1451310_a_at	Ctsl	cathepsin L
AFFX-r2-Ec-bioD-3_at			1415769_at	Itch	itchy	1460726_at	Adss	adenylosuccinate synthetase	1415715_at	Tmem129	transmembrane protein 129	1415891_at	Suclg1	succinate-CoA ligase	1415833_x_at	OTTMUSG00000016246 /// Rps29	predicted gene
AFFX-r2-P1-cre-5_at			1460652_at	Esrra	estrogen related receptor	1460730_at	Eif2b1	eukaryotic translation initiation factor 2B	1460704_at	Rfng	RFNG O-fucosylpeptide 3-beta-N-acetylglucosaminyltransferase	1415906_at	Tmsb4x	thymosin	1448109_a_at	Rpl26	ribosomal protein L26
AFFX-r2-P1-cre-3_at			1415683_at	Nmt1	N-myristoyltransferase 1	1415704_a_at	Cdv3	carnitine deficiency-associated gene expressed in ventricle 3	1415718_at	LOC100044471 /// Sap30l	similar to SAP30-like /// SAP30-like	1415918_a_at	Tpi1	triosephosphate isomerase 1	1415851_a_at	Impdh2	inosine 5'-phosphate dehydrogenase 2
AFFX-GapdhMur/M32599_M_at	Gapdh	glyceraldehyde-3-phosphate dehydrogenase	1415724_a_at	Cdc42	cell division cycle 42 homolog (S. cerevisiae)	1415698_at	Golm1	golgi membrane protein 1	1415723_at	Eif5	eukaryotic translation initiation factor 5	1452927_x_at	Tpi1	triosephosphate isomerase 1	1415852_at	Impdh2	inosine 5'-phosphate dehydrogenase 2
AFFX-18SRNAMur/X00686_5_at			1460708_s_at	Cdc42	cell division cycle 42 homolog (S. cerevisiae)	1415722_a_at	Vta1	Vps20-associated 1 homolog (S. cerevisiae)	1415725_at	Rrn3	RRN3 RNA polymerase I transcription factor homolog (yeast)	1415947_at	Creg1 /// Pappa2	cellular repressor of E1A-stimulated genes 1 /// pappalysin 2	1415858_at	Eif3c	eukaryotic translation initiation factor 3
AFFX-MUR_b2_at			1460706_s_at	Rer1	RER1 retention in endoplasmic reticulum 1 homolog (S. cerevisiae)	1460676_at	ENSMUSG00000074243 /// Josd1	predicted gene	1460711_at	Dnajc21	DnaJ (Hsp40) homolog	1415949_at	Cpe /// LOC100046434	carboxypeptidase E /// similar to carboxypeptidase E	1415867_at	Cct4	chaperonin containing Tcp1
AFFX-MURINE_B2_at			1460660_x_at	Rer1	RER1 retention in endoplasmic reticulum 1 homolog (S. cerevisiae)	1460677_at	Spats2	spermatogenesis associated	1415781_a_at	ENSMUSG00000068529 /// LOC100044181 /// LOC100045245 /// LOC100046167 /// OTTMUSG00000012141 /// OTTMUSG00000013375 /// Sumo2	predicted gene	1415964_at	Scd1	stearoyl-Coenzyme A desaturase 1	1448122_at	Tcp1	t-complex protein 1
1460634_at	Ralgds	ral guanine nucleotide dissociation stimulator	1415748_a_at	Dctn5	dynactin 5	1460678_at	Klhdc2	kelch domain containing 2	1415782_at	ENSMUSG00000068529 /// LOC100044181 /// LOC100045245 /// LOC100046167 /// OTTMUSG00000012141 /// OTTMUSG00000013375 /// Sumo2	predicted gene	1415971_at	Marcks	myristoylated alanine rich protein kinase C substrate	1415876_a_at	ENSMUSG00000059775 /// LOC100047845 /// Rps26	predicted gene
1415735_at	Ddb1	damage specific DNA binding protein 1	1460669_at	Ilf3	interleukin enhancer binding factor 3	1415708_at	Tug1	taurine upregulated gene 1	1415807_s_at	Sfrs2	splicing factor	1415973_at	Marcks	myristoylated alanine rich protein kinase C substrate	1415879_a_at	Rplp2	ribosomal protein
1460637_s_at	Pfdn5	prefoldin 5	1415690_at	EG622268 /// Mrpl27	predicted gene	1415709_s_at	Gbf1	golgi-specific brefeldin A-resistance factor 1	1415828_a_at	Serp1	stress-associated endoplasmic reticulum protein 1	1415983_at	Lcp1	lymphocyte cytosolic protein 1	1448128_at	Ctsa	cathepsin A
1415737_at	Rfk	riboflavin kinase	1415693_at	Derl1	Der1-like domain family	1415711_at	Arfgef1	ADP-ribosylation factor guanine nucleotide-exchange factor 1(brefeldin A-inhibited)	1415846_a_at	Ldhc	lactate dehydrogenase C	1448160_at	Lcp1	lymphocyte cytosolic protein 1	1415882_at	Ghitm	growth hormone inducible transmembrane protein
1415672_at	Golga7	golgi autoantigen	1415695_at	Psma1	proteasome (prosome	1415712_at	Ctbp2 /// Zranb1	C-terminal binding protein 2 /// zinc finger	1415847_at	Ldhc	lactate dehydrogenase C	1415990_at	Vdac2	voltage-dependent anion channel 2	1459986_a_at	100040123 /// Rps17	predicted gene
1460639_a_at	Atox1	ATX1 (antioxidant protein 1) homolog 1 (yeast)	1460672_at	2410002F23Rik	RIKEN cDNA 2410002F23 gene	1415714_a_at	Snrnp27	small nuclear ribonucleoprotein 27 (U4/U6.U5)	1415853_at	Def8	differentially expressed in FDCP 8	1448169_at	Krt18	keratin 18	1455662_x_at	Rps17	ribosomal protein S17
1460641_a_at	Rbm42	RNA binding motif protein 42	1415696_at	Sar1a	SAR1 gene homolog A (S. cerevisiae)	1415717_at	Rnf220	ring finger protein 220	1415860_at	ENSMUSG00000066878 /// ENSMUSG00000069083 /// Kpna2	predicted gene	1448172_at	Mdh1	malate dehydrogenase 1	1415930_a_at	Map1lc3b	microtubule-associated protein 1 light chain 3 beta
1460642_at	Traf4	Tnf receptor associated factor 4	1415697_at	G3bp2	GTPase activating protein (SH3 domain) binding protein 2	1460707_at	Ptp4a2	protein tyrosine phosphatase 4a2	1415869_a_at	Trim28	tripartite motif-containing 28	1416009_at	Tspan3	tetraspanin 3	1448157_s_at	100041509 /// ENSMUSG00000058443 /// LOC100048223 /// LOC100048462 /// OTTMUSG00000015005 /// Rpl10	predicted gene
1460647_a_at	Nr2f6	nuclear receptor subfamily 2	1415755_a_at	Ube2v1	ubiquitin-conjugating enzyme E2 variant 1	1415726_at	Ankrd17	ankyrin repeat domain 17	1448126_at	Fam60a	family with sequence similarity 60	1416010_a_at	Ehd1	EH-domain containing 1	1427720_a_at	Rrp1	ribosomal RNA processing 1 homolog (S. cerevisiae)
1415745_a_at	Dscr3	Down syndrome critical region gene 3	1415752_at	BC031181	cDNA sequence BC031181	1460741_x_at	D17Wsu92e	DNA segment	1448130_at	Fdft1	farnesyl diphosphate farnesyl transferase 1	1416011_x_at	Ehd1	EH-domain containing 1	1415962_at	Eif3h	eukaryotic translation initiation factor 3
1415682_at	Xpo7	exportin 7	1415753_at	Fam108a	family with sequence similarity 108	1415731_at	Angel2	angel homolog 2 (Drosophila)	1415888_at	Hdgf	hepatoma-derived growth factor	1416021_a_at	EG620603 /// Fabp5	predicted gene	1415965_at	Scd1	stearoyl-Coenzyme A desaturase 1
1460719_a_at	P2rx1	purinergic receptor P2X	1415703_at	Huwe1	HECT	1415791_at	Rnf34	ring finger protein 34	1453651_a_at	Brp44l	brain protein 44-like	1416023_at	Fabp3	fatty acid binding protein 3	1426162_a_at	Rpl7	ribosomal protein L7
1415768_a_at	Ube2r2	ubiquitin-conjugating enzyme E2R 2	1460683_at	Tead4	TEA domain family member 4	1415794_a_at	LOC100046080 /// Spin1	similar to Spindlin 1 /// spindlin 1	1415909_at	Stip1	stress-induced phosphoprotein 1	1448181_at	Klf15	Kruppel-like factor 15	1426163_x_at	Rpl7	ribosomal protein L7
1415685_at	Mtif2	mitochondrial translational initiation factor 2	1460685_at	Timm17b	translocase of inner mitochondrial membrane 17b	1415795_at	LOC100046080 /// Spin1	similar to Spindlin 1 /// spindlin 1	1415914_at	Hnrnpab	heterogeneous nuclear ribonucleoprotein A/B	1448189_a_at	Flii	flightless I homolog (Drosophila)	1415979_x_at	Rpl7	ribosomal protein L7
1460720_at	Myh7b /// Trpc4ap	myosin	1415705_at	9130011J15Rik	RIKEN cDNA 9130011J15 gene	1460164_at	LOC100046080 /// Spin1	similar to Spindlin 1 /// spindlin 1	1448144_at	Hnrnpab	heterogeneous nuclear ribonucleoprotein A/B	1416046_a_at	Fuca2	fucosidase	1416005_at	Psmc1	protease (prosome
1460656_a_at	LOC100044184 /// Sft2d1	hypothetical protein LOC100044184 /// SFT2 domain containing 1	1415707_at	Anapc2	anaphase promoting complex subunit 2	1415796_at	Dazap2	DAZ associated protein 2	1448145_at	Wwp2	WW domain containing E3 ubiquitin protein ligase 2	1448194_a_at	H19	H19 fetal liver mRNA	1416015_s_at	Abce1	ATP-binding cassette
1460662_at	Per3	period homolog 3 (Drosophila)	1460692_at	Ehmt2	euchromatic histone lysine N-methyltransferase 2	1415806_at	Plat	plasminogen activator	1415920_at	Cstf2t	cleavage stimulation factor	1448198_a_at	Ndufb8	NADH dehydrogenase (ubiquinone) 1 beta subcomplex 8	1416018_at	Dr1	down-regulator of transcription 1
1460664_at	Ikzf4	IKAROS family zinc finger 4	1415759_a_at	Hbxip	hepatitis B virus x interacting protein	1415810_at	Uhrf1	ubiquitin-like	1415928_a_at	Map1lc3b	microtubule-associated protein 1 light chain 3 beta	1425811_a_at	Csrp1	cysteine and glycine-rich protein 1	1416041_at	Sgk1	serum/glucocorticoid regulated kinase 1
1460722_at	Soat2	sterol O-acyltransferase 2	1415760_s_at	Atox1	ATX1 (antioxidant protein 1) homolog 1 (yeast)	1415814_at	Atp6v1b2	ATPase	1415929_at	Map1lc3b	microtubule-associated protein 1 light chain 3 beta	1416109_at	Fuca1	fucosidase	1416052_at	Prps1	phosphoribosyl pyrophosphate synthetase 1
1460723_at	Mc5r	melanocortin 5 receptor	1460737_at	Igbp1	immunoglobulin (CD79A) binding protein 1	1448101_s_at	Trim27	tripartite motif-containing 27	1415940_at	Zfand2a	zinc finger	1416119_at	Txn1	thioredoxin 1	1448192_s_at	AU021838 /// Prps1	expressed sequence AU021838 /// phosphoribosyl pyrophosphate synthetase 1
1415756_a_at	Snapin	SNAP-associated protein	1415762_x_at	Mrpl52	mitochondrial ribosomal protein L52	1415821_at	Nptn	neuroplastin	1415941_s_at	Zfand2a	zinc finger	1416128_at	100042266 /// EG434428 /// EG636070 /// LOC100044416 /// LOC100045728 /// Tuba1a /// Tuba1b /// Tuba1c	predicted gene	1416054_at	Rps5	ribosomal protein S5
1460670_at	Riok3	RIO kinase 3 (yeast)	1460742_at	Alg3	asparagine-linked glycosylation 3 homolog (yeast	1415830_at	Orc5l	origin recognition complex	1415950_a_at	Pebp1	phosphatidylethanolamine binding protein 1	1448232_x_at	100042266 /// EG434428 /// EG636070 /// LOC100044416 /// LOC100045728 /// Tuba1a /// Tuba1b /// Tuba1c	predicted gene	1416065_a_at	Ankrd10	ankyrin repeat domain 10
1415747_s_at	Riok3	RIO kinase 3 (yeast)	1415730_at	5730453I16Rik	RIKEN cDNA 5730453I16 gene	1415838_at	Serinc1	serine incorporator 1	1415956_a_at	Pctk1	PCTAIRE-motif protein kinase 1	1416156_at	Vcl	vinculin	1416074_a_at	ENSMUSG00000058905 /// OTTMUSG00000021838 /// Rpl28	predicted gene
1415691_at	Dlg1 /// LOC100047603	discs	1415766_at	Sec22b	SEC22 vesicle trafficking protein homolog B (S. cerevisiae)	1451747_a_at	Atg12	autophagy-related 12 (yeast)	1415963_at	Hnrnph2	heterogeneous nuclear ribonucleoprotein H2	1416170_at	Trap1	TNF receptor-associated protein 1	1416082_at	Rab1	RAB1
1460727_at	Ercc2	excision repair cross-complementing rodent repair deficiency	1460713_at	BC048355	cDNA sequence BC048355	1448116_at	Uba1	ubiquitin-like modifier activating enzyme 1	1448159_at	Rab7	RAB7	1416187_s_at	Pnrc2	proline-rich nuclear receptor coactivator 2	1448210_at	Rab1	RAB1
1460728_s_at	Ing4	inhibitor of growth family	1415771_at	Ncl	nucleolin	1415864_at	Bpgm	2	1415993_at	Sqle	squalene epoxidase	1448241_at	Gm2a	GM2 ganglioside activator protein	1416088_a_at	LOC100046223 /// Rps15	similar to insulinoma protein (rig) /// ribosomal protein S15
1460729_at	Rock1	Rho-associated coiled-coil containing protein kinase 1	1415785_a_at	Cct8	chaperonin containing Tcp1	1415865_s_at	Bpgm	2	1438761_a_at	EG627245 /// EG666231 /// EG668343 /// LOC677259 /// Odc1	predicted gene	1416225_at	Adh1	alcohol dehydrogenase 1 (class I)	1448217_a_at	EG621100 /// EG622236 /// OTTMUSG00000001643 /// Rpl27	predicted gene
1460673_at	Fpgs	folylpolyglutamyl synthetase	1427504_s_at	Sfrs2	splicing factor	1448119_at	Bpgm	2	1416019_at	Dr1	down-regulator of transcription 1	1448261_at	Cdh1	cadherin 1	1416100_at	Eif3d	eukaryotic translation initiation factor 3
1415751_at	Hp1bp3	heterochromatin protein 1	1415813_at	Api5	apoptosis inhibitor 5	1448120_at	Gdf9	growth differentiation factor 9	1416028_a_at	Hn1	hematological and neurological expressed sequence 1	1416236_a_at	Mpzl2	myelin protein zero-like 2	1448221_at	Bat1a	HLA-B-associated transcript 1A
1460675_at	Igsf8	immunoglobulin superfamily	1415816_at	Cct7	chaperonin containing Tcp1	1448133_at	Nmd3	NMD3 homolog (S. cerevisiae)	1448182_a_at	Cd24a /// EG621324	CD24a antigen /// predicted gene	1448265_x_at	Mpzl2	myelin protein zero-like 2	1416141_a_at	OTTMUSG00000013244 /// Rps6	predicted gene
1460731_at	Slc35c2	solute carrier family 35	1415817_s_at	Cct7	chaperonin containing Tcp1	1415890_at	Papss1	3'-phosphoadenosine 5'-phosphosulfate synthase 1	1416034_at	Cd24a /// EG621324	CD24a antigen /// predicted gene	1416237_at	Mpzl2	myelin protein zero-like 2	1434377_x_at	OTTMUSG00000013244 /// Rps6	predicted gene
1415700_a_at	Ssr3	signal sequence receptor	1459985_at	Wdr61	WD repeat domain 61	1426100_a_at	Tk2	thymidine kinase 2	1416042_s_at	Nasp	nuclear autoantigenic sperm protein (histone-binding)	1416239_at	Ass1	argininosuccinate synthetase 1	1416143_at	Atp5j /// LOC674583	ATP synthase
1415721_a_at	Nat15	N-acetyltransferase 15 (GCN5-related	1448103_s_at	Nono	non-POU-domain-containing	1452514_a_at	Kit	kit oncogene	1416049_at	Gldc	glycine decarboxylase	1448273_at	Gss	glutathione synthetase	1416146_at	Hspa4	heat shock protein 4
1460679_at	Exosc4	exosome component 4	1415820_x_at	Nono	non-POU-domain-containing	1415904_at	Lpl	lipoprotein lipase	1416056_a_at	Ndufb11	NADH dehydrogenase (ubiquinone) 1 beta subcomplex	1416257_at	Capn2	calpain 2	1460175_at	LOC100046668 /// OTTMUSG00000022083 /// Rps23	similar to yeast ribosomal protein S28 homologue /// predicted gene
1460681_at	Ceacam1	carcinoembryonic antigen-related cell adhesion molecule 1	1448106_at	Necap1	NECAP endocytosis associated 1	1415908_at	Tspyl1	testis-specific protein	1416057_at	Ndufb11	NADH dehydrogenase (ubiquinone) 1 beta subcomplex	1416260_a_at	Snx1	sorting nexin 1	1416166_a_at	Prdx4	peroxiredoxin 4
1460682_s_at	Ceacam1 /// Ceacam2	carcinoembryonic antigen-related cell adhesion molecule 1 /// carcinoembryonic antigen-related cell adhesion molecule 2	1415829_at	Lbr	lamin B receptor	1415925_a_at	Nup62	nucleoporin 62	1448195_at	Taf5l	TAF5-like RNA polymerase II	1416271_at	Perp	PERP	1416167_at	Prdx4	peroxiredoxin 4
1415719_s_at	Armc1	armadillo repeat containing 1	1415837_at	Klk1	kallikrein 1	1415926_at	Nup62	nucleoporin 62	1416064_a_at	Hspa5	heat shock protein 5	1416299_at	Shcbp1	Shc SH2-domain binding protein 1	1416177_at	Rbmxrt	RNA binding motif protein
1460686_at	Cntd1 /// LOC100044557	cyclin N-terminal domain containing 1 /// similar to cyclin N-terminal domain containing 1	1415839_a_at	Npm1	nucleophosmin 1	1448150_at	Nup62	nucleoporin 62	1448199_at	Ankrd10	ankyrin repeat domain 10	1416308_at	Ugdh	UDP-glucose dehydrogenase	1416181_at	Mesdc2	mesoderm development candidate 2
1415706_at	Copa	coatomer protein complex subunit alpha	1448112_at	100041521 /// Cox7c /// ENSMUSG00000056875 /// LOC100048613	predicted gene	1460168_at	Slbp	stem-loop binding protein	1416070_a_at	Ddx18	DEAD (Asp-Glu-Ala-Asp) box polypeptide 18	1416368_at	Gsta4	glutathione S-transferase	1448245_at	LOC100045332 /// LOC636901 /// Rpsa	similar to 37kDa oncofetal antigen /// similar to 40S ribosomal protein SA (p40) (34/67 kDa laminin receptor) /// ribosomal protein SA
1460689_at	Fam152b	family with sequence similarity 152	1460165_at	Ppp1ca	protein phosphatase 1	1415934_at	Cops8	COP9 (constitutive photomorphogenic) homolog	1416071_at	Ddx18	DEAD (Asp-Glu-Ala-Asp) box polypeptide 18	1448313_at	Tpp1	tripeptidyl peptidase I	1448246_at	Hdac1	histone deacetylase 1
1460690_at	BC003940	cDNA sequence BC003940	1448114_a_at	Trmt2a	TRM2 tRNA methyltransferase 2 homolog A (S. cerevisiae)	1415935_at	Smoc2	SPARC related modular calcium binding 2	1416076_at	Ccnb1 /// EG434175 /// EG667005	cyclin B1 /// predicted gene	1448318_at	Adfp	adipose differentiation related protein	1416217_a_at	100042986 /// OTTMUSG00000015874 /// Rpl37a	predicted gene
1415710_at	Cox18	COX18 cytochrome c oxidase assembly homolog (S. cerevisiae)	1425364_a_at	Slc3a2	solute carrier family 3 (activators of dibasic and neutral amino acid transport)	1415936_at	Bcar3	breast cancer anti-estrogen resistance 3	1449675_at	231869 /// Ccnb1 /// EG434175 /// EG667005 /// LOC635091	predicted gene	1416401_at	Cd82	CD82 antigen	1416219_at	Rpl19	ribosomal protein L19
1460734_at	Col9a3	collagen	1448118_a_at	Ctsd	cathepsin D	1415943_at	Sdc1	syndecan 1	1419943_s_at	Ccnb1	cyclin B1	1416429_a_at	Cat	catalase	1448263_a_at	Cndp2	CNDP dipeptidase 2 (metallopeptidase M20 family)
1460694_s_at	Svil	supervillin	1415872_at	Hnrnph1	heterogeneous nuclear ribonucleoprotein H1	1415946_at	Pigq	phosphatidylinositol glycan anchor biosynthesis	1416084_at	LOC100047896 /// Zfand5	similar to zinc finger protein ZNF216 /// zinc finger	1416430_at	Cat	catalase	1434231_x_at	100038991 /// Rpl35	predicted gene
1415758_at	Fryl	furry homolog-like (Drosophila)	1448124_at	Gusb	glucuronidase	1415952_at	Mark2	MAP/microtubule affinity-regulating kinase 2	1416085_s_at	LOC100047896 /// Zfand5	similar to zinc finger protein ZNF216 /// zinc finger	1460184_at	Hadh	hydroxyacyl-Coenzyme A dehydrogenase	1448270_at	Ddx21	DEAD (Asp-Glu-Ala-Asp) box polypeptide 21
1460695_a_at	2010111I01Rik	RIKEN cDNA 2010111I01 gene	1415880_a_at	Lamp1	lysosomal-associated membrane protein 1	1415975_at	Carhsp1	calcium regulated heat stable protein 1	1416093_a_at	Mrpl20	mitochondrial ribosomal protein L20	1416486_at	Scye1	small inducible cytokine subfamily E	1416276_a_at	Rps4x	ribosomal protein S4
1460697_s_at	Snrnp27	small nuclear ribonucleoprotein 27 (U4/U6.U5)	1448135_at	Atf4	activating transcription factor 4	1415981_at	Herpud2	HERPUD family member 2	1416106_at	Kti12	KTI12 homolog	1416495_s_at	BC002163 /// Ndufs5	cDNA sequence BC002163 /// NADH dehydrogenase (ubiquinone) Fe-S protein 5	1416277_a_at	Rplp1	ribosomal protein
1460700_at	Stat3	signal transducer and activator of transcription 3	1415892_at	Sgpl1	sphingosine phosphate lyase 1	1415982_at	Herpud2	HERPUD family member 2	1416120_at	Rrm2	ribonucleotide reductase M2	1416500_at	Sacm1l	SAC1 (suppressor of actin mutations 1	1416281_at	Wdr45l	Wdr45 like
1460702_at	Triap1	TP53 regulated inhibitor of apoptosis 1	1415911_at	Impact	imprinted and ancient	1419869_s_at	Hdlbp	high density lipoprotein (HDL) binding protein	1448230_at	Usp10	ubiquitin specific peptidase 10	1416503_at	Lxn	latexin	1416283_at	Gart	phosphoribosylglycinamide formyltransferase
1460705_at	Rps6kb1	ribosomal protein S6 kinase	1415912_a_at	EG625298 /// EG628061 /// ENSMUSG00000066362 /// LOC100044992 /// LOC100048340 /// Rps13	predicted gene	1415996_at	Txnip	thioredoxin interacting protein	1416135_at	Apex1	apurinic/apyrimidinic endonuclease 1	1448372_a_at	Cnpy2	canopy 2 homolog (zebrafish)	1448284_a_at	Ndufc1	NADH dehydrogenase (ubiquinone) 1
1460739_at	Zmiz2	zinc finger	1448142_x_at	EG625298 /// ENSMUSG00000066362 /// LOC100044992 /// LOC100048340 /// Rps13	predicted gene	1415999_at	Hey1	hairy/enhancer-of-split related with YRPW motif 1	1427382_a_at	Suv39h1	suppressor of variegation 3-9 homolog 1 (Drosophila)	1416509_at	Tm9sf3	transmembrane 9 superfamily member 3	1416290_a_at	Psmc4	proteasome (prosome
1460740_at	Cltb /// LOC100046457	clathrin	1415915_at	Ddx1	DEAD (Asp-Glu-Ala-Asp) box polypeptide 1	1448170_at	Siah2	seven in absentia 2	1416140_a_at	Dhx30	DEAH (Asp-Glu-Ala-His) box polypeptide 30	1416531_at	Gsto1	glutathione S-transferase omega 1	1460180_at	Hexb	hexosaminidase B
1415729_at	Pdpk1	3-phosphoinositide dependent protein kinase-1	1415916_a_at	Mthfd1	methylenetetrahydrofolate dehydrogenase (NADP+ dependent)	1448171_at	Siah2	seven in absentia 2	1416155_at	Hmgb3	high mobility group box 3	1416547_at	Ndufb3	NADH dehydrogenase (ubiquinone) 1 beta subcomplex 3	1416327_at	Ufc1	ubiquitin-fold modifier conjugating enzyme 1
1415765_at	Hnrnpul2	heterogeneous nuclear ribonucleoprotein U-like 2	1415917_at	Mthfd1	methylenetetrahydrofolate dehydrogenase (NADP+ dependent)	1416007_at	Satb1	special AT-rich sequence binding protein 1	1416161_at	Rad21	RAD21 homolog (S. pombe)	1448391_at	Rab9	RAB9	1433507_a_at	ENSMUSG00000066826 /// ENSMUSG00000069996 /// Hmgn2 /// LOC100044482	predicted gene
1460709_a_at	Bat5	HLA-B associated transcript 5	1436760_a_at	EG629732 /// LOC100042180 /// LOC100048094 /// OTTMUSG00000000623 /// OTTMUSG00000016616 /// OTTMUSG00000022847 /// Rps8	predicted gene	1448174_at	Cul1	cullin 1	1416162_at	Rad21	RAD21 homolog (S. pombe)	1448392_at	Sparc	secreted acidic cysteine rich glycoprotein	1416362_a_at	Fkbp4	FK506 binding protein 4
1415732_at	Bat5	HLA-B associated transcript 5	1448148_at	Grn	granulin	1427418_a_at	Hif1a	hypoxia inducible factor 1	1416163_at	Cops4	COP9 (constitutive photomorphogenic) homolog	1416592_at	Glrx	glutaredoxin	1416382_at	Ctsc	cathepsin C
1415767_at	Ythdf1	YTH domain family 1	1415922_s_at	Marcksl1	MARCKS-like 1	1416035_at	Hif1a	hypoxia inducible factor 1	1416171_at	2310037I24Rik	RIKEN cDNA 2310037I24 gene	1416596_at	Slc44a4	solute carrier family 44	1416394_at	Bag1	BCL2-associated athanogene 1
1415770_at	Wdr6	WD repeat domain 6	1448151_at	Elavl1	ELAV (embryonic lethal	1416048_at	Phc2	polyhomeotic-like 2 (Drosophila)	1416172_at	Pes1	pescadillo homolog 1	1416608_a_at	BC004004	cDNA sequence BC004004	1448322_a_at	Cox4i1	cytochrome c oxidase subunit IV isoform 1
1415774_at	Elp2	elongation protein 2 homolog (S. cerevisiae)	1415927_at	Actc1 /// LOC100048431	actin	1448191_at	Plk1	polo-like kinase 1 (Drosophila)	1448234_at	Dnajb6	DnaJ (Hsp40) homolog	1448403_at	Lars	leucyl-tRNA synthetase	1416415_a_at	H2afz	H2A histone family
1415775_at	Rbbp7	retinoblastoma binding protein 7	1448153_at	Cox5a	cytochrome c oxidase	1460172_at	5730403B10Rik	RIKEN cDNA 5730403B10 gene	1435324_x_at	ENSMUSG00000060128 /// Hmg1l1 /// Hmgb1 /// LOC100046019 /// LOC637733 /// OTTMUSG00000020977	predicted gene	1416617_at	Acss1	acyl-CoA synthetase short-chain family member 1	1416417_a_at	Ndufb7	NADH dehydrogenase (ubiquinone) 1 beta subcomplex
1415776_at	Aldh3a2	aldehyde dehydrogenase family 3	1415942_at	100041509 /// EG234703 /// EG665071 /// ENSMUSG00000058443 /// LOC100048223 /// LOC100048462 /// OTTMUSG00000015005 /// Rpl10	predicted gene	1448196_at	Mat2b	methionine adenosyltransferase II	1448240_at	Mbtps1	membrane-bound transcription factor peptidase	1416633_a_at	Fam96a	family with sequence similarity 96	1416420_a_at	EG637379 /// ENSMUSG00000047965 /// ENSMUSG00000062456 /// ENSMUSG00000071269 /// Rpl9	predicted gene
1415778_at	Morf4l2	mortality factor 4 like 2	1455106_a_at	Ckb	creatine kinase	1416060_at	Tbc1d15	TBC1 domain family	1416197_at	Snrpc	U1 small nuclear ribonucleoprotein C	1416634_at	Fam96a	family with sequence similarity 96	1416426_at	Rab5a	RAB5A
1415783_at	Vps35	vacuolar protein sorting 35	1415945_at	Mcm5	minichromosome maintenance deficient 5	1416061_at	Tbc1d15	TBC1 domain family	1416198_at	Th1l	TH1-like homolog (Drosophila)	1416635_at	Smpdl3a	sphingomyelin phosphodiesterase	1448336_at	Drg1	developmentally regulated GTP binding protein 1
1415787_at	Ganab	alpha glucosidase 2 alpha neutral subunit	1415966_a_at	Ndufv1	NADH dehydrogenase (ubiquinone) flavoprotein 1	1416073_a_at	Nup85	nucleoporin 85	1416210_at	Imp3	IMP3	1416656_at	Clic1	chloride intracellular channel 1	1416453_x_at	EG432865 /// EG665281 /// EG668406 /// ENSMUSG00000059333 /// LOC100038978 /// LOC100039828 /// LOC676277 /// OTTMUSG00000006191 /// OTTMUSG00000018594 /// OTTMUSG00000027340 /// Rps12	predicted gene
1454947_a_at	Ublcp1	ubiquitin-like domain containing CTD phosphatase 1	1415967_at	Ndufv1	NADH dehydrogenase (ubiquinone) flavoprotein 1	1448204_at	LOC100048168 /// Sav1	similar to WW45 protein /// salvador homolog 1 (Drosophila)	1416218_x_at	100042986 /// 100043732 /// OTTMUSG00000000461 /// OTTMUSG00000002813 /// OTTMUSG00000015874 /// Rpl37a	predicted gene	1448427_at	Ndufa6	NADH dehydrogenase (ubiquinone) 1 alpha subcomplex	1448347_a_at	Caprin1	cell cycle associated protein 1
1415788_at	Ublcp1	ubiquitin-like domain containing CTD phosphatase 1	1415970_at	Cox6c	cytochrome c oxidase	1448205_at	Ccnb1	cyclin B1	1416223_at	Sh3bp5l	SH3 binding domain protein 5 like	1416668_at	Ttc35	tetratricopeptide repeat domain 35	1416472_at	Syap1	synapse associated protein 1
1415790_at	Ublcp1	ubiquitin-like domain containing CTD phosphatase 1	1415974_at	Map2k2	mitogen-activated protein kinase kinase 2	1425419_a_at	Raf1	v-raf-leukemia viral oncogene 1	1416224_at	Zbtb17	zinc finger and BTB domain containing 17	1416679_at	Abcd3	ATP-binding cassette	1416478_a_at	Mdh2	malate dehydrogenase 2
1415793_at	Pnpo	pyridoxine 5'-phosphate oxidase	1415977_at	Isyna1	myo-inositol 1-phosphate synthase A1	1416078_s_at	Raf1	v-raf-leukemia viral oncogene 1	1416244_a_at	Cnbp	cellular nucleic acid binding protein	1448447_at	Vps28	vacuolar protein sorting 28 (yeast)	1416489_at	Pi4k2b	phosphatidylinositol 4-kinase type 2 beta
1415799_at	Wbp11	WW domain binding protein 11	1415980_at	Atp5g2	ATP synthase	1448208_at	Smad1	MAD homolog 1 (Drosophila)	1448271_a_at	Ddx21	DEAD (Asp-Glu-Ala-Asp) box polypeptide 21	1428011_a_at	Erbb2ip	Erbb2 interacting protein	1426393_a_at	Sdf4	stromal cell derived factor 4
1415801_at	Gja1	gap junction protein	1415984_at	Acadm	acyl-Coenzyme A dehydrogenase	1416083_at	LOC100047896 /// Zfand5	similar to zinc finger protein ZNF216 /// zinc finger	1416249_at	Nadk	NAD kinase	1416712_at	Pepd	peptidase D	1416514_a_at	Fscn1	fascin homolog 1
1415811_at	Uhrf1	ubiquitin-like	1448161_a_at	Clcn4-2	chloride channel 4-2	1416091_at	Mtap4	microtubule-associated protein 4	1416251_at	Mcm6	minichromosome maintenance deficient 6 (MIS5 homolog	1416715_at	Gjb3	gap junction protein	1416519_at	LOC100048508 /// OTTMUSG00000012957 /// Rpl36	similar to Rpl36 protein /// predicted gene
1415812_at	Gsn	gelsolin	1415986_at	Clcn4-2	chloride channel 4-2	1448218_s_at	Ywhaz	tyrosine 3-monooxygenase/tryptophan 5-monooxygenase activation protein	1416252_at	Stk38	serine/threonine kinase 38	1416731_at	Top2b	topoisomerase (DNA) II beta	1416520_x_at	100043718 /// LOC100048508 /// OTTMUSG00000012957 /// Rpl36	predicted gene
1451825_a_at	Copz1	coatomer protein complex	1415987_at	Hdlbp	high density lipoprotein (HDL) binding protein	1448219_a_at	Ywhaz	tyrosine 3-monooxygenase/tryptophan 5-monooxygenase activation protein	1416253_at	100043858 /// Cdkn2d	predicted gene	1416735_at	Asah1	N-acylsphingosine amidohydrolase 1	1416546_a_at	Rpl6	ribosomal protein L6
1415818_at	Anxa6	annexin A6	1448166_a_at	Psmb1	proteasome (prosome	1416102_at	Ywhaz	tyrosine 3-monooxygenase/tryptophan 5-monooxygenase activation protein	1416254_a_at	Vps16	vacuolar protein sorting 16 (yeast)	1416748_a_at	Mre11a	meiotic recombination 11 homolog A (S. cerevisiae)	1416552_at	Dppa5a	developmental pluripotency associated 5A
1415819_a_at	Ppp2r1a	protein phosphatase 2 (formerly 2A)	1415995_at	Casp6	caspase 6	1416118_at	LOC630539 /// Trim59	similar to mouse RING finger 1 /// tripartite motif-containing 59	1448276_at	Tspan4	tetraspanin 4	1416763_at	Cdc123	cell division cycle 123 homolog (S. cerevisiae)	1416574_at	Tox4	TOX high mobility group box family member 4
1415824_at	Scd2	stearoyl-Coenzyme A desaturase 2	1415998_at	Vdac1	voltage-dependent anion channel 1	1416125_at	Fkbp5	FK506 binding protein 5	1416280_at	Uba2	ubiquitin-like modifier activating enzyme 2	1416790_a_at	EG545124 /// ENSMUSG00000051559 /// Tdg	predicted gene	1416579_a_at	Epcam	epithelial cell adhesion molecule
1415825_s_at	Csnk1d	casein kinase 1	1416004_at	Ywhah	tyrosine 3-monooxygenase/tryptophan 5-monooxygenase activation protein	1416129_at	Errfi1	ERBB receptor feedback inhibitor 1	1448287_at	Polr1d	polymerase (RNA) I polypeptide D	1448462_at	EG545124 /// ENSMUSG00000051559 /// Tdg	predicted gene	1430713_s_at	Ndufa13	NADH dehydrogenase (ubiquinone) 1 alpha subcomplex
1415826_at	Atp6v1h	ATPase	1416008_at	Satb1	special AT-rich sequence binding protein 1	1439364_a_at	Mmp2	matrix metallopeptidase 2	1426187_a_at	Hax1	HCLS1 associated X-1	1416808_at	Nid1	nidogen 1	1416585_at	Ruvbl1	RuvB-like protein 1
1415831_at	Psmd2	proteasome (prosome	1448175_at	Ehd1	EH-domain containing 1	1416136_at	Mmp2	matrix metallopeptidase 2	1448302_at	Kctd20	potassium channel tetramerisation domain containing 20	1431012_a_at	Peci	peroxisomal delta3	1448393_at	Cldn7	claudin 7
1415832_at	Agtr2	angiotensin II receptor	1416013_at	Pld3	phospholipase D family	1416138_at	Anxa7	annexin A7	1416338_at	Sh3gl1	SH3-domain GRB2-like 1	1448485_at	Ggt1	gamma-glutamyltransferase 1	1416603_at	EG627737 /// mCG_130059 /// Rpl22	predicted gene
1415835_at	Prl3b1	prolactin family 3	1416014_at	Abce1	ATP-binding cassette	1416148_at	Laptm4b	lysosomal-associated protein transmembrane 4B	1416343_a_at	Lamp2	lysosomal-associated membrane protein 2	1448486_at	Mut	methylmalonyl-Coenzyme A mutase	1416604_at	Cyc1	cytochrome c-1
1415836_at	Aldh18a1	aldehyde dehydrogenase 18 family	1448176_a_at	Hnrnpk	heterogeneous nuclear ribonucleoprotein K	1416178_a_at	Plekhb1	pleckstrin homology domain containing	1416344_at	Lamp2	lysosomal-associated membrane protein 2	1448489_at	Pafah2	platelet-activating factor acetylhydrolase 2	1416606_s_at	Nhp2	NHP2 ribonucleoprotein homolog (yeast)
1415840_at	Elovl5	ELOVL family member 5	1416020_a_at	Atp5g1 /// ENSMUSG00000058357	ATP synthase	1416179_a_at	Rdx	radixin	1416345_at	ENSMUSG00000045455 /// Timm8a1	predicted gene	1448491_at	Ech1	enoyl coenzyme A hydratase 1	1416616_s_at	Clpp	caseinolytic peptidase
1415841_at	Dync1i2	dynein cytoplasmic 1 intermediate chain 2	1416022_at	Fabp5	fatty acid binding protein 5	1448236_at	Rdx	radixin	1416346_at	ENSMUSG00000045455 /// Timm8a1	predicted gene	1416893_at	Fam107b	family with sequence similarity 107	1416624_a_at	OTTMUSG00000004411 /// Uba52	predicted gene
1415843_at	Gbl	G protein beta subunit-like	1448178_a_at	Cct3	chaperonin containing Tcp1	1416183_a_at	Ldhb	lactate dehydrogenase B	1431284_a_at	Spns1	spinster homolog 1 (Drosophila)	1416921_x_at	Aldoa	aldolase A	1452701_x_at	OTTMUSG00000004411 /// Uba52	predicted gene
1448111_at	Ctps2	cytidine 5'-triphosphate synthase 2	1459987_s_at	Cct3	chaperonin containing Tcp1	1448237_x_at	Ldhb	lactate dehydrogenase B	1416350_at	Klf16	Kruppel-like factor 16	1448528_at	Pdcd10	programmed cell death 10	1448413_at	2410016O06Rik	RIKEN cDNA 2410016O06 gene
1448113_at	EG623112 /// Stmn1	predicted gene	1416024_x_at	Cct3	chaperonin containing Tcp1	1416185_a_at	Adh5	alcohol dehydrogenase 5 (class III)	1460181_at	Stmn3	stathmin-like 3	1416947_s_at	Acaa1a /// Acaa1b	acetyl-Coenzyme A acyltransferase 1A /// acetyl-Coenzyme A acyltransferase 1B	1416659_at	Eif3a	eukaryotic translation initiation factor 3
1415849_s_at	Stmn1	stathmin 1	1416026_a_at	Rpl12	ribosomal protein L12	1416201_at	Crk	v-crk sarcoma virus CT10 oncogene homolog (avian)	1448314_at	Cdc2a	cell division cycle 2 homolog A (S. pombe)	1416948_at	Mrpl23 /// OTTMUSG00000013301	mitochondrial ribosomal protein L23 /// predicted gene	1416667_at	Ebp	phenylalkylamine Ca2+ antagonist (emopamil) binding protein
1415850_at	Rasa3	RAS p21 protein activator 3	1460171_at	Cops5	COP9 (constitutive photomorphogenic) homolog	1448248_at	Crk	v-crk sarcoma virus CT10 oncogene homolog (avian)	1416387_at	Pip4k2c	phosphatidylinositol-5-phosphate 4-kinase	1416953_at	Ctgf	connective tissue growth factor	1416692_at	Coil	coilin
1415855_at	Kitl	kit ligand	1416027_at	Pdcd6	programmed cell death 6	1416212_at	Magoh	mago-nashi homolog	1416393_at	Emg1	EMG1 nucleolar protein homolog (S. cerevisiae)	1416967_at	Sox2	SRY-box containing gene 2	1448442_a_at	OTTMUSG00000014672 /// Psma3	predicted gene
1415856_at	Emb	embigin	1448179_at	Usmg5	upregulated during skeletal muscle growth 5	1448255_a_at	Surf4	surfeit gene 4	1416399_a_at	Hmox2	heme oxygenase (decycling) 2	1417027_at	Trim2	tripartite motif-containing 2	1438723_a_at	Rps10	ribosomal protein S10
1415857_at	Emb	embigin	1448180_a_at	Hn1	hematological and neurological expressed sequence 1	1436797_a_at	Surf4	surfeit gene 4	1416402_at	Abcb10	ATP-binding cassette	1448551_a_at	Trim2	tripartite motif-containing 2	1456497_x_at	Rps10	ribosomal protein S10
1415859_at	Eif3c	eukaryotic translation initiation factor 3	1416029_at	Klf10	Kruppel-like factor 10	1416213_x_at	Surf4	surfeit gene 4	1448324_at	Rnps1	ribonucleic acid binding protein S1	1448562_at	Upp1	uridine phosphorylase 1	1448454_at	Sfrs6	splicing factor
1448121_at	Wbp2	WW domain binding protein 2	1416030_a_at	Mcm7	minichromosome maintenance deficient 7 (S. cerevisiae)	1448260_at	Uchl1	ubiquitin carboxy-terminal hydrolase L1	1448325_at	Myd116	myeloid differentiation primary response gene 116	1460198_a_at	Psmb3	proteasome (prosome	1448455_at	Cln8	ceroid-lipofuscinosis
1452024_a_at	Ldb1	LIM domain binding 1	1416037_a_at	Cct2	chaperonin containing Tcp1	1449679_s_at	Stx5a	syntaxin 5A	1448327_at	Actn2	actinin alpha 2	1431701_a_at	Pdzk1	PDZ domain containing 1	1416788_a_at	Idh3g	isocitrate dehydrogenase 3 (NAD+)
1415870_at	Calu	calumenin	1416039_x_at	Cyr61	cysteine rich protein 61	1416241_at	Sec13	SEC13 homolog (S. cerevisiae)	1416425_at	Pex19	peroxisomal biogenesis factor 19	1417058_a_at	Krtcap2	keratinocyte associated protein 2	1416789_at	Idh3g	isocitrate dehydrogenase 3 (NAD+)
1415871_at	Tgfbi	transforming growth factor	1448187_at	Pold1	polymerase (DNA directed)	1448269_a_at	Klhl13	kelch-like 13 (Drosophila)	1416432_at	Pfkfb3	6-phosphofructo-2-kinase/fructose-2	1417059_at	Krtcap2	keratinocyte associated protein 2	1448492_a_at	Psmd12	proteasome (prosome
1415873_a_at	Actr1a	ARP1 actin-related protein 1 homolog A	1416044_at	Flii	flightless I homolog (Drosophila)	1416242_at	Klhl13	kelch-like 13 (Drosophila)	1416433_at	Rpa2	replication protein A2	1417061_at	Slc40a1	solute carrier family 40 (iron-regulated transporter)	1416854_at	Slc34a2	solute carrier family 34 (sodium phosphate)
1415874_at	LOC100046643 /// Spry1	similar to sprouty 1 /// sprouty homolog 1 (Drosophila)	1448190_at	Mrpl33	mitochondrial ribosomal protein L33	1416255_at	Gja4	gap junction protein	1416438_at	Puf60	poly-U binding splicing factor 60	1448568_a_at	Slc20a1	solute carrier family 20	1416858_a_at	Fkbp3	FK506 binding protein 3
1448125_at	Rit2	Ras-like without CAAX 2	1416058_s_at	Atp5c1	ATP synthase	1425742_a_at	Tsc22d1	TSC22 domain family	1416443_a_at	Sae1	SUMO1 activating enzyme subunit 1	1448570_at	Gmfb	glia maturation factor	1416859_at	Fkbp3	FK506 binding protein 3
1415877_at	Dpysl3	dihydropyrimidinase-like 3	1416059_at	LOC100048726 /// Sec23b	similar to SEC23B /// SEC23B (S. cerevisiae)	1416267_at	Scoc	short coiled-coil protein	1416466_at	Vapa	vesicle-associated membrane protein	1417089_a_at	Ckmt1	creatine kinase	1416877_a_at	Mrpl51	mitochondrial ribosomal protein L51
1415881_at	Ghitm	growth hormone inducible transmembrane protein	1427464_s_at	Hspa5	heat shock protein 5	1416268_at	Ets2	E26 avian leukemia oncogene 2	1416467_at	Ddx3x	DEAD/H (Asp-Glu-Ala-Asp/His) box polypeptide 3	1417090_at	Rcn1	reticulocalbin 1	1448503_at	Mcl1	myeloid cell leukemia sequence 1
1448131_at	Mfn2	mitofusin 2	1416066_at	Cd9	CD9 antigen	1416272_at	Mapksp1	MAPK scaffold protein 1	1416469_at	Luzp1	leucine zipper protein 1	1417102_a_at	LOC100046199 /// Ndufb5	similar to NADH dehydrogenase (ubiquinone) 1 beta subcomplex	1416881_at	Mcl1	myeloid cell leukemia sequence 1
1415887_at	Tfg	Trk-fused gene	1431420_s_at	LOC100046650 /// Prelid1	similar to PRELI domain containing 1 /// PRELI domain containing 1	1416275_at	Slc26a6	solute carrier family 26	1416475_at	ENSMUSG00000037096 /// Ube2d2	predicted gene	1417116_at	Slc6a8	solute carrier family 6 (neurotransmitter transporter	1448504_a_at	Cbx3 /// LOC633016	chromobox homolog 3 (Drosophila HP1 gamma) /// similar to chromobox homolog 3
1415889_a_at	Hsp90b1	heat shock protein 90	1431421_x_at	Prelid1	PRELI domain containing 1	1448282_at	Plrg1	pleiotropic regulator 1	1416485_at	ENSMUSG00000066693 /// ENSMUSG00000068165 /// ENSMUSG00000069622 /// Timm23	predicted gene	1417124_at	Dstn	destrin	1416884_at	Cbx3	chromobox homolog 3 (Drosophila HP1 gamma)
1415893_at	Sgpl1	sphingosine phosphate lyase 1	1448202_x_at	LOC100046650 /// LOC675389 /// Prelid1	similar to PRELI domain containing 1 /// similar to Preli /// PRELI domain containing 1	1448295_at	LOC100045306 /// Med10	similar to mediator of RNA polymerase II transcription	1416487_a_at	Yap1	yes-associated protein 1	1417155_at	Mycn	v-myc myelocytomatosis viral related oncogene	1448505_at	C1d	nuclear DNA binding protein
1448136_at	Enpp2	ectonucleotide pyrophosphatase/phosphodiesterase 2	1416068_at	Kars /// LOC631033	lysyl-tRNA synthetase /// similar to lysyl-tRNA synthetase	1416313_at	Mllt11	myeloid/lymphoid or mixed-lineage leukemia (trithorax homolog	1448365_at	Exosc7	exosome component 7	1417165_at	Mbd2	methyl-CpG binding domain protein 2	1416901_at	Npc2	Niemann Pick type C2
1415894_at	Enpp2	ectonucleotide pyrophosphatase/phosphodiesterase 2	1416079_a_at	Arpc1a	actin related protein 2/3 complex	1416315_at	Abhd4	abhydrolase domain containing 4	1416490_at	LOC100047810 /// Tmed6	similar to transmembrane emp24 protein transport domain containing 6 /// transmembrane emp24 protein transport domain containing 6	1451783_a_at	Kifap3	kinesin-associated protein 3	1416910_at	Dnajc15	DnaJ (Hsp40) homolog
1415895_at	Snrpn /// Snurf	small nuclear ribonucleoprotein N /// SNRPN upstream reading frame	1460173_at	Lasp1	LIM and SH3 protein 1	1448297_a_at	Tnk2	tyrosine kinase	1416492_at	Ccne1	cyclin E1	1417185_at	Ly6a	lymphocyte antigen 6 complex	1416911_a_at	Akirin1	akirin 1
1415898_at	Mgst1	microsomal glutathione S-transferase 1	1448207_at	Lasp1	LIM and SH3 protein 1	1416319_at	Adk	adenosine kinase	1448370_at	Ulk1	Unc-51 like kinase 1 (C. elegans)	1417210_at	Eif2s3y	eukaryotic translation initiation factor 2	1448517_at	Timm22	translocase of inner mitochondrial membrane 22 homolog (yeast)
1415900_a_at	Kit	kit oncogene	1416086_at	Tpst2	protein-tyrosine sulfotransferase 2	1416320_at	Sec22a	SEC22 vesicle trafficking protein homologe A (S. cerevisiae)	1416504_at	Ulk1	Unc-51 like kinase 1 (C. elegans)	1417227_at	Mccc1	methylcrotonoyl-Coenzyme A carboxylase 1 (alpha)	1416941_s_at	Eif4h	eukaryotic translation initiation factor 4H
1460167_at	Aldh7a1	aldehyde dehydrogenase family 7	1416087_at	Ap1s1	adaptor protein complex AP-1	1448304_a_at	Rab6	RAB6	1416510_at	Mrpl4	mitochondrial ribosomal protein L4	1417239_at	Cetn3	centrin 3	1451521_x_at	Eif4h	eukaryotic translation initiation factor 4H
1415902_at	Aldh7a1	aldehyde dehydrogenase family 7	1448212_at	Psmg2	proteasome (prosome	1448305_at	Rab6	RAB6	1416512_at	Nubp2	nucleotide binding protein 2	1417259_a_at	Capzb	capping protein (actin filament) muscle Z-line	1416951_a_at	Atp6v1d	ATPase
1431056_a_at	Lpl	lipoprotein lipase	1416089_at	Rps15	ribosomal protein S15	1416341_at	Polr2c	polymerase (RNA) II (DNA directed) polypeptide C	1416524_at	Spop	speckle-type POZ protein	1448649_at	Enpep	glutamyl aminopeptidase	1416998_at	Rrs1	RRS1 ribosome biogenesis regulator homolog (S. cerevisiae)
1448138_at	Ppp2r4	protein phosphatase 2A	1416090_at	LOC100044400 /// Pdhb	similar to pyruvate dehydrogenase (lipoamide) beta /// pyruvate dehydrogenase (lipoamide) beta	1416351_at	Map2k1	mitogen-activated protein kinase kinase 1	1416533_at	Egln2	EGL nine homolog 2 (C. elegans)	1417285_a_at	Ndufa5	NADH dehydrogenase (ubiquinone) 1 alpha subcomplex	1417054_a_at	0610009D07Rik	RIKEN cDNA 0610009D07 gene
1415910_s_at	Ciapin1	cytokine induced apoptosis inhibitor 1	1416095_x_at	1110005A23Rik /// EG625193	RIKEN cDNA 1110005A23 gene /// predicted gene	1416359_at	Snx18	sorting nexin 18	1416534_at	Dpf2	D4	1417286_at	Ndufa5	NADH dehydrogenase (ubiquinone) 1 alpha subcomplex	1417075_at	2010309E21Rik	RIKEN cDNA 2010309E21 gene
1448141_at	Rrp7a	ribosomal RNA processing 7 homolog A (S. cerevisiae)	1448215_a_at	Dpp3	dipeptidylpeptidase 3	1416370_at	Zscan21	zinc finger and SCAN domain containing 21	1416535_at	Mcrs1	microspherule protein 1	1448654_at	Mtch2	mitochondrial carrier homolog 2 (C. elegans)	1448595_a_at	Bex1	brain expressed gene 1
1448143_at	Aldh2	aldehyde dehydrogenase 2	1416099_at	EG621100 /// OTTMUSG00000001643 /// Rpl27	predicted gene	1416373_at	Nfs1	nitrogen fixation gene 1 (S. cerevisiae)	1416545_at	Zdhhc7	zinc finger	1417346_at	Pycard	PYD and CARD domain containing	1417177_at	Galk1	galactokinase 1
1448149_at	Ctnna1	catenin (cadherin associated protein)	1431593_a_at	Tsen34	tRNA splicing endonuclease 34 homolog (S. cerevisiae)	1416374_at	Ap3m1	adaptor-related protein complex 3	1416555_at	Ei24	etoposide induced 2.4 mRNA	1417379_at	Iqgap1	IQ motif containing GTPase activating protein 1	1417191_at	Dnajb9	DnaJ (Hsp40) homolog
1448152_at	Igf2	insulin-like growth factor 2	1416104_at	Mpdu1	mannose-P-dolichol utilization defect 1	1416377_at	Pdcd7	programmed cell death 7	1416569_at	Actl6a	actin-like 6A	1417380_at	Iqgap1	IQ motif containing GTPase activating protein 1	1417192_at	Tomm70a	translocase of outer mitochondrial membrane 70 homolog A (yeast)
1449674_s_at	Pdcd6ip	programmed cell death 6 interacting protein	1416115_at	Orc3l	origin recognition complex	1425099_a_at	Arntl	aryl hydrocarbon receptor nuclear translocator-like	1416575_at	Cdc45l	cell division cycle 45 homolog (S. cerevisiae)-like	1417401_at	Rai14	retinoic acid induced 14	1460201_a_at	EG668829 /// Rpl24	predicted gene
1415937_s_at	Pdcd6ip	programmed cell death 6 interacting protein	1448224_at	Tfam	transcription factor A	1431422_a_at	Dusp14	dual specificity phosphatase 14	1416576_at	Socs3	suppressor of cytokine signaling 3	1417461_at	Cap1	CAP	1430474_a_at	Mtch2	mitochondrial carrier homolog 2 (C. elegans)
1448155_at	Pdcd6ip	programmed cell death 6 interacting protein	1448226_at	Rrm2	ribonucleotide reductase M2	1448319_at	Akr1b3	aldo-keto reductase family 1	1416581_at	Wdr5	WD repeat domain 5	1417516_at	Ddit3	DNA-damage inducible transcript 3	1417317_s_at	ENSMUSG00000067558 /// ENSMUSG00000067575 /// ENSMUSG00000068674 /// ENSMUSG00000070519 /// Ino80 /// LOC100044516 /// LOC100046034 /// LOC100048620 /// OTTMUSG00000015055 /// OTTMUSG00000021804 /// Rpl35a	predicted gene
1448156_at	100041004 /// Tff1	predicted gene	1416126_at	Polr1b	polymerase (RNA) I polypeptide B	1448328_at	Sh3bp2	SH3-domain binding protein 2	1448389_at	Wdr5	WD repeat domain 5	1453851_a_at	Gadd45g	growth arrest and DNA-damage-inducible 45 gamma	1448684_at	Ppp1r2	protein phosphatase 1
1415944_at	Sdc1	syndecan 1	1416127_a_at	Dnpep	aspartyl aminopeptidase	1416428_at	Thap11	THAP domain containing 11	1416586_at	Zfp239	zinc finger protein 239	1417600_at	Slc15a2	solute carrier family 15 (H+/peptide transporter)	1417364_at	Eef1g /// LOC100047986	eukaryotic translation elongation factor 1 gamma /// similar to eukaryotic translation elongation factor 1 gamma
1460169_a_at	Pctk1	PCTAIRE-motif protein kinase 1	1416142_at	Rps6	ribosomal protein S6	1416431_at	Tubb6	tubulin	1416590_a_at	Rab34	RAB34	1448770_a_at	Atpif1	ATPase inhibitory factor 1	1417368_s_at	Ndufa2	NADH dehydrogenase (ubiquinone) 1 alpha subcomplex
1415957_a_at	Rrp1	ribosomal RNA processing 1 homolog (S. cerevisiae)	1416144_a_at	Dhx15	DEAH (Asp-Glu-Ala-His) box polypeptide 15	1416434_at	Bcl2l10	Bcl2-like 10	1416591_at	Rab34	RAB34	1417648_s_at	Snx5	sorting nexin 5	1417404_at	Elovl6	ELOVL family member 6
1415961_at	Itm2c	integral membrane protein 2C	1416145_at	Dhx15	DEAH (Asp-Glu-Ala-His) box polypeptide 15	1448340_at	Tmem30a	transmembrane protein 30A	1416598_at	Glis2	GLIS family zinc finger 2	1417654_at	Sdc4	syndecan 4	1448697_s_at	100040331 /// LOC100048339 /// Rpl36a /// Rpl36al	predicted gene
1415969_s_at	Kap	kidney androgen regulated protein	1416150_a_at	Sfrs3	splicing factor	1448343_a_at	Nbr1	neighbor of Brca1 gene 1	1448400_a_at	Smarcd2	SWI/SNF related	1448793_a_at	Sdc4	syndecan 4	1448703_at	Lsm8	LSM8 homolog
1415972_at	Marcks	myristoylated alanine rich protein kinase C substrate	1416151_at	Sfrs3	splicing factor	1416460_at	Miox	myo-inositol oxygenase	1416628_at	0610006I08Rik	RIKEN cDNA 0610006I08 gene	1417660_s_at	Vps29	vacuolar protein sorting 29 (S. pombe)	1448704_s_at	H47	histocompatibility 47
1415978_at	Tubb3	tubulin	1416152_a_at	Sfrs3	splicing factor	1431075_a_at	Eif4enif1	eukaryotic translation initiation factor 4E nuclear import factor 1	1416631_at	Ap4b1	adaptor-related protein complex AP-4	1417684_at	Thumpd3	THUMP domain containing 3	1417434_at	Gpd2	glycerol phosphate dehydrogenase 2
1415985_at	Sf3b3	splicing factor 3b	1416173_at	Pes1	pescadillo homolog 1	1423043_s_at	Ddx3x	DEAD/H (Asp-Glu-Ala-Asp/His) box polypeptide 3	1448412_a_at	Tsc22d4	TSC22 domain family	1417693_a_at	Gab1	growth factor receptor bound protein 2-associated protein 1	1417451_a_at	Ppia	peptidylprolyl isomerase A
1419806_at	Hdlbp	high density lipoprotein (HDL) binding protein	1416176_at	Hmgb1 /// OTTMUSG00000020977	high mobility group box 1 /// predicted gene	1416471_at	Cept1	choline/ethanolaminephosphotransferase 1	1416651_at	Znhit2	zinc finger	1417694_at	Gab1	growth factor receptor bound protein 2-associated protein 1	1448715_x_at	100043821 /// Ccrn4l /// Cog6 /// LOC280487 /// Sgip1	predicted gene
1449615_s_at	Hdlbp	high density lipoprotein (HDL) binding protein	1416182_at	Apba3	amyloid beta (A4) precursor protein-binding	1448354_at	G6pdx	glucose-6-phosphate dehydrogenase X-linked	1448425_at	Eif3a	eukaryotic translation initiation factor 3	1417695_a_at	Soat1	sterol O-acyltransferase 1	1435151_a_at	Rps3	ribosomal protein S3
1415991_a_at	Klhdc3	kelch domain containing 3	1448243_at	Napa	N-ethylmaleimide sensitive fusion protein attachment protein alpha	1425567_a_at	Anxa5	annexin A5	1416662_at	Sardh	sarcosine dehydrogenase	1417770_s_at	Psmc6	proteasome (prosome	1435712_a_at	ENSMUSG00000069117 /// LOC100047828 /// Rps18	predicted gene
1448164_at	Klhdc3	kelch domain containing 3	1416192_at	Napa	N-ethylmaleimide sensitive fusion protein attachment protein alpha	1448356_at	Ube2d2	ubiquitin-conjugating enzyme E2D 2	1416664_at	Cdc20	cell division cycle 20 homolog (S. cerevisiae)	1417777_at	Ptgr1	prostaglandin reductase 1	1448739_x_at	ENSMUSG00000069117 /// LOC100042388 /// LOC100047329 /// LOC100047828 /// OTTMUSG00000000655 /// Rps18	predicted gene
1448165_at	Casp2	caspase 2	1448244_at	Lypla1	lysophospholipase 1	1416476_a_at	Ube2d2	ubiquitin-conjugating enzyme E2D 2	1416684_at	Fbl /// LOC100044829	fibrillarin /// similar to Fibrillarin	1417825_at	Esd	esterase D/formylglutathione hydrolase	1417511_at	Lyar	Ly1 antibody reactive clone
1415997_at	Txnip	thioredoxin interacting protein	1424819_a_at	Ric8	resistance to inhibitors of cholinesterase 8 homolog (C. elegans)	1416477_at	ENSMUSG00000037096 /// Ube2d2	predicted gene	1416685_s_at	Fbl /// LOC100044829	fibrillarin /// similar to Fibrillarin	1448867_at	Tmem9b	TMEM9 domain family	1417530_a_at	Srp9	signal recognition particle 9
1416000_a_at	Prdx1	peroxiredoxin 1	1416202_at	Phb2	prohibitin 2	1416479_a_at	Tmem14c	transmembrane protein 14C	1416703_at	Mapk14	mitogen-activated protein kinase 14	1417896_at	Tjp3	tight junction protein 3	1417608_a_at	Rpl13a	ribosomal protein L13a
1416001_a_at	Cotl1	coactosin-like 1 (Dictyostelium)	1416205_at	Glb1	galactosidase	1416481_s_at	Higd1a	HIG1 domain family	1416704_at	Mapk14	mitogen-activated protein kinase 14	1448886_at	Gata3	GATA binding protein 3	1448772_at	Ube2a	ubiquitin-conjugating enzyme E2A
1416017_at	Copg	coatomer protein complex	1416208_at	Usp14	ubiquitin specific peptidase 14	1448360_s_at	Angel2	angel homolog 2 (Drosophila)	1416726_s_at	Ube2s	ubiquitin-conjugating enzyme E2S	1448889_at	Slc38a4	solute carrier family 38	1417615_a_at	Rpl11	ribosomal protein L11
1416031_s_at	Mcm7	minichromosome maintenance deficient 7 (S. cerevisiae)	1448252_a_at	Eef1b2	eukaryotic translation elongation factor 1 beta 2	1448363_at	Yap1	yes-associated protein 1	1416730_at	Rcl1	RNA terminal phosphate cyclase-like 1	1448894_at	Akr1b8	aldo-keto reductase family 1	1417646_a_at	Snx5	sorting nexin 5
1416032_at	Tmem109	transmembrane protein 109	1448256_at	Gosr1	golgi SNAP receptor complex member 1	1416488_at	Ccng2	cyclin G2	1416736_at	Casc3	cancer susceptibility candidate 3	1417941_at	Nanp	N-acetylneuraminic acid phosphatase	1448791_at	LOC100048642 /// Snx5	similar to Snx5 protein /// sorting nexin 5
1416033_at	Tmem109	transmembrane protein 109	1448262_at	Psmb2	proteasome (prosome	1416501_at	Pdpk1	3-phosphoinositide dependent protein kinase-1	1416739_a_at	Brap	BRCA1 associated protein	1456315_a_at	Ptpla	protein tyrosine phosphatase-like (proline instead of catalytic arginine)	1417647_at	Snx5	sorting nexin 5
1425310_a_at	Emid2	EMI domain containing 2	1416228_at	Pin1	protein (peptidyl-prolyl cis/trans isomerase) NIMA-interacting 1	1416508_at	Med28	mediator of RNA polymerase II transcription	1416742_at	Cfdp1	craniofacial development protein 1	1417999_at	Itm2b	integral membrane protein 2B	1417657_s_at	Dnajc2	DnaJ (Hsp40) homolog
1448184_at	Fkbp1a	FK506 binding protein 1a	1416229_at	Rfk	riboflavin kinase	1448374_at	Med28	mediator of RNA polymerase II transcription	1416743_at	LOC640502 /// Uap1	similar to UDP-N-acetylhexosamine pyrophosphorylase /// UDP-N-acetylglucosamine pyrophosphorylase 1	1418005_at	Sdhb	succinate dehydrogenase complex	1417665_a_at	Cpsf1	cleavage and polyadenylation specific factor 1
1416036_at	Fkbp1a	FK506 binding protein 1a	1416230_at	Rfk	riboflavin kinase	1448376_at	Wrnip1	Werner helicase interacting protein 1	1416747_at	Mfsd5	major facilitator superfamily domain containing 5	1418072_at	Hist1h2bb /// Hist1h2bc /// Hist1h2be /// Hist1h2bg /// LOC665622 /// RP23-38E20.1	histone cluster 1	1417675_a_at	Mdn1	midasin homolog (yeast)
1435626_a_at	Herpud1	homocysteine-inducible	1460177_at	Cndp2	CNDP dipeptidase 2 (metallopeptidase M20 family)	1416518_at	H1foo	H1 histone family	1416751_a_at	Ddx20	DEAD (Asp-Glu-Ala-Asp) box polypeptide 20	1418076_at	St14	suppression of tumorigenicity 14 (colon carcinoma)	1417681_at	Nudt21	nudix (nucleoside diphosphate linked moiety X)-type motif 21
1416038_at	Snd1	staphylococcal nuclease and tudor domain containing 1	1448264_a_at	Eif3i	eukaryotic translation initiation factor 3	1416527_at	Rab32	RAB32	1416756_at	Dnajb1	DnaJ (Hsp40) homolog	1418091_at	Tcfcp2l1	transcription factor CP2-like 1	1448808_a_at	Nme2	non-metastatic cells 2
1416040_at	Lipf	lipase	1416233_at	Eif3i	eukaryotic translation initiation factor 3	1416530_a_at	LOC100045567 /// Pnp1	similar to purine nucleoside phosphorylase /// purine-nucleoside phosphorylase 1	1416765_s_at	ENSMUSG00000045886 /// Magmas	predicted gene	1418101_a_at	Rtn3	reticulon 3	1417718_at	Eif3g	eukaryotic translation initiation factor 3
1416045_a_at	Smarcb1	SWI/SNF related	1416234_at	Lrrc59	leucine rich repeat containing 59	1416542_at	Phf1	PHD finger protein 1	1416791_a_at	Nxf1	nuclear RNA export factor 1 homolog (S. cerevisiae)	1460224_at	Snx2	sorting nexin 2	1417762_a_at	Rpl8	ribosomal protein L8
1416050_a_at	Scarb1	scavenger receptor class B	1416235_at	Lrrc59	leucine rich repeat containing 59	1416544_at	Ezh2	enhancer of zeste homolog 2 (Drosophila)	1448463_at	4933434E20Rik	RIKEN cDNA 4933434E20 gene	1448956_at	Stard10	START domain containing 10	1431177_a_at	OTTMUSG00000022086 /// Rpl10a	predicted gene
1416051_at	C2	complement component 2 (within H-2S)	1448266_at	Edf1	endothelial differentiation-related factor 1	1416551_at	Atp2a2	ATPase	1416792_at	Ppm1g	protein phosphatase 1G (formerly 2C)	1418134_at	Slc25a46	solute carrier family 25	1448846_a_at	433941 /// 622707 /// EG666642 /// ENSMUSG00000074516 /// LOC100044494 /// OTTMUSG00000007230 /// OTTMUSG00000014710 /// Rpl29	predicted gene
1448193_at	5730403B10Rik	RIKEN cDNA 5730403B10 gene	1416240_at	Psmb7	proteasome (prosome	1416563_at	Ctps	cytidine 5'-triphosphate synthase	1431415_a_at	Tbpl1	TATA box binding protein-like 1	1418151_at	Mtmr4	myotubularin related protein 4	1436046_x_at	100041859 /// 622707 /// EG666642 /// ENSMUSG00000074516 /// LOC100044494 /// OTTMUSG00000014710 /// OTTMUSG00000023237 /// Rpl29	predicted gene
1416062_at	Tbc1d15	TBC1 domain family	1416243_a_at	100038991 /// 100043296 /// ENSMUSG00000069439 /// Rpl35	predicted gene	1448385_at	Slc15a4	solute carrier family 15	1448480_at	Nip7	nuclear import 7 homolog (S. cerevisiae)	1418153_at	Lama1	laminin	1417818_at	Wwtr1	WW domain containing transcription regulator 1
1448200_at	Tcn2	transcobalamin 2	1416245_at	Aurkaip1	aurora kinase A interacting protein 1	1448401_at	Smarcd2	SWI/SNF related	1448484_at	Amd-ps3 /// Amd1 /// Amd2	S-adenosylmethionine decarboxylase	1448979_at	Muted	muted	1417873_at	Pwp1	PWP1 homolog (S. cerevisiae)
1416067_at	Ifrd1	interferon-related developmental regulator 1	1416256_a_at	Tubb5	tubulin	1416607_at	4931406C07Rik	RIKEN cDNA 4931406C07 gene	1416850_s_at	Cisd1	CDGSH iron sulfur domain 1	1460226_at	Trap1a	tumor rejection antigen P1A	1417907_at	Ube2l3	ubiquitin-conjugating enzyme E2L 3
1416069_at	Pfkp	phosphofructokinase	1448274_at	C1qbp	complement component 1	1430811_a_at	Nuf2	NUF2	1416852_a_at	Ncdn	neurochondrin	1448987_at	Acadl	acyl-Coenzyme A dehydrogenase	1448879_at	ENSMUSG00000064208 /// ENSMUSG00000074506 /// Ube2l3	predicted gene
1416072_at	Cd34	CD34 antigen	1416258_at	Tk1	thymidine kinase 1	1416621_at	Llgl1	lethal giant larvae homolog 1 (Drosophila)	1448493_at	Paip2	polyadenylate-binding protein-interacting protein 2	1418172_at	Hebp1	heme binding protein 1	1417964_at	Ap3d1	adaptor-related protein complex 3
1431292_a_at	Twf2	twinfilin	1448277_at	Pold2	polymerase (DNA directed)	1448410_at	Ube4b	ubiquitination factor E4B	1416864_at	Surf6	surfeit gene 6	1449024_a_at	Hexa	hexosaminidase A	1448909_a_at	Mrpl39	mitochondrial ribosomal protein L39
1448206_at	Psma2	proteasome (prosome	1448278_at	Xab2	XPA binding protein 2	1430307_a_at	LOC677317 /// Me1	similar to NADP-dependent malic enzyme (NADP-ME) (Malic enzyme 1) /// malic enzyme 1	1416874_a_at	Paf1	Paf1	1449027_at	Rhou	ras homolog gene family	1417974_at	Kpna4	karyopherin (importin) alpha 4
1448211_at	Atp6v0e2	ATPase	1430500_s_at	Mtx2	metaxin 2	1448417_at	Ninj1	ninjurin 1	1416880_at	Mcl1	myeloid cell leukemia sequence 1	1418301_at	Irf6	interferon regulatory factor 6	1448947_at	2810004N23Rik /// Setd6	RIKEN cDNA 2810004N23 gene /// SET domain containing 6
1416092_a_at	Mtap4	microtubule-associated protein 4	1416269_at	Atp5j2	ATP synthase	1416650_at	Rfpl4	ret finger protein-like 4	1416885_at	1110038F14Rik	RIKEN cDNA 1110038F14 gene	1418318_at	Rnf128	ring finger protein 128	1418115_s_at	Ifrg15	interferon alpha responsive gene
1416094_at	Adam9	a disintegrin and metallopeptidase domain 9 (meltrin gamma)	1448279_at	Arpc3	actin related protein 2/3 complex	1448420_a_at	Fbxl12	F-box and leucine-rich repeat protein 12	1448507_at	Efhd1	EF hand domain containing 1	1449036_at	Rnf128	ring finger protein 128	1418119_at	Rbm8a	RNA binding motif protein 8a
1416096_at	AI413782	expressed sequence AI413782	1449711_at	Atp6v1e1	ATPase	1416657_at	Akt1 /// LOC100047666	thymoma viral proto-oncogene 1 /// similar to serine/threonine protein kinase	1416890_at	Wdr74	WD repeat domain 74	1449052_a_at	Dnmt3b	DNA methyltransferase 3B	1418124_at	Tmem85	transmembrane protein 85
1416097_at	Lrrc4	leucine rich repeat containing 4	1449712_s_at	Atp6v1e1	ATPase	1416666_at	Serpine2	serine (or cysteine) peptidase inhibitor	1416897_at	Parp9	poly (ADP-ribose) polymerase family	1449059_a_at	Oxct1	3-oxoacid CoA transferase 1	1418135_at	Aff1	AF4/FMR2 family
1416101_a_at	Hist1h1c	histone cluster 1	1416278_a_at	Atp5o /// LOC100047429	ATP synthase	1448429_at	Gyg	glycogenin	1435177_a_at	Anapc5	anaphase-promoting complex subunit 5	1452490_a_at	Ap2a2	adaptor protein complex AP-2	1418248_at	Gla	galactosidase
1416103_at	Ywhaz	tyrosine 3-monooxygenase/tryptophan 5-monooxygenase activation protein	1416282_at	Psmc3	proteasome (prosome	1451833_a_at	Setdb1	SET domain	1435178_x_at	Anapc5	anaphase-promoting complex subunit 5	1418408_at	Zfand1	zinc finger	1418273_a_at	677010 /// EG667779 /// OTTMUSG00000005566 /// Rpl30	predicted gene
1416105_at	Nnt	nicotinamide nucleotide transhydrogenase	1416284_at	Mrpl28	mitochondrial ribosomal protein L28	1416680_at	Ube3a	ubiquitin protein ligase E3A	1416906_at	Anapc5	anaphase-promoting complex subunit 5	1449078_at	St3gal6	ST3 beta-galactoside alpha-2	1418316_a_at	LOC100047588 /// Mark3	similar to MAP/microtubule affinity-regulating kinase 3 /// MAP/microtubule affinity-regulating kinase 3
1460174_at	Dexi	dexamethasone-induced transcript	1416285_at	Ndufc1	NADH dehydrogenase (ubiquinone) 1	1448435_at	Med15	mediator complex subunit 15	1456695_x_at	Anapc5	anaphase-promoting complex subunit 5	1449079_s_at	St3gal6	ST3 beta-galactoside alpha-2	1418362_at	Zfp42	zinc finger protein 42
1416108_a_at	Tmed3	transmembrane emp24 domain containing 3	1460179_at	Dnaja1	DnaJ (Hsp40) homolog	1448441_at	Cks1b	CDC28 protein kinase 1b	1448520_at	Dclre1b	DNA cross-link repair 1B	1449088_at	Fbp2	fructose bisphosphatase 2	1449061_a_at	Prim1	DNA primase
1416110_at	Slc35a4	solute carrier family 35	1416288_at	Dnaja1	DnaJ (Hsp40) homolog	1416702_at	Serpini1	serine (or cysteine) peptidase inhibitor	1416917_at	1700123O20Rik	RIKEN cDNA 1700123O20 gene	1449095_at	Vps54	vacuolar protein sorting 54 (yeast)	1418369_at	Prim1	DNA primase
1448222_x_at	Cox8a	cytochrome c oxidase	1448286_at	Hsd17b10	hydroxysteroid (17-beta) dehydrogenase 10	1416709_a_at	Ngrn	neugrin	1416922_a_at	Bnip3l	BCL2/adenovirus E1B interacting protein 3-like	1418479_at	Vps54	vacuolar protein sorting 54 (yeast)	1418372_at	Adsl	adenylosuccinate lyase
1448223_at	Fto	fat mass and obesity associated	1416291_at	Psmc4	proteasome (prosome	1416722_at	Hmg20a	high mobility group 20A	1416923_a_at	Bnip3l	BCL2/adenovirus E1B interacting protein 3-like	1449099_at	Lrba	LPS-responsive beige-like anchor	1449072_a_at	N6amt2	N-6 adenine-specific DNA methyltransferase 2 (putative)
1416116_at	Orc3l	origin recognition complex	1416292_at	Prdx3	peroxiredoxin 3	1416723_at	Tcf4	transcription factor 4	1416931_at	Nif3l1	Ngg1 interacting factor 3-like 1 (S. pombe)	1418501_a_at	Oxr1	oxidation resistance 1	1418435_at	Mkrn1	makorin
1416117_at	Orc3l	origin recognition complex	1448292_at	Uqcr	ubiquinol-cytochrome c reductase (6.4kD) subunit	1416733_at	Mkln1	muskelin 1	1416958_at	Nr1d2	nuclear receptor subfamily 1	1460235_at	Scarb2	scavenger receptor class B	1418486_at	Vnn1	vanin 1
1416121_at	Lox	lysyl oxidase	1416300_a_at	Slc25a3	solute carrier family 25 (mitochondrial carrier	1416738_at	Brap	BRCA1 associated protein	1416962_at	Rcc1	regulator of chromosome condensation 1	1449115_at	Mtf2	metal response element binding transcription factor 2	1449107_at	Nudt4	nudix (nucleoside diphosphate linked moiety X)-type motif 4
1448231_at	Fkbp5	FK506 binding protein 5	1416304_at	Litaf	LPS-induced TN factor	1416766_at	Mosc2	MOCO sulphurase C-terminal domain containing 2	1416972_at	EG434401 /// Nhp2l1	predicted gene	1418560_at	Pdha1	pyruvate dehydrogenase E1 alpha 1	1418515_at	Mtf2	metal response element binding transcription factor 2
1416130_at	Prnp	prion protein	1416312_at	Rars	arginyl-tRNA synthetase	1416767_a_at	1110003E01Rik	RIKEN cDNA 1110003E01 gene	1416973_at	EG434401 /// Nhp2l1	predicted gene	1418583_at	Hint3	histidine triad nucleotide binding protein 3	1449119_at	Arih2	ariadne homolog 2 (Drosophila)
1416131_s_at	Efr3a	EFR3 homolog A (S. cerevisiae)	1448299_at	Slc1a1	solute carrier family 1 (neuronal/epithelial high affinity glutamate transporter	1416768_at	1110003E01Rik	RIKEN cDNA 1110003E01 gene	1416974_at	Stam2	signal transducing adaptor molecule (SH3 domain and ITAM motif) 2	1418625_s_at	100039556 /// 100039840 /// 100040053 /// 100040109 /// 100041204 /// 100041325 /// 100042107 /// 100042148 /// 100042375 /// 100043724 /// 3000002C10Rik /// 674324 /// EG433184 /// EG433273 /// EG435292 /// EG544878 /// EG545741 /// EG629081 /// EG666342 /// EG666891 /// EG668275 /// ENSMUSG00000070025 /// ENSMUSG00000070408 /// ENSMUSG00000070443 /// ENSMUSG00000070490 /// ENSMUSG00000072432 //…	predicted gene	1449137_at	Pdha1	pyruvate dehydrogenase E1 alpha 1
1416133_at	Efr3a	EFR3 homolog A (S. cerevisiae)	1416326_at	Crip1	cysteine-rich protein 1 (intestinal)	1416776_at	Crym	crystallin	1416975_at	Stam2	signal transducing adaptor molecule (SH3 domain and ITAM motif) 2	1418637_at	Etv3	ets variant gene 3	1449155_at	Polr3g	polymerase (RNA) III (DNA directed) polypeptide G
1416137_at	Anxa7	annexin A7	1416328_a_at	Atp6v0e	ATPase	1416793_at	Atl2	atlastin GTPase 2	1416978_at	Fcgrt	Fc receptor	1418703_at	Rbms1	RNA binding motif	1449170_at	Piwil2	piwi-like homolog 2 (Drosophila)
1425665_a_at	Srp54a /// Srp54b /// Srp54c	signal recognition particle 54a /// signal recognition particle 54b /// signal recognition particle 54C	1416329_at	Cyfip1	cytoplasmic FMR1 interacting protein 1	1416795_at	Cryl1	crystallin	1416993_at	Cog4	component of oligomeric golgi complex 4	1449187_at	Pdgfa	platelet derived growth factor	1449196_a_at	EG619900 /// EG668779 /// Gm1821 /// LOC100042019 /// Rps27a /// Ubb /// Ubc	predicted gene
1416153_at	Srp54a /// Srp54b /// Srp54c	signal recognition particle 54a /// signal recognition particle 54b /// signal recognition particle 54C	1416335_at	Mif	macrophage migration inhibitory factor	1420056_s_at	Jmjd6	jumonji domain containing 6	1419809_s_at	Cog4	component of oligomeric golgi complex 4	1451814_a_at	Htatip2	HIV-1 tat interactive protein 2	1418765_at	Timd2	T-cell immunoglobulin and mucin domain containing 2
1416154_at	Srp54a /// Srp54b	signal recognition particle 54a /// signal recognition particle 54b	1416337_at	Uqcrb	ubiquinol-cytochrome c reductase binding protein	1416802_a_at	Cdca5	cell division cycle associated 5	1448537_at	Ttc1	tetratricopeptide repeat domain 1	1449214_a_at	LOC100046998 /// Opa1	similar to optic atrophy 1 (autosomal dominant) /// optic atrophy 1 homolog (human)	1418766_s_at	Timd2	T-cell immunoglobulin and mucin domain containing 2
1416165_at	Rab31	RAB31	1416340_a_at	Man2b1	mannosidase 2	1448466_at	Cdca5	cell division cycle associated 5	1448540_a_at	0610012G03Rik	RIKEN cDNA 0610012G03 gene	1418806_at	Csf3r	colony stimulating factor 3 receptor (granulocyte)	1449243_a_at	Rps19	ribosomal protein S19
1452534_a_at	Hmgb2	high mobility group box 2	1416354_at	Rbmx	RNA binding motif protein	1448470_at	Fbp1	fructose bisphosphatase 1	1417002_at	0610012G03Rik	RIKEN cDNA 0610012G03 gene	1418840_at	Pdcd4	programmed cell death 4	1418883_a_at	Pabpc1	poly A binding protein
1416174_at	LOC677524 /// Rbbp9	similar to Retinoblastoma-binding protein 9 (RBBP-9) (B5T overexpressed gene protein) (Bog protein) /// retinoblastoma binding protein 9	1416364_at	Hsp90ab1	heat shock protein 90 alpha (cytosolic)	1448476_at	Nap1l4	nucleosome assembly protein 1-like 4	1417016_at	LOC100047833 /// Mapkapk5	similar to MK-5 type 2 /// MAP kinase-activated protein kinase 5	1449254_at	Spp1	secreted phosphoprotein 1	1449255_a_at	Rpl15	ribosomal protein L15
1416175_a_at	Vdac3	voltage-dependent anion channel 3	1416365_at	Hsp90ab1	heat shock protein 90 alpha (cytosolic)	1416826_a_at	Med20	mediator complex subunit 20	1425299_s_at	0610038D11Rik /// EG665860 /// OTTMUSG00000010280	RIKEN cDNA 0610038D11 gene /// predicted gene	1418884_x_at	Tuba1a	tubulin	1418885_a_at	Idh3b	isocitrate dehydrogenase 3 (NAD+) beta
1416180_a_at	Rdx	radixin	1416366_at	LOC675851 /// Ndufc2	similar to NADH dehydrogenase (ubiquinone) 1	1448478_at	Med20	mediator complex subunit 20	1417035_at	Sac3d1	SAC3 domain containing 1	1449330_at	Pdzd3	PDZ domain containing 3	1418886_s_at	Idh3b	isocitrate dehydrogenase 3 (NAD+) beta
1453634_a_at	Erp29	endoplasmic reticulum protein 29	1416376_at	Tmem97	transmembrane protein 97	1416842_at	Gstm5	glutathione S-transferase	1448555_at	Rpap3	RNA polymerase II associated protein 3	1419086_at	Fgfbp1	fibroblast growth factor binding protein 1	1455211_a_at	Timm10 /// Timm13	translocase of inner mitochondrial membrane 10 homolog (yeast) /// translocase of inner mitochondrial membrane 13 homolog (yeast)
1416184_s_at	Hmga1 /// Hmga1-rs1	high mobility group AT-hook 1 /// high mobility group AT-hook I	1416378_at	Pnkp	polynucleotide kinase 3'- phosphatase	1416844_at	Prmt2	protein arginine N-methyltransferase 2	1417041_at	Polr1c	polymerase (RNA) I polypeptide C	1419091_a_at	Anxa2	annexin A2	1449323_a_at	LOC100043000 /// Rpl3	similar to ribosomal protein L3 /// ribosomal protein L3
1448238_at	2700060E02Rik	RIKEN cDNA 2700060E02 gene	1416381_a_at	Prdx5	peroxiredoxin 5	1416846_a_at	Pdzrn3	PDZ domain containing RING finger 3	1417045_at	Bid	BH3 interacting domain death agonist	1449342_at	Ptplb	protein tyrosine phosphatase-like (proline instead of catalytic arginine)	1419067_a_at	Rabgef1	RAB guanine nucleotide exchange factor (GEF) 1
1448239_at	Hmox1	heme oxygenase (decycling) 1	1416384_a_at	Cope	coatomer protein complex	1416847_s_at	Oas1d /// Oas1e	2'-5' oligoadenylate synthetase 1D /// 2'-5' oligoadenylate synthetase 1E	1417050_at	C1qtnf4	C1q and tumor necrosis factor related protein 4	1419106_at	2210409E12Rik	RIKEN cDNA 2210409E12 gene	1449365_at	S1pr5	sphingosine-1-phosphate receptor 5
1416186_at	Pnrc2	proline-rich nuclear receptor coactivator 2	1416385_a_at	M6pr	mannose-6-phosphate receptor	1416856_at	3230401D17Rik	RIKEN cDNA 3230401D17 gene	1417068_a_at	Ptpn1	protein tyrosine phosphatase	1449344_s_at	2210409E12Rik	RIKEN cDNA 2210409E12 gene	1419267_at	Nfyb	nuclear transcription factor-Y beta
1416188_at	Gm2a	GM2 ganglioside activator protein	1416386_a_at	M6pr	mannose-6-phosphate receptor	1416860_s_at	Ing1	inhibitor of growth family	1417080_a_at	Ecsit	ECSIT homolog (Drosophila)	1449357_at	2310030G06Rik	RIKEN cDNA 2310030G06 gene	1419351_a_at	l7Rn6	lethal
1416193_at	Car1	carbonic anhydrase 1	1448315_a_at	Pycr2	pyrroline-5-carboxylate reductase family	1448496_a_at	Ing1	inhibitor of growth family	1417088_at	Zfp346	zinc finger protein 346	1419154_at	Tmprss2	transmembrane protease	1419364_a_at	EG624124 /// LOC634044 /// Rps7	predicted gene
1416194_at	Cyp4b1	cytochrome P450	1416392_a_at	Atp6v0c /// Atp6v0c-ps2	ATPase	1416865_at	Fgd1	FYVE	1448582_at	Ctnnbl1	catenin	1460253_at	Cmtm7	CKLF-like MARVEL transmembrane domain containing 7	1419441_at	Rplp0	ribosomal protein
1416195_at	Inpp5k	inositol polyphosphate 5-phosphatase K	1416395_at	Guk1	guanylate kinase 1	1416866_at	Bet1	blocked early in transport 1 homolog (S. cerevisiae)	1417093_a_at	Gtf2h4	general transcription factor II H	1419249_at	Pftk1	PFTAIRE protein kinase 1	1419543_a_at	Sfrs10	splicing factor
1416199_at	Kifc3	kinesin family member C3	1416404_s_at	LOC100039355 /// Rps16	similar to Rps16 protein /// ribosomal protein S16	1416891_at	Numb	numb gene homolog (Drosophila)	1417096_at	Rrp15	ribosomal RNA processing 15 homolog (S. cerevisiae)	1419276_at	Enpp1	ectonucleotide pyrophosphatase/phosphodiesterase 1	1460260_s_at	Kpna1	karyopherin (importin) alpha 1
1416200_at	Il33	interleukin 33	1416410_at	Pafah1b3	platelet-activating factor acetylhydrolase	1448509_at	Fam107b	family with sequence similarity 107	1417100_at	Cd320	CD320 antigen	1449408_at	Jam2	junction adhesion molecule 2	1419553_a_at	Rabggtb	RAB geranylgeranyl transferase
1460176_at	Crk	v-crk sarcoma virus CT10 oncogene homolog (avian)	1448331_at	Ndufb7	NADH dehydrogenase (ubiquinone) 1 beta subcomplex	1416892_s_at	Fam107b	family with sequence similarity 107	1448597_at	Cstf1	cleavage stimulation factor	1419367_at	Decr1	2	1419577_at	Fig4	FIG4 homolog (S. cerevisiae)
1416206_at	Sipa1	signal-induced proliferation associated gene 1	1416419_s_at	Gabarapl1	gamma-aminobutyric acid (GABA(A)) receptor-associated protein-like 1	1448521_at	Brd7 /// LOC634327	bromodomain containing 7 /// similar to bromodomain containing 7	1417132_at	Cdc25a	cell division cycle 25 homolog A (S. pombe)	1454064_a_at	Rnf138	ring finger protein 138	1419641_at	Purb	purine rich element binding protein B
1416207_at	Taz	tafazzin	1416422_a_at	Ssb	Sjogren syndrome antigen B	1416924_at	Bri3	brain protein I3	1448604_at	Uck2	uridine-cytidine kinase 2	1449475_at	Atp12a	ATPase	1420486_at	Nol7	nucleolar protein 7
1448250_at	9030425E11Rik	RIKEN cDNA 9030425E11 gene	1416424_at	M6prbp1	mannose-6-phosphate receptor binding protein 1	1416939_at	Ppa1	pyrophosphatase (inorganic) 1	1417138_s_at	Polr2e	polymerase (RNA) II (DNA directed) polypeptide E	1419454_x_at	Pias2	protein inhibitor of activated STAT 2	1420548_a_at	2310008H09Rik	RIKEN cDNA 2310008H09 gene
1448253_at	Glud1	glutamate dehydrogenase 1	1416436_a_at	Uqcc	ubiquinol-cytochrome c reductase complex chaperone	1416950_at	Tnfaip8	tumor necrosis factor	1417140_a_at	Ptpn2	protein tyrosine phosphatase	1419509_a_at	Nagk	N-acetylglucosamine kinase	1420622_a_at	Hspa8	heat shock protein 8
1416209_at	Glud1	glutamate dehydrogenase 1	1430536_a_at	EG629036 /// ENSMUSG00000063412 /// Erh	predicted gene	1416961_at	Bub1b	budding uninhibited by benzimidazoles 1 homolog	1417144_at	Tubg1	tubulin	1419555_at	Elf5	E74-like factor 5	1420623_x_at	Hspa8	heat shock protein 8
1416214_at	Mcm4	minichromosome maintenance deficient 4 homolog (S. cerevisiae)	1416439_at	Dctpp1	dCTP pyrophosphatase 1	1416968_a_at	Hsd3b7	hydroxy-delta-5-steroid dehydrogenase	1417153_at	Nacc2	nucleus accumbens associated 2	1419570_at	Slc28a3	solute carrier family 28 (sodium-coupled nucleoside transporter)	1425142_a_at	Hnrnpd	heterogeneous nuclear ribonucleoprotein D
1448257_at	Slc29a2	solute carrier family 29 (nucleoside transporters)	1416442_at	Ier2	immediate early response 2	1416981_at	Foxo1	forkhead box O1	1417167_at	Exosc5	exosome component 5	1419571_at	Slc28a3	solute carrier family 28 (sodium-coupled nucleoside transporter)	1420822_s_at	Sgpp1	sphingosine-1-phosphate phosphatase 1
1416216_at	Reps1	RalBP1 associated Eps domain containing protein	1416445_at	Fam98a	family with sequence similarity 98	1416982_at	Foxo1	forkhead box O1	1417186_at	Ube2k	ubiquitin-conjugating enzyme E2K (UBC1 homolog	1419573_a_at	Lgals1	lectin	1450031_at	Aff4	AF4/FMR2 family
1448258_a_at	Spcs1	signal peptidase complex subunit 1 homolog (S. cerevisiae)	1448339_at	Tmem30a	transmembrane protein 30A	1416983_s_at	Foxo1	forkhead box O1	1417190_at	Nampt	nicotinamide phosphoribosyltransferase	1419734_at	Actb	actin	1420919_at	Sgk3	serum/glucocorticoid regulated kinase 3
1416220_at	Spcs1	signal peptidase complex subunit 1 homolog (S. cerevisiae)	1416448_at	Itpa	inosine triphosphatase (nucleoside triphosphate pyrophosphatase)	1416996_at	Tbc1d8	TBC1 domain family	1417200_at	Tmem183a	transmembrane protein 183A	1449575_a_at	Gstp1	glutathione S-transferase	1450084_s_at	Ivns1abp	influenza virus NS1A binding protein
1416221_at	Fstl1	follistatin-like 1	1448344_at	EG432865 /// EG665281 /// EG668406 /// ENSMUSG00000059333 /// LOC100038978 /// LOC100039828 /// LOC676277 /// OTTMUSG00000006191 /// OTTMUSG00000018594 /// OTTMUSG00000027340 /// Rps12	predicted gene	1417010_at	Zfp238	zinc finger protein 238	1417206_at	Urod	uroporphyrinogen decarboxylase	1419738_a_at	Tpm2	tropomyosin 2	1421019_at	1700021F05Rik	RIKEN cDNA 1700021F05 gene
1448259_at	Fstl1	follistatin-like 1	1424681_a_at	Psma5	proteasome (prosome	1448546_at	Rassf3	Ras association (RalGDS/AF-6) domain family member 3	1417212_at	9530058B02Rik	RIKEN cDNA 9530058B02 gene	1449590_a_at	Mras	muscle and microspikes RAS	1438317_a_at	Endog	endonuclease G
1416222_at	Nsdhl	NAD(P) dependent steroid dehydrogenase-like	1416457_at	Ddah2	dimethylarginine dimethylaminohydrolase 2	1437398_a_at	Aldh9a1	aldehyde dehydrogenase 9	1448620_at	Fcgr3	Fc receptor	1420498_a_at	Dab2	disabled homolog 2 (Drosophila)	1452406_x_at	Erdr1	erythroid differentiation regulator 1
1416226_at	Arpc1b	actin related protein 2/3 complex	1416458_at	Arf2	ADP-ribosylation factor 2	1432158_a_at	Trappc2	trafficking protein particle complex 2	1451943_a_at	Ppm1a	protein phosphatase 1A	1420504_at	Slc6a14	solute carrier family 6 (neurotransmitter transporter)	1450150_a_at	ENSMUSG00000059776 /// OTTMUSG00000009186 /// OTTMUSG00000025606 /// Rpl13	predicted gene
1416231_at	Vac14	Vac14 homolog (S. cerevisiae)	1416461_at	Caprin1	cell cycle associated protein 1	1460197_a_at	Steap4	STEAP family member 4	1417224_a_at	Cd2bp2	CD2 antigen (cytoplasmic tail) binding protein 2	1420647_a_at	Krt8	keratin 8	1421624_a_at	Enah	enabled homolog (Drosophila)
1448268_at	Tmed9	transmembrane emp24 protein transport domain containing 9	1416470_a_at	Rpn1	ribophorin I	1417032_at	Ube2g2	ubiquitin-conjugating enzyme E2G 2	1448624_at	Cd2bp2	CD2 antigen (cytoplasmic tail) binding protein 2	1420731_a_at	Csrp2	cysteine and glycine-rich protein 2	1426404_a_at	Rnf11	ring finger protein 11
1416248_at	Nadk	NAD kinase	1448353_x_at	Rpn1	ribophorin I	1417037_at	Orc6l	origin recognition complex	1448627_s_at	Pbk	PDZ binding kinase	1420760_s_at	Ndrg1	N-myc downstream regulated gene 1	1421751_a_at	Psmd14	proteasome (prosome
1460178_at	Lonp2	lon peptidase 2	1416480_a_at	ENSMUSG00000044330 /// Higd1a /// LOC100045763	predicted gene	1448557_at	Fam13c	family with sequence similarity 13	1417242_at	Eif4a3	eukaryotic translation initiation factor 4A	1420820_at	2900073G15Rik	RIKEN cDNA 2900073G15 gene	1426854_a_at	671392 /// LOC100047898 /// Set	predicted gene
1416259_at	Pex12	peroxisomal biogenesis factor 12	1448362_at	Dnajc7	DnaJ (Hsp40) homolog	1454034_a_at	Usp21	ubiquitin specific peptidase 21	1448642_at	Pcbp1	poly(rC) binding protein 1	1450016_at	Ccng1	cyclin G1	1421895_at	Eif2s3x /// LOC100048746	eukaryotic translation initiation factor 2
1416261_at	Tmem19	transmembrane protein 19	1416493_at	Ddost	dolichyl-di-phosphooligosaccharide-protein glycotransferase	1417049_at	Rhd	Rh blood group	1417267_s_at	Fkbp11	FK506 binding protein 11	1420827_a_at	Ccng1	cyclin G1	1421904_at	Tgs1	trimethylguanosine synthase homolog (S. cerevisiae)
1416263_at	Abcb9	ATP-binding cassette	1416494_at	BC002163 /// Ndufs5	cDNA sequence BC002163 /// NADH dehydrogenase (ubiquinone) Fe-S protein 5	1417062_at	Armc10	armadillo repeat containing 10	1417269_at	Cdk9	cyclin-dependent kinase 9 (CDC2-related kinase)	1420842_at	Ptprf	protein tyrosine phosphatase	1429485_a_at	Utp11l	UTP11-like
1416265_at	Capn10	calpain 10	1416496_at	Mrfap1	Morf4 family associated protein 1	1417065_at	Egr1	early growth response 1	1422418_s_at	100041294 /// Supt4h1	predicted gene	1420843_at	Ptprf	protein tyrosine phosphatase	1421914_s_at	Mrpl19	mitochondrial ribosomal protein L19
1416270_at	Polr2g	polymerase (RNA) II (DNA directed) polypeptide G	1416498_at	Ppic	peptidylprolyl isomerase C	1417071_s_at	Cyp4v3	cytochrome P450	1417299_at	Nek2	NIMA (never in mitosis gene a)-related expressed kinase 2	1450028_a_at	Lancl2 /// LOC100045439	LanC (bacterial lantibiotic synthetase component C)-like 2 /// similar to testis-specific adriamycin sensitivity protein	1456436_x_at	Rps20	ribosomal protein S20
1416279_at	Ap1b1	adaptor protein complex AP-1	1416499_a_at	Dctn6	dynactin 6	1417086_at	Pafah1b1	platelet-activating factor acetylhydrolase	1417306_at	Tyk2	tyrosine kinase 2	1420880_a_at	Ywhab	tyrosine 3-monooxygenase/tryptophan 5-monooxygenase activation protein	1450423_s_at	Bxdc1	brix domain containing 1
1416287_at	Rgs4	regulator of G-protein signaling 4	1448368_at	Dctn6	dynactin 6	1417106_at	Tpd52l2	tumor protein D52-like 2	1448670_at	LOC100047012 /// Ube2e3	similar to ubiquitin-conjugating enzyme UbcM2 /// ubiquitin-conjugating enzyme E2E 3	1420011_s_at	Xbp1	X-box binding protein 1	1421968_a_at	Nipa2	non imprinted in Prader-Willi/Angelman syndrome 2 homolog (human)
1416289_at	Plod1	procollagen-lysine	1416505_at	Nr4a1	nuclear receptor subfamily 4	1417107_at	Tpd52l2	tumor protein D52-like 2	1417315_at	Gripap1	GRIP1 associated protein 1	1420907_at	Cd2ap	CD2-associated protein	1450452_a_at	Narfl	nuclear prelamin A recognition factor-like
1416293_at	Nfib	nuclear factor I/B	1448371_at	Mylpf	myosin light chain	1417112_at	Arl2bp	ADP-ribosylation factor-like 2 binding protein	1417316_at	Them2	thioesterase superfamily member 2	1420913_at	Slco2a1	solute carrier organic anion transporter family	1432164_a_at	Gcsh	glycine cleavage system protein H (aminomethyl carrier)
1416294_at	Clk2 /// Scamp3	CDC-like kinase 2 /// secretory carrier membrane protein 3	1416506_at	Psma6	proteasome (prosome	1417129_a_at	Meis2	Meis homeobox 2	1417334_at	Stk19	serine/threonine kinase 19	1450066_at	Ubr1	ubiquitin protein ligase E3 component n-recognin 1	1426793_a_at	ENSMUSG00000046721 /// Rpl14	predicted gene
1448289_at	Crmp1	collapsin response mediator protein 1	1416511_a_at	Cdc42ep4	CDC42 effector protein (Rho GTPase binding) 4	1417134_at	Srpk2	serine/arginine-rich protein specific kinase 2	1417339_a_at	Dynll1 /// EG627788	dynein light chain LC8-type 1 /// predicted gene	1420994_at	B3gnt5	UDP-GlcNAc:betaGal beta-1	1422128_at	Rpl14	ribosomal protein L14
1448290_at	Reg3b	regenerating islet-derived 3 beta	1416526_a_at	Park7	Parkinson disease (autosomal recessive	1417135_at	Srpk2	serine/arginine-rich protein specific kinase 2	1448682_at	Dynll1	dynein light chain LC8-type 1	1420997_a_at	Gpi1	glucose phosphate isomerase 1	1432526_a_at	Snf8	SNF8
1448294_at	100040872 /// ENSMUSG00000051848 /// Litaf	predicted gene	1416528_at	Sh3bgrl3	SH3 domain binding glutamic acid-rich protein-like 3	1417139_at	Dsn1	DSN1	1417341_a_at	Ppp1r2	protein phosphatase 1	1450081_x_at	Gpi1	glucose phosphate isomerase 1	1436586_x_at	Rps14	ribosomal protein S14
1416307_at	Ap1m1	adaptor-related protein complex AP-1	1416541_at	Clpb	ClpB caseinolytic peptidase B homolog (E. coli)	1417145_at	Nfxl1	nuclear transcription factor	1417344_at	2900064A13Rik	RIKEN cDNA 2900064A13 gene	1421041_s_at	Gsta1 /// Gsta2 /// LOC100042295	glutathione S-transferase	1450624_at	Bhmt	betaine-homocysteine methyltransferase
1416309_at	Nusap1	nucleolar and spindle associated protein 1	1430029_a_at	Tspan31	tetraspanin 31	1417154_at	Slc25a14	solute carrier family 25 (mitochondrial carrier	1417351_a_at	LOC100047155 /// Snrpa1	similar to Small nuclear ribonucleoprotein polypeptide A /// small nuclear ribonucleoprotein polypeptide A'	1425321_a_at	Clmn	calmin	1422443_at	Xpnpep1	X-prolyl aminopeptidase (aminopeptidase P) 1
1448296_x_at	Tuba3a /// Tuba3b	tubulin	1416556_at	Tspan31	tetraspanin 31	1417161_at	Cdk2ap2	CDK2-associated protein 2	1417352_s_at	Snrpa1	small nuclear ribonucleoprotein polypeptide A'	1450138_a_at	Serpinb6a	serine (or cysteine) peptidase inhibitor	1422459_a_at	Psmd13	proteasome (prosome
1448300_at	Mgst3	microsomal glutathione S-transferase 3	1416557_a_at	Eftud2	elongation factor Tu GTP binding domain containing 2	1417162_at	Tmbim1	transmembrane BAX inhibitor motif containing 1	1438278_a_at	Cwc22	CWC22 spliceosome-associated protein homolog (S. cerevisiae)	1421223_a_at	Anxa4	annexin A4	1422475_a_at	EG668144 /// ENSMUSG00000062611 /// Rps3a	predicted gene
1416321_s_at	Prelp	proline arginine-rich end leucine-rich repeat	1436757_a_at	Cox6b1	cytochrome c oxidase	1417166_at	Psip1	PC4 and SFRS1 interacting protein 1	1417390_at	Gpn1	GPN-loop GTPase 1	1434790_a_at	LOC100048056 /// Lta4h	similar to Lta4h protein /// leukotriene A4 hydrolase	1422506_a_at	Cstb	cystatin B
1416324_s_at	Kctd20	potassium channel tetramerisation domain containing 20	1416565_at	Cox6b1	cytochrome c oxidase	1417168_a_at	Usp2	ubiquitin specific peptidase 2	1417394_at	Klf4	Kruppel-like factor 4 (gut)	1450350_a_at	Jdp2	Jun dimerization protein 2	1422547_at	Ranbp1	RAN binding protein 1
1416330_at	Cd81	CD81 antigen	1416567_s_at	Atp5e	ATP synthase	1417169_at	Usp2	ubiquitin specific peptidase 2	1417395_at	Klf4	Kruppel-like factor 4 (gut)	1450355_a_at	Capg	capping protein (actin filament)	1422557_s_at	Mt1	metallothionein 1
1448306_at	Nfkbia	nuclear factor of kappa light polypeptide gene enhancer in B-cells inhibitor	1431609_a_at	Acp5	acid phosphatase 5	1417170_at	Lztfl1	leucine zipper transcription factor-like 1	1417406_at	Sertad1	SERTA domain containing 1	1421813_a_at	Psap	prosaposin	1422569_at	Yy1	YY1 transcription factor
1416331_a_at	Nfe2l1	nuclear factor	1416580_a_at	Stub1	STIP1 homology and U-Box containing protein 1	1460200_s_at	Lztfl1	leucine zipper transcription factor-like 1	1448693_at	Gltpd1	glycolipid transfer protein domain containing 1	1421814_at	Msn	moesin	1450664_at	Gabpa	GA repeat binding protein
1416332_at	Cirbp	cold inducible RNA binding protein	1448388_a_at	1110002B05Rik	RIKEN cDNA 1110002B05 gene	1417175_at	Csnk1e	casein kinase 1	1417425_at	Prkrip1	Prkr interacting protein 1 (IL11 inducible)	1450395_at	Slc22a5	solute carrier family 22 (organic cation transporter)	1450665_at	Gabpa	GA repeat binding protein
1416336_s_at	Snrpd1	small nuclear ribonucleoprotein D1	1416583_at	Bad	BCL2-associated agonist of cell death	1417176_at	Csnk1e	casein kinase 1	1448706_at	Ttrap	Traf and Tnf receptor associated protein	1421917_at	Pdgfra	platelet derived growth factor receptor	1422608_at	Arpp19 /// LOC632823	cAMP-regulated phosphoprotein 19 /// similar to cyclic AMP phosphoprotein
1416339_a_at	Prkcsh	protein kinase C substrate 80K-H	1416587_a_at	Xrcc1	X-ray repair complementing defective repair in Chinese hamster cells 1	1417179_at	Tspan5	tetraspanin 5	1417441_at	Dnajc12	DnaJ (Hsp40) homolog	1421923_at	Sh3bp5	SH3-domain binding protein 5 (BTK-associated)	1422613_a_at	EG434426 /// EG666669 /// Rpl7a	predicted gene
1416349_at	Mrpl34	mitochondrial ribosomal protein L34	1448395_at	Sfrp1	secreted frizzled-related protein 1	1417182_at	Dnaja2	DnaJ (Hsp40) homolog	1417442_a_at	Pex3	peroxisomal biogenesis factor 3	1421996_at	Tcfap2a	transcription factor AP-2	1450690_at	Ranbp2	RAN binding protein 2
1429681_a_at	Gpsn2	glycoprotein	1416595_at	Mrps22	mitochondrial ribosomal protein S22	1417183_at	Dnaja2	DnaJ (Hsp40) homolog	1417448_at	1810008A18Rik	RIKEN cDNA 1810008A18 gene	1450460_at	Aqp3	aquaporin 3	1422623_x_at	Rpl41	ribosomal protein L41
1416352_s_at	Gpsn2	glycoprotein	1416605_at	Nhp2	NHP2 ribonucleoprotein homolog (yeast)	1417187_at	Ube2k	ubiquitin-conjugating enzyme E2K (UBC1 homolog	1417457_at	Cks2 /// LOC100044764 /// OTTMUSG00000022090	CDC28 protein kinase regulatory subunit 2 /// similar to Cyclin-dependent kinases regulatory subunit 2 (CKS-2) /// predicted gene	1423952_a_at	Krt7	keratin 7	1456604_a_at	Pcmt1	protein-L-isoaspartate (D-aspartate) O-methyltransferase 1
1416353_at	Nr1h2	nuclear receptor subfamily 1	1416609_at	BC004004	cDNA sequence BC004004	1417188_s_at	Ube2k	ubiquitin-conjugating enzyme E2K (UBC1 homolog	1417458_s_at	Cks2 /// LOC100044764 /// OTTMUSG00000022090	CDC28 protein kinase regulatory subunit 2 /// similar to Cyclin-dependent kinases regulatory subunit 2 (CKS-2) /// predicted gene	1422071_at	Lgals6	lectin	1422768_at	Syncrip	synaptotagmin binding
1416356_at	Gmpr2	guanosine monophosphate reductase 2	1448405_a_at	Eid1	EP300 interacting inhibitor of differentiation 1	1448611_at	Wwc2	WW	1417463_a_at	2400001E08Rik /// EG433216	RIKEN cDNA 2400001E08 gene /// predicted gene	1422075_at	Cdx2	caudal type homeo box 2	1450744_at	Ell2	elongation factor RNA polymerase II 2
1416358_at	Mfsd10	major facilitator superfamily domain containing 10	1416615_at	Clpp	caseinolytic peptidase	1417195_at	Wwc2	WW	1417475_at	Atp13a1	ATPase type 13A1	1422126_a_at	Nudt13	nudix (nucleoside diphosphate linked moiety X)-type motif 13	1422844_a_at	Wdr77	WD repeat domain 77
1416360_at	Snx18	sorting nexin 18	1416622_at	Wbscr16	Williams-Beuren syndrome chromosome region 16 homolog (human)	1417196_s_at	Wwc2	WW	1448725_at	Parg	poly (ADP-ribose) glycohydrolase	1422178_a_at	Rab17	RAB17	1453362_x_at	EG629116 /// LOC677113 /// Rps24	predicted gene
1452469_a_at	Smtn	smoothelin	1416625_at	Serping1	serine (or cysteine) peptidase inhibitor	1417201_at	Nt5c2	5'-nucleotidase	1431337_a_at	1810055E12Rik	RIKEN cDNA 1810055E12 gene	1428316_a_at	Fundc2	FUN14 domain containing 2	1450840_a_at	Rpl39	ribosomal protein L39
1416361_a_at	Dync1i1	dynein cytoplasmic 1 intermediate chain 1	1416627_at	Spint1	serine protease inhibitor	1417202_s_at	Uba3	ubiquitin-like modifier activating enzyme 3	1417482_at	Tex19.1	testis expressed gene 19.1	1422241_a_at	Ndufa1	NADH dehydrogenase (ubiquinone) 1 alpha subcomplex	1450845_a_at	Bzw1	basic leucine zipper and W2 domains 1
1416363_at	Fkbp4 /// LOC100048743	FK506 binding protein 4 /// similar to FK506 binding protein 4	1416630_at	Id3	inhibitor of DNA binding 3	1455434_a_at	Ktn1	kinectin 1	1417490_at	Ctsb	cathepsin B	1425891_a_at	Grtp1	GH regulated TBC protein 1	1423040_at	Bzw1	basic leucine zipper and W2 domains 1
1416367_at	Fmc1	formation of mitochondrial complexes 1 homolog (S. cerevisiae)	1416641_at	Lig1	ligase I	1448623_at	Tmem123	transmembrane protein 123	1448736_a_at	Hprt1	hypoxanthine guanine phosphoribosyl transferase 1	1422325_at	Magea5	melanoma antigen	1423044_at	Prosc	proline synthetase co-transcribed
1416369_at	Hiatl1	hippocampus abundant transcript-like 1	1416642_a_at	EG627798 /// LOC632454 /// OTTMUSG00000016691 /// Tpt1	predicted gene	1417226_at	Fbxw4	F-box and WD-40 domain protein 4	1417506_at	Gmnn	geminin	1422433_s_at	Idh1	isocitrate dehydrogenase 1 (NADP+)	1450847_at	Ncbp2	nuclear cap binding protein subunit 2
1448307_at	Psmg1	proteasome (prosome	1416647_at	Bckdha	branched chain ketoacid dehydrogenase E1	1448625_at	Golga2	golgi autoantigen	1448753_at	Srp9	signal recognition particle 9	1422439_a_at	Cdk4 /// LOC640611	cyclin-dependent kinase 4 /// similar to Cell division protein kinase 4 (Cyclin-dependent kinase 4) (PSK-J3) (CRK3)	1423051_at	Hnrnpu	heterogeneous nuclear ribonucleoprotein U
1416371_at	Apod	apolipoprotein D	1416648_at	Dync1h1	dynein cytoplasmic 1 heavy chain 1	1417230_at	Ralgps2	Ral GEF with PH domain and SH3 binding motif 2	1417533_a_at	Itgb5	integrin beta 5	1450627_at	Ank	progressive ankylosis	1423069_at	Adnp	activity-dependent neuroprotective protein
1448308_at	Ap3m1	adaptor-related protein complex 3	1448419_at	Pop4	processing of precursor 4	1448628_at	Scg3	secretogranin III	1417534_at	Itgb5	integrin beta 5	1422478_a_at	Acss2 /// Myh7b	acyl-CoA synthetase short-chain family member 2 /// myosin	1455767_x_at	ENSMUSG00000058640 /// ENSMUSG00000061115 /// ENSMUSG00000066180 /// ENSMUSG00000066443 /// ENSMUSG00000068397 /// LOC100044606 /// LOC100045641 /// LOC100046290 /// LOC100047314 /// LOC100048241 /// LOC675980 /// OTTMUSG00000017565 /// OTTMUSG00000019286 /// Rpl21	predicted gene
1416375_at	Ap3m1	adaptor-related protein complex 3	1416653_at	LOC100047484 /// Stxbp3a	similar to vesicle transport protein /// syntaxin binding protein 3A	1417245_at	Gpr180	G protein-coupled receptor 180	1460209_at	Usp39	ubiquitin specific peptidase 39	1422499_at	Lima1	LIM domain and actin binding 1	1423079_a_at	LOC100044630 /// OTTMUSG00000016825 /// OTTMUSG00000020738 /// Tomm20	similar to Translocase of outer mitochondrial membrane 20 homolog (yeast) /// predicted gene
1416380_at	Mov10	Moloney leukemia virus 10	1448422_at	Tmed4	transmembrane emp24 protein transport domain containing 4	1448634_at	Ralbp1	ralA binding protein 1	1448762_at	Rad17	RAD17 homolog (S. pombe)	1432016_a_at	Idh3a	isocitrate dehydrogenase 3 (NAD+) alpha	1423080_at	LOC100044630 /// OTTMUSG00000016825 /// Tomm20	similar to Translocase of outer mitochondrial membrane 20 homolog (yeast) /// predicted gene
1448311_at	Usp5	ubiquitin specific peptidase 5 (isopeptidase T)	1416663_at	Ndufa9	NADH dehydrogenase (ubiquinone) 1 alpha subcomplex	1417248_at	Ralbp1	ralA binding protein 1	1417583_a_at	Utp3	UTP3	1453572_a_at	Plp2	proteolipid protein 2	1423081_a_at	Tomm20	translocase of outer mitochondrial membrane 20 homolog (yeast)
1416383_a_at	Pcx	pyruvate carboxylase	1416665_at	Coq7	demethyl-Q 7	1417250_at	Rnf12	ring finger protein 12	1452078_a_at	Slc11a2	solute carrier family 11 (proton-coupled divalent metal ion transporters)	1422508_at	Atp6v1a	ATPase	1423108_at	Slc25a20	solute carrier family 25 (mitochondrial carnitine/acylcarnitine translocase)
1448316_at	Cmtm3 /// LOC100046883	CKLF-like MARVEL transmembrane domain containing 3 /// similar to CKLF-like MARVEL transmembrane domain containing 3	1448430_a_at	Naca	nascent polypeptide-associated complex alpha polypeptide	1454047_a_at	2410017P07Rik	RIKEN cDNA 2410017P07 gene	1417598_a_at	Fxr1	fragile X mental retardation gene 1	1450638_at	Pdcd5	programmed cell death 5	1423187_at	Gabarapl2	gamma-aminobutyric acid (GABA-A) receptor-associated protein-like 2
1448317_at	Tmem128	transmembrane protein 128	1416669_s_at	Naca	nascent polypeptide-associated complex alpha polypeptide	1448641_at	Mbtd1	mbt domain containing 1	1417619_at	Gadd45gip1	growth arrest and DNA-damage-inducible	1428842_a_at	Ngfrap1	nerve growth factor receptor (TNFRSF16) associated protein 1	1423192_at	Pspc1	paraspeckle protein 1
1416389_a_at	Rcbtb2	regulator of chromosome condensation (RCC1) and BTB (POZ) domain containing protein 2	1448431_at	Asb6	ankyrin repeat and SOCS box-containing 6	1417261_at	Mbtd1	mbt domain containing 1	1417622_at	Slc12a2	solute carrier family 12	1450644_at	Zfp36l1	zinc finger protein 36	1450897_at	Arhgap5	Rho GTPase activating protein 5
1416391_at	Ptcd1	pentatricopeptide repeat domain 1	1448432_at	Plcd1	phospholipase C	1448645_at	Msl3	male-specific lethal 3 homolog (Drosophila)	1448780_at	Slc12a2	solute carrier family 12	1450646_at	Cyp51	cytochrome P450	1450904_at	Tmem167	transmembrane protein 167
1460182_at	Snx4	sorting nexin 4	1416675_s_at	Plcd1	phospholipase C	1460203_at	Itpr1	inositol 1	1417623_at	Slc12a2	solute carrier family 12	1422563_at	Cr1l	complement component (3b/4b) receptor 1-like	1425780_a_at	Tmem167	transmembrane protein 167
1416400_at	Pycrl	pyrroline-5-carboxylate reductase-like	1416676_at	Kng1	kininogen 1	1417279_at	Itpr1	inositol 1	1417628_at	Supt6h	suppressor of Ty 6 homolog (S. cerevisiae)	1422567_at	Fam129a	family with sequence similarity 129	1423218_a_at	Mrpl49	mitochondrial ribosomal protein L49
1448321_at	Smoc1	SPARC related modular calcium binding 1	1416678_at	Cops3	COP9 (constitutive photomorphogenic) homolog	1417284_at	Mapkap1	mitogen-activated protein kinase associated protein 1	1448784_at	Taf10	TAF10 RNA polymerase II	1422576_at	Atxn10	ataxin 10	1423251_at	Luc7l2	LUC7-like 2 (S. cerevisiae)
1416405_at	Bgn	biglycan	1416683_at	Plxnb2	plexin B2	1454149_a_at	AI428898 /// Ccnl2	expressed sequence AI428898 /// cyclin L2	1448786_at	1100001H23Rik /// LOC100045163	RIKEN cDNA 1100001H23 gene /// similar to RIKEN cDNA 1100001H23 gene	1422612_at	Hk2	hexokinase 2	1423283_at	Pitpna	phosphatidylinositol transfer protein
1416406_at	Pea15a	phosphoprotein enriched in astrocytes 15A	1448434_at	Rnf103	ring finger protein 103	1432195_s_at	AI428898 /// Ccnl2	expressed sequence AI428898 /// cyclin L2	1417666_at	Dnttip1	deoxynucleotidyltransferase	1422685_at	Exoc4	exocyst complex component 4	1450954_at	Yme1l1	YME1-like 1 (S. cerevisiae)
1416412_at	Nsmaf	neutral sphingomyelinase (N-SMase) activation associated factor	1416689_at	Tuft1	tuftelin 1	1417298_at	Ebpl	emopamil binding protein-like	1448802_at	Nufip1	nuclear fragile X mental retardation protein interacting protein 1	1422716_a_at	Acp1 /// LOC631286	acid phosphatase 1	1423431_a_at	Mybbp1a	MYB binding protein (P160) 1a
1448330_at	Gstm1	glutathione S-transferase	1448438_at	Derl2	Der1-like domain family	1448666_s_at	Tob2	transducer of ERBB2	1453833_a_at	Rnaseh1	ribonuclease H1	1450721_at	Acp1 /// LOC631286	acid phosphatase 1	1450989_at	Tdgf1	teratocarcinoma-derived growth factor 1
1453928_a_at	Ssb	Sjogren syndrome antigen B	1416700_at	Rnd3	Rho family GTPase 3	1448673_at	Pvrl3	poliovirus receptor-related 3	1417692_at	Drg2	developmentally regulated GTP binding protein 2	1431339_a_at	Efhd2	EF hand domain containing 2	1423447_at	Clpx	caseinolytic peptidase X (E.coli)
1416423_x_at	Ssb	Sjogren syndrome antigen B	1448448_a_at	Chkb	choline kinase beta	1432094_a_at	Ccdc132	coiled-coil domain containing 132	1417698_at	Gtf2f1	general transcription factor IIF	1422804_at	Serpinb6b	serine (or cysteine) peptidase inhibitor	1423455_at	ENSMUSG00000045799 /// Ptma	predicted gene
1448333_at	Adprh	ADP-ribosylarginine hydrolase	1448450_at	Ak2 /// LOC100047005	adenylate kinase 2 /// similar to adenylate kinase 2	1417324_at	Mast2	microtubule associated serine/threonine kinase 2	1417720_at	Polr2j	polymerase (RNA) II (DNA directed) polypeptide J	1422836_at	Mbnl3	muscleblind-like 3 (Drosophila)	1423465_at	Frrs1 /// LOC100046401	ferric-chelate reductase 1 /// similar to SDR2
1448334_a_at	Ccni	cyclin I	1416719_a_at	Rps10	ribosomal protein S10	1448678_at	Fam118a	family with sequence similarity 118	1417723_at	Ube2j1	ubiquitin-conjugating enzyme E2	1422851_at	Hmga2	high mobility group AT-hook 2	1423480_at	Nol11	nucleolar protein 11
1416427_at	Ccni	cyclin I	1448456_at	Cln8	ceroid-lipofuscinosis	1417329_at	Slc23a2	solute carrier family 23 (nucleobase transporters)	1417724_at	Thoc4	THO complex 4	1422906_at	Abcg2	ATP-binding cassette	1455988_a_at	Cct6a	chaperonin containing Tcp1
1448337_at	Uqcc	ubiquinol-cytochrome c reductase complex chaperone	1416746_at	H2afx	H2A histone family	1417331_a_at	Arl6	ADP-ribosylation factor-like 6	1417725_a_at	Sssca1	Sjogren's syndrome/scleroderma autoantigen 1 homolog (human)	1423025_a_at	Schip1	schwannomin interacting protein 1	1423517_at	Cct6a	chaperonin containing Tcp1
1416440_at	Cd164	CD164 antigen	1416757_at	Zwilch	Zwilch	1417336_a_at	Sytl4	synaptotagmin-like 4	1417726_at	Sssca1	Sjogren's syndrome/scleroderma autoantigen 1 homolog (human)	1423049_a_at	Tpm1	tropomyosin 1	1423520_at	Lmnb1	lamin B1
1416444_at	Elovl2	elongation of very long chain fatty acids (FEN1/Elo2	1416764_at	Fis1	fission 1 (mitochondrial outer membrane) homolog (yeast)	1425826_a_at	Sorbs1	sorbin and SH3 domain containing 1	1417727_at	Sfrs9	splicing factor	1450850_at	Ezr /// LOC100044177	ezrin /// hypothetical protein LOC100044177	1423531_a_at	Hnrnpa1	heterogeneous nuclear ribonucleoprotein A1
1416446_at	Tmem30a	transmembrane protein 30A	1426195_a_at	Cst3	cystatin C	1417387_at	Med31	mediator of RNA polymerase II transcription	1417731_at	Pqbp1	polyglutamine binding protein 1	1423054_at	Wdr1	WD repeat domain 1	1423534_at	Pdcd2	programmed cell death 2
1416447_at	Tmem30a	transmembrane protein 30A	1416771_at	Trappc3	trafficking protein particle complex 3	1448689_at	Rras2	related RAS viral (r-ras) oncogene homolog 2	1453107_s_at	4933413G19Rik /// Foxm1 /// Pebp1	RIKEN cDNA 4933413G19 gene /// forkhead box M1 /// phosphatidylethanolamine binding protein 1	1450852_s_at	F2r	coagulation factor II (thrombin) receptor	1423535_at	Strn3	striatin
1416449_x_at	Stxbp2	syntaxin binding protein 2	1416773_at	Wee1	WEE 1 homolog (S. pombe)	1417407_at	Fbxl14	F-box and leucine-rich repeat protein 14	1448838_at	Topors	topoisomerase I binding	1423078_a_at	Sc4mol	sterol-C4-methyl oxidase-like	1451015_at	Tkt	transketolase
1448342_at	Mapk10	mitogen-activated protein kinase 10	1448461_a_at	LOC100044980 /// Thoc7	similar to Thoc7 protein /// THO complex 7 homolog (Drosophila)	1417426_at	Srgn	serglycin	1417764_at	LOC636537 /// Ssr1	similar to signal sequence receptor	1423120_at	Ide	insulin degrading enzyme	1451021_a_at	Klf5	Kruppel-like factor 5
1416451_s_at	Taf8	TAF8 RNA polymerase II	1460191_at	Ykt6	YKT6 homolog (S. Cerevisiae)	1417430_at	Cdr2	cerebellar degeneration-related 2	1417773_at	Nans	N-acetylneuraminic acid synthase (sialic acid synthase)	1425340_a_at	Ptpra	protein tyrosine phosphatase	1423564_a_at	Paics	phosphoribosylaminoimidazole carboxylase
1416452_at	Oat	ornithine aminotransferase	1416796_at	LOC100044475 /// Nck2	similar to SH2/SH3 adaptor protein /// non-catalytic region of tyrosine kinase adaptor protein 2	1448707_at	Taf13	TAF13 RNA polymerase II	1417775_at	Polr1a	polymerase (RNA) I polypeptide A	1450866_a_at	Mrpl17	mitochondrial ribosomal protein L17	1423565_at	Paics	phosphoribosylaminoimidazole carboxylase
1416454_s_at	Acta2	actin	1416799_at	Trpm7	transient receptor potential cation channel	1448708_at	Med1	mediator complex subunit 1	1417783_at	Als2	amyotrophic lateral sclerosis 2 (juvenile) homolog (human)	1450878_at	Sri	sorcin	1423575_a_at	Wbscr22	Williams Beuren syndrome chromosome region 22
1416456_a_at	Chia	chitinase	1416807_at	100040331 /// EG624713 /// EG666243 /// EG667549 /// LOC100048339 /// OTTMUSG00000005111 /// OTTMUSG00000009278 /// Rpl36a /// Rpl36al	predicted gene	1448709_at	Arid1a	AT rich interactive domain 1A (SWI-like)	1417784_at	Als2	amyotrophic lateral sclerosis 2 (juvenile) homolog (human)	1423155_at	Sri	sorcin	1451044_at	Sip1	survival of motor neuron protein interacting protein 1
1448345_at	Tomm34	translocase of outer mitochondrial membrane 34	1416812_at	Tia1	cytotoxic granule-associated RNA binding protein 1	1417440_at	Arid1a	AT rich interactive domain 1A (SWI-like)	1448845_at	Rpp25	ribonuclease P 25 subunit (human)	1450911_at	Ppib	peptidylprolyl isomerase B	1451052_at	Cog8 /// Pdf	component of oligomeric golgi complex 8 /// peptide deformylase (mitochondrial)
1416463_at	Caprin1	cell cycle associated protein 1	1416819_at	Cdc37	cell division cycle 37 homolog (S. cerevisiae)	1454044_a_at	Pex3	peroxisomal biogenesis factor 3	1431763_a_at	Ctrl	chymotrypsin-like	1452492_a_at	Slc37a2	solute carrier family 37 (glycerol-3-phosphate transporter)	1451064_a_at	Psat1	phosphoserine aminotransferase 1
1416464_at	Slc4a1	solute carrier family 4 (anion exchanger)	1416824_at	B230118H07Rik	RIKEN cDNA B230118H07 gene	1417444_at	E2f5	E2F transcription factor 5	1417820_at	Tor1b	torsin family 1	1450919_at	Mpp1	membrane protein	1437666_x_at	Gm1821 /// LOC100048105 /// Rps27a /// Ubb /// Ubc	gene model 1821
1416465_a_at	Vapa	vesicle-associated membrane protein	1416830_at	0610031J06Rik	RIKEN cDNA 0610031J06 gene	1460207_s_at	E2f5	E2F transcription factor 5	1448848_at	Tor1b	torsin family 1	1460330_at	Anxa3	annexin A3	1451068_s_at	Rps25	ribosomal protein S25
1448350_at	Asl	argininosuccinate lyase	1416831_at	Neu1	neuraminidase 1	1448711_at	Mcm3ap	minichromosome maintenance deficient 3 (S. cerevisiae) associated protein	1448849_at	Mrpl40	mitochondrial ribosomal protein L40	1423266_at	2810405K02Rik	RIKEN cDNA 2810405K02 gene	1451076_s_at	Eif3m	eukaryotic translation initiation factor 3
1448351_at	Coro1b	coronin	1448483_a_at	Ndufb2	NADH dehydrogenase (ubiquinone) 1 beta subcomplex	1417454_at	Cul4b	cullin 4B	1417837_at	Phlda2	pleckstrin homology-like domain	1423277_at	Ptprk	protein tyrosine phosphatase	1423665_a_at	OTTMUSG00000022843 /// Rpl5	predicted gene
1416468_at	Aldh1a1	aldehyde dehydrogenase family 1	1416837_at	Bax	BCL2-associated X protein	1448720_at	Lrrc40	leucine rich repeat containing 40	1417842_at	Caml	calcium modulating ligand	1423278_at	Ptprk	protein tyrosine phosphatase	1451083_s_at	Aars	alanyl-tRNA synthetase
1448352_at	Luzp1	leucine zipper protein 1	1448488_at	Mrps5	mitochondrial ribosomal protein S5	1448721_at	D1Ertd622e	DNA segment	1417844_at	Med4	mediator of RNA polymerase II transcription	1450941_at	Sdcbp	syndecan binding protein	1423687_a_at	Man2c1	mannosidase
1460495_s_at	Htra2	HtrA serine peptidase 2	1448495_at	Tsta3	tissue specific transplantation antigen P35B	1417471_s_at	D1Ertd622e	DNA segment	1448858_at	Ulk2	Unc-51 like kinase 2 (C. elegans)	1423332_at	Sdcbp	syndecan binding protein	1423728_at	Eif3l	eukaryotic translation initiation factor 3
1416473_a_at	Igdcc4	immunoglobulin superfamily	1416861_at	Stam	signal transducing adaptor molecule (SH3 domain and ITAM motif) 1	1417477_at	Gtlf3b	gene trap locus F3b	1417856_at	Relb	avian reticuloendotheliosis viral (v-rel) oncogene related B	1450966_at	Crot	carnitine O-octanoyltransferase	1423740_a_at	Rbm10	RNA binding motif protein 10
1448357_at	EG666609 /// Snrpg	predicted gene	1448497_at	Ercc3	excision repair cross-complementing rodent repair deficiency	1448727_at	Tle6	transducin-like enhancer of split 6	1417868_a_at	Ctsz	cathepsin Z	1423393_at	Clic4	chloride intracellular channel 4 (mitochondrial)	1423749_s_at	Rangap1	RAN GTPase activating protein 1
1448358_s_at	EG666609 /// Snrpg	predicted gene	1448498_at	Rps6ka4	ribosomal protein S6 kinase	1448728_a_at	Nfkbiz	nuclear factor of kappa light polypeptide gene enhancer in B-cells inhibitor	1417869_s_at	Ctsz	cathepsin Z	1450976_at	Ndrg1	N-myc downstream regulated gene 1	1423782_at	Mobkl1b	MOB1
1448359_a_at	Higd1a	HIG1 domain family	1425602_a_at	Rabep2	rabaptin	1448733_at	Bmi1	Bmi1 polycomb ring finger oncogene	1417870_x_at	Ctsz	cathepsin Z	1450981_at	Cnn2	calponin 2	1423787_at	Nup133	nucleoporin 133
1448361_at	Ttc3	tetratricopeptide repeat domain 3	1460194_at	Phyh	phytanoyl-CoA hydroxylase	1417493_at	Bmi1	Bmi1 polycomb ring finger oncogene	1448866_at	Senp3	SUMO/sentrin specific peptidase 3	1438115_a_at	Slc9a3r1	solute carrier family 9 (sodium/hydrogen exchanger)	1423803_s_at	Gltscr2	glioma tumor suppressor candidate region gene 2
1416483_at	Ttc3	tetratricopeptide repeat domain 3	1416886_at	C1d	nuclear DNA binding protein	1417504_at	Calb1	calbindin 1	1417884_at	Slc16a6	solute carrier family 16 (monocarboxylic acid transporters)	1438116_x_at	Slc9a3r1	solute carrier family 9 (sodium/hydrogen exchanger)	1451139_at	Slc39a4	solute carrier family 39 (zinc transporter)
1427661_a_at	Tssc4	tumor-suppressing subchromosomal transferable fragment 4	1416894_at	Hspbp1	SPA ) binding protein	1417508_at	Rnf19a	ring finger protein 19A	1417886_at	1810009A15Rik /// LOC100048454	RIKEN cDNA 1810009A15 gene /// hypothetical protein LOC100048454	1450982_at	Slc9a3r1	solute carrier family 9 (sodium/hydrogen exchanger)	1423838_s_at	2400003C14Rik	RIKEN cDNA 2400003C14 gene
1416497_at	Pdia4	protein disulfide isomerase associated 4	1416896_at	Rps6ka1	ribosomal protein S6 kinase polypeptide 1	1417512_at	Evi5	ecotropic viral integration site 5	1417891_at	Spsb3	splA/ryanodine receptor domain and SOCS box containing 3	1450985_a_at	Tjp2	tight junction protein 2	1423846_x_at	Tuba1b	tubulin
1416502_a_at	Preb	prolactin regulatory element binding	1448513_a_at	Npc2	Niemann Pick type C2	1417513_at	Evi5	ecotropic viral integration site 5	1417911_at	Ccna2	cyclin A2	1423429_at	Rhox5	reproductive homeobox 5	1423855_x_at	ENSMUSG00000066475 /// ENSMUSG00000067748 /// ENSMUSG00000070510 /// LOC100041933 /// LOC100045527 /// LOC100046300 /// Rpl17	predicted gene
1427705_a_at	Nfkb1	nuclear factor of kappa light polypeptide gene enhancer in B-cells 1	1416902_a_at	Cox5b /// LOC100046079 /// OTTMUSG00000000426	cytochrome c oxidase	1448743_at	Ssx2ip	synovial sarcoma	1417913_at	Gins4	GINS complex subunit 4 (Sld5 homolog)	1451000_at	Tmem126a	transmembrane protein 126A	1423862_at	Plekhf2	pleckstrin homology domain containing
1448369_at	Pola2	polymerase (DNA directed)	1448515_at	Tsn	translin	1448748_at	Plek	pleckstrin	1417921_at	2610029G23Rik	RIKEN cDNA 2610029G23 gene	1423596_at	Nek6	NIMA (never in mitosis gene a)-related expressed kinase 6	1423907_a_at	Ndufs8	NADH dehydrogenase (ubiquinone) Fe-S protein 8
1448373_at	Mrpl18	mitochondrial ribosomal protein L18	1416907_at	Tsn	translin	1417527_at	Ap3m2	adaptor-related protein complex 3	1448890_at	Klf2	Kruppel-like factor 2 (lung)	1423625_a_at	Dnajc19	DnaJ (Hsp40) homolog	1423917_a_at	Cttn	cortactin
1460186_at	Tm9sf3	transmembrane 9 superfamily member 3	1416908_s_at	Tsn	translin	1417535_at	Fbxo25	F-box protein 25	1417935_at	Mkrn2	makorin	1451071_a_at	Atp1a1	ATPase	1423939_a_at	Yif1a	Yip1 interacting factor homolog A (S. cerevisiae)
1448377_at	Slpi	secretory leukocyte peptidase inhibitor	1448516_at	Tsn	translin	1426124_a_at	Clk1	CDC-like kinase 1	1448897_at	Mkrn2	makorin	1423653_at	Atp1a1	ATPase	1424000_a_at	Rps11	ribosomal protein S11
1448379_at	Pot1a	protection of telomeres 1A	1451575_a_at	LOC100047647 /// Nudt3	similar to diphosphoinositol polyphosphate phosphohydrolase; DIPP /// nudix (nucleotide diphosphate linked moiety X)-type motif 3	1417538_at	LOC100046775 /// Slc35a1	similar to CMP-sialic acid transporter /// solute carrier family 35 (CMP-sialic acid transporter)	1417938_at	Rad51ap1	RAD51 associated protein 1	1451074_at	Rnf13	ring finger protein 13	1451205_at	Psmb4	proteasome (prosome
1416521_at	Sepw1	selenoprotein W	1416912_at	Akirin1	akirin 1	1448758_at	EG627232 /// Nrbf2	predicted gene	1448899_s_at	Rad51ap1	RAD51 associated protein 1	1455955_s_at	Snx17	sorting nexin 17	1451208_at	Etf1	eukaryotic translation termination factor 1
1416522_a_at	Grcc10	gene rich cluster	1416916_at	Elf3	E74-like factor 3	1448760_at	Zfp68	zinc finger protein 68	1417948_s_at	Ilf2	interleukin enhancer binding factor 2	1451084_at	Etfdh	electron transferring flavoprotein	1424017_a_at	Hint1	histidine triad nucleotide binding protein 1
1416525_at	Spop	speckle-type POZ protein	1416918_at	Dlg3	discs	1417549_at	Zfp68	zinc finger protein 68	1417969_at	Fbxo31	F-box protein 31	1423691_x_at	Krt8	keratin 8	1424033_at	Sfrs7	splicing factor
1416536_at	Mum1	melanoma associated antigen (mutated) 1	1448524_s_at	Ssr4	signal sequence receptor	1448763_at	Atad1	ATPase family	1417970_at	Atp5s	ATP synthase	1423721_at	Tpm1	tropomyosin 1	1424075_at	9430016H08Rik	RIKEN cDNA 9430016H08 gene
1460387_a_at	Siae	sialic acid acetylesterase	1448527_at	Pdcd10	programmed cell death 10	1417555_at	Atad1	ATPase family	1417985_at	Nrarp	Notch-regulated ankyrin repeat protein	1423725_at	Pls3	plastin 3 (T-isoform)	1424102_at	Atg4b	autophagy-related 4B (yeast)
1416539_at	Siae	sialic acid acetylesterase	1448531_at	Lmnb2	lamin B2	1448765_at	Fyn	Fyn proto-oncogene	1460221_at	ENSMUSG00000040078 /// LOC100048119 /// Ptges3	predicted gene	1451095_at	Asns	asparagine synthetase	1424110_a_at	LOC100046344 /// Nme1	similar to Nucleoside diphosphate kinase A (NDK A) (NDP kinase A) (Tumor metastatic process-associated protein) (Metastasis inhibition factor NM23) (NDPK-A) (nm23-M1) /// non-metastatic cells 1
1416540_at	Hgs	HGF-regulated tyrosine kinase substrate	1435680_a_at	Dpp7	dipeptidylpeptidase 7	1417558_at	Fyn	Fyn proto-oncogene	1418006_at	Zc3h18	zinc finger CCCH-type containing 18	1423772_x_at	Slc25a5	solute carrier family 25 (mitochondrial carrier	1424123_at	Mfsd7c	major facilitator superfamily domain containing 7C
1416543_at	Nfe2l2	nuclear factor	1416934_at	Mtm1	X-linked myotubular myopathy gene 1	1417573_at	Mmadhc	methylmalonic aciduria (cobalamin deficiency) cblD type	1418023_at	Narg1	NMDA receptor-regulated gene 1	1451109_a_at	Nedd4	neural precursor cell expressed	1424200_s_at	Seh1l	SEH1-like (S. cerevisiae
1416548_at	Slc35b4	solute carrier family 35	1416937_at	Gabarap	gamma-aminobutyric acid receptor associated protein	1417575_at	Otub2	OTU domain	1418024_at	Narg1	NMDA receptor-regulated gene 1	1451112_s_at	Dap	death-associated protein	1424216_a_at	Papola	poly (A) polymerase alpha
1416549_at	Slc35b4	solute carrier family 35	1448533_at	Tbcb	tubulin folding cofactor B	1417586_at	Timeless	timeless homolog (Drosophila)	1448916_at	LOC100047868 /// Mafg	similar to mafG /// v-maf musculoaponeurotic fibrosarcoma oncogene family	1423796_at	Sfpq	splicing factor proline/glutamine rich (polypyrimidine tract binding protein associated)	1424241_at	Slc30a6	solute carrier family 30 (zinc transporter)
1416550_at	Slc35b4	solute carrier family 35	1416938_at	Chchd1	coiled-coil-helix-coiled-coil-helix domain containing 1	1417587_at	Timeless	timeless homolog (Drosophila)	1418029_at	Faim	Fas apoptotic inhibitory molecule	1423804_a_at	Idi1	isopentenyl-diphosphate delta isomerase	1424265_at	Npl	N-acetylneuraminate pyruvate lyase
1452363_a_at	Atp2a2	ATPase	1460196_at	Cbr1	carbonyl reductase 1	1417609_at	Ube2a	ubiquitin-conjugating enzyme E2A	1418041_at	Tmem186	transmembrane protein 186	1451122_at	Idi1	isopentenyl-diphosphate delta isomerase	1424313_a_at	Ndufs7	NADH dehydrogenase (ubiquinone) Fe-S protein 7
1427251_at	Atp2a2	ATPase	1416949_s_at	Slc39a7	solute carrier family 39 (zinc transporter)	1448778_at	Sfrs4	splicing factor	1448928_at	Hdac6	histone deacetylase 6	1423805_at	Dab2	disabled homolog 2 (Drosophila)	1424323_at	Noc2l	nucleolar complex associated 2 homolog (S. cerevisiae)
1416553_at	Stra13	stimulated by retinoic acid 13	1416952_at	Atp6v1d	ATPase	1417624_at	Nab1	Ngfi-A binding protein 1	1418067_at	Cfl2	cofilin 2	1451140_s_at	Prkag2	protein kinase	1424343_a_at	Eif1a	eukaryotic translation initiation factor 1A
1416554_at	LOC100048338 /// Pdlim1	similar to Pdlim1 protein /// PDZ and LIM domain 1 (elfin)	1416954_at	Slc25a10	solute carrier family 25 (mitochondrial carrier	1417630_at	Mknk1	MAP kinase-interacting serine/threonine kinase 1	1418079_at	Psme3	proteaseome (prosome	1419812_s_at	Ccdc56	coiled-coil domain containing 56	1424344_s_at	Eif1a	eukaryotic translation initiation factor 1A
1416558_at	Melk	maternal embryonic leucine zipper kinase	1416970_a_at	Cox7a2	cytochrome c oxidase	1448785_at	Runx1t1	runt-related transcription factor 1; translocated to	1460223_a_at	Epb4.9	erythrocyte protein band 4.9	1423857_at	Mrpl30	mitochondrial ribosomal protein L30	1424424_at	LOC635418 /// Slc39a1	similar to Zinc transporter ZIP1 (Zinc-iron regulated transporter-like) (Solute carrier family 39 member 1) /// solute carrier family 39 (zinc transporter)
1416568_a_at	Acin1	apoptotic chromatin condensation inducer 1	1416971_at	Cox7a2	cytochrome c oxidase	1417636_at	Slc6a9	solute carrier family 6 (neurotransmitter transporter	1448946_at	Kif3c	kinesin family member 3C	1451152_a_at	Atp1b1	ATPase	1424436_at	Gart	phosphoribosylglycinamide formyltransferase
1416570_s_at	Gfm1	G elongation factor	1453473_a_at	Dynlt1 /// Dynlt1d /// Dynlt1e /// ENSMUSG00000056252 /// LOC100040531 /// LOC100040563	dynein light chain Tctex-type 1 /// dynein light chain Tctex-type 1D /// dynein light chain Tctex-type 1E /// predicted gene	1417644_at	Sspn	sarcospan	1418090_at	Plvap	plasmalemma vesicle associated protein	1423890_x_at	Atp1b1	ATPase	1451366_at	Cops6	COP9 (constitutive photomorphogenic) homolog
1448381_at	Gfm1	G elongation factor	1416979_at	Pomp	proteasome maturation protein	1417667_a_at	Pter	phosphotriesterase related	1418125_at	Ino80	INO80 homolog (S. cerevisiae)	1451175_at	Spcs3	signal peptidase complex subunit 3 homolog (S. cerevisiae)	1449694_s_at	Commd5	COMM domain containing 5
1448384_at	Pofut2	protein O-fucosyltransferase 2	1451695_a_at	Gpx4	glutathione peroxidase 4	1417676_a_at	Ptpro	protein tyrosine phosphatase	1418127_a_at	Aifm1	apoptosis-inducing factor	1423933_a_at	1600029D21Rik	RIKEN cDNA 1600029D21 gene	1424500_at	Utp6	UTP6
1416577_a_at	Rbx1	ring-box 1	1416984_at	Mrps18a	mitochondrial ribosomal protein S18A	1417677_at	Opn3	opsin 3	1448968_at	Ubfd1	ubiquitin family domain containing 1	1423960_at	Lpcat3	lysophosphatidylcholine acyltransferase 3	1424516_at	B230354K17Rik	RIKEN cDNA B230354K17 gene
1448387_at	Rbx1	ring-box 1	1448536_at	Lsm3	LSM3 homolog	1417691_at	Bin3	bridging integrator 3	1418144_a_at	Pip5k1a	phosphatidylinositol-4-phosphate 5-kinase	1424038_a_at	2310044H10Rik	RIKEN cDNA 2310044H10 gene	1424545_at	BC003965	cDNA sequence BC003965
1448390_a_at	Dhrs3	dehydrogenase/reductase (SDR family) member 3	1416989_at	Vps53	vacuolar protein sorting 53 (yeast)	1448812_at	Hpcal1	hippocalcin-like 1	1448976_at	Tfip11	tuftelin interacting protein 11	1424047_at	Dera	2-deoxyribose-5-phosphate aldolase homolog (C. elegans)	1424591_at	5830433M19Rik	RIKEN cDNA 5830433M19 gene
1416588_at	Ptprn	protein tyrosine phosphatase	1416990_at	Rxrb	retinoid X receptor beta	1417700_at	Rab38	Rab38	1448978_at	Ngef	neuronal guanine nucleotide exchange factor	1424048_a_at	Cyb5r1	cytochrome b5 reductase 1	1424610_at	Trub2	TruB pseudouridine (psi) synthase homolog 2 (E. coli)
1416589_at	Sparc	secreted acidic cysteine rich glycoprotein	1416999_at	Smpd2	sphingomyelin phosphodiesterase 2	1417702_a_at	Hnmt	histamine N-methyltransferase	1418159_at	Tcfcp2	transcription factor CP2	1424058_at	Prrc1	proline-rich coiled-coil 1	1424611_x_at	Trub2	TruB pseudouridine (psi) synthase homolog 2 (E. coli)
1416593_at	Glrx	glutaredoxin	1448542_at	Bccip	BRCA2 and CDKN1A interacting protein	1417710_at	Mettl9	methyltransferase like 9	1448984_at	Ercc4	excision repair cross-complementing rodent repair deficiency	1451230_a_at	Wbp5	WW domain binding protein 5	1424662_at	Pmpca	peptidase (mitochondrial processing) alpha
1416597_at	Hdgfrp2	hepatoma-derived growth factor	1417006_at	Commd4	COMM domain containing 4	1417713_at	Eif2s2	eukaryotic translation initiation factor 2	1418170_a_at	Zcchc14	zinc finger	1424106_at	1200003C05Rik	RIKEN cDNA 1200003C05 gene	1436342_a_at	Ubxn1	UBX domain protein 1
1448396_at	Tmem131	transmembrane protein 131	1432177_a_at	Mnat1	menage a trois 1	1417719_at	Sap30	sin3 associated polypeptide	1448990_a_at	Myo1b	myosin IB	1451240_a_at	Glo1	glyoxalase 1	1424682_at	Gpn3	GPN-loop GTPase 3
1416600_a_at	Rcan1	regulator of calcineurin 1	1417019_a_at	Cdc6	cell division cycle 6 homolog (S. cerevisiae)	1417730_at	Ext1	exostoses (multiple) 1	1448993_at	Atg3	autophagy-related 3 (yeast)	1424114_s_at	Lamb1-1	laminin B1 subunit 1	1424736_at	Eef2	eukaryotic translation elongation factor 2
1448398_s_at	Rpl22	ribosomal protein L22	1448549_a_at	Dpagt1	dolichyl-phosphate (UDP-N-acetylglucosamine) acetylglucosaminephosphotransferase 1 (GlcNAc-1-P transferase)	1417733_at	Rnf146	ring finger protein 146	1418180_at	Sp1	trans-acting transcription factor 1	1451247_at	Mfsd1	major facilitator superfamily domain containing 1	1424771_at	H2afj	H2A histone family
1448399_at	Tax1bp1	Tax1 (human T-cell leukemia virus type I) binding protein 1	1448553_at	Myh7	myosin	1448828_at	Smc6	structural maintenance of chromosomes 6	1448994_at	Sp1	trans-acting transcription factor 1	1451257_at	Acsl6	acyl-CoA synthetase long-chain family member 6	1424786_s_at	Wdr45	WD repeat domain 45
1454067_a_at	4931406C07Rik	RIKEN cDNA 4931406C07 gene	1417040_a_at	Bok	BCL2-related ovarian killer protein	1448830_at	Dusp1	dual specificity phosphatase 1	1427689_a_at	Tnip1	TNFAIP3 interacting protein 1	1424160_at	Alg5	asparagine-linked glycosylation 5 homolog (yeast	1451531_at	Cbwd1	COBW domain containing 1
1448402_at	Tln1	talin 1	1417052_at	Psmb3	proteasome (prosome	1417740_at	Cdc37l1	cell division cycle 37 homolog (S. cerevisiae)-like 1	1418206_at	Sdf2l1	stromal cell-derived factor 2-like 1	1424168_a_at	Capzb	capping protein (actin filament) muscle Z-line	1451602_at	Snx6	sorting nexin 6
1416610_a_at	Clcn3	chloride channel 3	1417053_at	Phb	prohibitin	1417743_at	Clk2	CDC-like kinase 2	1418222_at	2610024G14Rik	RIKEN cDNA 2610024G14 gene	1424209_at	Rars2	arginyl-tRNA synthetase 2	1425179_at	Shmt1	serine hydroxymethyltransferase 1 (soluble)
1448404_at	Scamp2	secretory carrier membrane protein 2	1448563_at	Phb	prohibitin	1448836_s_at	Gpn2 /// LOC636885	GPN-loop GTPase 2 /// similar to ATP binding domain 1 family	1418225_at	Orc2l	origin recognition complex	1424289_at	Osgin2	oxidative stress induced growth inhibitor family member 2	1425328_at	Fam76a	family with sequence similarity 76
1416612_at	Cyp1b1	cytochrome P450	1417055_at	0610009D07Rik	RIKEN cDNA 0610009D07 gene	1448837_at	Vil1	villin 1	1418226_at	Orc2l	origin recognition complex	1424293_s_at	Tmem55a	transmembrane protein 55A	1425332_at	Zfp106	zinc finger protein 106
1448406_at	Eid1	EP300 interacting inhibitor of differentiation 1	1448567_at	Tmem115	transmembrane protein 115	1417754_at	Topors	topoisomerase I binding	1449007_at	Btg3 /// EG654432 /// LOC100048453	B-cell translocation gene 3 /// predicted gene	1424294_at	Ppp4r1	protein phosphatase 4	1425415_a_at	Slc1a1	solute carrier family 1 (neuronal/epithelial high affinity glutamate transporter
1416619_at	4632428N05Rik	RIKEN cDNA 4632428N05 gene	1448571_a_at	Gmfb	glia maturation factor	1417757_at	Unc13b	unc-13 homolog B (C. elegans)	1418249_at	Crcp	calcitonin gene-related peptide-receptor component protein	1451322_at	Cmbl	carboxymethylenebutenolidase-like (Pseudomonas)	1451703_s_at	Aprt	adenine phosphoribosyl transferase
1416620_at	Smarcal1	SWI/SNF related matrix associated	1417073_a_at	Qk	quaking	1448842_at	Cdo1	cysteine dioxygenase 1	1418300_a_at	Mknk2	MAP kinase-interacting serine/threonine kinase 2	1424351_at	Wfdc2	WAP four-disulfide core domain 2	1433698_a_at	Txnl4a	thioredoxin-like 4A
1432499_a_at	Ube4b	ubiquitination factor E4B	1448573_a_at	Ceacam10	carcinoembryonic antigen-related cell adhesion molecule 10	1432144_a_at	Rchy1	ring finger and CHY zinc finger domain containing 1	1418302_at	Ppt2	palmitoyl-protein thioesterase 2	1424396_a_at	Asrgl1	asparaginase like 1	1425537_at	Ppm1a	protein phosphatase 1A
1416632_at	LOC677317 /// Me1	similar to NADP-dependent malic enzyme (NADP-ME) (Malic enzyme 1) /// malic enzyme 1	1417074_at	Ceacam10	carcinoembryonic antigen-related cell adhesion molecule 10	1417810_a_at	Kcnb1 /// Pacsin2	potassium voltage gated channel	1418305_s_at	Gar1	GAR1 ribonucleoprotein homolog (yeast)	1424400_a_at	Aldh1l1 /// LOC100047937	aldehyde dehydrogenase 1 family	1451770_s_at	Dhx9	DEAH (Asp-Glu-Ala-His) box polypeptide 9
1416636_at	LOC100047161 /// Rheb	similar to RAS-homolog enriched in brain /// RAS-homolog enriched in brain	1448574_at	Nme6	non-metastatic cells 6	1417827_at	Ngly1	N-glycanase 1	1454042_a_at	Srpk1	serine/arginine-rich protein specific kinase 1	1451343_at	Vps36	vacuolar protein sorting 36 (yeast)	1425974_a_at	Trim25	tripartite motif-containing 25
1448411_at	Wfs1	Wolfram syndrome 1 homolog (human)	1417077_at	Bcap29	B-cell receptor-associated protein 29	1448852_at	Rgn	regucalcin	1418321_at	Dci	dodecenoyl-Coenzyme A delta isomerase (3	1424438_a_at	Leprot	leptin receptor overlapping transcript	1426235_a_at	Glul	glutamate-ammonia ligase (glutamine synthetase)
1448414_at	Rad1	RAD1 homolog (S. pombe)	1417081_a_at	Syngr2	synaptogyrin 2	1425702_a_at	Enpp5	ectonucleotide pyrophosphatase/phosphodiesterase 5	1418323_at	Fem1b	feminization 1 homolog b (C. elegans)	1451385_at	Fam162a	family with sequence similarity 162	1451988_s_at	Chmp4b /// LOC674706	chromatin modifying protein 4B /// similar to zinc finger protein 341
1416643_at	EG627798 /// LOC632454 /// OTTMUSG00000016691 /// Tpt1	predicted gene	1448580_at	Glg1	golgi apparatus protein 1	1417847_at	Ulk2	Unc-51 like kinase 2 (C. elegans)	1418326_at	LOC100047619 /// Slc7a5	similar to solute carrier family 7 (cationic amino acid transporter	1451398_at	Cbr4 /// LOC100046395	carbonyl reductase 4 /// similar to carbonic reductase 4	1426271_at	Smc5	structural maintenance of chromosomes 5
1448415_a_at	Sema3b	sema domain	1448585_at	Gtf2h4	general transcription factor II H	1417850_at	Rb1	retinoblastoma 1	1418330_at	Ctcf	CCCTC-binding factor	1424562_a_at	Slc25a4	solute carrier family 25 (mitochondrial carrier	1426326_at	Zfp91	zinc finger protein 91
1416644_a_at	Sema3b	sema domain	1417094_at	Acot7	acyl-CoA thioesterase 7	1417878_at	E2f1	E2F transcription factor 1	1418338_at	Wdr33	WD repeat domain 33	1455069_x_at	Slc25a4	solute carrier family 25 (mitochondrial carrier	1452046_a_at	Ppp1cc	protein phosphatase 1
1460189_at	Wdr23	WD repeat domain 23	1417099_at	Ftsj1 /// LOC100044636	FtsJ homolog 1 (E. coli) /// similar to Ftsj homolog	1417888_at	Trim13	tripartite motif-containing 13	1418342_at	Rfc1	replication factor C (activator 1) 1	1434897_a_at	Slc25a4	solute carrier family 25 (mitochondrial carrier	1452047_at	Cacybp	calcyclin binding protein
1448418_s_at	Wdr23	WD repeat domain 23	1448589_at	Ndufb5	NADH dehydrogenase (ubiquinone) 1 beta subcomplex	1417901_a_at	Ica1	islet cell autoantigen 1	1449050_at	Rfc1	replication factor C (activator 1) 1	1424572_a_at	H2afy	H2A histone family	1426386_at	Rpl7l1	ribosomal protein L7-like 1
1416654_at	Slc31a2	solute carrier family 31	1417103_at	Ddt	D-dopachrome tautomerase	1417904_at	Dclre1a	DNA cross-link repair 1A	1418344_at	Tmem8	transmembrane protein 8 (five membrane-spanning domains)	1451418_a_at	Spsb4	splA/ryanodine receptor domain and SOCS box containing 4	1452049_at	Rpl7l1	ribosomal protein L7-like 1
1416655_at	C1galt1c1	C1GALT1-specific chaperone 1	1417105_at	Trappc2l	trafficking protein particle complex 2-like	1417926_at	Ncapg2	non-SMC condensin II complex	1418355_at	Nucb2	nucleobindin 2	1424649_a_at	Tspan8	tetraspanin 8	1426402_at	Syncrip	synaptotagmin binding
1448426_at	Sardh	sarcosine dehydrogenase	1448592_at	Crtap	cartilage associated protein	1417927_at	Ddx19a	DEAD (Asp-Glu-Ala-Asp) box polypeptide 19a	1449060_at	Kif2c /// LOC631653	kinesin family member 2C /// similar to Kinesin-like protein KIF2C (Mitotic centromere-associated kinesin) (MCAK)	1451449_at	4933407N01Rik	RIKEN cDNA 4933407N01 gene	1452110_at	Mtrr	5-methyltetrahydrofolate-homocysteine methyltransferase reductase
1416671_a_at	Mcoln1	mucolipin 1	1448596_at	Slc6a8	solute carrier family 6 (neurotransmitter transporter	1448892_at	Dock7	dedicator of cytokinesis 7	1418371_at	Dynll2	dynein light chain LC8-type 2	1424698_s_at	Gca	grancalcin	1426584_a_at	Sord	sorbitol dehydrogenase
1416672_s_at	Mcoln1	mucolipin 1	1417125_at	Ahcy	S-adenosylhomocysteine hydrolase	1451918_a_at	Loh12cr1	loss of heterozygosity	1449066_a_at	Arhgef7	Rho guanine nucleotide exchange factor (GEF7)	1424730_a_at	Slc15a2	solute carrier family 15 (H+/peptide transporter)	1426609_at	Dis3	DIS3 mitotic control homolog (S. cerevisiae)
1416673_at	Bace2	beta-site APP-cleaving enzyme 2	1417126_a_at	Rpl22l1	ribosomal protein L22 like 1	1448896_at	Pigf	phosphatidylinositol glycan anchor biosynthesis	1418390_at	Phf21a	PHD finger protein 21A	1424746_at	Kif1c	kinesin family member 1C	1426659_a_at	100041163 /// 100041478 /// ENSMUSG00000063556 /// LOC100046821 /// Rpl23a	predicted gene
1416674_at	Ptpru	protein tyrosine phosphatase	1417130_s_at	Angptl4	angiopoietin-like 4	1417942_at	Lypd3	Ly6/Plaur domain containing 3	1449075_at	Exdl2	exonuclease 3''-5'' domain-like 2	1424769_s_at	Cald1	caldesmon 1	1426660_x_at	100041163 /// 100041478 /// ENSMUSG00000063556 /// ENSMUSG00000071532 /// LOC100046821 /// Rpl23a	predicted gene
1416677_at	Apoh	apolipoprotein H	1417143_at	Lpar1	lysophosphatidic acid receptor 1	1417946_at	Abhd3	abhydrolase domain containing 3	1418432_at	Cab39	calcium binding protein 39	1453731_a_at	Tmem77	transmembrane protein 77	1426661_at	EG665189 /// Rpl27a	predicted gene
1416681_at	Ube3a	ubiquitin protein ligase E3A	1417146_at	2410018C20Rik	RIKEN cDNA 2410018C20 gene	1417947_at	Pcna	proliferating cell nuclear antigen	1418433_at	Cab39	calcium binding protein 39	1424784_at	OTTMUSG00000010657	predicted gene	1426675_at	Tomm70a	translocase of outer mitochondrial membrane 70 homolog A (yeast)
1416682_at	Ube3a	ubiquitin protein ligase E3A	1417149_at	P4ha2	procollagen-proline	1417953_at	Fam3c	family with sequence similarity 3	1418443_at	Xpo1	exportin 1	1424820_a_at	LOC100046168 /// Ndfip1	similar to Nedd4 WW domain-binding protein 5 /// Nedd4 family interacting protein 1	1426676_s_at	Tomm70a	translocase of outer mitochondrial membrane 70 homolog A (yeast)
1416687_at	Plod2	procollagen lysine	1417157_at	Actr10	ARP10 actin-related protein 10 homolog (S. cerevisiae)	1417960_at	Cpeb1	cytoplasmic polyadenylation element binding protein 1	1418444_a_at	Gde1	glycerophosphodiester phosphodiesterase 1	1424821_at	LOC100046168 /// Ndfip1	similar to Nedd4 WW domain-binding protein 5 /// Nedd4 family interacting protein 1	1436609_a_at	Lrpap1	low density lipoprotein receptor-related protein associated protein 1
1448436_a_at	Irf1	interferon regulatory factor 1	1425525_a_at	P2rx4	purinergic receptor P2X	1448910_at	Pecr	peroxisomal trans-2-enoyl-CoA reductase	1418458_at	Anapc7	anaphase promoting complex subunit 7	1424828_a_at	Fh1	fumarate hydratase 1	1452148_at	Lrpap1	low density lipoprotein receptor-related protein associated protein 1
1416688_at	Snap91	synaptosomal-associated protein 91	1448610_a_at	Sod2	superoxide dismutase 2	1460220_a_at	Csf1	colony stimulating factor 1 (macrophage)	1460234_at	Wdr81	WD repeat domain 81	1451504_at	Chchd3	coiled-coil-helix-coiled-coil-helix domain containing 3	1426698_a_at	Hnrnpm	heterogeneous nuclear ribonucleoprotein M
1448437_a_at	Gtpbp2	GTP binding protein 2	1417193_at	Sod2	superoxide dismutase 2	1417977_at	Eif4e3	eukaryotic translation initiation factor 4E member 3	1418484_at	Tekt2	tektin 2	1451512_s_at	Hibch	3-hydroxyisobutyryl-Coenzyme A hydrolase	1426717_at	Nipa2	non imprinted in Prader-Willi/Angelman syndrome 2 homolog (human)
1416690_at	Gtpbp2	GTP binding protein 2	1417203_at	Ethe1	ethylmalonic encephalopathy 1	1417978_at	Eif4e3	eukaryotic translation initiation factor 4E member 3	1418496_at	Foxa1 /// LOC100047556	forkhead box A1 /// similar to Hepatocyte nuclear factor 3-alpha (HNF-3A) (Forkhead box protein A1)	1424927_at	Glipr1	GLI pathogenesis-related 1 (glioma)	1452169_a_at	Dgkz	diacylglycerol kinase zeta
1448439_at	D17Wsu104e	DNA segment	1448615_at	Ccs	copper chaperone for superoxide dismutase	1418015_at	Pum2	pumilio 2 (Drosophila)	1449109_at	Socs2	suppressor of cytokine signaling 2	1424955_at	Ccdc5	coiled-coil domain containing 5	1436803_a_at	Ndufb9	NADH dehydrogenase (ubiquinone) 1 beta subcomplex
1448440_x_at	D17Wsu104e	DNA segment	1448619_at	Dhcr7	7-dehydrocholesterol reductase	1418016_at	Pum2	pumilio 2 (Drosophila)	1418507_s_at	Socs2	suppressor of cytokine signaling 2	1425026_at	Sft2d2	SFT2 domain containing 2	1426798_a_at	Ppp1r15b	protein phosphatase 1
1416697_at	Dpp4	dipeptidylpeptidase 4	1448621_a_at	Smpd1	sphingomyelin phosphodiesterase 1	1418017_at	Pum2	pumilio 2 (Drosophila)	1418508_a_at	Grb2	growth factor receptor bound protein 2	1425052_at			1426819_at
1416698_a_at	Cks1b	CDC28 protein kinase 1b	1448622_at	Lsm4	LSM4 homolog	1448917_at	Med30	mediator complex subunit 30	1449111_a_at	Grb2	growth factor receptor bound protein 2	1451594_s_at	Serpinb6c	serine (or cysteine) peptidase inhibitor	1426853_at	671392 /// Set	predicted gene
1416699_at	1110008F13Rik	RIKEN cDNA 1110008F13 gene	1417233_at	Chchd4	coiled-coil-helix-coiled-coil-helix domain containing 4	1448918_at	Slco3a1	solute carrier organic anion transporter family	1449112_at	Slc27a5	solute carrier family 27 (fatty acid transporter)	1425140_at	Lactb2	lactamase	1452285_a_at	Eif3f	eukaryotic translation initiation factor 3
1416701_at	Rnd3	Rho family GTPase 3	1448630_a_at	Sdhc	succinate dehydrogenase complex	1418030_at	Slco3a1	solute carrier organic anion transporter family	1449113_at	Gpbp1l1	GC-rich promoter binding protein 1-like 1	1425143_a_at	Ndufs1	NADH dehydrogenase (ubiquinone) Fe-S protein 1	1427032_at	Herc4	hect domain and RLD 4
1448443_at	Serpini1	serine (or cysteine) peptidase inhibitor	1417238_at	Ewsr1	Ewing sarcoma breakpoint region 1	1418031_at	Myo9b	myosin IXb	1418520_at	Tgoln1	trans-golgi network protein	1425196_a_at	Hint2	histidine triad nucleotide binding protein 2	1427144_at	Hnrpll	heterogeneous nuclear ribonucleoprotein L-like
1416706_at	Rpe	ribulose-5-phosphate-3-epimerase	1448633_at	Prpf31	PRP31 pre-mRNA processing factor 31 homolog (yeast)	1418044_at	Hmgxb3	HMG box domain containing 3	1423307_s_at	Tgoln1 /// Tgoln2	trans-golgi network protein /// trans-golgi network protein 2	1425264_s_at	Mbp	myelin basic protein	1452340_at	Zfp518b	zinc finger protein 518B
1448445_at	Acp6	acid phosphatase 6	1448635_at	Smc2	structural maintenance of chromosomes 2	1418057_at	Tiam1	T-cell lymphoma invasion and metastasis 1	1418523_at	Arih2	ariadne homolog 2 (Drosophila)	1451731_at	Abca3	ATP-binding cassette	1427238_at	Fbxo15	F-box protein 15
1416708_a_at	Gramd1a	GRAM domain containing 1A	1417252_at	Nt5c	5'	1418070_at	Cdyl	chromodomain protein	1418527_a_at	Fusip1	FUS interacting protein (serine-arginine rich) 1	1451742_a_at	Ugp2	UDP-glucose pyrophosphorylase 2	1427260_a_at	Tpm3	tropomyosin 3
1416710_at	Arl13a /// Tmem35	ADP-ribosylation factor-like 13A /// transmembrane protein 35	1417253_at	Frg1	FSHD region gene 1	1418071_s_at	Cdyl	chromodomain protein	1418536_at	H2-Q7	histocompatibility 2	1425530_a_at	Stx3	syntaxin 3	1427364_a_at	Odc1	ornithine decarboxylase
1448449_at	Ripk3	receptor-interacting serine-threonine kinase 3	1417258_at	Cct5	chaperonin containing Tcp1	1448936_at	Stx12	syntaxin 12	1449134_s_at	Spic	Spi-C transcription factor (Spi-1/PU.1 related)	1451744_a_at	Ptgr2	prostaglandin reductase 2	1434416_a_at	Solh	small optic lobes homolog (Drosophila)
1460190_at	Ap1m2	adaptor protein complex AP-1	1417264_at	Coq5	coenzyme Q5 homolog	1418078_at	Psme3	proteaseome (prosome	1418555_x_at	Spic	Spi-C transcription factor (Spi-1/PU.1 related)	1425536_at	Stx3	syntaxin 3	1427785_x_at	Solh	small optic lobes homolog (Drosophila)
1448451_at	Ak2 /// LOC100047005	adenylate kinase 2 /// similar to adenylate kinase 2	1417265_s_at	Coq5	coenzyme Q5 homolog	1418084_at	Nrp1	neuropilin 1	1449138_at	Sf3b1	splicing factor 3b	1451780_at	Blnk	B-cell linker	1427820_at
1416714_at	Irf8	interferon regulatory factor 8	1448646_at	Wdr12	WD repeat domain 12	1448943_at	Nrp1	neuropilin 1	1418564_s_at	Serbp1	Serpine1 mRNA binding protein 1	1425815_a_at	Hmmr	hyaluronan mediated motility receptor (RHAMM)	1427875_a_at	100043876 /// ENSMUSG00000066116 /// LOC100048552 /// Rpl34	predicted gene
1430668_a_at	Ankra2	ankyrin repeat	1417270_at	Wdr12	WD repeat domain 12	1418093_a_at	Egf	epidermal growth factor	1418571_at	Tnfrsf12a	tumor necrosis factor receptor superfamily	1452676_a_at	LOC100044383 /// Pnpt1	similar to polynucleotide phosphorylase-like protein /// polyribonucleotide nucleotidyltransferase 1	1433721_x_at	Rps21	ribosomal protein S21
1448453_at	Hsd3b1	hydroxy-delta-5-steroid dehydrogenase	1432372_a_at	Spr	sepiapterin reductase	1418109_at	Gspt2	G1 to S phase transition 2	1418572_x_at	Tnfrsf12a	tumor necrosis factor receptor superfamily	1426001_at	Eomes	eomesodermin homolog (Xenopus laevis)	1427913_at	Rwdd1	RWD domain containing 1
1416727_a_at	Cyb5	cytochrome b-5	1448658_at	Sart1	squamous cell carcinoma antigen recognized by T-cells 1	1426047_a_at	Ptprr	protein tyrosine phosphatase	1418596_at	Fgfr4	fibroblast growth factor receptor 4	1426011_a_at	Ggnbp2	gametogenetin binding protein 2	1427923_at	Zmpste24	zinc metallopeptidase
1416728_at	Csnk2b	casein kinase 2	1448659_at	Casp7	caspase 7	1418154_at	N4bp1	NEDD4 binding protein 1	1418628_at	Khdrbs1	KH domain containing	1426048_s_at	Hrc /// Tcfap2a	histidine rich calcium binding protein /// transcription factor AP-2	1427931_s_at	Pdxk	pyridoxal (pyridoxine
1416729_at	Plg	plasminogen	1448660_at	Arhgdig	Rho GDP dissociation inhibitor (GDI) gamma	1448981_x_at	Tcl1b1	T-cell leukemia/lymphoma 1B	1418640_at	Sirt1	sirtuin 1 (silent mating type information regulation 2	1451968_at	Xrcc5	X-ray repair complementing defective repair in Chinese hamster cells 5	1427965_at	Ssbp1	single-stranded DNA binding protein 1
1448457_at	Krt71	keratin 71	1417300_at	Smpdl3b	sphingomyelin phosphodiesterase	1418164_at	Stx2	syntaxin 2	1418644_a_at	Stk11	serine/threonine kinase 11	1426215_at	Ddc	dopa decarboxylase	1452616_s_at	Ssbp1	single-stranded DNA binding protein 1
1416734_at	Mkln1	muskelin 1	1448663_s_at	Mvd	mevalonate (diphospho) decarboxylase	1448986_x_at			1432181_s_at	Sco2	SCO cytochrome oxidase deficient homolog 2 (yeast)	1426246_at	Pros1	protein S (alpha)	1452635_x_at	Taf1d	TATA box binding protein (Tbp)-associated factor
1416737_at	Gys1	glycogen synthase 1	1417311_at	Crip2	cysteine rich protein 2	1418168_at	Zcchc14	zinc finger	1460240_a_at	Hnrnpc	heterogeneous nuclear ribonucleoprotein C	1426248_at	Stk24	serine/threonine kinase 24 (STE20 homolog	1428004_at	Snrnp25	small nuclear ribonucleoprotein 25 (U11/U12)
1416740_at	Col5a1	collagen	1428782_a_at	Uqcrc1	ubiquinol-cytochrome c reductase core protein 1	1418209_a_at	Pfn2	profilin 2	1418700_at	Lias	lipoic acid synthetase	1452000_s_at	Sars	seryl-aminoacyl-tRNA synthetase	1452648_at	Tbrg1	transforming growth factor beta regulated gene 1
1416749_at	Htra1	HtrA serine peptidase 1	1448672_a_at	Arfgap2	ADP-ribosylation factor GTPase activating protein 2	1418210_at	Pfn2	profilin 2	1431411_a_at	Rai12	retinoic acid induced 12	1426264_at	Dlat	dihydrolipoamide S-acetyltransferase (E2 component of pyruvate dehydrogenase complex)	1452649_at	Rtn4	reticulon 4
1416750_at	Sigmar1	sigma non-opioid intracellular receptor 1	1417320_at	Grpel1	GrpE-like 1	1435064_a_at	Tmem27	transmembrane protein 27	1449192_at	Atf7ip	activating transcription factor 7 interacting protein	1426265_x_at	Dlat	dihydrolipoamide S-acetyltransferase (E2 component of pyruvate dehydrogenase complex)	1460429_at	Cdc5l	cell division cycle 5-like (S. pombe)
1416759_at	Mical1	microtubule associated monoxygenase	1417325_at	Btrc	beta-transducin repeat containing protein	1418228_at	Nfu1	NFU1 iron-sulfur cluster scaffold homolog (S. cerevisiae)	1418727_at	Nup155	nucleoporin 155	1452035_at	Col4a1	collagen	1428099_a_at	LOC100048559 /// Sfrs1	similar to splicing factor
1416761_at	Hsd11b2	hydroxysteroid 11-beta dehydrogenase 2	1417328_at	Ercc1	excision repair cross-complementing rodent repair deficiency	1418236_s_at	Atg5	autophagy-related 5 (yeast)	1418730_at	Rnf12	ring finger protein 12	1426362_at	Tmem144	transmembrane protein 144	1452680_at	Snrpd2	small nuclear ribonucleoprotein D2
1416762_at	S100a10	S100 calcium binding protein A10 (calpactin)	1417340_at	Glrx3	glutaredoxin 3	1449008_at	Tulp3	tubby-like protein 3	1418741_at	Itgb7	integrin beta 7	1426377_at	Zfp281	zinc finger protein 281	1452692_a_at	Ndufv2	NADH dehydrogenase (ubiquinone) flavoprotein 2
1416769_s_at	Atp6v0b	ATPase	1448685_at	2900010M23Rik	RIKEN cDNA 2900010M23 gene	1449010_at	Hspa4l	heat shock protein 4 like	1449205_at	Ovol2	ovo-like 2 (Drosophila)	1426438_at	Ddx3y	DEAD (Asp-Glu-Ala-Asp) box polypeptide 3	1428179_at	Ndufv2	NADH dehydrogenase (ubiquinone) flavoprotein 2
1416770_at	Stk25	serine/threonine kinase 25 (yeast)	1417348_at	2310039H08Rik	RIKEN cDNA 2310039H08 gene	1418258_s_at	Dynll2	dynein light chain LC8-type 2	1449207_a_at	Kif20a	kinesin family member 20A	1426453_at	Pitrm1	pitrilysin metallepetidase 1	1428212_x_at	EG665562 /// EG667682 /// ENSMUSG00000066956 /// LOC638399 /// LOC673582 /// LOC675018 /// Rpl31	predicted gene
1416772_at	Cpt2	carnitine palmitoyltransferase 2	1417349_at	Pldn	pallidin	1449013_at	Eef2k	eukaryotic elongation factor-2 kinase	1449208_at	Papolb	poly (A) polymerase beta (testis specific)	1426461_at	Ugp2	UDP-glucose pyrophosphorylase 2	1428244_at	Larp1	La ribonucleoprotein domain family
1416778_at	Sdpr	serum deprivation response	1417357_at	Emd	emerin	1449016_at	Zp2	zona pellucida glycoprotein 2	1449216_at	Itgae	integrin alpha E	1426510_at	LOC100044896 /// Sccpdh	similar to Saccharopine dehydrogenase (putative) /// saccharopine dehydrogenase (putative)	1428283_at	Cyp2s1	cytochrome P450
1416781_at	Praf2	PRA1 domain family 2	1417360_at	Mlh1	mutL homolog 1 (E. coli)	1449019_at	Akap1	A kinase (PRKA) anchor protein 1	1449221_a_at	Rrbp1	ribosome binding protein 1	1426529_a_at	Tagln2	transgelin 2	1428286_at	2900097C17Rik	RIKEN cDNA 2900097C17 gene
1416782_s_at	Praf2	PRA1 domain family 2	1417373_a_at	Tuba4a	tubulin	1449023_a_at	Ezh1	enhancer of zeste homolog 1 (Drosophila)	1418793_at	Idua	iduronidase	1426558_x_at	0610010B08Rik /// 100039017 /// 100043764 /// LOC627901 /// OTTMUSG00000016219 /// OTTMUSG00000016578	RIKEN cDNA 0610010B08 gene /// predicted gene	1428288_at	2310051E17Rik /// Klf9	RIKEN cDNA 2310051E17 gene /// Kruppel-like factor 9
1448460_at	Acvr1	activin A receptor	1417374_at	Tuba4a	tubulin	1418308_at	Hus1	Hus1 homolog (S. pombe)	1449231_at	Zfp296	zinc finger protein 296	1426569_a_at	Frk	fyn-related kinase	1428289_at	2310051E17Rik /// Klf9	RIKEN cDNA 2310051E17 gene /// Kruppel-like factor 9
1416786_at	Acvr1	activin A receptor	1417385_at	Npepps	aminopeptidase puromycin sensitive	1418324_at	Fem1b	feminization 1 homolog b (C. elegans)	1449232_at	Gata1	GATA binding protein 1	1452123_s_at	Frmd4b	FERM domain containing 4B	1452730_at	Rps4y2	ribosomal protein S4
1416787_at	Acvr1	activin A receptor	1417392_a_at	Slc7a7	solute carrier family 7 (cationic amino acid transporter	1449042_at	Ctcf	CCCTC-binding factor	1449236_at	Dll3	delta-like 3 (Drosophila)	1426604_at	Rnasel	ribonuclease L (2'	1428331_at	2210016F16Rik	RIKEN cDNA 2210016F16 gene
1416794_at	Atl2	atlastin GTPase 2	1417403_at	Elovl6	ELOVL family member 6	1418332_a_at	Agtpbp1	ATP/GTP binding protein 1	1418822_a_at	Arf6	ADP-ribosylation factor 6	1452128_a_at	Brcc3	BRCA1/BRCA2-containing complex	1452767_at	Rrbp1	ribosome binding protein 1
1448464_at	Ykt6	YKT6 homolog (S. Cerevisiae)	1417405_at	Stard3	START domain containing 3	1418333_at	Mtf1	metal response element binding transcription factor 1	1418859_at	Rfxap	regulatory factor X-associated protein	1426668_at	Slc30a9	solute carrier family 30 (zinc transporter)	1452777_a_at	Nub1	negative regulator of ubiquitin-like proteins 1
1448465_at	Nipsnap1	4-nitrophenylphosphatase domain and non-neuronal SNAP25-like protein homolog 1 (C. elegans)	1417409_at	Jun	Jun oncogene	1418334_at	Dbf4	DBF4 homolog (S. cerevisiae)	1418869_a_at	Pus1	pseudouridine synthase 1	1426669_at	C530044N13Rik	RIKEN cDNA C530044N13 gene	1452784_at	Itgav	integrin alpha V
1416804_at	Ehbp1l1	EH domain binding protein 1-like 1	1417417_a_at	Cox6a1	cytochrome c oxidase	1449048_s_at	Rab4a	RAB4A	1418874_a_at	Psmd4	proteasome (prosome	1426689_s_at	Sdha	succinate dehydrogenase complex	1428467_at	Tardbp	TAR DNA binding protein
1416805_at	1110032E23Rik	RIKEN cDNA 1110032E23 gene	1417418_s_at	Cox6a1 /// EG665806	cytochrome c oxidase	1449056_at	E330009J07Rik	RIKEN cDNA E330009J07 gene	1449258_at	D11Wsu99e	DNA segment	1426696_at	Lrpap1	low density lipoprotein receptor-related protein associated protein 1	1428529_at	2810026P18Rik	RIKEN cDNA 2810026P18 gene
1416810_at	Mea1	male enhanced antigen 1	1417419_at	Ccnd1	cyclin D1	1418365_at	Ctsh	cathepsin H	1418888_a_at	Sepx1	selenoprotein X 1	1426722_at	Slc38a2	solute carrier family 38	1428530_x_at	EG629116 /// EG668041 /// LOC677113 /// Rps24	predicted gene
1448472_at	Vars	valyl-tRNA synthetase	1437423_a_at	Sra1	steroid receptor RNA activator 1	1418381_at	Zfp148	zinc finger protein 148	1449268_at	Gfpt1	glutamine fructose-6-phosphate transaminase 1	1426743_at	Appl2	adaptor protein	1428531_at	Ints7	integrator complex subunit 7
1416813_at	Tia1	cytotoxic granule-associated RNA binding protein 1	1417424_at	Ier3ip1	immediate early response 3 interacting protein 1	1418387_at	Mphosph8	M-phase phosphoprotein 8	1451828_a_at	Acsl4	acyl-CoA synthetase long-chain family member 4	1426759_at	Map4k3	mitogen-activated protein kinase kinase kinase kinase 3	1428543_at	Ppat	phosphoribosyl pyrophosphate amidotransferase
1416815_s_at	Bub3	budding uninhibited by benzimidazoles 3 homolog (S. cerevisiae)	1448702_at	Hdhd2 /// Ier3ip1	haloacid dehalogenase-like hydrolase domain containing 2 /// immediate early response 3 interacting protein 1	1418389_at	2810453I06Rik	RIKEN cDNA 2810453I06 gene	1418913_at	Bhmt2	betaine-homocysteine methyltransferase 2	1426808_at	Lgals3	lectin	1452831_s_at	Ppat	phosphoribosyl pyrophosphate amidotransferase
1448473_at	Bub3	budding uninhibited by benzimidazoles 3 homolog (S. cerevisiae)	1417432_a_at	Gnb1	guanine nucleotide binding protein (G protein)	1418401_a_at	Dusp16	dual specificity phosphatase 16	1418914_s_at	Bhmt2	betaine-homocysteine methyltransferase 2	1452206_at	Sucla2	succinate-Coenzyme A ligase	1452839_at	Dph5	DPH5 homolog (S. cerevisiae)
1448474_at	Nek7	NIMA (never in mitosis gene a)-related expressed kinase 7	1417443_at	Fam151a	family with sequence simliarity 151	1418406_at	Pde8a	phosphodiesterase 8A	1418919_at	Sgol1	shugoshin-like 1 (S. pombe)	1452214_at	Skil	SKI-like	1428588_a_at	Mrpl41	mitochondrial ribosomal protein L41
1416816_at	Nek7	NIMA (never in mitosis gene a)-related expressed kinase 7	1448712_at	Chm	choroidermia	1418414_at	Kcnh1	potassium voltage-gated channel	1449278_at	Eif2ak3 /// LOC100047634	eukaryotic translation initiation factor 2 alpha kinase 3 /// similar to Eukaryotic translation initiation factor 2 alpha kinase 3	1452217_at	Ahnak	AHNAK nucleoprotein (desmoyokin)	1428589_at	Mrpl41	mitochondrial ribosomal protein L41
1431375_s_at	Parva	parvin	1417449_at	Acot8	acyl-CoA thioesterase 8	1418426_at	Gtf2a1l	general transcription factor IIA	1418966_a_at	Dcbld1	discoidin	1426886_at	Cln5	ceroid-lipofuscinosis	1428657_at	Rreb1	ras responsive element binding protein 1
1416822_at	Dgcr14	DiGeorge syndrome critical region gene 14	1417452_a_at	ENSMUSG00000050299 /// Fau	predicted gene	1418430_at	Kif5b	kinesin family member 5B	1418968_at	Rb1cc1	RB1-inducible coiled-coil 1	1426910_at	Pawr	PRKC	1428772_at	Xpot	exportin
1460192_at	Osbpl1a	oxysterol binding protein-like 1A	1417460_at	Ifitm2	interferon induced transmembrane protein 2	1418447_at	Golga5	golgi autoantigen	1460247_a_at	Skp2	S-phase kinase-associated protein 2 (p45)	1426911_at	Dsc2	desmocollin 2	1428844_a_at	Bclaf1	BCL2-associated transcription factor 1
1416825_at	Snta1	syntrophin	1417468_at	Nit1	nitrilase 1	1449085_at	Phf10	PHD finger protein 10	1418969_at	Skp2	S-phase kinase-associated protein 2 (p45)	1452246_at	Ostf1	osteoclast stimulating factor 1	1428942_at	Mt2	metallothionein 2
1448477_at	Chst12	carbohydrate sulfotransferase 12	1417470_at	Apobec3	apolipoprotein B mRNA editing enzyme	1425745_a_at	Tacc2	transforming	1449295_at	Sap30bp	SAP30 binding protein	1426964_at	3110003A17Rik	RIKEN cDNA 3110003A17 gene	1433472_x_at	EG664868 /// OTTMUSG00000009978 /// Rpl38	predicted gene
1431980_a_at	As3mt	arsenic (+3 oxidation state) methyltransferase	1448722_s_at	Ppcs	phosphopantothenoylcysteine synthetase	1449086_at	Rnf141	ring finger protein 141	1418986_a_at	Uxt	ubiquitously expressed transcript	1452283_at	Rassf8	Ras association (RalGDS/AF-6) domain family (N-terminal) member 8	1429077_x_at	EG433125 /// ENSMUSG00000058640 /// ENSMUSG00000061115 /// ENSMUSG00000066180 /// ENSMUSG00000066443 /// ENSMUSG00000068397 /// LOC100042767 /// LOC100043646 /// LOC100044606 /// LOC100045641 /// LOC100046290 /// LOC100047019 /// LOC100047314 /// LOC100048241 /// LOC100048318 /// LOC676590 /// OTTMUSG00000006728 /// OTTMUSG00000013242 /// OTTMUSG00000017565 /// OTTMUSG00000019286 /// Rpl21	predicted gene
1448479_at	Psmd3	proteasome (prosome	1448724_at	Cish	cytokine inducible SH2-containing protein	1418478_at	Lmo1	LIM domain only 1	1449322_at	EG546482 /// EG667723 /// LOC100044642 /// LOC100044742 /// OTTMUSG00000011595 /// OTTMUSG00000026290 /// Ptp4a1	predicted gene	1427033_at	Dnmbp	dynamin binding protein	1429295_s_at	Trip13	thyroid hormone receptor interactor 13
1448481_at	Neu1	neuraminidase 1	1417478_a_at	Ppp2r3c	protein phosphatase 2	1418483_a_at	Ggta1	glycoprotein galactosyltransferase alpha 1	1419029_at	Ero1l	ERO1-like (S. cerevisiae)	1427040_at	Mdfic	MyoD family inhibitor domain containing	1453096_x_at	EG621100 /// EG622236 /// OTTMUSG00000001643 /// Rpl27	predicted gene
1448482_at	Slc39a8	solute carrier family 39 (metal ion transporter)	1417499_at	Timm10 /// Timm13	translocase of inner mitochondrial membrane 10 homolog (yeast) /// translocase of inner mitochondrial membrane 13 homolog (yeast)	1418495_at	Zc3h8	zinc finger CCCH type containing 8	1419034_at	Csnk2a1 /// ENSMUSG00000057808	casein kinase 2	1452309_at	Cgnl1	cingulin-like 1	1419950_s_at	Tnpo3	transportin 3
1416834_x_at	Ndufb2	NADH dehydrogenase (ubiquinone) 1 beta subcomplex	1417501_at	Fbxo6	F-box protein 6	1418502_a_at	Oxr1	oxidation resistance 1	1419035_s_at	Csnk2a1 /// ENSMUSG00000057808 /// LOC100047957	casein kinase 2	1427133_s_at	Lrp2	low density lipoprotein receptor-related protein 2	1429483_at	Calcoco2	calcium binding and coiled-coil domain 2
1416835_s_at	Amd-ps3 /// Amd1 /// Amd2	S-adenosylmethionine decarboxylase	1417503_at	Rfc2	replication factor C (activator 1) 2	1449106_at	Gpx3	glutathione peroxidase 3	1419036_at	Csnk2a1 /// ENSMUSG00000057808	casein kinase 2	1452320_at	Lrp2	low density lipoprotein receptor-related protein 2	1429597_at	Dppa4	developmental pluripotency associated 4
1416836_at	Lrp10	low-density lipoprotein receptor-related protein 10	1417551_at	Cln3	ceroid lipofuscinosis	1418506_a_at	Prdx2	peroxiredoxin 2	1419046_at	Brp16	brain protein 16	1427183_at	Efemp1	epidermal growth factor-containing fibulin-like extracellular matrix protein 1	1435873_a_at	Rpl13a /// Zfp526	ribosomal protein L13a /// zinc finger protein 526
1416838_at	Mut	methylmalonyl-Coenzyme A mutase	1417553_at	Plac1	placental specific protein 1	1418510_s_at	Fbxo8	F-box protein 8	1419056_at	Rtn2	reticulon 2 (Z-band associated protein)	1427263_at	Xist	inactive X specific transcripts	1455485_x_at	Rpl13a	ribosomal protein L13a
1448487_at	Lrrfip1	leucine rich repeat (in FLII) interacting protein 1	1417557_at	Ubxn6	UBX domain protein 6	1418530_at	Nup160	nucleoporin 160	1419058_at	Polr1e	polymerase (RNA) I polypeptide E	1427349_x_at	2810021G02Rik	RIKEN cDNA 2810021G02 gene	1430125_s_at	Pqlc1	PQ loop repeat containing 1
1416841_at	1110059E24Rik	RIKEN cDNA 1110059E24 gene	1417559_at	Sfxn1	sideroflexin 1	1418531_at	Oosp1	oocyte secreted protein 1	1419068_at	Rabgef1	RAB guanine nucleotide exchange factor (GEF) 1	1427475_a_at	Pdlim5	PDZ and LIM domain 5	1453589_a_at	6820431F20Rik	RIKEN cDNA 6820431F20 gene
1416843_at	Pde6d	phosphodiesterase 6D	1417562_at	Eif4ebp1	eukaryotic translation initiation factor 4E binding protein 1	1418539_a_at	Ptpre	protein tyrosine phosphatase	1419069_at	Rabgef1	RAB guanine nucleotide exchange factor (GEF) 1	1452467_at	Mmab	methylmalonic aciduria (cobalamin deficiency) type B homolog (human)	1430978_at	Rps25	ribosomal protein S25
1416853_at	Ncdn	neurochondrin	1417564_at	Med7	mediator complex subunit 7	1418540_a_at	Ptpre	protein tyrosine phosphatase	1419078_at	Nin	ninein	1427539_a_at	Zwint	ZW10 interactor	1453752_at	Rpl17	ribosomal protein L17
1416855_at	Gas1	growth arrest specific 1	1431938_a_at	Pmm2	phosphomannomutase 2	1418541_at	Cenpo	centromere protein O	1449333_at	Sf3a1	splicing factor 3a	1427878_at	0610010O12Rik	RIKEN cDNA 0610010O12 gene	1432827_x_at	Gm1821 /// LOC100048105 /// Rps27a /// Ubb /// Ubc	gene model 1821
1416857_at	Sdf2	stromal cell derived factor 2	1417606_a_at	Calr	calreticulin	1418542_s_at	Cenpo	centromere protein O	1419095_a_at	Apom	apolipoprotein M	1427893_a_at	Pmvk	phosphomevalonate kinase	1433447_x_at	Cct4	chaperonin containing Tcp1
1416862_at	Stam	signal transducing adaptor molecule (SH3 domain and ITAM motif) 1	1433806_x_at	Calr	calreticulin	1418545_at	Wasf1	WASP family 1	1449338_at	D10Ertd641e	DNA segment	1452594_at	Dusp11	dual specificity phosphatase 11 (RNA/RNP complex 1-interacting)	1454607_s_at	Psat1	phosphoserine aminotransferase 1
1448499_a_at	Ephx2	epoxide hydrolase 2	1448771_a_at	Fth1	ferritin heavy chain 1	1418567_a_at	Srp14	signal recognition particle 14	1419103_a_at	Abhd6	abhydrolase domain containing 6	1427949_at	Rnf160	ring finger protein 160	1437052_s_at	Slc2a3	solute carrier family 2 (facilitated glucose transporter)
1454116_a_at	Mterfd1	MTERF domain containing 1	1448773_at	EG328825 /// EG664875 /// EG665330 /// ENSMUSG00000058064 /// ENSMUSG00000070343 /// Rpl11	predicted gene	1418576_at	Yipf5	Yip1 domain family	1419104_at	Abhd6	abhydrolase domain containing 6	1452621_at	Pcbd2	pterin 4 alpha carbinolamine dehydratase/dimerization cofactor of hepatocyte nuclear factor 1 alpha (TCF1) 2	1455898_x_at	Slc2a3	solute carrier family 2 (facilitated glucose transporter)
1416868_at	Cdkn2c	cyclin-dependent kinase inhibitor 2C (p18	1448774_at	Stoml2	stomatin (Epb7.2)-like 2	1449148_a_at	Phtf1	putative homeodomain transcription factor 1	1419111_at	Ing2	inhibitor of growth family	1428061_at	Hat1	histone aminotransferase 1	1454620_x_at	EG624159 /// EG667717 /// LOC100043734 /// LOC236932 /// LOC639593 /// OTTMUSG00000000379 /// OTTMUSG00000013244 /// OTTMUSG00000015767 /// Rps6	predicted gene
1416870_at	Dnalc4	dynein	1417616_at	St6galnac2	ST6 (alpha-N-acetyl-neuraminyl-2	1418587_at	Traf3	Tnf receptor-associated factor 3	1419135_at	Ltb	lymphotoxin B	1428075_at	100041273 /// 100042503 /// Ndufb4	predicted gene	1454627_a_at	433941 /// 622707 /// EG666413 /// EG666642 /// ENSMUSG00000074516 /// LOC100044494 /// OTTMUSG00000006886 /// OTTMUSG00000008034 /// OTTMUSG00000014710 /// Rpl29	predicted gene
1416875_at	Parvg	parvin	1417625_s_at	Cxcr7	chemokine (C-X-C motif) receptor 7	1418591_at	Dnaja4	DnaJ (Hsp40) homolog	1449361_at	Tbx21	T-box 21	1428082_at	Acsl5	acyl-CoA synthetase long-chain family member 5	1433510_x_at	100043718 /// LOC100048508 /// OTTMUSG00000012957 /// Rpl36	predicted gene
1452431_s_at	H2-Aa	histocompatibility 2	1437907_a_at	Tbca	tubulin cofactor a	1418594_a_at	LOC100044566 /// Ncoa1	similar to Nuclear receptor coactivator 1 (NCoA-1) (Steroid receptor coactivator 1) (SRC-1) (Nuclear receptor coactivator protein 1) (mNRC-1) /// nuclear receptor coactivator 1	1449371_at	Hars2	histidyl-tRNA synthetase 2	1428083_at	2310043N10Rik	RIKEN cDNA 2310043N10 gene	1433513_x_at	Ndufa12	NADH dehydrogenase (ubiquinone) 1 alpha subcomplex
1416878_at	Mrpl51	mitochondrial ribosomal protein L51	1456205_x_at	Tbca	tubulin cofactor a	1425706_a_at	Ddb2	damage specific DNA binding protein 2	1449377_at	Nicn1	nicolin 1	1428100_at	Sfrs1	splicing factor	1433534_a_at	Cct2	chaperonin containing Tcp1
1416882_at	Rgs10	regulator of G-protein signalling 10	1417655_a_at	Ars2	arsenate resistance protein 2	1418607_at	Zkscan14	zinc finger with KRAB and SCAN domains 14	1419174_at	2410004B18Rik	RIKEN cDNA 2410004B18 gene	1428111_at	Slc38a4	solute carrier family 38	1433535_x_at	Cct2	chaperonin containing Tcp1
1448508_at	Traf3ip2	Traf3 interacting protein 2	1417663_a_at	Ndrg3	N-myc downstream regulated gene 3	1418659_at	Clock	circadian locomoter output cycles kaput	1419191_at	Hipk3	homeodomain interacting protein kinase 3	1428140_at	Oxct1	3-oxoacid CoA transferase 1	1454641_at	Cggbp1	CGG triplet repeat binding protein 1
1416898_a_at	Irf3	interferon regulatory factor 3	1417664_a_at	Ndrg3	N-myc downstream regulated gene 3	1418660_at	Clock	circadian locomoter output cycles kaput	1419202_at	Cst7	cystatin F (leukocystatin)	1428141_at	Gga2	golgi associated	1460543_x_at	100042986 /// OTTMUSG00000015874 /// Rpl37a	predicted gene
1416904_at	Mbnl1	muscleblind-like 1 (Drosophila)	1448799_s_at	Mrps12	mitochondrial ribosomal protein S12	1418664_at	Mpdz	multiple PDZ domain protein	1449390_at	Gpatch4	G patch domain containing 4	1428145_at	Acaa2	acetyl-Coenzyme A acyltransferase 2 (mitochondrial 3-oxoacyl-Coenzyme A thiolase)	1433549_x_at	Rps21	ribosomal protein S21
1448518_at	Timm22	translocase of inner mitochondrial membrane 22 homolog (yeast)	1448801_a_at	Timm44	translocase of inner mitochondrial membrane 44	1449171_at	Ttk	Ttk protein kinase	1419205_x_at	Gpatch4	G patch domain containing 4	1428146_s_at	Acaa2	acetyl-Coenzyme A acyltransferase 2 (mitochondrial 3-oxoacyl-Coenzyme A thiolase)	1433552_a_at	Polr2b	polymerase (RNA) II (DNA directed) polypeptide B
1448519_at	Tead2	TEA domain family member 2	1417670_at	Timm44	translocase of inner mitochondrial membrane 44	1418685_at	Tirap	toll-interleukin 1 receptor (TIR) domain-containing adaptor protein	1419211_s_at	4933424B01Rik	RIKEN cDNA 4933424B01 gene	1428181_at	Etfb	electron transferring flavoprotein	1433613_at	Pank3	pantothenate kinase 3
1416915_at	Msh6	mutS homolog 6 (E. coli)	1417673_at	Grb14	growth factor receptor bound protein 14	1418686_at	Oas1c	2'-5' oligoadenylate synthetase 1C	1419257_at	Tcea1	transcription elongation factor A (SII) 1	1452716_at	5730469M10Rik	RIKEN cDNA 5730469M10 gene	1433654_at	Mgea5	meningioma expressed antigen 5 (hyaluronidase)
1416919_a_at	Nphp1	nephronophthisis 1 (juvenile) homolog (human)	1417683_at	Diablo	diablo homolog (Drosophila)	1418694_at	Kcmf1	potassium channel modulatory factor 1	1419263_a_at	Adrm1	adhesion regulating molecule 1	1428314_at	Pcnp	PEST proteolytic signal containing nuclear protein	1433656_a_at	Gnl3	guanine nucleotide binding protein-like 3 (nucleolar)
1448523_at	Nphp1	nephronophthisis 1 (juvenile) homolog (human)	1448809_at	Cse1l	chromosome segregation 1-like (S. cerevisiae)	1449186_at	Bag4	BCL2-associated athanogene 4	1419266_at	Nfyb	nuclear transcription factor-Y beta	1428335_a_at	Scfd1	Sec1 family domain containing 1	1433663_s_at	AU014645	expressed sequence AU014645
1448525_a_at	Bnip3l	BCL2/adenovirus E1B interacting protein 3-like	1417685_at	Ankfy1	ankyrin repeat and FYVE domain containing 1	1449188_at	Midn	midnolin	1419270_a_at	Dut	deoxyuridine triphosphatase	1428357_at	2610019F03Rik	RIKEN cDNA 2610019F03 gene	1433683_at	Rbm35b	RNA binding motif protein 35b
1448526_at	Kpnb1	karyopherin (importin) beta 1	1448811_at	Mrpl2	mitochondrial ribosomal protein L2	1418713_at	Pcbd1	pterin 4 alpha carbinolamine dehydratase/dimerization cofactor of hepatocyte nuclear factor 1 alpha (TCF1) 1	1419281_a_at	Zfp259	zinc finger protein 259	1452823_at	Gstk1	glutathione S-transferase kappa 1	1433688_x_at	Rpl14	ribosomal protein L14
1416927_at	Trp53inp1	transformation related protein 53 inducible nuclear protein 1	1448816_at	Ptgis	prostaglandin I2 (prostacyclin) synthase	1418716_at	Mrps25	mitochondrial ribosomal protein S25	1460255_at	Tnfsf13b	tumor necrosis factor (ligand) superfamily	1428572_at	Basp1 /// LOC100045716	brain abundant	1436924_x_at	EG665562 /// EG667682 /// EG668850 /// ENSMUSG00000066956 /// Ero1l /// LOC638399 /// LOC673582 /// LOC675018 /// OTTMUSG00000009823 /// Rpl31	predicted gene
1416928_at	Rbm12	RNA binding motif protein 12	1448819_at	Eif2s2	eukaryotic translation initiation factor 2	1449197_at	Wdr20a	WD repeat domain 20a	1419316_s_at	Gnb1l	guanine nucleotide binding protein (G protein)	1428580_at	Blvra	biliverdin reductase A	1433711_s_at	LOC100047324 /// Sesn1	similar to Sesn1 protein /// sestrin 1
1416929_at	Rbm12	RNA binding motif protein 12	1456617_a_at	Eif2s2	eukaryotic translation initiation factor 2	1460241_a_at	St3gal5	ST3 beta-galactoside alpha-2	1449423_at	Mast1	microtubule associated serine/threonine kinase 1	1428585_at	Actn1	actinin	1433723_s_at	Serf2	small EDRK-rich factor 2
1448529_at	Thbd	thrombomodulin	1417712_at	Eif2s2	eukaryotic translation initiation factor 2	1418743_a_at	LOC100047138 /// Tesc	similar to Tescalcin /// tescalcin	1449429_at	Fkbp1b	FK506 binding protein 1b	1428608_at	Mylc2b	myosin light chain	1433729_x_at	Pmpcb	peptidase (mitochondrial processing) beta
1448530_at	Gmpr /// LOC100045393	guanosine monophosphate reductase /// similar to guanosine monophosphate reductase	1448822_at	Psmb6	proteasome (prosome	1418744_s_at	LOC100047138 /// Tesc	similar to Tescalcin /// tescalcin	1449435_at	B4galt3	UDP-Gal:betaGlcNAc beta 1	1428619_at	2310005N03Rik	RIKEN cDNA 2310005N03 gene	1454714_x_at	EG665516 /// EG666036 /// EG668771 /// Phgdh	predicted gene
1416935_at	Trpv2	transient receptor potential cation channel	1417722_at	Pgls	6-phosphogluconolactonase	1418749_at	Psd3	pleckstrin and Sec7 domain containing 3	1425937_a_at	Hexim1	hexamethylene bis-acetamide inducible 1	1452864_at	Med12l	mediator of RNA polymerase II transcription	1454725_at	Tra2a	transformer 2 alpha homolog (Drosophila)
1416942_at	Erap1	endoplasmic reticulum aminopeptidase 1	1448824_at	Ube2j1	ubiquitin-conjugating enzyme E2	1449209_a_at	Rdh11	retinol dehydrogenase 11	1419377_at	Med9	mediator of RNA polymerase II transcription	1452866_at	Nars	asparaginyl-tRNA synthetase	1454738_x_at	Pex6	peroxisomal biogenesis factor 6
1416944_a_at	Tlk2	tousled-like kinase 2 (Arabidopsis)	1448829_at	Smc6	structural maintenance of chromosomes 6	1418762_at	Cd55	CD55 antigen	1419385_a_at	Ubqln1	ubiquilin 1	1428781_at	Dmkn	dermokine	1433886_at	Eif2b5	eukaryotic translation initiation factor 2B
1416945_at	Ptov1	prostate tumor over expressed gene 1	1417737_at	Mrps31	mitochondrial ribosomal protein S31	1449217_at	Casp8ap2	caspase 8 associated protein 2	1419399_at	Mttp	microsomal triglyceride transfer protein	1428823_at	Hddc2	HD domain containing 2	1433908_a_at	Cttn	cortactin
1416946_a_at	Acaa1a /// Acaa1b	acetyl-Coenzyme A acyltransferase 1A /// acetyl-Coenzyme A acyltransferase 1B	1417742_a_at	Dmap1	DNA methyltransferase 1-associated protein 1	1418771_a_at	Cpb2	carboxypeptidase B2 (plasma)	1419415_a_at	Rarg	retinoic acid receptor	1428853_at	Ptch1	patched homolog 1	1433984_a_at	Mdh2	malate dehydrogenase 2
1416957_at	Pou2af1	POU domain	1448835_at	E2f6	E2F transcription factor 6	1418772_at	BC016423	cDNA sequence BC016423	1419450_at	Ormdl3	ORM1-like 3 (S. cerevisiae)	1435869_s_at	Ap2a2	adaptor protein complex AP-2	1434003_a_at	Dhps	deoxyhypusine synthase
1416963_at	Ubac1	ubiquitin associated domain containing 1	1449660_s_at	Coro1c	coronin	1418778_at	Ccdc109b	coiled-coil domain containing 109B	1419460_at	Rpp14	ribonuclease P 14 subunit (human)	1429041_at	6820431F20Rik	RIKEN cDNA 6820431F20 gene	1434025_at
1416964_at	Eefsec	eukaryotic elongation factor	1417752_at	Coro1c	coronin	1418780_at	Cyp39a1	cytochrome P450	1419461_at	Rpp14	ribonuclease P 14 subunit (human)	1429177_x_at	Sox17	SRY-box containing gene 17	1454802_x_at	Arih2	ariadne homolog 2 (Drosophila)
1416985_at	Sirpa	signal-regulatory protein alpha	1417763_at	LOC636537 /// Ssr1	similar to signal sequence receptor	1418787_at	Mbl2	mannose-binding lectin (protein C) 2	1419462_s_at	Gtl3	gene trap locus 3	1429183_at	Pkp2	plakophilin 2	1454805_at	Wtap	Wilms' tumour 1-associating protein
1448535_at	Elp4	elongation protein 4 homolog (S. cerevisiae)	1417771_a_at	Psmc6	proteasome (prosome	1433733_a_at	Cry1	cryptochrome 1 (photolyase-like)	1419498_at	Tmigd1	transmembrane and immunoglobulin domain containing 1	1430542_a_at	EG433923 /// EG667030 /// Slc25a5	predicted gene	1434053_x_at	Atp5k	ATP synthase
1416987_at	Elp4	elongation protein 4 homolog (S. cerevisiae)	1417772_at	Grhpr	glyoxylate reductase/hydroxypyruvate reductase	1449229_a_at	Cdkl2	cyclin-dependent kinase-like 2 (CDC2-related kinase)	1431270_a_at	Aste1	asteroid homolog 1 (Drosophila)	1432007_s_at	Ap2a2	adaptor protein complex AP-2	1434113_a_at	Rexo4	REX4
1416988_at	Msh2	mutS homolog 2 (E. coli)	1417787_at	Dkkl1	dickkopf-like 1	1418801_at	Zkscan1	zinc finger with KRAB and SCAN domains 1	1449503_at	Kpna1	karyopherin (importin) alpha 1	1460541_at	Slc7a6	solute carrier family 7 (cationic amino acid transporter	1454856_x_at	100038991 /// Rpl35	predicted gene
1416991_at	Mto1	mitochondrial translation optimization 1 homolog (S. cerevisiae)	1417790_at	Dok1	docking protein 1	1418815_at	Cdh2 /// LOC100044363	cadherin 2 /// similar to N-cadherin	1449504_at	Kpna1	karyopherin (importin) alpha 1	1433467_at	Slc7a6	solute carrier family 7 (cationic amino acid transporter	1454859_a_at	Rpl23	ribosomal protein L23
1416994_at	Ttc1	tetratricopeptide repeat domain 1	1417796_at	Gps2	G protein pathway suppressor 2	1418820_s_at	Zcchc10	zinc finger	1419548_at	Kpna1	karyopherin (importin) alpha 1	1454611_a_at	Calm1	calmodulin 1	1434278_at	Mtm1	X-linked myotubular myopathy gene 1
1416997_a_at	Hap1	huntingtin-associated protein 1	1417797_a_at	1810019J16Rik	RIKEN cDNA 1810019J16 gene	1418847_at	Arg2	arginase type II	1449505_at	Kpna1	karyopherin (importin) alpha 1	1433488_x_at	Gns	glucosamine (N-acetyl)-6-sulfatase	1434358_x_at	Rps21	ribosomal protein S21
1417001_a_at	D4Wsu53e	DNA segment	1417800_at	Parp2	poly (ADP-ribose) polymerase family	1418850_at	Epc1	enhancer of polycomb homolog 1 (Drosophila)	1419549_at	Arg1	arginase	1433489_s_at	Fgfr2	fibroblast growth factor receptor 2	1434420_x_at	Tomm22	translocase of outer mitochondrial membrane 22 homolog (yeast)
1417004_at	Tsg101	tumor susceptibility gene 101	1417801_a_at	Ppfibp2	protein tyrosine phosphatase	1418862_at	Echdc3	enoyl Coenzyme A hydratase domain containing 3	1449514_at	Grk5	G protein-coupled receptor kinase 5	1433508_at	Klf6	Kruppel-like factor 6	1434435_s_at	Cox17	cytochrome c oxidase
1417005_at	Klc1	kinesin light chain 1	1417814_at	Pla2g5	phospholipase A2	1418872_at	Abcb1b	ATP-binding cassette	1419575_s_at	Zfp292	zinc finger protein 292	1433519_at	Nucks1	nuclear casein kinase and cyclin-dependent kinase substrate 1	1454955_at	Ipo7	importin 7
1448543_at	Slmo2	slowmo homolog 2 (Drosophila)	1417815_a_at	Serinc3	serine incorporator 3	1418879_at	Fam110c	family with sequence similarity 110	1419605_at	Mgl1	macrophage galactose N-acetyl-galactosamine specific lectin 1	1454656_at	Spata13	spermatogenesis associated 13	1434483_at	Usp12	ubiquitin specific peptidase 12
1417011_at	Sdc2	syndecan 2	1417817_a_at	Wwtr1	WW domain containing transcription regulator 1	1449252_at	Fam110c	family with sequence similarity 110	1419616_at	Bmpr2	bone morphogenic protein receptor	1454661_at	Atp5g3	ATP synthase	1438000_x_at	Zfp622	zinc finger protein 622
1448547_at	Rassf3	Ras association (RalGDS/AF-6) domain family member 3	1417823_at	Gcat	glycine C-acetyltransferase (2-amino-3-ketobutyrate-coenzyme A ligase)	1418882_at	Nlrp5	NLR family	1449543_at	Zscan5b	zinc finger and SCAN domain containing 5B	1433603_at	Ndufs6	NADH dehydrogenase (ubiquinone) Fe-S protein 6	1455002_at	Ptp4a1	protein tyrosine phosphatase 4a1
1448548_at	Tulp4	tubby like protein 4	1460216_at	Acads	acyl-Coenzyme A dehydrogenase	1449259_at	Rab3d	RAB3D	1419644_at	Cstf2	cleavage stimulation factor	1433604_x_at	Aldoa	aldolase A	1434543_a_at	Bola2	bolA-like 2 (E. coli)
1417021_a_at	Spo11	sporulation protein	1417826_at	Akr1e1	aldo-keto reductase family 1	1418890_a_at	Rab3d	RAB3D	1419656_at	Slc25a36	solute carrier family 25	1433645_at	Slc44a1	solute carrier family 44	1434579_x_at	Ndufs8	NADH dehydrogenase (ubiquinone) Fe-S protein 8
1417022_at	Slc7a3	solute carrier family 7 (cationic amino acid transporter	1417830_at	Smc1a	structural maintenance of chromosomes 1A	1418891_a_at	Rab3d	RAB3D	1449567_at	Tktl1	transketolase-like 1	1438606_a_at	Clic4	chloride intracellular channel 4 (mitochondrial)	1434606_at	Erbb3	v-erb-b2 erythroblastic leukemia viral oncogene homolog 3 (avian)
1417026_at	Pfdn1	prefoldin 1	1417840_at	1500031L02Rik	RIKEN cDNA 1500031L02 gene	1418894_s_at	Pbx2	pre B-cell leukemia transcription factor 2	1449568_at	Klb	klotho beta	1433658_x_at	Pcbp4	poly(rC) binding protein 4	1434624_x_at	Rps9	ribosomal protein S9
1448550_at	Lbp	lipopolysaccharide binding protein	1448864_at	Snrk	SNF related kinase	1418895_at	Skap2	src family associated phosphoprotein 2	1449574_a_at	Cdc42	cell division cycle 42 homolog (S. cerevisiae)	1433670_at	Emp2	epithelial membrane protein 2	1455035_s_at	Nol5a	nucleolar protein 5A
1417028_a_at	Trim2	tripartite motif-containing 2	1448868_at	Scand1	SCAN domain-containing 1	1449262_s_at	Lin7c	lin-7 homolog C (C. elegans)	1419763_at	Nkap	NFKB activating protein	1454704_at	Scarb2	scavenger receptor class B	1434648_a_at	Ccm2	cerebral cavernous malformation 2 homolog (human)
1448552_s_at	Tmem206	transmembrane protein 206	1448869_a_at	Mrps16	mitochondrial ribosomal protein S16	1449263_at	Ufm1	ubiquitin-fold modifier 1	1449589_x_at	Nkap	NFKB activating protein	1433784_at	9030612M13Rik	RIKEN cDNA 9030612M13 gene	1449738_s_at	D3Ertd300e	DNA segment
1417034_at	Trappc6a	trafficking protein particle complex 6A	1417882_at	Slc39a3	solute carrier family 39 (zinc transporter)	1418925_at	Celsr1	cadherin	1449821_a_at	LOC100047915 /// Memo1	similar to Memo1 protein /// mediator of cell motility 1	1433835_at	Ppp3cb	protein phosphatase 3	1434688_x_at	Drg1	developmentally regulated GTP binding protein 1
1448556_at	Prlr	prolactin receptor	1448873_at	Ocln	occludin	1418932_at	LOC100046232 /// Nfil3	similar to NFIL3/E4BP4 transcription factor /// nuclear factor	1425137_a_at	H2-Q10	histocompatibility 2	1433867_at	1810030O07Rik	RIKEN cDNA 1810030O07 gene	1455065_x_at	Gnpda1	glucosamine-6-phosphate deaminase 1
1417042_at	Slc37a4	solute carrier family 37 (glucose-6-phosphate transporter)	1417902_at	Slc19a2	solute carrier family 19 (thiamine transporter)	1418942_at	Ift74	intraflagellar transport 74 homolog (Chlamydomonas)	1420366_at	Spesp1	sperm equatorial segment protein 1	1433883_at	Tpm4	tropomyosin 4	1434732_x_at	Tomm7	translocase of outer mitochondrial membrane 7 homolog (yeast)
1417044_at	Lcmt1	leucine carboxyl methyltransferase 1	1417908_s_at	Ube2l3	ubiquitin-conjugating enzyme E2L 3	1418955_at	Zfp93	zinc finger protein 93	1449839_at	Casp3	caspase 3	1433901_at	Caprin1	cell cycle associated protein 1	1434854_a_at	Rps10	ribosomal protein S10
1417046_at	Tusc4	tumor suppressor candidate 4	1448880_at	Ube2l3	ubiquitin-conjugating enzyme E2L 3	1418963_at	2310047O13Rik	RIKEN cDNA 2310047O13 gene	1420383_a_at	Col4a3bp	collagen	1433951_at	Arl5a	ADP-ribosylation factor-like 5A	1434971_x_at	Mrpl15	mitochondrial ribosomal protein L15
1448561_at	Ncf2	neutrophil cytosolic factor 2	1448882_at	Tmem93	transmembrane protein 93	1449300_at	Cttnbp2nl	CTTNBP2 N-terminal like	1420386_at	Seh1l	SEH1-like (S. cerevisiae	1454785_at	Dusp11	dual specificity phosphatase 11 (RNA/RNP complex 1-interacting)	1434972_x_at	LOC100048559 /// Sfrs1	similar to splicing factor
1417056_at	Psme1	proteasome (prosome	1417914_at	Rap2b	RAP2B	1449307_at	Dbndd1	dysbindin (dystrobrevin binding protein 1) domain containing 1	1449859_at	Golt1b	golgi transport 1 homolog B (S. cerevisiae)	1433966_x_at	Asns	asparagine synthetase	1434975_x_at	4933439C20Rik	RIKEN cDNA 4933439C20 gene
1448564_at	Cib1	calcium and integrin binding 1 (calmyrin)	1417916_a_at	Fxc1	fractured callus expressed transcript 1	1419007_at	Zp3	zona pellucida glycoprotein 3	1420410_at	Nr5a2	nuclear receptor subfamily 5	1433991_x_at	Dbi	diazepam binding inhibitor	1434976_x_at	Eif4ebp1	eukaryotic translation initiation factor 4E binding protein 1
1448565_at	Ppp1r11	protein phosphatase 1	1448887_x_at	Fxc1	fractured callus expressed transcript 1	1449318_at	LOC100045019 /// Tubg2	similar to Tubulin	1449862_a_at	Pi4k2b	phosphatidylinositol 4-kinase type 2 beta	1434005_at	Rbms1	RNA binding motif	1435035_at	Rg9mtd2	RNA (guanine-9-) methyltransferase domain containing 2
1417060_at	Ppp1r11	protein phosphatase 1	1417918_at	Mrpl11	mitochondrial ribosomal protein L11	1419037_at	Csnk2a1 /// ENSMUSG00000057808	casein kinase 2	1420472_at	Mtpn	myotrophin	1434109_at	Sh3bgrl2	SH3 domain binding glutamic acid-rich protein like 2	1460581_a_at	EG280047 /// EG668182 /// ENSMUSG00000059776 /// LOC674921 /// LOC675192 /// OTTMUSG00000009186 /// OTTMUSG00000025606 /// Rpl13	predicted gene
1448566_at	Slc40a1	solute carrier family 40 (iron-regulated transporter)	1417919_at	Ppp1r7	protein phosphatase 1	1419047_at	Pcnx	pecanex homolog (Drosophila)	1420476_a_at	100043064 /// Nap1l1	predicted gene	1434145_s_at	Serhl	serine hydrolase-like	1455245_x_at	ENSMUSG00000059776 /// OTTMUSG00000009186 /// OTTMUSG00000025606 /// Rpl13	predicted gene
1417064_at	Jagn1	jagunal homolog 1 (Drosophila)	1417945_at	Pou5f1	POU domain	1419054_a_at	Ptpn21	protein tyrosine phosphatase	1429227_x_at	Nap1l1	nucleosome assembly protein 1-like 1	1454862_at	Phldb2	pleckstrin homology-like domain	1435232_x_at	Mrpl15	mitochondrial ribosomal protein L15
1417070_at	Cyp4v3	cytochrome P450	1417955_at	Ccdc71	coiled-coil domain containing 71	1419055_a_at	Ptpn21	protein tyrosine phosphatase	1420485_at	Nol7	nucleolar protein 7	1454890_at	Amot	angiomotin	1455283_x_at	Ndufs8	NADH dehydrogenase (ubiquinone) Fe-S protein 8
1417076_at	Fabp9	fatty acid binding protein 9	1417957_a_at	Tspan1	tetraspanin 1	1419063_at	Ugt8a	UDP galactosyltransferase 8A	1420493_a_at	Pcyt2	phosphate cytidylyltransferase 2	1454898_s_at	Iah1	isoamyl acetate-hydrolyzing esterase 1 homolog (S. cerevisiae)	1435335_a_at	Gnptab	N-acetylglucosamine-1-phosphate transferase
1448577_x_at	Syngr2	synaptogyrin 2	1448907_at	Thop1	thimet oligopeptidase 1	1419076_a_at	Brca2	breast cancer 2	1420502_at	Sat1	spermidine/spermine N1-acetyl transferase 1	1454899_at	Lpp	LIM domain containing preferred translocation partner in lipoma	1435368_a_at	Parp1	poly (ADP-ribose) polymerase family
1417083_at	Sec61b	Sec61 beta subunit	1417966_at	Mrpl39	mitochondrial ribosomal protein L39	1419087_s_at	Sf3a1	splicing factor 3a	1420509_at	Srfbp1	serum response factor binding protein 1	1454925_x_at	Mdh1	malate dehydrogenase 1	1435372_a_at	Pa2g4	proliferation-associated 2G4
1448578_at	Pafah1b1	platelet-activating factor acetylhydrolase	1417968_a_at	Mbd1	methyl-CpG binding domain protein 1	1449339_at	D10Ertd641e	DNA segment	1420535_a_at	Nub1	negative regulator of ubiquitin-like proteins 1	1434328_at	Rpl15	ribosomal protein L15	1455316_x_at	LOC280487	pol polyprotein
1460199_a_at	Pafah1b1	platelet-activating factor acetylhydrolase	1417972_s_at	Pop5	processing of precursor 5	1419097_a_at	Stom	stomatin	1425753_a_at	Ung	uracil DNA glycosylase	1434348_at	Fez2	fasciculation and elongation protein zeta 2 (zygin II)	1455319_x_at	OTTMUSG00000016616 /// OTTMUSG00000022847 /// Rps8	predicted gene
1448579_at	Glg1	golgi apparatus protein 1	1417983_a_at	Ube2v2	ubiquitin-conjugating enzyme E2 variant 2	1419101_at	Sin3a	transcriptional regulator	1420592_a_at	Anp32e	acidic (leucine-rich) nuclear phosphoprotein 32 family	1434353_at	Sfmbt2	Scm-like with four mbt domains 2	1455348_x_at	433941 /// 622707 /// EG666642 /// ENSMUSG00000074516 /// LOC100044494 /// OTTMUSG00000014710 /// Rpl29	predicted gene
1417087_at	Glg1	golgi apparatus protein 1	1417984_at	Ube2v2	ubiquitin-conjugating enzyme E2 variant 2	1449343_s_at	Sin3a	transcriptional regulator	1420599_at	2300006N05Rik /// OTTMUSG00000002180 /// OTTMUSG00000002208	RIKEN cDNA 2300006N05 gene /// predicted gene	1434369_a_at	Cryab	crystallin	1435534_a_at	Tomm20	translocase of outer mitochondrial membrane 20 homolog (yeast)
1448581_at	Zfp346	zinc finger protein 346	1417991_at	Dio1	deiodinase	1419102_at	Sin3a	transcriptional regulator	1420617_at	Cpeb4	cytoplasmic polyadenylation element binding protein 4	1434396_a_at	EG433297 /// EG667952 /// Myl6	predicted gene	1455357_x_at	Tomm20	translocase of outer mitochondrial membrane 20 homolog (yeast)
1451912_a_at	Fgfrl1 /// LOC100046239	fibroblast growth factor receptor-like 1 /// similar to fibroblast growth factor receptor 5 beta	1418010_a_at	Sh3glb1	SH3-domain GRB2-like B1 (endophilin)	1419108_at	Ophn1	oligophrenin 1	1420626_at	Gtf3c6	general transcription factor IIIC	1434485_a_at	Ugp2	UDP-glucose pyrophosphorylase 2	1435593_x_at	Rps7	ribosomal protein S7
1448583_at	AA960436	expressed sequence AA960436	1418014_a_at	B4galt1	UDP-Gal:betaGlcNAc beta 1	1449345_at	Ccdc34	coiled-coil domain containing 34	1426160_a_at	Stk16	serine/threonine kinase 16	1434486_x_at	Ugp2	UDP-glucose pyrophosphorylase 2	1455384_x_at	D030056L22Rik	RIKEN cDNA D030056L22 gene
1417091_at	Chuk	conserved helix-loop-helix ubiquitous kinase	1418022_at	Narg1	NMDA receptor-regulated gene 1	1449346_s_at	Riok1	RIO kinase 1 (yeast)	1420635_a_at	Tcirg1	T-cell	1454984_at	Lifr	leukemia inhibitory factor receptor	1435725_x_at	EG241053 /// EG546659 /// EG622098 /// EG622589 /// EG633570 /// LOC546695 /// LOC630855 /// LOC639477 /// OTTMUSG00000000910 /// Rpl12	predicted gene
1448584_at	Rsrc1	arginine/serine-rich coiled-coil 1	1418032_at	Itfg2	integrin alpha FG-GAP repeat containing 2	1419110_at	Riok1	RIO kinase 1 (yeast)	1449940_a_at	Eif2b4	eukaryotic translation initiation factor 2B	1434491_a_at	Cox6c	cytochrome c oxidase	1435734_x_at	Dus1l	dihydrouridine synthase 1-like (S. cerevisiae)
1448586_at	Hspa14	heat shock protein 14	1448921_a_at	Mrps9	mitochondrial ribosomal protein S9	1419112_at	LOC100044468 /// Nlk	similar to nemo-like kinase /// nemo like kinase	1420639_at	Jmy	junction-mediating and regulatory protein	1434511_at	Phkb	phosphorylase kinase beta	1435735_x_at	H47	histocompatibility 47
1448588_at	Cd320	CD320 antigen	1418034_at	Mrps9	mitochondrial ribosomal protein S9	1449364_at	Aurkc	aurora kinase C	1420640_at	Jmy	junction-mediating and regulatory protein	1434516_at	Pstk	phosphoseryl-tRNA kinase	1435782_at	OTTMUSG00000007754	predicted gene
1417101_at	Hspa2	heat shock protein 2	1418038_s_at	Dusp19	dual specificity phosphatase 19	1424278_a_at	Birc5	baculoviral IAP repeat-containing 5	1449944_a_at	Sec61a2	Sec61	1455009_at	Cpd	carboxypeptidase D	1435791_x_at	ENSMUSG00000066475 /// ENSMUSG00000067748 /// ENSMUSG00000070510 /// LOC100041933 /// LOC100045527 /// LOC100046300 /// LOC100047874 /// Rpl17	predicted gene
1448590_at	Col6a1	collagen	1418039_at	Rabl3	RAB	1449372_at	Dnajc3	DnaJ (Hsp40) homolog	1420646_at	LOC100047601 /// Nus1	similar to DNA segment	1434599_a_at	Tjp2	tight junction protein 2	1435803_a_at	Eif4e2	eukaryotic translation initiation factor 4E member 2
1425784_a_at	Olfm1	olfactomedin 1	1418043_at	Abcc5	ATP-binding cassette	1419163_s_at	Dnajc3	DnaJ (Hsp40) homolog	1425628_a_at	Gtf2i	general transcription factor II I	1434600_at	Tjp2	tight junction protein 2	1435816_at	EG216036 /// EG624159 /// EG667717 /// EG668387 /// LOC100043734 /// LOC236932 /// LOC623245 /// LOC639593 /// LOC675985 /// OTTMUSG00000000379 /// OTTMUSG00000005704 /// OTTMUSG00000013244 /// OTTMUSG00000015767 /// Rps6	predicted gene
1417108_at	Klc4	kinesin light chain 4	1418073_at	Acot9	acyl-CoA thioesterase 9	1449380_at	Pacsin1	protein kinase C and casein kinase substrate in neurons 1	1452787_a_at	Prmt1	protein arginine N-methyltransferase 1	1419835_s_at	Plec1	plectin 1	1435817_x_at	EG216036 /// EG624159 /// EG667717 /// EG668387 /// LOC100043734 /// LOC236932 /// LOC623245 /// LOC639593 /// LOC675985 /// OTTMUSG00000000379 /// OTTMUSG00000005704 /// OTTMUSG00000013244 /// OTTMUSG00000015767 /// Rps6	predicted gene
1417109_at	Tinagl1	tubulointerstitial nephritis antigen-like 1	1449968_s_at	Acot10 /// Acot9	acyl-CoA thioesterase 10 /// acyl-CoA thioesterase 9	1419185_a_at	Mlxipl	MLX interacting protein-like	1449962_at	AV320801 /// EG331529 /// OTTMUSG00000018782 /// Pramel3	expressed sequence AV320801 /// predicted gene	1455036_s_at	LOC675851 /// Ndufc2	similar to NADH dehydrogenase (ubiquinone) 1	1438554_x_at	Eif4h	eukaryotic translation initiation factor 4H
1417110_at	Man1a	mannosidase 1	1418085_at	Prkcz	protein kinase C	1455076_a_at	4933424B01Rik	RIKEN cDNA 4933424B01 gene	1420754_at	Ttf1	transcription termination factor	1434642_at	Hsd17b11	hydroxysteroid (17-beta) dehydrogenase 11	1435859_x_at	Psmc2	proteasome (prosome
1417111_at	Man1a	mannosidase 1	1418086_at	Ppp1r14a	protein phosphatase 1	1419225_at	Cacna2d3	calcium channel	1420766_at	Socs7	suppressor of cytokine signaling 7	1434705_at	Ctbp2	C-terminal binding protein 2	1455504_a_at	Mkrn1	makorin
1417113_at	Gmcl1	germ cell-less homolog 1 (Drosophila)	1432367_a_at	Ufd1l	ubiquitin fusion degradation 1 like	1419231_s_at	Krt12	keratin 12	1420773_at	Dub1	deubiquitinating enzyme 1	1434768_at	Tpp1	tripeptidyl peptidase I	1436064_x_at	EG629116 /// LOC677113 /// Rps24	predicted gene
1448593_at	Wisp1	WNT1 inducible signaling pathway protein 1	1418087_at	Ufd1l	ubiquitin fusion degradation 1 like	1419240_at	Tex14	testis expressed gene 14	1423733_a_at	Fiz1	Flt3 interacting zinc finger protein 1	1434799_x_at	Aldoa	aldolase A	1455572_x_at	LOC100042388 /// LOC100047329 /// LOC100047828 /// OTTMUSG00000000655 /// Rps18	similar to ribosomal protein S18 /// similar to ribosomal protein S18 /// similar to ribosomal protein /// predicted gene
1431429_a_at	Arl4a	ADP-ribosylation factor-like 4A	1418089_at	Stx8	syntaxin 8	1419244_a_at	Rab14	RAB14	1426554_a_at	Pgam1	phosphoglycerate mutase 1	1434814_x_at	Gpi1	glucose phosphate isomerase 1	1436152_a_at	Hbxip	hepatitis B virus x interacting protein
1417117_at	Cstf1	cleavage stimulation factor	1418092_s_at	Trip10	thyroid hormone receptor interactor 10	1419245_at	Rab14	RAB14	1420814_at	Gdi2	guanosine diphosphate (GDP) dissociation inhibitor 2	1434953_at	Ccdc93	coiled-coil domain containing 93	1436158_at	Eif4ebp2	eukaryotic translation initiation factor 4E binding protein 2
1417119_at	Zfpl1	zinc finger like protein 1	1418097_a_at	Crlf2	cytokine receptor-like factor 2	1419246_s_at	Rab14	RAB14	1420868_s_at	ENSMUSG00000074460 /// Tmed2	predicted gene	1434998_at	Iqgap1	IQ motif containing GTPase activating protein 1	1455578_x_at	Rpl41	ribosomal protein L41
1448600_s_at	Vav3	vav 3 oncogene	1418102_at	Hes1	hairy and enhancer of split 1 (Drosophila)	1419247_at	Rgs2	regulator of G-protein signaling 2	1420890_at	Hccs	holocytochrome c synthetase	1455179_at	Mpp7	membrane protein	1436298_x_at	Paics	phosphoribosylaminoimidazole carboxylase
1417123_at	Vav3	vav 3 oncogene	1448957_at	Rbpj	recombination signal binding protein for immunoglobulin kappa J region	1419248_at	Rgs2	regulator of G-protein signaling 2	1420905_at	Il17ra	interleukin 17 receptor A	1435140_at	Ide	insulin degrading enzyme	1436420_a_at	Ipo4	importin 4
1432091_a_at	Sgsm3	small G protein signaling modulator 3	1448958_at	Ifrg15	interferon alpha responsive gene	1419252_at	Eps15	epidermal growth factor receptor pathway substrate 15	1450050_at	Hira	histone cell cycle regulation defective homolog A (S. cerevisiae)	1435172_at	Eomes	eomesodermin homolog (Xenopus laevis)	1455693_x_at	LOC100043734 /// LOC236932 /// OTTMUSG00000000379 /// OTTMUSG00000013244 /// Rps6	similar to ribosomal protein S6 /// similar to 40S ribosomal protein S6 /// predicted gene
1417131_at	Cdc25a	cell division cycle 25 homolog A (S. pombe)	1418116_at	Ifrg15	interferon alpha responsive gene	1419254_at	Mthfd2	methylenetetrahydrofolate dehydrogenase (NAD+ dependent)	1450057_at	Sys1	SYS1 Golgi-localized integral membrane protein homolog (S. cerevisiae)	1435176_a_at	Id2	inhibitor of DNA binding 2	1455696_a_at	Prpf4b	PRP4 pre-mRNA processing factor 4 homolog B (yeast)
1448603_at	Srpk2	serine/arginine-rich protein specific kinase 2	1448967_at	Nipsnap3a	nipsnap homolog 3A (C. elegans)	1419258_at	Tcea1	transcription elongation factor A (SII) 1	1424787_a_at	Nrf1	nuclear respiratory factor 1	1435194_at	Hspa4	heat shock protein 4	1460605_at	Crxos1	Crx opposite strand transcript 1
1417136_s_at	Srpk2	serine/arginine-rich protein specific kinase 2	1418137_at	Mrp63	mitochondrial ribosomal protein 63	1419264_at	1200014M14Rik	RIKEN cDNA 1200014M14 gene	1460288_a_at	Ppp4c	protein phosphatase 4	1435235_at	Txnl1	thioredoxin-like 1	1436506_a_at	Snhg6	small nucleolar RNA host gene (non-protein coding) 6
1417141_at	Igtp	interferon gamma induced GTPase	1418147_at	Tcfap2c	transcription factor AP-2	1419265_at	1200014M14Rik	RIKEN cDNA 1200014M14 gene	1420990_at	Chd1	chromodomain helicase DNA binding protein 1	1455286_at	Btbd1	BTB (POZ) domain containing 1	1436522_at	Mapk3	mitogen-activated protein kinase 3
1417150_at	Slc6a4	solute carrier family 6 (neurotransmitter transporter	1448989_a_at	Myo1b	myosin IB	1419286_s_at	Ift81	intraflagellar transport 81 homolog (Chlamydomonas)	1425348_a_at	Srprb	signal recognition particle receptor	1435394_s_at	Rhoc	ras homolog gene family	1436684_a_at	Riok2	RIO kinase 2 (yeast)
1417156_at	Krt19	keratin 19	1429265_a_at	Rnf130	ring finger protein 130	1419322_at	Fgd6	FYVE	1450103_a_at	Cyth2	cytohesin 2	1435414_s_at	Dctn1	dynactin 1	1436688_x_at	Rpl14	ribosomal protein L14
1417164_at	Dusp10	dual specificity phosphatase 10	1418198_a_at	Tm9sf1	transmembrane 9 superfamily member 1	1419327_at	Pdxdc1	pyridoxal-dependent decarboxylase domain containing 1	1421046_a_at	Pabpc4	poly A binding protein	1435450_at	Cpne3	copine III	1436699_x_at	LOC100048449 /// Rpl18	similar to ribosomal protein L18 /// ribosomal protein L18
1417171_at	Itk	IL2-inducible T-cell kinase	1418201_at	Plekhg2	pleckstrin homology domain containing	1419354_at	Klf7	Kruppel-like factor 7 (ubiquitous)	1421052_a_at	OTTMUSG00000017637 /// Sms	predicted gene	1435493_at	Dsp	desmoplakin	1455789_x_at	Hspa8	heat shock protein 8
1417173_at	Atf6b	activating transcription factor 6 beta	1418203_at	Pmaip1	phorbol-12-myristate-13-acetate-induced protein 1	1449439_at	Klf7	Kruppel-like factor 7 (ubiquitous)	1421054_at	Xpo4	exportin 4	1435494_s_at	Dsp	desmoplakin	1436715_s_at	Cdipt	CDP-diacylglycerol--inositol 3-phosphatidyltransferase (phosphatidylinositol synthase)
1417174_at	Tmem218	transmembrane protein 218	1418215_at	Mep1b	meprin 1 beta	1449442_at	Pex11a	peroxisomal biogenesis factor 11a	1421061_at	Guca1a	guanylate cyclase activator 1a (retina)	1455350_at	Tmem62	transmembrane protein 62	1436747_at	Fam100b	family with sequence similarity 100
1452330_a_at	Mxra8	matrix-remodelling associated 8	1418233_a_at	Trappc5	trafficking protein particle complex 5	1419365_at	Pex11a	peroxisomal biogenesis factor 11a	1421097_at	Endog	endonuclease G	1435630_s_at	Acat2	acetyl-Coenzyme A acetyltransferase 2	1455806_x_at	Ndufa12	NADH dehydrogenase (ubiquinone) 1 alpha subcomplex
1417178_at	Gipc2	GIPC PDZ domain containing family	1418234_s_at	Bcas2	breast carcinoma amplified sequence 2	1419371_s_at	Gosr2	golgi SNAP receptor complex member 2	1421107_at	Stk4	serine/threonine kinase 4	1435659_a_at	Tpi1	triosephosphate isomerase 1	1455809_x_at	Ric8	resistance to inhibitors of cholinesterase 8 homolog (C. elegans)
1426002_a_at	Cdc7	cell division cycle 7 (S. cerevisiae)	1449002_at	Phlda3	pleckstrin homology-like domain	1419403_at	BC017612	cDNA sequence BC017612	1421116_a_at	Rtn4	reticulon 4	1460592_at	Epb4.1l1	erythrocyte protein band 4.1-like 1	1436771_x_at	Pgd	phosphogluconate dehydrogenase
1432848_a_at	Frmd8	FERM domain containing 8	1418242_at	Faf1	Fas-associated factor 1	1419404_s_at	Siah1a /// Siah1b	seven in absentia 1A /// seven in absentia 1B	1421117_at	Dst	dystonin	1435715_x_at	EG545124 /// ENSMUSG00000051559 /// Tdg	predicted gene	1436816_at	Nup133	nucleoporin 133
1417184_s_at	Hbb-b1 /// Hbb-b2	hemoglobin	1449004_at	Mrpl46	mitochondrial ribosomal protein L46	1449465_at	Reln	reelin	1421122_at	Cbll1	Casitas B-lineage lymphoma-like 1	1435789_x_at			1436822_x_at	100043273 /// EG620155 /// ENSMUSG00000066475 /// ENSMUSG00000067748 /// ENSMUSG00000069392 /// ENSMUSG00000072489 /// Hk1 /// LOC100045527 /// LOC100048040 /// Rpl17	predicted gene
1448608_at	Prl8a2	prolactin family 8	1418244_at	Nat5	N-acetyltransferase 5 (ARD1 homolog	1449469_at	Pkd2l2	polycystic kidney disease 2-like 2	1421135_a_at	Cnot8	CCR4-NOT transcription complex	1455439_a_at	Lgals1	lectin	1436840_x_at	100038991 /// Rpl35	predicted gene
1417197_at	Wwc2	WW	1418257_at	Slc12a7	solute carrier family 12	1419444_at	ENSMUSG00000061104 /// LOC100047209 /// Sap18	predicted gene	1450131_a_at	Bspry	B-box and SPRY domain containing	1455470_x_at	Lasp1	LIM and SH3 protein 1	1436930_x_at	EG623818 /// Hmbs	predicted gene
1417199_at	Tmem183a	transmembrane protein 183A	1449011_at	Slc12a7	solute carrier family 12	1419447_s_at	Tbc1d1	TBC1 domain family	1421148_a_at	Tial1	Tia1 cytotoxic granule-associated RNA binding protein-like 1	1455477_s_at	Pdzk1ip1	PDZK1 interacting protein 1	1436944_x_at	4933439C20Rik /// LOC236604 /// Pisd	RIKEN cDNA 4933439C20 gene /// phosphatidylserine decarboxylase pseudogene /// phosphatidylserine decarboxylase
1417204_at	Kdelr2	KDEL (Lys-Asp-Glu-Leu) endoplasmic reticulum protein retention receptor 2	1432394_a_at	Aatf	apoptosis antagonizing transcription factor	1419469_at	Gnb4	guanine nucleotide binding protein (G protein)	1421157_at	Fzd3	frizzled homolog 3 (Drosophila)	1435967_s_at	Hibadh	3-hydroxyisobutyrate dehydrogenase	1436949_a_at	LOC638798 /// LOC677628 /// OTTMUSG00000000777 /// Tceb2	similar to transcription elongation factor B (SIII)
1417205_at	Kdelr2	KDEL (Lys-Asp-Glu-Leu) endoplasmic reticulum protein retention receptor 2	1418274_at	ENSMUSG00000071497 /// ENSMUSG00000071868 /// LOC100044514 /// Nutf2	predicted gene	1419470_at	Gnb4	guanine nucleotide binding protein (G protein)	1450135_at	Fzd3	frizzled homolog 3 (Drosophila)	1435989_x_at	Krt8	keratin 8	1436953_at	Wipf1	WAS/WASL interacting protein family
1417207_at	Dvl2	dishevelled 2	1418277_at	rp9	retinitis pigmentosa 9 (human)	1419474_a_at	Ehf	ets homologous factor	1450149_a_at	Ppp1cc	protein phosphatase 1	1455551_at	Uevld	UEV and lactate/malate dehyrogenase domains	1437163_x_at	Gtf2h4	general transcription factor II H
1417208_at	Amacr	alpha-methylacyl-CoA racemase	1418283_at	Cldn4	claudin 4	1419484_a_at	Gbas	glioblastoma amplified sequence	1427699_a_at	Ptpn11	protein tyrosine phosphatase	1455556_at	Notch2	Notch gene homolog 2 (Drosophila)	1436990_s_at	Chchd10	coiled-coil-helix-coiled-coil-helix domain containing 10
1417209_at	Sertad2	SERTA domain containing 2	1418286_a_at	Efnb1	ephrin B1	1419511_at	Msh4	mutS homolog 4 (E. coli)	1421198_at	Itgav	integrin alpha V	1455570_x_at	Cnn3 /// LOC100047856	calponin 3	1436995_a_at	Rpl26	ribosomal protein L26
1448618_at	Mvp	major vault protein	1449021_at	Rpp21	ribonuclease P 21 subunit (human)	1419522_at	Zmynd19	zinc finger	1450157_a_at	Hmmr	hyaluronan mediated motility receptor (RHAMM)	1436349_at	2700094K13Rik	RIKEN cDNA 2700094K13 gene	1437004_at	EG547109	predicted gene
1452466_a_at	Rbm6	RNA binding motif protein 6	1418288_at	Lpin1	lipin 1	1419536_a_at	Rela	v-rel reticuloendotheliosis viral oncogene homolog A (avian)	1421205_at	Atm	ataxia telangiectasia mutated homolog (human)	1436487_x_at	Fbxw2	F-box and WD-40 domain protein 2 (Fbxw2)	1437005_a_at	Rpl18	ribosomal protein L18
1417213_a_at	Rbm6	RNA binding motif protein 6	1418292_at	Asna1	arsA arsenite transporter	1449502_at	Dazl	deleted in azoospermia-like	1450162_at	Dpf3	D4	1456590_x_at	Akr1b3	aldo-keto reductase family 1	1437044_a_at	Gba	glucosidase
1417216_at	Pim2	proviral integration site 2	1449031_at	Cited1	Cbp/p300-interacting transactivator with Glu/Asp-rich carboxy-terminal domain 1	1419542_at	Dazl	deleted in azoospermia-like	1450181_at	Cux2	cut-like homeobox 2	1436722_a_at	Actb	actin	1455904_at	Gas5 /// Snord47	growth arrest specific 5 /// small nucleolar RNA
1454791_a_at	Rbbp4	retinoblastoma binding protein 4	1449041_a_at	Trip6	thyroid hormone receptor interactor 6	1419558_at	Mdm4	transformed mouse 3T3 cell double minute 4	1421268_at	Ugcg	UDP-glucose ceramide glucosyltransferase	1436750_a_at	Oxct1	3-oxoacid CoA transferase 1	1456055_x_at	Pold1	polymerase (DNA directed)
1417222_a_at	Tmem123	transmembrane protein 123	1449043_at	Naga	N-acetyl galactosaminidase	1419584_at	Ttc28	tetratricopeptide repeat domain 28	1421269_at	Ugcg	UDP-glucose ceramide glucosyltransferase	1436756_x_at	Hadh	hydroxyacyl-Coenzyme A dehydrogenase	1438945_x_at	Gja1	gap junction protein
1417223_at	Cd2bp2	CD2 antigen (cytoplasmic tail) binding protein 2	1418331_at	1110031I02Rik	RIKEN cDNA 1110031I02 gene	1419588_at	Spag1	sperm associated antigen 1	1421273_at	Socs4	suppressor of cytokine signaling 4	1436759_x_at	Cnn3 /// LOC100047856	calponin 3	1437143_a_at	Txndc1	thioredoxin domain containing 1
1417225_at	Arl6ip5	ADP-ribosylation factor-like 6 interacting protein 5	1449044_at	Eef1e1	eukaryotic translation elongation factor 1 epsilon 1	1419591_at	Gsdmc1	gasdermin C1	1421344_a_at	Jub	ajuba	1436762_x_at	Elp3	Elongation protein 3 homolog (S. cerevisiae)	1455928_x_at	Lztr1	leucine-zipper-like transcriptional regulator
1417228_at	Capn1	calpain 1	1418335_a_at	Dph1 /// RP23-143A14.5	DPH1 homolog (S. cerevisiae) /// candidate tumor suppressor in ovarian cancer 2	1419592_at	Unc5c	unc-5 homolog C (C. elegans)	1421346_a_at	Slc6a6	solute carrier family 6 (neurotransmitter transporter	1455819_at	Rod1	ROD1 regulator of differentiation 1 (S. pombe)	1437144_x_at	Psma6	proteasome (prosome
1431704_a_at	Ralgps2	Ral GEF with PH domain and SH3 binding motif 2	1449045_at	Afg3l1	AFG3(ATPase family gene 3)-like 1 (yeast)	1449523_at	Bcl7c	B-cell CLL/lymphoma 7C	1450229_at	Med14	mediator complex subunit 14	1436834_x_at	Mdh1	malate dehydrogenase 1	1455950_x_at	100038991 /// Rpl35	predicted gene
1448626_at	Cdk5rap1	CDK5 regulatory subunit associated protein 1	1418347_at	Ccdc22	coiled-coil domain containing 22	1426548_a_at	Atpbd4	ATP binding domain 4	1426709_a_at	Usp33	ubiquitin specific peptidase 33	1436848_x_at	Impa1	inositol (myo)-1(or 4)-monophosphatase 1	1437226_x_at	Marcksl1	MARCKS-like 1
1417231_at	Cldn2	claudin 2	1418348_a_at	Ascc2	activating signal cointegrator 1 complex subunit 2	1419629_at	Mesp2	mesoderm posterior 2	1450264_a_at	Chka	choline kinase alpha	1436874_x_at	Slc25a5	solute carrier family 25 (mitochondrial carrier	1455981_at	EG216036 /// EG624159 /// EG668387 /// LOC100043734 /// LOC236932 /// LOC623245 /// LOC639593 /// LOC675985 /// OTTMUSG00000000379 /// OTTMUSG00000005704 /// OTTMUSG00000013244 /// OTTMUSG00000015767 /// Rps6	predicted gene
1417237_at	Pld2	phospholipase D2	1418351_a_at	Dnmt3b	DNA methyltransferase 3B	1419630_a_at	Trim11	tripartite motif-containing 11	1421491_a_at	Tmem49	transmembrane protein 49	1436900_x_at	Leprot	leptin receptor overlapping transcript	1437246_x_at	EG216036 /// EG624159 /// EG668387 /// LOC100043734 /// LOC236932 /// LOC623245 /// LOC639593 /// LOC675985 /// OTTMUSG00000000379 /// OTTMUSG00000005704 /// OTTMUSG00000013244 /// OTTMUSG00000015767 /// Rps6	predicted gene
1448629_at	Hps4	Hermansky-Pudlak syndrome 4 homolog (human)	1418359_at	Wbscr27	Williams Beuren syndrome chromosome region 27 (human)	1419636_at	4833420G17Rik	RIKEN cDNA 4833420G17 gene	1421505_at	Mixl1	Mix1 homeobox-like 1 (Xenopus laevis)	1436902_x_at	ENSMUSG00000050347 /// Tmsb10	predicted gene	1437301_a_at	Dvl1	dishevelled
1417240_at	Zyx	zyxin	1418364_a_at	EG665937 /// ENSMUSG00000062382 /// Ftl1 /// Ftl2	predicted gene	1419637_s_at	4833420G17Rik	RIKEN cDNA 4833420G17 gene	1421602_at	Shbg	sex hormone binding globulin	1436905_x_at	Laptm5	lysosomal-associated protein transmembrane 5	1455997_a_at	100040778 /// Uqcrb	predicted gene
1417243_at	2310065K24Rik	RIKEN cDNA 2310065K24 gene	1422302_s_at	EG665937 /// ENSMUSG00000062382 /// Ftl1 /// Ftl2	predicted gene	1449552_at	Zfr	zinc finger RNA binding protein	1450354_a_at	Ptdss2	phosphatidylserine synthase 2	1436934_s_at	Aco2	aconitase 2	1437313_x_at	Hmgb2	high mobility group box 2
1448631_a_at	Hipk2	homeodomain interacting protein kinase 2	1449064_at	Tdh	L-threonine dehydrogenase	1419650_at	Zfr	zinc finger RNA binding protein	1426334_a_at	Bcl2l11	BCL2-like 11 (apoptosis facilitator)	1436936_s_at	Xist	inactive X specific transcripts	1437336_x_at	LOC100047839 /// Tomm6	hypothetical protein LOC100047839 /// translocase of outer mitochondrial membrane 6 homolog (yeast)
1417247_at	AI597479	expressed sequence AI597479	1449068_at	Zfp148	zinc finger protein 148	1449553_at	Nkain1	Na+/K+ transporting ATPase interacting 1	1421816_at	LOC630729	similar to Glutathione reductase	1436954_at	Wipf1	WAS/WASL interacting protein family	1456015_x_at	Ndufv1	NADH dehydrogenase (ubiquinone) flavoprotein 1
1417249_at	Polm	polymerase (DNA directed)	1431145_a_at	Cuedc2	CUE domain containing 2	1419702_at	Taf1a	TATA box binding protein (Tbp)-associated factor	1421819_a_at	671392 /// Set	predicted gene	1436991_x_at	Gsn	gelsolin	1456032_x_at	EG666634 /// H2afz	predicted gene
1425388_a_at	Tpk1	thiamine pyrophosphokinase	1418386_at	N6amt2	N-6 adenine-specific DNA methyltransferase 2 (putative)	1449579_at	Sh3yl1	Sh3 domain YSC-like 1	1427708_a_at	Nf2	neurofibromatosis 2	1455912_x_at	Unc45a	Unc-45 homolog A (C. elegans) (Unc45a)	1437380_x_at	Pgd	phosphogluconate dehydrogenase
1448637_at	Med25	mediator of RNA polymerase II transcription	1418402_at	Adam19 /// LOC100045780	a disintegrin and metallopeptidase domain 19 (meltrin beta) /// similar to metalloprotease-disintegrin meltrin beta	1419754_at	Myo5a	myosin Va	1421820_a_at	Nf2	neurofibromatosis 2	1437164_x_at	Atp5o /// EG432676 /// LOC100047429	ATP synthase	1437413_x_at	OTTMUSG00000016246 /// Rps29	predicted gene
1417251_at	Palmd	palmdelphin	1418404_at	Rad9	RAD9 homolog (S. pombe)	1419761_a_at	Gabpb1	GA repeat binding protein	1450382_at	Nf2	neurofibromatosis 2	1437171_x_at	Gsn	gelsolin	1438986_x_at	Rps17	ribosomal protein S17
1448638_at	Mtbp	Mdm2	1418417_at	Msc	musculin	1449815_a_at	Ssbp2	single-stranded DNA binding protein 2	1421823_a_at	LOC100044385 /// Ppp2cb	similar to protein phosphatase 2a	1437185_s_at	ENSMUSG00000050347 /// LOC100048142 /// Tmsb10	predicted gene	1437510_x_at	Rps17	ribosomal protein S17
1448639_a_at	Spata5	spermatogenesis associated 5	1418419_at	Fbxl20	F-box and leucine-rich repeat protein 20	1420337_at	Gbx2	gastrulation brain homeobox 2	1450385_at	Kpna3	karyopherin (importin) alpha 3	1455972_x_at	Hadh	hydroxyacyl-Coenzyme A dehydrogenase	1456083_x_at	Eif3c	eukaryotic translation initiation factor 3
1417254_at	Spata5	spermatogenesis associated 5	1418429_at	Kif5b	kinesin family member 5B	1449824_at	Prg4	proteoglycan 4 (megakaryocyte stimulating factor	1450396_at	Stag2	stromal antigen 2	1437223_s_at	Xbp1	X-box binding protein 1	1456086_x_at	LOC631302 /// Pqbp1	similar to polyglutamine binding protein 1 /// polyglutamine binding protein 1
1417260_at	U2af2	U2 small nuclear ribonucleoprotein auxiliary factor (U2AF) 2	1418434_at	Mkrn1	makorin	1420356_at	LOC100048604 /// Ninj2	similar to ninjurin2 /// ninjurin 2	1421852_at	Kcnk5	potassium channel	1456174_x_at	Ndrg1	N-myc downstream regulated gene 1	1437610_x_at	OTTMUSG00000016616 /// OTTMUSG00000022847 /// Rps8	predicted gene
1448643_at	Ssna1	Sjogren's syndrome nuclear autoantigen 1	1418439_at	D10Ertd322e	DNA segment	1420384_at	Col4a3bp	collagen	1421858_at	Adam17	a disintegrin and metallopeptidase domain 17	1455976_x_at	Dbi	diazepam binding inhibitor	1437621_x_at	EG665516 /// EG666036 /// EG668771 /// Phgdh	predicted gene
1420196_s_at	Tbc1d14	TBC1 domain family	1418442_at	Xpo1	exportin 1	1449848_at	Gna14	guanine nucleotide binding protein	1421872_at	Rab24	RAB24	1437288_at	Impad1	inositol monophosphatase domain containing 1	1437622_x_at	Mrpl28	mitochondrial ribosomal protein L28
1448647_at	Man2a1	mannosidase 2	1418449_at	Lad1	ladinin	1449852_a_at	Ehd4	EH-domain containing 4	1421873_s_at	Rab24	RAB24	1437289_at	Impad1	inositol monophosphatase domain containing 1	1437628_s_at	Rhoa	ras homolog gene family
1417272_at	Fam114a1	family with sequence similarity 114	1418462_at	Exosc9	exosome component 9	1449855_s_at	Uchl3 /// Uchl4	ubiquitin carboxyl-terminal esterase L3 (ubiquitin thiolesterase) /// ubiquitin carboxyl-terminal esterase L4	1421884_at	Sos1	Son of sevenless homolog 1 (Drosophila)	1437308_s_at	F2r	coagulation factor II (thrombin) receptor	1437706_x_at	EG545121 /// Rps14	predicted gene
1448648_at	Fam114a1	family with sequence similarity 114	1418467_at	Smarcd3	SWI/SNF related	1420423_at	Tcl1b4	T-cell leukemia/lymphoma 1B	1421889_a_at	Aplp2	amyloid beta (A4) precursor-like protein 2	1456003_a_at	Slc1a4	solute carrier family 1 (glutamate/neutral amino acid transporter)	1437723_s_at	Derl1	Der1-like domain family
1417274_at	Snrpa	small nuclear ribonucleoprotein polypeptide A	1418473_at	Cutc	cutC copper transporter homolog (E.coli)	1420427_a_at	Dhx32	DEAH (Asp-Glu-Ala-His) box polypeptide 32	1421902_at	Med29	mediator complex subunit 29	1456011_x_at	Acaa1a /// Acaa1b	acetyl-Coenzyme A acyltransferase 1A /// acetyl-Coenzyme A acyltransferase 1B	1437729_at	EG665189	PREDICTED: Mus musculus predicted gene
1417276_at	Tulp2	tubby-like protein 2	1418474_at	Fam158a	family with sequence similarity 158	1420455_at	Gcm2	glial cells missing homolog 2 (Drosophila)	1421903_at	Med29	mediator complex subunit 29	1456028_x_at	Marcks	myristoylated alanine rich protein kinase C substrate	1437867_at
1417277_at	Cyp4f16	cytochrome P450	1449096_at	Ccdc127	coiled-coil domain containing 127	1420487_at	Nol7	nucleolar protein 7	1450400_at	Tgs1	trimethylguanosine synthase homolog (S. cerevisiae)	1456036_x_at	Gsto1	glutathione S-transferase omega 1	1437874_s_at	Hexb	hexosaminidase B
1448651_at	Nudt5	nudix (nucleoside diphosphate linked moiety X)-type motif 5	1449097_at	LOC100044101 /// Txnrd2	similar to thioredoxin reductase 2 /// thioredoxin reductase 2	1429692_s_at	Gch1	GTP cyclohydrolase 1	1450401_at	Tgs1	trimethylguanosine synthase homolog (S. cerevisiae)	1437463_x_at	Tgfbi	transforming growth factor	1437975_a_at	100041163 /// 100042634 /// EG385336 /// EG664936 /// EG666548 /// ENSMUSG00000063556 /// ENSMUSG00000071532 /// LOC100042058 /// LOC100046821 /// Rpl23a	predicted gene
1448652_at	Ift88	intraflagellar transport 88 homolog (Chlamydomonas)	1418482_at	Cyb561d2	cytochrome b-561 domain containing 2	1420500_at	Dnajc1	DnaJ (Hsp40) homolog	1453097_a_at	Ubtf	upstream binding transcription factor	1437489_x_at	Sdhd	succinate dehydrogenase complex	1437976_x_at	100041163 /// ENSMUSG00000063556 /// ENSMUSG00000071532 /// LOC100046821 /// Rpl23a	predicted gene
1417287_at	H13	histocompatibility 13	1418488_s_at	Ripk4	receptor-interacting serine-threonine kinase 4	1420505_a_at	Stxbp1	syntaxin binding protein 1	1421945_a_at	Bxdc1	brix domain containing 1	1437624_x_at	Nudt16l1	nudix (nucleoside diphosphate linked moiety X)-type motif 16-like 1	1437984_x_at	Bat1a	HLA-B-associated transcript 1A
1417288_at	Plekha2	pleckstrin homology domain-containing	1418497_at	Fgf13	fibroblast growth factor 13	1449885_at	Tmem47	transmembrane protein 47	1421948_a_at	Ccdc123	coiled-coil domain containing 123	1437649_x_at	Ppib	peptidylprolyl isomerase B	1437992_x_at	Gja1	gap junction protein
1448653_at	Eed	embryonic ectoderm development	1418505_at	Nudt4	nudix (nucleoside diphosphate linked moiety X)-type motif 4	1449893_a_at	Lrig1	leucine-rich repeats and immunoglobulin-like domains 1	1421957_a_at	Pcyt1a	phosphate cytidylyltransferase 1	1437661_at	AU021092	expressed sequence AU021092	1456244_x_at	Glrx3	glutaredoxin 3
1448655_at	Lrp1	low density lipoprotein receptor-related protein 1	1449110_at	Rhob	ras homolog gene family	1449897_a_at	Mtcp1	mature T-cell proliferation 1	1421974_at	Lrrc50	leucine rich repeat containing 50	1437687_x_at	Fkbp9	FK506 binding protein 9	1456270_s_at	Pramel6	preferentially expressed antigen in melanoma like 6
1417293_at	Hs6st1 /// LOC100047260	heparan sulfate 6-O-sulfotransferase 1 /// similar to heparan sulfate 6-sulfotransferase 1	1449116_a_at	Dtymk	deoxythymidylate kinase	1460275_at	Gpr3	G-protein coupled receptor 3	1450441_at	Lrrc50	leucine rich repeat containing 50	1456155_x_at	Fuca1	fucosidase	1438092_x_at	H2afz	H2A histone family
1448656_at	Cacnb3	calcium channel	1449117_at	Jund	Jun proto-oncogene related gene d	1449901_a_at	Map3k6	mitogen-activated protein kinase kinase kinase 6	1421985_a_at	Eif4e2	eukaryotic translation initiation factor 4E member 2	1437783_x_at	Cnpy2	canopy 2 homolog (zebrafish)	1438094_x_at	Ola1	Obg-like ATPase 1
1417294_at	Akr7a5	aldo-keto reductase family 7	1418521_a_at	Mtx1	metaxin 1	1420558_at	Selp	selectin	1421998_at	LOC100047963 /// Tor3a	similar to ADIR1 /// torsin family 3	1437982_x_at	Cox15	COX15 homolog	1459992_x_at	Cln8	ceroid-lipofuscinosis
1417295_at	Mta1	metastasis associated 1	1418522_at	Mtx1	metaxin 1	1449920_at	Cyp19a1	cytochrome P450	1452127_a_at	Ptpn13	protein tyrosine phosphatase	1437995_x_at	2004-09-07	septin 7	1456293_s_at	Ccnh	cyclin H
1448657_a_at	Dnajb2	DnaJ (Hsp40) homolog	1418529_at	Osgep	O-sialoglycoprotein endopeptidase	1449925_at	Cxcr3	chemokine (C-X-C motif) receptor 3	1450457_at	Cbl	Casitas B-lineage lymphoma	1456250_x_at	Tgfbi	transforming growth factor	1438159_x_at	Ndufv2	NADH dehydrogenase (ubiquinone) flavoprotein 2
1448661_at	Plcb3	phospholipase C	1418538_at	Kdelr3	KDEL (Lys-Asp-Glu-Leu) endoplasmic reticulum protein retention receptor 3	1420608_at	Rbm18	RNA binding motif protein 18	1450464_at	E4f1	E4F transcription factor 1	1438001_x_at	Reep5	receptor accessory protein 5	1438183_x_at	Sord	sorbitol dehydrogenase
1417302_at	Rcor2	REST corepressor 2	1449128_at	Ccdc43	coiled-coil domain containing 43	1449929_at	Dynlt3	dynein light chain Tctex-type 3	1429456_a_at	Polr3e	polymerase (RNA) III (DNA directed) polypeptide E	1438091_a_at	EG626950 /// H2afz	predicted gene	1438223_at
1417304_at	Chrd	chordin	1418543_s_at	Ccdc43	coiled-coil domain containing 43	1420631_a_at	Blcap	bladder cancer associated protein homolog (human)	1422043_at	Tsc1	tuberous sclerosis 1	1438093_x_at	Dbi	diazepam binding inhibitor	1456341_a_at	2310051E17Rik /// Klf9	RIKEN cDNA 2310051E17 gene /// Kruppel-like factor 9
1448664_a_at	Speg	SPEG complex locus	1418563_at	Serbp1	Serpine1 mRNA binding protein 1	1420634_a_at	Smad2	MAD homolog 2 (Drosophila)	1453169_a_at	Gtf2h1	general transcription factor II H	1438118_x_at	Vim	vimentin	1456365_at	OTTMUSG00000001634	predicted gene
1417308_at	Pkm2	pyruvate kinase	1418565_at	Serbp1	Serpine1 mRNA binding protein 1	1420636_a_at	Dusp12	dual specificity phosphatase 12	1450496_a_at	2810433K01Rik	RIKEN cDNA 2810433K01 gene	1456309_x_at	Lasp1	LIM and SH3 protein 1	1438369_x_at	Tmem85	transmembrane protein 85
1417309_at	Tob2	transducer of ERBB2	1449139_at	Ostc	oligosaccharyltransferase complex subunit	1420642_a_at	Romo1	reactive oxygen species modulator 1	1422136_at	LOC677213 /// Uhmk1	similar to U2AF homology motif (UHM) kinase 1 /// U2AF homology motif (UHM) kinase 1	1438161_s_at	Rfc4	replication factor C (activator 1) 4	1456373_x_at	Rps20	ribosomal protein S20
1448667_x_at	Tob2	transducer of ERBB2	1449140_at	Nudcd2	NudC domain containing 2	1436038_a_at	Pigp	phosphatidylinositol glycan anchor biosynthesis	1450500_at	LOC677213	similar to U2AF homology motif (UHM) kinase 1	1456312_x_at	Gsn	gelsolin	1456374_x_at	Eif3c	eukaryotic translation initiation factor 3
1417310_at	Tob2	transducer of ERBB2	1418566_s_at	Nudcd2	NudC domain containing 2	1420719_at	Tex15	testis expressed gene 15	1422252_a_at	Cdc25c	cell division cycle 25 homolog C (S. pombe)	1438166_x_at	Ndufs4	NADH dehydrogenase (ubiquinone) Fe-S protein 4	1438502_x_at	100040123 /// EG383032 /// EG665772 /// Rps17	predicted gene
1448671_at	LOC100047012 /// Ube2e3	similar to ubiquitin-conjugating enzyme UbcM2 /// ubiquitin-conjugating enzyme E2E 3	1418569_at	Fblim1	filamin binding LIM protein 1	1420720_at	LOC100044234 /// Nptx2	hypothetical protein LOC100044234 /// neuronal pentraxin 2	1436763_a_at	2310051E17Rik /// Klf9	RIKEN cDNA 2310051E17 gene /// Kruppel-like factor 9	1438169_a_at	Frmd4b	FERM domain containing 4B	1438503_x_at	Edf1 /// OTTMUSG00000005089	endothelial differentiation-related factor 1 /// predicted gene
1419905_s_at	Hpgd	hydroxyprostaglandin dehydrogenase 15 (NAD)	1449141_at	Fblim1	filamin binding LIM protein 1	1420745_a_at	Ccndbp1	cyclin D-type binding-protein 1	1450560_a_at	Ppp2r5d	protein phosphatase 2	1438360_x_at	EG383528 /// EG433326 /// Slc25a5	predicted gene	1438507_x_at	Rpl14	ribosomal protein L14
1417319_at	Pvrl3	poliovirus receptor-related 3	1418574_a_at	Shfm1	split hand/foot malformation (ectrodactyly) type 1	1449976_a_at	Gpr35	G protein-coupled receptor 35	1422461_at	Atad3a	ATPase family	1456377_x_at	Limd2	LIM domain containing 2	1438510_a_at	Hars	histidyl-tRNA synthetase
1417322_at	Dohh	deoxyhypusine hydroxylase/monooxygenase	1418575_at	Shfm1	split hand/foot malformation (ectrodactyly) type 1	1420776_a_at	Auh	AU RNA binding protein/enoyl-coenzyme A hydratase	1422470_at	Bnip3	BCL2/adenovirus E1B interacting protein 3	1438391_x_at	Hsd17b10	hydroxysteroid (17-beta) dehydrogenase 10	1438626_x_at	Rpl14	ribosomal protein L14
1448674_at	Rnf25	ring finger protein 25	1418578_at	Dgka	diacylglycerol kinase	1420808_at	EG627557 /// Ncoa4	predicted gene	1422477_at	Cables1	CDK5 and Abl enzyme substrate 1	1456390_at	Ppp2ca	protein phosphatase 2 (formerly 2A)	1438557_x_at	Dnpep	aspartyl aminopeptidase
1417323_at	Psrc1	proline/serine-rich coiled-coil 1	1449144_at	Gna11	guanine nucleotide binding protein	1420817_at	Ywhag	tyrosine 3-monooxygenase/tryptophan 5-monooxygenase activation protein	1422489_at	Gcs1	glucosidase 1	1456393_at	2310002J21Rik	RIKEN cDNA 2310002J21 gene	1438560_x_at	Cct4	chaperonin containing Tcp1
1425680_a_at	Btrc	beta-transducin repeat containing protein	1418581_a_at	Limk2	LIM motif-containing protein kinase 2	1420840_at	Plekha3	pleckstrin homology domain-containing	1450630_at	Qtrt1	queuine tRNA-ribosyltransferase 1	1438546_x_at	EG433326 /// EG433923 /// EG623402 /// EG667030 /// Slc25a5	predicted gene	1438563_s_at	Mrps24	mitochondrial ribosomal protein S24
1417327_at	Cav2	caveolin 2	1418584_at	Ccnh	cyclin H	1450024_at	Sufu	suppressor of fused homolog (Drosophila)	1422502_at	Parp1	poly (ADP-ribose) polymerase family	1456439_x_at	Mical1	microtubule associated monoxygenase	1438627_x_at	Pgd	phosphogluconate dehydrogenase
1448676_at	Camk2b	calcium/calmodulin-dependent protein kinase II	1418656_at	Lsm5	LSM5 homolog	1420850_at	Crnkl1	Crn	1450632_at	OTTMUSG00000008659 /// Rhoa	predicted gene	1438610_a_at	Cryz	crystallin	1438631_x_at	Ttc13	tetratricopeptide repeat domain 13
1448677_at	Cox4nb	COX4 neighbor	1418665_at	Impa2	inositol (myo)-1(or 4)-monophosphatase 2	1420851_at	Pard6g	par-6 partitioning defective 6 homolog gamma (C. elegans)	1422509_at	U2af1	U2 small nuclear ribonucleoprotein auxiliary factor (U2AF) 1	1456466_x_at	Atxn10	ataxin 10	1456471_x_at	EG385344 /// EG627427 /// EG665516 /// EG666036 /// EG666422 /// EG666875 /// EG668506 /// EG668576 /// EG668771 /// LOC630761 /// LOC630896 /// OTTMUSG00000011498 /// Phgdh	predicted gene
1417330_at	Slc23a2	solute carrier family 23 (nucleobase transporters)	1449162_at	Pop7	processing of precursor 7	1450026_a_at	B3gnt2	UDP-GlcNAc:betaGal beta-1	1450635_at	Akp5	alkaline phosphatase 5	1438633_x_at	Lasp1	LIM and SH3 protein 1	1438650_x_at	Gja1	gap junction protein
1448679_at	Hyal2	hyaluronoglucosaminidase 2	1449176_a_at	Dck	deoxycytidine kinase	1460285_at	Itga9	integrin alpha 9	1450636_s_at	Akp5	alkaline phosphatase 5	1438634_x_at	Lasp1	LIM and SH3 protein 1	1438655_a_at	100043876 /// ENSMUSG00000066116 /// Rpl34	predicted gene
1425391_a_at	Osbpl5	oxysterol binding protein-like 5	1449181_at	Fech	ferrochelatase	1450029_s_at	Itga9	integrin alpha 9	1422517_a_at	Znrd1	zinc ribbon domain containing	1438640_x_at	Pgk1	phosphoglycerate kinase 1	1438656_x_at	Timm17b	translocase of inner mitochondrial membrane 17b
1417333_at	Rasa4	RAS p21 protein activator 4	1418701_at	Comt1	catechol-O-methyltransferase 1	1420870_at	Mllt10	myeloid/lymphoid or mixed-lineage leukemia (trithorax homolog	1422523_at	Si	silver	1438653_x_at	Atxn10	ataxin 10	1456515_s_at	Tcfl5	transcription factor-like 5 (basic helix-loop-helix)
1417335_at	Sult2b1	sulfotransferase family	1418702_a_at	2810428I15Rik	RIKEN cDNA 2810428I15 gene	1420879_a_at	Ywhab	tyrosine 3-monooxygenase/tryptophan 5-monooxygenase activation protein	1450653_at	Spz1	spermatogenic leucine zipper 1	1438922_x_at	EG383528 /// EG433326 /// Slc25a5	predicted gene	1438794_x_at	EG625298 /// EG628061 /// ENSMUSG00000066362 /// LOC100044992 /// LOC100048340 /// OTTMUSG00000005828 /// OTTMUSG00000022580 /// Rps13	predicted gene
1417338_at	Epb4.2	erythrocyte protein band 4.2	1418711_at	Pdgfa	platelet derived growth factor	1450038_s_at	Usp9x	ubiquitin specific peptidase 9	1422553_at	Pten	phosphatase and tensin homolog	1456577_x_at	Pitrm1	pitrilysin metallepetidase 1	1438843_x_at	Mtch2	mitochondrial carrier homolog 2 (C. elegans)
1448683_at	Cyp2d26	cytochrome P450	1449189_at	BC003266	cDNA sequence BC003266	1420922_at	Usp9x	ubiquitin specific peptidase 9	1422570_at	Yy1	YY1 transcription factor	1439065_x_at	OTTMUSG00000010173	Predicted gene	1438853_x_at	Ddx54	DEAD (Asp-Glu-Ala-Asp) box polypeptide 54
1417342_at	Ppp1r2	protein phosphatase 1	1418719_at	Hice1	HEC1/NDC80 interacting	1450039_at	Usp9x	ubiquitin specific peptidase 9	1422591_at	Tceb3	transcription elongation factor B (SIII)	1439144_at	Cwf19l1	CWF19-like 1	1460008_x_at	EG667682 /// ENSMUSG00000066956 /// Ero1l /// Rpl31	predicted gene
1417353_x_at	Snrpa1	small nuclear ribonucleoprotein polypeptide A'	1418737_at	Nudt2	nudix (nucleoside diphosphate linked moiety X)-type motif 2	1420925_at	Tub	tubby candidate gene	1422599_s_at	Zfp143	zinc finger protein 143	1439150_x_at	Grtp1	GH regulated TBC protein 1	1456542_s_at	Qrsl1	glutaminyl-tRNA synthase (glutamine-hydrolyzing)-like 1
1460205_at	Dcakd	dephospho-CoA kinase domain containing	1449204_at	Gjb5	gap junction protein	1420928_at	St6gal1	beta galactoside alpha 2	1422621_at	Ranbp2	RAN binding protein 2	1456642_x_at	S100a10	S100 calcium binding protein A10 (calpactin)	1438859_x_at	OTTMUSG00000016246 /// Rps29	predicted gene
1417359_at	Mfap2	microfibrillar-associated protein 2	1418761_at	Igf2bp1	insulin-like growth factor 2 mRNA binding protein 1	1450044_at	Fzd7	frizzled homolog 7 (Drosophila)	1454014_a_at	Mkks	McKusick-Kaufman syndrome protein	1456700_x_at	Marcks	myristoylated alanine rich protein kinase C substrate	1438931_s_at	LOC100047324 /// Sesn1	similar to Sesn1 protein /// sestrin 1
1417361_at	Asb3	ankyrin repeat and SOCS box-containing 3	1449210_at	Igf2bp1	insulin-like growth factor 2 mRNA binding protein 1	1420931_at	Mapk8	mitogen-activated protein kinase 8	1422636_at	Dmtf1	cyclin D binding myb-like transcription factor 1	1439264_x_at	Lasp1	LIM and SH3 protein 1	1456580_s_at	Atp5d	ATP synthase
1417362_at	Rhcg	Rhesus blood group-associated C glycoprotein	1449211_at	Bpnt1	bisphosphate 3'-nucleotidase 1	1420932_at	Mapk8	mitogen-activated protein kinase 8	1450705_at	Rdbp	RD RNA-binding protein	1439375_x_at	Aldoa /// Aldoart1	aldolase A	1438976_x_at	Mat2a	methionine adenosyltransferase II
1417365_a_at	Calm1	calmodulin 1	1418779_at	Rce1	RCE1 homolog	1450051_at	Atrx	alpha thalassemia/mental retardation syndrome X-linked homolog (human)	1422663_at	Orc1l	origin recognition complex	1439380_x_at	Meg3	maternally expressed 3	1438984_x_at	Psmb4	proteasome (prosome
1417366_s_at	Calm1 /// Calm2 /// Calm3	calmodulin 1 /// calmodulin 2 /// calmodulin 3	1418781_at	LOC100044159 /// Nat9	hypothetical protein LOC100044159 /// NAT9	1450053_at	Kif2a	Kinesin family member 2A	1422664_at	Rab10	RAB10	1456728_x_at	Aco1	aconitase 1	1438993_a_at	Atp6v1d	ATPase
1417369_at	Hsd17b4	hydroxysteroid (17-beta) dehydrogenase 4	1418794_at	Cds2	CDP-diacylglycerol synthase (phosphatidate cytidylyltransferase) 2	1454638_a_at	Pah	phenylalanine hydroxylase	1422671_s_at	Naalad2	N-acetylated alpha-linked acidic dipeptidase 2	1439407_x_at	Tagln2	transgelin 2	1439012_a_at	Dck	deoxycytidine kinase
1417371_at	Peli1	pellino 1	1424942_a_at	Myc	myelocytomatosis oncogene	1420952_at	Son	Son DNA binding protein	1450711_at	Brd4	bromodomain containing 4	1456737_x_at	Acaa1a /// Acaa1b	acetyl-Coenzyme A acyltransferase 1A /// acetyl-Coenzyme A acyltransferase 1B	1456600_a_at	Rnf7	ring finger protein 7
1417372_a_at	Peli1	pellino 1	1418814_s_at	Ndufa12	NADH dehydrogenase (ubiquinone) 1 alpha subcomplex	1450054_at	Add1	adducin 1 (alpha)	1422702_at	Azin1	antizyme inhibitor 1	1439455_x_at	Capza1	capping protein (actin filament) muscle Z-line	1439017_x_at	Adipor1	adiponectin receptor 1
1417376_a_at	Cadm1	cell adhesion molecule 1	1460243_at	Sptlc2	serine palmitoyltransferase	1420956_at	Apc	adenomatosis polyposis coli	1422709_a_at	Wdr46	WD repeat domain 46	1439476_at	Dsg2	desmoglein 2	1456603_at	Fam101b	family with sequence similarity 101
1417377_at	Cadm1	cell adhesion molecule 1	1418816_at	Chmp1b	chromatin modifying protein 1B	1420967_at	Slc25a15	solute carrier family 25 (mitochondrial carrier ornithine transporter)	1450722_at	Nup50	nucleoporin 50	1449740_s_at	Dsg2	desmoglein 2	1439036_a_at	Atp1b1	ATPase
1417378_at	Cadm1	cell adhesion molecule 1	1418817_at	Chmp1b	chromatin modifying protein 1B	1450063_at	Fmn2 /// LOC100044570	formin 2 /// similar to formin-2	1422737_at	Ncoa3	nuclear receptor coactivator 3	1459546_s_at	Enpp1	ectonucleotide pyrophosphatase/phosphodiesterase 1	1456628_x_at	Rps24	ribosomal protein S24
1417381_at	C1qa	complement component 1	1418819_at	Arl8b	ADP-ribosylation factor-like 8B	1450064_at	Fmn2 /// LOC100044570	formin 2 /// similar to formin-2	1422747_at	Chek2	CHK2 checkpoint homolog (S. pombe)	1447604_at	BC053393	cDNA sequence BC053393	1439268_x_at	Eif3e	eukaryotic translation initiation factor 3
1451765_a_at	Entpd5	ectonucleoside triphosphate diphosphohydrolase 5	1418827_at	Eri1	exoribonuclease 1	1451154_a_at	Cugbp2	CUG triplet repeat	1450735_at	Pno1	partner of NOB1 homolog (S. cerevisiae)	1448014_s_at	Usp24	ubiquitin specific peptidase 24	1439374_x_at	Rps10	ribosomal protein S10
1417382_at	Entpd5	ectonucleoside triphosphate diphosphohydrolase 5	1418828_at	Eri1	exoribonuclease 1	1450069_a_at	Cugbp2	CUG triplet repeat	1422753_a_at	Polr3k	polymerase (RNA) III (DNA directed) polypeptide K	1449630_s_at	Mark1	MAP/microtubule affinity-regulating kinase 1	1439399_a_at	Snhg1	small nucleolar RNA host gene (non-protein coding) 1
1417383_at	Entpd5	ectonucleoside triphosphate diphosphohydrolase 5	1418835_at	Phlda1	pleckstrin homology-like domain	1420980_at	Pak1	p21 (CDKN1A)-activated kinase 1	1422759_a_at	Xpo6	exportin 6	1419911_at	Coro1c	Coronin	1439421_x_at	Cbx3 /// LOC633016	chromobox homolog 3 (Drosophila HP1 gamma) /// similar to chromobox homolog 3
1417384_at	Entpd5	ectonucleoside triphosphate diphosphohydrolase 5	1418841_s_at	Cdc2l1	cell division cycle 2-like 1	1450070_s_at	Pak1	p21 (CDKN1A)-activated kinase 1	1450742_at	Bysl	bystin-like	1419917_s_at	Tmed7	transmembrane emp24 protein transport domain containing 7	1439439_x_at	Eef1d	eukaryotic translation elongation factor 1 delta (guanine nucleotide exchange protein)
1417389_at	Gpc1	glypican 1	1432444_a_at	Eapp	E2F-associated phosphoprotein	1421000_at	Cnot4	CCR4-NOT transcription complex	1422769_at	Syncrip	synaptotagmin binding	1419918_at	Tmed7	transmembrane emp24 protein transport domain containing 7	1439443_x_at	Tkt	transketolase
1448686_at	Il16	interleukin 16	1418857_at	Slc13a2	solute carrier family 13 (sodium-dependent dicarboxylate transporter)	1450102_a_at	Amfr /// LOC100046262	autocrine motility factor receptor /// similar to Autocrine motility factor receptor	1450743_s_at	Syncrip	synaptotagmin binding	1449686_s_at	Scp2	sterol carrier protein 2	1439452_x_at	Dnpep	aspartyl aminopeptidase
1417393_a_at	Fam132a	family with sequence similarity 132	1452464_a_at	Metapl1	methionine aminopeptidase-like 1	1450105_at	Adam10	a disintegrin and metallopeptidase domain 10	1422778_at	Taf9	TAF9 RNA polymerase II	1419975_at	Scp2	Sterol carrier protein 2	1439460_a_at	Arfgap2	ADP-ribosylation factor GTPase activating protein 2
1417396_at	Podxl	podocalyxin-like	1449256_a_at	Rab11a	RAB11a	1450106_a_at	Evl /// LOC100047333	Ena-vasodilator stimulated phosphoprotein /// similar to Ena-VASP-like	1422786_at	Slc30a1	solute carrier family 30 (zinc transporter)	1420000_s_at	Igbp1	immunoglobulin (CD79A) binding protein 1	1439466_s_at	Bud31	BUD31 homolog (yeast)
1417397_at	Slc9a1	solute carrier family 9 (sodium/hydrogen exchanger)	1418887_a_at	D11Wsu99e	DNA segment	1421065_at	Jak2	Janus kinase 2	1427707_a_at	Stil	Scl/Tal1 interrupting locus	1420017_at	Tspan8	tetraspanin 8	1439809_at	Pramel7	preferentially expressed antigen in melanoma like 7
1417398_at	Rras2	related RAS viral (r-ras) oncogene homolog 2	1418896_a_at	Rpn2	ribophorin II	1421066_at	Jak2	Janus kinase 2	1422791_at	Pafah1b2	platelet-activating factor acetylhydrolase	1420018_s_at	Tspan8	tetraspanin 8	1439810_s_at	Pramel7	preferentially expressed antigen in melanoma like 7
1417400_at	Rai14	retinoic acid induced 14	1418899_at	Ufm1	ubiquitin-fold modifier 1	1421087_at	Per3	period homolog 3 (Drosophila)	1422792_at	Pafah1b2	platelet-activating factor acetylhydrolase	1420019_at	Tspan8	Tetraspanin 8 (Tspan8)	1440831_at	Bach1	BTB and CNC homology 1
1417402_at	1190017O12Rik	RIKEN cDNA 1190017O12 gene	1418902_at	Chid1	chitinase domain containing 1	1421094_at	Zbtb33	zinc finger and BTB domain containing 33	1422794_at	Cul3	cullin 3	1420037_at	Atp5a1	CDNA fis	1444292_at
1417410_s_at	Prkci	protein kinase C	1418905_at	Nubp1	nucleotide binding protein 1	1421106_at	Jag1	jagged 1	1422801_at	G3bp1	Ras-GTPase-activating protein SH3-domain binding protein 1	1420043_s_at	Thoc1	THO complex 1	1449648_s_at	Polr1c	polymerase (RNA) I polypeptide C
1448695_at	Prkci	protein kinase C	1418915_at	Mmachc	methylmalonic aciduria cblC type	1421108_at	Cml2	camello-like 2	1450778_a_at	Phax	phosphorylated adaptor for RNA export	1420083_at	AU016916	expressed sequence AU016916	1419879_s_at	Trim25	tripartite motif-containing 25
1417412_at	F8a	factor 8-associated gene A	1418924_at	Rassf7	Ras association (RalGDS/AF-6) domain family (N-terminal) member 7	1423331_a_at	LOC100047693 /// Pvrl3	similar to cell adhesion molecule nectin-3 beta /// poliovirus receptor-related 3	1422845_at	Canx	calnexin	1420171_s_at	Myh9	myosin	1419964_s_at	Hdgf	hepatoma-derived growth factor
1460206_at	Grasp	GRP1 (general receptor for phosphoinositides 1)-associated scaffold protein	1424639_a_at	Hmgcl	3-hydroxy-3-methylglutaryl-Coenzyme A lyase	1450129_a_at	Socs6	suppressor of cytokine signaling 6	1422847_a_at	Prkcd	protein kinase C	1420172_at			1449681_at	Hdgf	Hepatoma-derived growth factor
1417414_at	2004-09-03	septin 3	1426046_a_at	Rabggta	Rab geranylgeranyl transferase	1431302_a_at	Nudt7	nudix (nucleoside diphosphate linked moiety X)-type motif 7	1422849_a_at	Pabpn1	poly(A) binding protein	1449799_s_at	Pkp2	plakophilin 2	1420191_s_at	Tmem191c	transmembrane protein 191C
1448698_at	Ccnd1	cyclin D1	1449288_at	Gdf3	growth differentiation factor 3	1421147_at	Terf2	telomeric repeat binding factor 2	1422850_at	Pabpn1	poly(A) binding protein	1420259_at	Pkp2	Plakophilin 2	1449770_x_at	Tmem191c	transmembrane protein 191C
1417420_at	Ccnd1	cyclin D1	1418962_at	Necap2	NECAP endocytosis associated 2	1425231_a_at	Zfp46	zinc finger protein 46	1422885_at	Snrpd3	small nuclear ribonucleoprotein D3
1448699_at	Mrpl54	mitochondrial ribosomal protein L54	1431428_a_at	Nosip	nitric oxide synthase interacting protein	1450168_at	Ankrd12 /// Ankrd12-like	ankyrin repeat domain 12 /// ankyrin repeat domain 12-like	1422900_at	Mgea5	meningioma expressed antigen 5 (hyaluronidase)
1417423_at	Grina	glutamate receptor	1418965_at	Nosip	nitric oxide synthase interacting protein	1428503_a_at	Nkiras1	NFKB inhibitor interacting Ras-like protein 1	1452272_a_at	Gfer	growth factor
1417428_at	Gng3	guanine nucleotide binding protein (G protein)	1449291_a_at	Dcbld1	discoidin	1421240_at	Ern1	endoplasmic reticulum (ER) to nucleus signalling 1	1422922_at	Recql4	RecQ protein-like 4
1417433_at	Lypla2	lysophospholipase 2	1418970_a_at	Bcl10	B-cell leukemia/lymphoma 10	1450178_at	Brdt	bromodomain	1428868_a_at	ENSMUSG00000043801 /// Oaz1	predicted gene
1417435_at	Large	like-glycosyltransferase	1418971_x_at	Bcl10	B-cell leukemia/lymphoma 10	1421265_a_at	Rbm38	RNA binding motif protein 38	1450814_a_at	Ipo4	importin 4
1417437_at	Xrcc6	X-ray repair complementing defective repair in Chinese hamster cells 6	1456109_a_at	Mrps15	mitochondrial ribosomal protein S15	1421283_at	Bmp5	bone morphogenetic protein 5	1422966_a_at	Tfrc	transferrin receptor
1417438_at	Rdh14	retinol dehydrogenase 14 (all-trans and 9-cis)	1449294_at	Mrps15	mitochondrial ribosomal protein S15	1421323_a_at	G3bp2	GTPase activating protein (SH3 domain) binding protein 2	1422993_s_at	Refbp2 /// Thoc4	RNA and export factor binding protein 2 /// THO complex 4
1448710_at	Cxcr4	chemokine (C-X-C motif) receptor 4	1418982_at	Cebpa	CCAAT/enhancer binding protein (C/EBP)	1450210_at	Bmp15	bone morphogenetic protein 15	1423000_a_at	Dgke	diacylglycerol kinase
1417445_at	Ndc80	NDC80 homolog	1418996_a_at	Lyrm5	LYR motif containing 5	1421389_a_at	Eif2ak4	eukaryotic translation initiation factor 2 alpha kinase 4	1426138_a_at	Ube2j2	ubiquitin-conjugating enzyme E2
1417453_at	Cul4b	cullin 4B	1419006_s_at	Peli2	pellino 2	1421392_a_at	Birc3	baculoviral IAP repeat-containing 3	1423009_at	Sec1	secretory blood group 1
1417455_at	Tgfb3	transforming growth factor	1449324_at	Ero1l	ERO1-like (S. cerevisiae)	1421399_at	Insm1	insulinoma-associated 1	1425876_a_at	Glce	glucuronyl C5-epimerase
1448717_at	Gcdh	glutaryl-Coenzyme A dehydrogenase	1419114_at	Alg14	asparagine-linked glycosylation 14 homolog (yeast)	1450236_at	Foxo3	forkhead box O3	1425241_a_at	Wsb1	WD repeat and SOCS box-containing 1
1417462_at	Cap1	CAP	1449349_at	Nudt1	nudix (nucleoside diphosphate linked moiety X)-type motif 1	1421410_a_at	Pstpip2	proline-serine-threonine phosphatase-interacting protein 2	1450842_a_at	Cenpa	centromere protein A
1448718_at	2400001E08Rik	RIKEN cDNA 2400001E08 gene	1449353_at	Zmat3	zinc finger matrin type 3	1421479_at	Zfp318	zinc finger protein 318	1423041_a_at	Bzw1	basic leucine zipper and W2 domains 1
1417465_at	Fnta /// LOC100046996	farnesyltransferase	1419130_at	Adat2	adenosine deaminase	1421514_a_at	LOC100047360 /// Scml2	similar to sex comb on midleg-like 2 (Drosophila) /// sex comb on midleg-like 2 (Drosophila)	1450846_at	Bzw1	basic leucine zipper and W2 domains 1
1417467_a_at	Tada3l	transcriptional adaptor 3 (NGG1 homolog	1460252_s_at	Zfp105	zinc finger protein 105	1421519_a_at	1200003I07Rik /// Zfp120	RIKEN cDNA 1200003I07 gene /// zinc finger protein 120	1450849_at	Hnrnpu	heterogeneous nuclear ribonucleoprotein U
1430292_a_at	1810030N24Rik	RIKEN cDNA 1810030N24 gene	1419158_a_at	Hars2	histidyl-tRNA synthetase 2	1421528_a_at	Med22	mediator complex subunit 22	1423053_at	Arf4	ADP-ribosylation factor 4
1417472_at	Myh9	myosin	1419170_at	Fam174a	family with sequence similarity 174	1450276_a_at	Scin	scinderin	1423060_at	Pa2g4	proliferation-associated 2G4
1417480_at	Fbxo9	f-box protein 9	1419190_at	Vti1a	vesicle transport through interaction with t-SNAREs homolog 1A (yeast)	1421594_a_at	Sytl2	synaptotagmin-like 2	1423106_at	Ube2b	ubiquitin-conjugating enzyme E2B
1448726_at	Snapc2	small nuclear RNA activating complex	1419194_s_at	Gmfg	glia maturation factor	1450306_at	Zp1	zona pellucida glycoprotein 1	1423107_at	Ube2b	ubiquitin-conjugating enzyme E2B
1417483_at	Nfkbiz	nuclear factor of kappa light polypeptide gene enhancer in B-cells inhibitor	1419227_at	Cct6b	chaperonin containing Tcp1	1421640_a_at	Tank	TRAF family member-associated Nf-kappa B activator	1423116_at	Dom3z	DOM-3 homolog Z (C. elegans)
1417502_at	Tspan7	tetraspanin 7	1425101_a_at	Fkbp6	FK506 binding protein 6	1421662_a_at	Tusc3	tumor suppressor candidate 3	1423118_at	1200014J11Rik	RIKEN cDNA 1200014J11 gene
1417505_s_at	100038993 /// Il11ra1 /// Il11ra2 /// OTTMUSG00000011351	predicted gene	1419233_x_at	Apoa1	apolipoprotein A-I	1421698_a_at	Col19a1	collagen	1423126_at	Atp1b3	ATPase
1460208_at	Fbn1	fibrillin 1	1419260_a_at	Snrpb	small nuclear ribonucleoprotein B	1452298_a_at	Myo5b	myosin Vb	1450865_s_at	Mrps24	mitochondrial ribosomal protein S24
1417507_at	Cyb561	cytochrome b-561	1419262_at	Acad8	acyl-Coenzyme A dehydrogenase family	1421720_a_at	Dtx2	deltex 2 homolog (Drosophila)	1423130_a_at	Sfrs5	splicing factor
1425676_a_at	Elovl1	elongation of very long chain fatty acids (FEN1/Elo2	1419275_at	Dazap1	DAZ associated protein 1	1421771_a_at	Ipp	IAP promoted placental gene	1423133_at	Cwc15	CWC15 homolog (S. cerevisiae)
1417510_at	Vps4a	vacuolar protein sorting 4a (yeast)	1419278_at	Usp48	ubiquitin specific peptidase 48	1421828_at	Kpna3	karyopherin (importin) alpha 3	1423134_at	Rilpl2	Rab interacting lysosomal protein-like 2
1417514_at	Ssx2ip	synovial sarcoma	1419287_at	Tmem208	transmembrane protein 208	1450386_at	Kpna3	karyopherin (importin) alpha 3	1423136_at	Fgf1	fibroblast growth factor 1
1417515_at	Lsm10	U7 snRNP-specific Sm-like protein LSM10	1419289_a_at	Syngr1	synaptogyrin 1	1421845_at	Golph3	golgi phosphoprotein 3	1450869_at	Fgf1	fibroblast growth factor 1
1417517_at	Plagl2	pleiomorphic adenoma gene-like 2	1449410_a_at	Gas5	growth arrest specific 5	1450394_at	Golph3	golgi phosphoprotein 3	1423138_at	Wdr4	WD repeat domain 4
1417518_at	Plagl2	pleiomorphic adenoma gene-like 2	1419291_x_at	Gas5	growth arrest specific 5	1421870_at	Trim44	tripartite motif-containing 44	1450871_a_at	Bcat1	branched chain aminotransferase 1
1417519_at	Plagl2	pleiomorphic adenoma gene-like 2	1449412_at	1810046J19Rik	RIKEN cDNA 1810046J19 gene	1421881_a_at	Elavl2	ELAV (embryonic lethal	1423156_at	Gnpnat1	glucosamine-phosphate N-acetyltransferase 1
1448746_at	Nbn	nibrin	1419349_a_at	Cyp2d9	cytochrome P450	1421882_a_at	Elavl2	ELAV (embryonic lethal	1423158_at	Gnpnat1	glucosamine-phosphate N-acetyltransferase 1
1426040_a_at	LOC100047199 /// Odf2	similar to outer dense fiber of sperm tails 2 /// outer dense fiber of sperm tails 2	1419352_at	l7Rn6	lethal	1421883_at	Elavl2	ELAV (embryonic lethal	1423163_at	Bat4	HLA-B associated transcript 4
1417520_at	Nfe2l3	nuclear factor	1449438_at	Adnp /// Dpm1	activity-dependent neuroprotective protein /// dolichol-phosphate (beta-D) mannosyltransferase 1	1421910_at	Tcf20	transcription factor 20	1450881_s_at	Gpr137b	G protein-coupled receptor 137B
1417522_at	Fbxo32	F-box protein 32	1419361_at	Ss18	synovial sarcoma translocation	1430769_s_at	Fam122a	family with sequence similarity 122	1429775_a_at	Gpr137b /// Gpr137b-ps /// LOC100044979	G protein-coupled receptor 137B /// G protein-coupled receptor 137B
1417523_at	Plek	pleckstrin	1419363_a_at	Mrpl35	mitochondrial ribosomal protein L35	1421963_a_at	Cdc25b	cell division cycle 25 homolog B (S. pombe)	1450882_s_at	Gpr137b /// Gpr137b-ps /// LOC100044979	G protein-coupled receptor 137B /// G protein-coupled receptor 137B
1448749_at	Plek	pleckstrin	1419372_at	Gosr2	golgi SNAP receptor complex member 2	1421982_a_at	Unc50	unc-50 homolog (C. elegans)	1423165_a_at	Mta2	metastasis-associated gene family
1417526_at	Pcbp3	poly(rC) binding protein 3	1419375_at	Wbp4	WW domain binding protein 4	1422016_a_at	Cenph	centromere protein H	1423181_s_at	Clns1a	chloride channel
1417536_at	Zmat2	zinc finger	1449448_at	Med9	mediator of RNA polymerase II transcription	1422021_at	Spry4	sprouty homolog 4 (Drosophila)	1423185_a_at	Ubap1	ubiquitin-associated protein 1
1417537_at	Zmat2	zinc finger	1431423_a_at	Med8	mediator of RNA polymerase II transcription	1422032_a_at	Zfand6	zinc finger	1450893_a_at	Ubap1	ubiquitin-associated protein 1
1417540_at	Elf1	E74-like factor 1	1449449_at	Ptges	prostaglandin E synthase	1422080_at	Il7	interleukin 7	1423195_at	Hiat1	hippocampus abundant gene transcript 1
1417541_at	Hells	helicase	1449450_at	Ptges	prostaglandin E synthase	1450484_a_at	Cmpk2	cytidine monophosphate (UMP-CMP) kinase 2	1423196_at	Nedd1	neural precursor cell expressed
1417544_a_at	Flot2	flotillin 2	1419384_at	Pick1	protein interacting with C kinase 1	1422121_at	Oprd1	opioid receptor	1450900_at	Smek2	SMEK homolog 2
1417547_at	Sart3	squamous cell carcinoma antigen recognized by T-cells 3	1425006_a_at	Vrk1	vaccinia related kinase 1	1422131_at	Dcp1a	DCP1 decapping enzyme homolog A (S. cerevisiae)	1450902_at	Brd3	bromodomain containing 3
1417548_at	Sart3	squamous cell carcinoma antigen recognized by T-cells 3	1449459_s_at	Asb13	ankyrin repeat and SOCS box-containing 13	1422157_a_at	Itgb1bp1	integrin beta 1 binding protein 1	1423199_at	Brd3	bromodomain containing 3
1448761_a_at	Copg2	coatomer protein complex	1449460_at	Asb13	ankyrin repeat and SOCS box-containing 13	1450511_at	Musk	muscle	1423206_s_at	2310003F16Rik	RIKEN cDNA 2310003F16 gene
1417560_at	Sfxn1	sideroflexin 1	1431893_a_at	Pdss1	prenyl (solanesyl) diphosphate synthase	1426469_a_at	Tbp	TATA box binding protein	1423210_a_at	Nop10	NOP10 ribonucleoprotein homolog (yeast)
1417563_at	Eif4ebp1	eukaryotic translation initiation factor 4E binding protein 1	1419428_a_at	Gaa	glucosidase	1422429_at	Rnf14	ring finger protein 14	1423216_a_at	2510049I19Rik	RIKEN cDNA 2510049I19 gene
1417565_at	Abhd5	abhydrolase domain containing 5	1419443_at	Sap18	Sin3-associated polypeptide 18	1422442_at	Smu1	smu-1 suppressor of mec-8 and unc-52 homolog (C. elegans)	1450908_at	Eif4e	eukaryotic translation initiation factor 4E
1417566_at	Abhd5	abhydrolase domain containing 5	1455168_a_at	Gnb2l1	guanine nucleotide binding protein (G protein)	1422444_at	Itga6	integrin alpha 6	1423234_at	Psmd5	proteasome (prosome
1417567_at	Ctnnbip1	catenin beta interacting protein 1	1419452_at	Uchl5	ubiquitin carboxyl-terminal esterase L5	1422445_at	Itga6	integrin alpha 6	1423237_at	Galnt1	UDP-N-acetyl-alpha-D-galactosamine:polypeptide N-acetylgalactosaminyltransferase 1
1431694_a_at	Ctnnbip1	catenin beta interacting protein 1	1426456_a_at	Pias2	protein inhibitor of activated STAT 2	1422449_s_at	Rcn2	reticulocalbin 2	1423239_at	Impdh1	inosine 5'-phosphate dehydrogenase 1
1460210_at	Pkd1	polycystic kidney disease 1 homolog	1419456_at	Dcxr	dicarbonyl L-xylulose reductase	1422456_at	Nsf	N-ethylmaleimide sensitive fusion protein	1423241_a_at	Tfdp1	transcription factor Dp 1
1417568_at	Ncald	neurocalcin delta	1419499_at	Gpam	glycerol-3-phosphate acyltransferase	1422457_s_at	Sumo3	SMT3 suppressor of mif two 3 homolog 3 (yeast)	1423248_at	Nktr	natural killer tumor recognition sequence
1417569_at	Ncald	neurocalcin delta	1419516_at	Fam50a	family with sequence similarity 50	1422458_at	Tcl1	T-cell lymphoma breakpoint 1	1431951_a_at	Usp16	ubiquitin specific peptidase 16
1417570_at	Anapc1	anaphase promoting complex subunit 1	1419540_at	EG434726 /// Fthl17 /// OTTMUSG00000016694 /// OTTMUSG00000016862 /// OTTMUSG00000016933	predicted gene	1422460_at	Mad2l1	MAD2 mitotic arrest deficient-like 1 (yeast)	1423262_a_at	EG623365 /// H3f3a /// H3f3b /// LOC100045490 /// OTTMUSG00000007855 /// OTTMUSG00000016509	predicted gene
1417571_at	Mpg	N-methylpurine-DNA glycosylase	1419544_at	Atp6v1c1	ATPase	1422462_at	Ube2t	ubiquitin-conjugating enzyme E2T (putative)	1423263_at	EG544973 /// EG623365 /// EG627371 /// EG636952 /// H3f3a /// H3f3b /// LOC100045490 /// OTTMUSG00000016509	predicted gene
1417576_a_at	Otub2	OTU domain	1449506_a_at	Eef1d	eukaryotic translation elongation factor 1 delta (guanine nucleotide exchange protein)	1422471_at	Pex13	peroxisomal biogenesis factor 13	1423264_at	Bop1	block of proliferation 1
1417577_at	Trpc3	transient receptor potential cation channel	1419562_at	Birc6	baculoviral IAP repeat-containing 6	1422485_at	LOC100048076 /// Smad4	similar to MAD homolog 4 (Drosophila) /// MAD homolog 4 (Drosophila)	1423265_at	Minpp1	multiple inositol polyphosphate histidine phosphatase 1
1417579_x_at	Gmppa	GDP-mannose pyrophosphorylase A	1425972_a_at	Zfx	zinc finger protein X-linked	1422486_a_at	LOC100048076 /// Smad4	similar to MAD homolog 4 (Drosophila) /// MAD homolog 4 (Drosophila)	1423286_at	Cbln1 /// LOC100046314	cerebellin 1 precursor protein /// similar to precerebellin-1
1417581_at	Dhodh	dihydroorotate dehydrogenase	1419568_at	Mapk1	mitogen-activated protein kinase 1	1422488_at	Nxt1	NTF2-related export protein 1	1423287_at	Cbln1 /// LOC100046314	cerebellin 1 precursor protein /// similar to precerebellin-1
1417582_s_at	Dhodh	dihydroorotate dehydrogenase	1419572_a_at	Abcd4	ATP-binding cassette	1422493_at	Cpox	coproporphyrinogen oxidase	1423289_a_at	1810029B16Rik	RIKEN cDNA 1810029B16 gene
1417584_at	Slc11a2	solute carrier family 11 (proton-coupled divalent metal ion transporters)	1426400_a_at	Capns1	calpain	1422498_at	Mageh1	melanoma antigen	1423303_at	Paxip1	PAX interacting (with transcription-activation domain) protein 1
1417588_at	Galnt3	UDP-N-acetyl-alpha-D-galactosamine:polypeptide N-acetylgalactosaminyltransferase 3	1419596_at	Eda	ectodysplasin-A	1422518_at	Cask	calcium/calmodulin-dependent serine protein kinase (MAGUK family)	1423304_a_at	Rnf111	ring finger 111
1417592_at	Frap1	FK506 binding protein 12-rapamycin associated protein 1	1452387_a_at	Amotl2	angiomotin-like 2	1450642_at	3110001I20Rik	RIKEN cDNA 3110001I20 gene	1423309_at	Tgoln1	trans-golgi network protein
1417593_at	Tusc2	tumor suppressor candidate 2	1449538_a_at	Gcnt1	glucosaminyl (N-acetyl) transferase 1	1422554_at	Ndnl2	necdin-like 2	1423322_at	Lin7c	lin-7 homolog C (C. elegans)
1417594_at	Gkap1	G kinase anchoring protein 1	1426437_s_at	Hdac3	histone deacetylase 3	1422555_s_at	Gna13	guanine nucleotide binding protein	1423324_at	Pnn	pinin
1417596_at	B9d1	B9 protein domain 1	1419633_at	Uncx	UNC homeobox	1422568_at	Ndel1	nuclear distribution gene E-like homolog 1 (A. nidulans)	1423327_at	Rpl39l	ribosomal protein L39-like
1417604_at	Camk1	calcium/calmodulin-dependent protein kinase I	1419655_at	Tle3	transducin-like enhancer of split 3	1422573_at	Ampd3	adenosine monophosphate deaminase 3	1423338_at	Zfp830	zinc finger protein 830
1417605_s_at	Camk1	calcium/calmodulin-dependent protein kinase I	1419657_a_at	Slc25a36	solute carrier family 25	1450667_a_at	Cs	citrate synthase	1423355_at	Snap29	synaptosomal-associated protein 29
1448769_at	Slc35b1	solute carrier family 35	1449557_at	1600012F09Rik	RIKEN cDNA 1600012F09 gene	1422578_at	Cs	citrate synthase	1423358_at	Ece2	endothelin converting enzyme 2
1417607_at	Cox6a2	cytochrome c oxidase	1419671_a_at	Il17rc	interleukin 17 receptor C	1422581_at	Pias1	protein inhibitor of activated STAT 1	1423361_at	Yme1l1	YME1-like 1 (S. cerevisiae)
1417610_at	Apoa5	apolipoprotein A-V	1419736_a_at	Eif1ay	eukaryotic translation initiation factor 1A	1450677_at	Chek1	checkpoint kinase 1 homolog (S. pombe)	1450956_at	LOC100048724 /// Scd3	similar to fatty acid desaturase /// stearoyl-coenzyme A desaturase 3
1417612_at	Ier5	immediate early response 5	1424877_a_at	Alad /// LOC100046072	aminolevulinate	1422607_at	Etv1	ets variant gene 1	1423368_at	Laptm4a	lysosomal-associated protein transmembrane 4A
1460211_a_at	Kdelr1	KDEL (Lys-Asp-Glu-Leu) endoplasmic reticulum protein retention receptor 1	1419758_at	Abcb1a	ATP-binding cassette	1450685_at	Arpp19	cAMP-regulated phosphoprotein 19	1423369_at	Fmr1	fragile X mental retardation syndrome 1 homolog
1448777_at	Mcm2	minichromosome maintenance deficient 2 mitotin (S. cerevisiae)	1449592_at	Tcf15	transcription factor 15	1422610_s_at	Igf2bp3	insulin-like growth factor 2 mRNA binding protein 3	1423372_at	Pole4	polymerase (DNA-directed)
1448779_at	Ciz1	CDKN1A interacting zinc finger protein 1	1420329_at	4930455C21Rik	RIKEN cDNA 4930455C21 gene	1450687_at	Igf2bp3	insulin-like growth factor 2 mRNA binding protein 3	1423375_at	1700023B02Rik	RIKEN cDNA 1700023B02 gene
1417626_at	Pde4dip	phosphodiesterase 4D interacting protein (myomegalin)	1420365_a_at	Hnrnpa2b1	heterogeneous nuclear ribonucleoprotein A2/B1	1422611_s_at	Igf2bp3	insulin-like growth factor 2 mRNA binding protein 3	1423382_a_at	Hnrnpf /// OTTMUSG00000004294	heterogeneous nuclear ribonucleoprotein F /// predicted gene
1448782_at	Txndc11	thioredoxin domain containing 11	1420368_at	Denr	density-regulated protein	1422624_at	Rev1	REV1 homolog (S. cerevisiae)	1450963_at	Hnrnpf	heterogeneous nuclear ribonucleoprotein F
1417627_a_at	Limk1	LIM-domain containing	1449842_at	Tmem179b	transmembrane protein 179B	1450693_at	Rgs17	regulator of G-protein signaling 17	1423389_at	Smad7	MAD homolog 7 (Drosophila)
1417629_at	Prodh	proline dehydrogenase	1420381_a_at	Rpl31	ribosomal protein L31	1422631_at	Ahr	aryl-hydrocarbon receptor	1423390_at	Siah1a	seven in absentia 1A
1417631_at	Mknk1	MAP kinase-interacting serine/threonine kinase 1	1420387_at	Mpv17	Mpv17 transgene	1422637_at	Rassf5	Ras association (RalGDS/AF-6) domain family member 5	1450971_at	Gadd45b	growth arrest and DNA-damage-inducible 45 beta
1417632_at	Atp6v0a1	ATPase	1420411_a_at	Pi4k2b	phosphatidylinositol 4-kinase type 2 beta	1422638_s_at	Rassf5	Ras association (RalGDS/AF-6) domain family member 5	1423401_at	Etv6	ets variant gene 6 (TEL oncogene)
1427640_a_at	Runx1t1	runt-related transcription factor 1; translocated to	1460274_at	Tex19.2	testis expressed gene 19.2	1422648_at	Slc7a2	solute carrier family 7 (cationic amino acid transporter	1423409_a_at	2500003M10Rik	RIKEN cDNA 2500003M10 gene
1417635_at	Spa17	sperm autoantigenic protein 17	1420453_at	Crygs	crystallin	1422649_at	Cntn6	contactin 6	1423416_at	Smarcc1	SWI/SNF related
1448787_at	LOC100233175 /// Moap1	hypothetical protein LOC100233175 /// modulator of apoptosis 1	1420471_at	Hcrt	hypocretin	1450706_a_at	Arl3	ADP-ribosylation factor-like 3	1450978_at	Dvl1	dishevelled
1417639_at	Slc22a4	solute carrier family 22 (organic cation transporter)	1420478_at	Nap1l1	nucleosome assembly protein 1-like 1	1422653_at	Cep70	centrosomal protein 70	1450980_at	Gtpbp3	GTP binding protein 3
1448788_at	Cd200	CD200 antigen	1420488_at	Mrps14	mitochondrial ribosomal protein S14	1422673_at	Prkd1	protein kinase D1	1423423_at	Pdia3	protein disulfide isomerase associated 3
1417640_at	Cd79b	CD79B antigen	1452662_a_at	Eif2s1	eukaryotic translation initiation factor 2	1422676_at	Smarce1	SWI/SNF related	1450983_at	Akap8	A kinase (PRKA) anchor protein 8
1425228_a_at	Dguok	deoxyguanosine kinase	1420494_x_at	Gm1821 /// LOC100048105 /// Rps27a /// Ubb /// Ubc	gene model 1821	1422687_at	Nras	neuroblastoma ras oncogene	1423441_at	Tfb2m	transcription factor B2
1417641_at	Galntl5	UDP-N-acetyl-alpha-D-galactosamine:polypeptide N-acetylgalactosaminyltransferase-like 5	1420510_at	LOC636713 /// Srfbp1	similar to SRF-dependent transcription regulation associated protein /// serum response factor binding protein 1	1425405_a_at	Adar	adenosine deaminase	1423442_a_at	Fbxw2	F-box and WD-40 domain protein 2
1451899_a_at	Gtf2ird1	general transcription factor II I repeat domain-containing 1	1449888_at	Epas1 /// LOC100048537	endothelial PAS domain protein 1 /// similar to Endothelial PAS domain protein 1	1422693_a_at	Sub1	SUB1 homolog (S. cerevisiae)	1423453_at	Nol12	nucleolar protein 12
1417650_at	Lao1	L-amino acid oxidase 1	1449889_a_at	Ociad1	OCIA domain containing 1	1422703_at	Gyk	glycerol kinase	1451004_at	Acvr2a	activin receptor IIA
1417651_at	Cyp2c29	cytochrome P450	1420609_at	2004-03-07	membrane-associated ring finger (C3HC4) 7	1422704_at	Gyk	glycerol kinase	1451005_at	Sumo1	SMT3 suppressor of mif two 3 homolog 1 (yeast)
1448792_a_at	Cyp2f2	cytochrome P450	1449930_a_at	Ssr2	signal sequence receptor	1422710_a_at	Cacna1h	calcium channel	1423475_at	Cnnm2	cyclin M2
1417652_a_at	Tbca	tubulin cofactor a	1420616_at	Ash2l	ash2 (absent	1422730_at	Limd1	LIM domains containing 1	1423479_at	Nol11	nucleolar protein 11
1417656_at	Mybl2	myeloblastosis oncogene-like 2	1420624_a_at	Vamp8	vesicle-associated membrane protein 8	1422731_at	Limd1	LIM domains containing 1	1423481_at	Riok2	RIO kinase 2 (yeast)
1448794_s_at	Dnajc2	DnaJ (Hsp40) homolog	1449933_a_at	Tsen15	tRNA splicing endonuclease 15 homolog (S. cerevisiae)	1422736_at	LOC100045146 /// Ranbp9	similar to B cell antigen receptor Ig beta associated protein 1 /// RAN binding protein 9	1423483_s_at	Taf1c	TATA box binding protein (Tbp)-associated factor
1448795_a_at	LOC100046166 /// Tbrg4	similar to Transforming growth factor beta regulated gene 4 /// transforming growth factor beta regulated gene 4	1449934_at	LOC100045958 /// Pura	similar to hCG45299 /// purine rich element binding protein A	1450730_at	Hs2st1	heparan sulfate 2-O-sulfotransferase 1	1423486_at	Cript	cysteine-rich PDZ-binding protein
1417659_at	Vps29	vacuolar protein sorting 29 (S. pombe)	1420628_at	LOC100045958 /// Pura	similar to hCG45299 /// purine rich element binding protein A	1422739_at			1423497_at	Klhl10	kelch-like 10 (Drosophila)
1417661_at	Rdm1	RAD52 motif 1	1449942_a_at	Ilk	integrin linked kinase	1422742_at	Hivep1	human immunodeficiency virus type I enhancer binding protein 1	1423502_at	Brd2	bromodomain containing 2
1448797_at	Elk3	ELK3	1420652_at	Ate1	arginyltransferase 1	1450732_a_at	Bicd2	bicaudal D homolog 2 (Drosophila)	1423512_at	AW209491	expressed sequence AW209491
1448798_at	Eps8l3	ESP8-like 3	1449951_at	Nfkbil1	nuclear factor of kappa light polypeptide gene enhancer in B-cells inhibitor-like 1	1450734_at	Sec16b	SEC16 homolog B (S. cerevisiae)	1423528_at	Bcas3	breast carcinoma amplified sequence 3
1417668_at	Rtn4ip1	reticulon 4 interacting protein 1	1420688_a_at	Sgce	sarcoglycan	1422755_at	Btk	Bruton agammaglobulinemia tyrosine kinase	1423532_at	Rnf44	ring finger protein 44
1417669_at	Abhd12	abhydrolase domain containing 12	1420711_a_at	Pxmp3	peroxisomal membrane protein 3	1419827_s_at	Kif17	kinesin family member 17	1423539_at	Pms2	postmeiotic segregation increased 2 (S. cerevisiae)
1417672_at	Slc4a10	solute carrier family 4	1449972_s_at	BC018101 /// Zfp97	cDNA sequence BC018101 /// zinc finger protein 97	1422764_at	Mapre1	microtubule-associated protein	1423545_a_at	Zfp207	zinc finger protein 207
1460213_at	Golga4	golgi autoantigen	1449973_a_at	Pelp1	proline	1450740_a_at	Mapre1	microtubule-associated protein	1451020_at	Gsk3b	glycogen synthase kinase 3 beta
1417674_s_at	Golga4	golgi autoantigen	1449980_a_at	Gabrd	gamma-aminobutyric acid (GABA-A) receptor	1450741_at	Stau1	staufen (RNA binding protein) homolog 1 (Drosophila)	1451022_at	Lrp6	low density lipoprotein receptor-related protein 6
1448803_at	Golga4	golgi autoantigen	1420774_a_at	4930583H14Rik	RIKEN cDNA 4930583H14 gene	1422782_s_at	Tlr3	toll-like receptor 3	1460338_a_at	Crlf3	cytokine receptor-like factor 3
1448804_at	Cyp11a1	cytochrome P450	1449996_a_at	Tpm3	tropomyosin 3	1422785_at	Rasa2	RAS p21 protein activator 2	1451037_at	Ptpn9	protein tyrosine phosphatase
1448805_at	Usf1	upstream transcription factor 1	1420815_at	Gdi2	guanosine diphosphate (GDP) dissociation inhibitor 2	1450759_at	Bmp6	bone morphogenetic protein 6	1423587_a_at	Exosc10	exosome component 10
1448807_at	Hrh3	histamine receptor H3	1420821_at	Sgpp1	sphingosine-1-phosphate phosphatase 1	1422805_a_at	Ing3	inhibitor of growth family	1451039_at	2610027L16Rik	RIKEN cDNA 2610027L16 gene
1417682_a_at	Prss2	protease	1420826_at	Letm1	leucine zipper-EF-hand containing transmembrane protein 1	1450760_a_at	Ing3	inhibitor of growth family	1451042_a_at	Mina	myc induced nuclear antigen
1417686_at	Lgals12	lectin	1450017_at	Ccng1	cyclin G1	1422814_at	Aspm	asp (abnormal spindle)-like	1423610_at	Metap2	methionine aminopeptidase 2
1417687_at	Lgals12	lectin	1420828_s_at	Ywhaq	tyrosine 3-monooxygenase/tryptophan 5-monooxygenase activation protein	1422818_at	Nedd9	neural precursor cell expressed	1434120_a_at	Metap2	methionine aminopeptidase 2
1417689_a_at	Pdzk1ip1	PDZK1 interacting protein 1	1420829_a_at	Ywhaq	tyrosine 3-monooxygenase/tryptophan 5-monooxygenase activation protein	1450769_s_at	Stard5	StAR-related lipid transfer (START) domain containing 5	1423612_at	Clp1	CLP1
1417696_at	Soat1	sterol O-acyltransferase 1	1420830_x_at	Ywhaq	tyrosine 3-monooxygenase/tryptophan 5-monooxygenase activation protein	1422823_at	Eps8 /// LOC632638	epidermal growth factor receptor pathway substrate 8 /// similar to Epidermal growth factor receptor kinase substrate 8	1423615_at	Rnf115	ring finger protein 115
1417697_at	Soat1	sterol O-acyltransferase 1	1420846_at	Mrps2	mitochondrial ribosomal protein S2	1422824_s_at	Eps8	epidermal growth factor receptor pathway substrate 8	1423616_at	Tarbp2	TAR (HIV) RNA binding protein 2
1417703_at	Pvrl2	poliovirus receptor-related 2	1420865_at	Zfp161	zinc finger protein 161	1422837_at	Scel	sciellin	1423617_at	Cog8	component of oligomeric golgi complex 8
1448817_at	LOC100046081 /// Otub1	similar to OTU domain	1420878_a_at	Ywhab	tyrosine 3-monooxygenase/tryptophan 5-monooxygenase activation protein	1450775_at	Mos	Moloney sarcoma oncogene	1423633_at	Snrnp48	small nuclear ribonucleoprotein 48 (U11/U12)
1417706_at	Naglu	alpha-N-acetylglucosaminidase (Sanfilippo disease IIIB)	1420886_a_at	Xbp1	X-box binding protein 1	1422848_a_at	Pabpn1	poly(A) binding protein	1423642_at	Tubb2c	tubulin
1448818_at	Wnt5a	wingless-related MMTV integration site 5A	1420898_at	Snap23	synaptosomal-associated protein 23	1422868_s_at	Gda	guanine deaminase	1423643_at	Ddx39	DEAD (Asp-Glu-Ala-Asp) box polypeptide 39
1417708_at	Syt3	synaptotagmin III	1437974_a_at	Hk1	hexokinase 1	1422879_at	Sypl	synaptophysin-like protein	1451069_at	Pim3	proviral integration site 3
1417709_at	Cyp46a1	cytochrome P450	1420911_a_at	Mfge8	milk fat globule-EGF factor 8 protein	1422880_at	Sypl	synaptophysin-like protein	1423652_at	Isca1	iron-sulfur cluster assembly 1 homolog (S. cerevisiae)
1451924_a_at	Edn1	endothelin 1	1420918_at	Sgk3	serum/glucocorticoid regulated kinase 3	1422881_s_at	Sypl	synaptophysin-like protein	1423654_a_at	Rnf4	ring finger protein 4
1448820_a_at	Eif2s2 /// ENSMUSG00000052825 /// LOC100046208	eukaryotic translation initiation factor 2	1450036_at	Sgk3	serum/glucocorticoid regulated kinase 3	1422893_at	Sfmbt1	Scm-like with four mbt domains 1	1451072_a_at	Rnf4	ring finger protein 4
1417715_a_at	Got2	glutamate oxaloacetate transaminase 2	1450048_a_at	Idh2	isocitrate dehydrogenase 2 (NADP+)	1422894_at	Sfmbt1	Scm-like with four mbt domains 1	1451073_at	Sppl3	signal peptide peptidase 3
1417716_at	Got2	glutamate oxaloacetate transaminase 2	1420965_a_at	Enc1	ectodermal-neural cortex 1	1422901_at	Mgea5	meningioma expressed antigen 5 (hyaluronidase)	1420131_s_at	Pttg1ip	pituitary tumor-transforming 1 interacting protein
1426025_s_at	Laptm5	lysosomal-associated protein transmembrane 5	1450067_a_at	1810034K20Rik	RIKEN cDNA 1810034K20 gene	1422910_s_at	Smc6	structural maintenance of chromosomes 6	1423667_at	Mat2a	methionine adenosyltransferase II
1436121_a_at	Nsmce1	non-SMC element 1 homolog (S. cerevisiae)	1425718_a_at	Ivns1abp	influenza virus NS1A binding protein	1422925_s_at	Acot3	acyl-CoA thioesterase 3	1423670_a_at	Srpr	signal recognition particle receptor ('docking protein')
1417728_at	Mbd3	methyl-CpG binding domain protein 3	1450089_a_at	Srprb	signal recognition particle receptor	1422946_a_at	Dnmt1	DNA methyltransferase (cytosine-5) 1	1423672_at	Ttc30b	tetratricopeptide repeat domain 30B
1417734_at	Akap8l	A kinase (PRKA) anchor protein 8-like	1429239_a_at	Stard4	StAR-related lipid transfer (START) domain containing 4	1422979_at	Suv39h2	suppressor of variegation 3-9 homolog 2 (Drosophila)	1451080_at	Usp1	ubiquitin specific peptdiase 1
1417735_at	1810030J14Rik	RIKEN cDNA 1810030J14 gene	1450095_a_at	Acyp1	acylphosphatase 1	1450839_at	D0H4S114	DNA segment	1423674_at	Usp1	ubiquitin specific peptdiase 1
1417736_at	Smc6	structural maintenance of chromosomes 6	1421022_x_at	Acyp1	acylphosphatase 1	1423038_at	Stx6	syntaxin 6	1423675_at	Usp1	ubiquitin specific peptdiase 1
1417741_at	Pygl	liver glycogen phosphorylase	1421029_a_at	Hbs1l	Hbs1-like (S. cerevisiae)	1423059_at	Ptk2	PTK2 protein tyrosine kinase 2	1451081_a_at	Tcf25	transcription factor 25 (basic helix-loop-helix)
1417745_at	Cpn1	carboxypeptidase N	1421030_at	Zfp64	zinc finger protein 64	1423065_at	Dnmt3a	DNA methyltransferase 3A	1423686_a_at	Prr13	proline rich 13
1448832_a_at	Cplx1	complexin 1	1450099_a_at	Gba	glucosidase	1423066_at	Dnmt3a	DNA methyltransferase 3A	1423703_at	Ppan	peter pan homolog (Drosophila)
1417746_at	Cplx1	complexin 1	1450107_a_at	Renbp	renin binding protein	1423073_at	Cmpk1	cytidine monophosphate (UMP-CMP) kinase 1	1423704_at	Pla2g15	phospholipase A2
1448833_at	Foxm1	forkhead box M1	1421062_s_at	Clta	clathrin	1423076_at	Snx9	sorting nexin 9	1423706_a_at	Pgd	phosphogluconate dehydrogenase
1417748_x_at	Foxm1	forkhead box M1	1421078_at	Tcf23	transcription factor 23	1423096_at	Capn7	calpain 7	1423707_at	Tmem50b	transmembrane protein 50B
1448834_at	Foxm1	forkhead box M1	1421081_a_at	Banf1	barrier to autointegration factor 1	1423097_s_at	Capn7	calpain 7	1423711_at	Ndufaf1	NADH dehydrogenase (ubiquinone) 1 alpha subcomplex
1417750_a_at	Slc25a37	solute carrier family 25	1421082_s_at	Banf1	barrier to autointegration factor 1	1423099_a_at	Mettl3	methyltransferase like 3	1423720_a_at	Sar1a	SAR1 gene homolog A (S. cerevisiae)
1417751_at	Stk10	serine/threonine kinase 10	1421088_at	Gpc4	glypican 4	1423102_a_at	Rnf10	ring finger protein 10	1423722_at	Tmem49	transmembrane protein 49
1417753_at	Pkd2	polycystic kidney disease 2	1421102_a_at	Vamp3	vesicle-associated membrane protein 3	1423103_at	Rfx5	regulatory factor X	1423735_a_at	Wdr36	WD repeat domain 36
1417756_a_at	Lsp1	lymphocyte specific 1	1427282_a_at	Fxn	frataxin	1450858_a_at	Ube2d3	ubiquitin-conjugating enzyme E2D 3 (UBC4/5 homolog	1451087_at	Wdr36	WD repeat domain 36
1448841_at	Pfpl	pore forming protein-like	1423945_a_at	Pkig	protein kinase inhibitor	1450859_s_at	LOC100044056 /// Ube2d3	similar to UBE2D3 /// ubiquitin-conjugating enzyme E2D 3 (UBC4/5 homolog	1423741_at	Rbm10	RNA binding motif protein 10
1417760_at	Nr0b1	nuclear receptor subfamily 0	1450156_a_at	Hmmr	hyaluronan mediated motility receptor (RHAMM)	1423113_a_at	Ube2d3	ubiquitin-conjugating enzyme E2D 3 (UBC4/5 homolog	1423750_a_at	Sf1	splicing factor 1
1448843_at	Ssr1	signal sequence receptor	1421209_s_at	Ikbkg	inhibitor of kappaB kinase gamma	1423114_at	Ube2d3	ubiquitin-conjugating enzyme E2D 3 (UBC4/5 homolog	1423753_at	Bambi	BMP and activin membrane-bound inhibitor
1448844_at	Cyb5b	cytochrome b5 type B	1426118_a_at	Tomm40	translocase of outer mitochondrial membrane 40 homolog (yeast)	1450870_at	Rala	v-ral simian leukemia viral oncogene homolog A (ras related)	1451100_a_at	Cdv3	carnitine deficiency-associated gene expressed in ventricle 3
1417766_at	Cyb5b	cytochrome b5 type B	1450187_a_at	Galt	galactose-1-phosphate uridyl transferase	1454136_a_at	4921524J17Rik	RIKEN cDNA 4921524J17 gene	1423783_at	Tor2a	torsin family 2
1417767_at	Cyb5b	cytochrome b5 type B	1421260_a_at	Srm	spermidine synthase	1460326_at	Pik3ca	phosphatidylinositol 3-kinase	1423793_at	D2Ertd391e	DNA segment
1417768_at	Pnpla8	patatin-like phospholipase domain containing 8	1427064_a_at	Scrib	scribbled homolog (Drosophila)	1423144_at	Pik3ca	phosphatidylinositol 3-kinase	1423798_a_at	Eif1	eukaryotic translation initiation factor 1
1417769_at	Psmc6	proteasome (prosome	1421292_a_at	Cobra1	cofactor of BRCA1	1423159_at	Dld	dihydrolipoamide dehydrogenase	1423808_at	Wdr79	WD repeat domain 79
1417774_at	Nans	N-acetylneuraminic acid synthase (sialic acid synthase)	1421296_at	Tnfrsf10b	tumor necrosis factor receptor superfamily	1423161_s_at	Spred1	sprouty protein with EVH-1 domain 1	1423809_at	Tcf19	transcription factor 19
1460215_at	Polr1a	polymerase (RNA) I polypeptide A	1421322_a_at	Irf9	interferon regulatory factor 9	1450883_a_at	Cd36	CD36 antigen	1423813_at	Kif22	kinesin family member 22
1417776_at	Azgp1	alpha-2-glycoprotein 1	1421324_a_at	Akt2 /// LOC100048123	thymoma viral proto-oncogene 2 /// similar to serine/threonine kinase	1423167_at	Mobkl3	MOB1	1451128_s_at	Kif22	kinesin family member 22
1417778_at	Zfp35	zinc finger protein 35	1425248_a_at	LOC100048488 /// Tyro3	similar to Rse /// TYRO3 protein tyrosine kinase 3	1450886_at	Gsg2	germ cell-specific gene 2	1423814_at	Ddx41	DEAD (Asp-Glu-Ala-Asp) box polypeptide 41
1417779_at	2310079N02Rik	RIKEN cDNA 2310079N02 gene	1425249_a_at	LOC100048488 /// Tyro3	similar to Rse /// TYRO3 protein tyrosine kinase 3	1450890_a_at	Abi1	abl-interactor 1	1437465_a_at	P4hb	prolyl 4-hydroxylase
1417785_at	Pla1a	phospholipase A1 member A	1450275_x_at	Ube2f	ubiquitin-conjugating enzyme E2F (putative)	1423177_a_at	Abi1	abl-interactor 1	1423820_at	Elof1	elongation factor 1 homolog (ELF1
1417786_a_at	Rgs19	regulator of G-protein signaling 19	1450285_at	100039202 /// LOC100040390 /// Ube1y1	predicted gene	1431772_a_at	Itsn2	intersectin 2	1423823_at	Mrto4	MRT4
1417789_at	Ccl11	chemokine (C-C motif) ligand 11	1423923_a_at	Wdr8	WD repeat domain 8	1423186_at	Tiam2	T-cell lymphoma invasion and metastasis 2	1434538_x_at	Eif2b2	eukaryotic translation initiation factor 2B
1417791_a_at	Zfml	zinc finger	1421654_a_at	Lmna	lamin A	1423191_at	Fnbp4	formin binding protein 4	1423833_a_at	Brp44	brain protein 44
1417802_at	1110032A04Rik	RIKEN cDNA 1110032A04 gene	1421679_a_at	Cdkn1a	cyclin-dependent kinase inhibitor 1A (P21)	1450898_at	Hiat1	hippocampus abundant gene transcript 1	1432003_a_at	Rnf41	ring finger protein 41
1417806_at	Popdc2	popeye domain containing 2	1421690_s_at	Agrp	agouti related protein	1450899_at	Nedd1	neural precursor cell expressed	1453633_a_at	Rnf41	ring finger protein 41
1417819_at	Tor1b	torsin family 1	1421731_a_at	Fen1	flap structure specific endonuclease 1	1423212_at	Phc1	polyhomeotic-like 1 (Drosophila)	1451145_s_at	Tmem111	transmembrane protein 111
1448850_a_at	Dnajc5	DnaJ (Hsp40) homolog	1421750_a_at	Vbp1	von Hippel-Lindau binding protein 1	1423213_at	Plxnc1	plexin C1	1423847_at	Ncapd2	non-SMC condensin I complex
1417828_at	Aqp8	aquaporin 8	1421772_a_at	Cox7a2l	cytochrome c oxidase subunit VIIa polypeptide 2-like	1450905_at	Plxnc1	plexin C1	1423850_at	Nsun2	NOL1/NOP2/Sun domain family member 2
1417832_at	Smc1a	structural maintenance of chromosomes 1A	1450364_a_at	Havcr1	hepatitis A virus cellular receptor 1	1423215_at	Spcs2	signal peptidase complex subunit 2 homolog (S. cerevisiae)	1423864_at	Nrbp1	nuclear receptor binding protein 1
1417834_at	Synj2bp	synaptojanin 2 binding protein	1450372_a_at	Rpl18	ribosomal protein L18	1423220_at	Eif4e	eukaryotic translation initiation factor 4E	1423879_at	D030056L22Rik	RIKEN cDNA D030056L22 gene
1417836_at	Gpx7	glutathione peroxidase 7	1421817_at	Gsr	glutathione reductase	1450909_at	Eif4e	eukaryotic translation initiation factor 4E	1423882_at	Rfwd3	ring finger and WD repeat domain 3
1448855_at	Rassf1	Ras association (RalGDS/AF-6) domain family member 1	1421821_at	Ldlr	low density lipoprotein receptor	1450912_at	Ms4a1	membrane-spanning 4-domains	1455725_a_at	H3f3a /// H3f3b /// LOC100045490	H3 histone
1448857_a_at	Zdhhc12	zinc finger	1421830_at	Ak3l1 /// LOC100047616 /// OTTMUSG00000013175	adenylate kinase 3-like 1 /// similar to adenylate kinase 4 /// predicted gene	1423226_at	Ms4a1	membrane-spanning 4-domains	1423884_at	Cirh1a	cirrhosis
1417848_at	Zfp704	zinc finger protein 704	1450387_s_at	Ak3l1 /// LOC100047616 /// OTTMUSG00000013175	adenylate kinase 3-like 1 /// similar to adenylate kinase 4 /// predicted gene	1423228_at	B4galt6 /// LOC675709	UDP-Gal:betaGlcNAc beta 1	1451151_s_at	Zfp410	zinc finger protein 410
1417849_at	Zfp704	zinc finger protein 704	1421836_at	Mtap7	microtubule-associated protein 7	1460329_at	B4galt6 /// LOC675709	UDP-Gal:betaGlcNAc beta 1	1423913_at	Hectd3	HECT domain containing 3
1417851_at	Cxcl13	chemokine (C-X-C motif) ligand 13	1421840_at	Abca1	ATP-binding cassette	1450916_at	Stau2	staufen (RNA binding protein) homolog 2 (Drosophila)	1451165_at	Lmbr1l	limb region 1 like
1448859_at	Cxcl13	chemokine (C-X-C motif) ligand 13	1421841_at	Fgfr3	fibroblast growth factor receptor 3	1450917_at	Myom2	myomesin 2	1451166_a_at	Ccdc101 /// LOC100047712	coiled-coil domain containing 101 /// similar to coiled-coil domain containing 101
1417854_at	Map2k5	mitogen-activated protein kinase kinase 5	1421847_at	Wsb2	WD repeat and SOCS box-containing 2	1450922_a_at	Tgfb2	transforming growth factor	1423922_s_at	Ints3	integrator complex subunit 3
1417858_at	Rasal1	RAS protein activator like 1 (GAP1 like)	1421849_at	Stag2	stromal antigen 2	1423250_a_at	Tgfb2	transforming growth factor	1427413_a_at	Cugbp1	CUG triplet repeat
1417862_at	Fam181b	family with sequence similarity 181	1421894_a_at	Tpp2	tripeptidyl peptidase II	1450923_at	Tgfb2	transforming growth factor	1423949_at	Ube2z	ubiquitin-conjugating enzyme E2Z (putative)
1417864_at	Pgk1	phosphoglycerate kinase 1	1450405_at	Mrpl19	mitochondrial ribosomal protein L19	1450931_at	Dock9	dedicator of cytokinesis 9	1423957_at	Aen	apoptosis enhancing nuclease
1417865_at	Tnfaip1	tumor necrosis factor	1450407_a_at	Anp32a	acidic (leucine-rich) nuclear phosphoprotein 32 family	1450932_s_at	Dock9	dedicator of cytokinesis 9	1423964_at	Cpsf3l	cleavage and polyadenylation specific factor 3-like
1448863_a_at	Tnfaip1	tumor necrosis factor	1421960_at	Adcy3	adenylate cyclase 3	1423274_at	Ints6	integrator complex subunit 6	1451189_at	Zswim1	zinc finger
1417866_at	Tnfaip1	tumor necrosis factor	1421971_a_at	Mrps34	mitochondrial ribosomal protein S34	1423284_at	Mansc1	MANSC domain containing 1	1423970_at	Thoc3	THO complex 3
1425678_a_at	Snrk	SNF related kinase	1451573_a_at	Stx4a	syntaxin 4A (placental)	1423294_at	Mest	mesoderm specific transcript	1423971_at	Thoc3	THO complex 3
1417871_at	Hsd17b7	hydroxysteroid (17-beta) dehydrogenase 7	1421993_a_at	Tmem134	transmembrane protein 134	1460331_at	Tm9sf2	transmembrane 9 superfamily member 2	1423976_at	4930453N24Rik	RIKEN cDNA 4930453N24 gene
1448865_at	Hsd17b7	hydroxysteroid (17-beta) dehydrogenase 7	1422008_a_at	Aqp3	aquaporin 3	1423295_at	Tm9sf2	transmembrane 9 superfamily member 2	1423994_at	Kif1b	kinesin family member 1B
1417872_at	Fhl1	four and a half LIM domains 1	1422030_at	Atp6v0a4	ATPase	1423297_at	Add3	adducin 3 (gamma)	1427396_a_at	Csde1	cold shock domain containing E1
1454142_a_at	Pwp1	PWP1 homolog (S. cerevisiae)	1422045_a_at	Ptpn12	protein tyrosine phosphatase	1423301_at	Copb1	coatomer protein complex	1423997_at	Csde1	cold shock domain containing E1
1417874_at	Tmem9b	TMEM9 domain family	1450479_x_at	Ptpn12	protein tyrosine phosphatase	1423316_at	Tmem39a	transmembrane protein 39a	1423998_at	Gtf3c5	general transcription factor IIIC
1417875_at	Ddx50	DEAD (Asp-Glu-Ala-Asp) box polypeptide 50	1460308_a_at	Ict1	immature colon carcinoma transcript 1	1423319_at	Hhex	hematopoietically expressed homeobox	1424001_at	Mki67ip	Mki67 (FHA domain) interacting nucleolar phosphoprotein
1431875_a_at	E2f1	E2F transcription factor 1	1426236_a_at	Glul	glutamate-ammonia ligase (glutamine synthetase)	1450938_at	Pnn	pinin	1424005_at	B230219D22Rik	RIKEN cDNA B230219D22 gene
1417883_at	Gstt2	glutathione S-transferase	1450504_a_at	Agpat3	1-acylglycerol-3-phosphate O-acyltransferase 3	1423328_at	Gdap1	ganglioside-induced differentiation-associated-protein 1	1424011_at	Aqp9	aquaporin 9
1448874_a_at	Sh2b1	SH2B adaptor protein 1	1422156_a_at	EG546164 /// EG620248 /// EG667279 /// EG667846 /// LOC100043752 /// OTTMUSG00000002567 /// OTTMUSG00000006497 /// OTTMUSG00000017346 /// Rps2	predicted gene	1450940_at	Gdap1	ganglioside-induced differentiation-associated-protein 1	1424013_at	Etf1	eukaryotic translation termination factor 1
1417890_at	Pdxp	pyridoxal (pyridoxine	1422264_s_at	2310051E17Rik /// Klf9	RIKEN cDNA 2310051E17 gene /// Kruppel-like factor 9	1423329_at	Gdap1	ganglioside-induced differentiation-associated-protein 1	1424015_at	Dennd5a	DENN/MADD domain containing 5A
1448875_at	Zhx1	zinc fingers and homeoboxes 1	1450561_a_at	Surf1	surfeit gene 1	1423345_at	Degs1	degenerative spermatocyte homolog 1 (Drosophila)	1460348_at	Mad2l2	MAD2 mitotic arrest deficient-like 2 (yeast)
1417892_a_at	Sirt3	sirtuin 3 (silent mating type information regulation 2	1422307_at	Sppl3	Signal peptide peptidase 3	1423346_at	Degs1	degenerative spermatocyte homolog 1 (Drosophila)	1424019_at	Nop2	NOP2 nucleolar protein homolog (yeast)
1417893_at	Sfxn3	sideroflexin 3	1450612_a_at	Pemt	phosphatidylethanolamine N-methyltransferase	1423349_at	Socs5	suppressor of cytokine signaling 5	1424023_at	Atpbd3	ATP binding domain 3
1417897_at	Brms1	breast cancer metastasis-suppressor 1	1422407_s_at	Hras1	Harvey rat sarcoma virus oncogene 1	1423350_at	Socs5	suppressor of cytokine signaling 5	1424028_at	5830457O10Rik	RIKEN cDNA 5830457O10 gene
1417900_a_at	Vldlr	very low density lipoprotein receptor	1422414_a_at	Calm1 /// Calm2 /// Calm3	calmodulin 1 /// calmodulin 2 /// calmodulin 3	1450949_at	Katna1	katanin p60 (ATPase-containing) subunit A1	1451227_a_at	Slc10a3	solute carrier family 10 (sodium/bile acid cotransporter family)
1417903_at	Dfna5	deafness	1449622_s_at	Atp6ap1	ATPase	1423371_at	Pole4	polymerase (DNA-directed)	1424082_at	Tbc1d13	TBC1 domain family
1430297_a_at	Aplf	aprataxin and PNKP like factor	1422440_at	Cdk4 /// LOC640611	cyclin-dependent kinase 4 /// similar to Cell division protein kinase 4 (Cyclin-dependent kinase 4) (PSK-J3) (CRK3)	1423374_at	Ncoa6	nuclear receptor coactivator 6	1424088_at	Myg1	melanocyte proliferating gene 1
1417909_at	Serpinc1	serine (or cysteine) peptidase inhibitor	1422441_x_at	Cdk4	cyclin-dependent kinase 4	1450964_a_at	Osbpl9	oxysterol binding protein-like 9	1432187_at	Nup43	nucleoporin 43
1448883_at	Lgmn	legumain	1422452_at	Bag3	BCL2-associated athanogene 3	1460333_at	Ddx59	DEAD (Asp-Glu-Ala-Asp) box polypeptide 59	1424111_at	Igf2r	insulin-like growth factor 2 receptor
1431808_a_at	Itih4	inter alpha-trypsin inhibitor	1422453_at	Prpf8	pre-mRNA processing factor 8	1423394_at	Pcyox1	prenylcysteine oxidase 1	1424112_at	Igf2r	insulin-like growth factor 2 receptor
1417917_at	Cnn1	calponin 1	1454694_a_at	Top2a	topoisomerase (DNA) II alpha	1423395_at	LOC100039215 /// Tsnax	similar to translin associated protein X /// translin-associated factor X	1426260_a_at	LOC632297 /// Ugt1a1 /// Ugt1a10 /// Ugt1a2 /// Ugt1a5 /// Ugt1a6a /// Ugt1a6b /// Ugt1a7c /// Ugt1a9	similar to UDP glycosyltransferase 1 family
1448888_at	Ppp1r7	protein phosphatase 1	1422476_at	Ifi30	interferon gamma inducible protein 30	1423399_a_at	Yaf2	YY1 associated factor 2	1451246_s_at	Aurkb	aurora kinase B
1417922_at	Kbtbd4	kelch repeat and BTB (POZ) domain containing 4	1422479_at	Acss2 /// Myh7b	acyl-CoA synthetase short-chain family member 2 /// myosin	1423403_at	Mapkbp1	mitogen-activated protein kinase binding protein 1	1424128_x_at	Aurkb	aurora kinase B
1417925_at	Ccl22	chemokine (C-C motif) ligand 22	1422480_at	Snx3	sorting nexin 3	1450973_s_at	Mapkbp1	mitogen-activated protein kinase binding protein 1	1424132_at	Hras1	Harvey rat sarcoma virus oncogene 1
1417928_at	Pdlim4	PDZ and LIM domain 4	1422482_at	Ruvbl2	RuvB-like protein 2	1423432_at	Phip	pleckstrin homology domain interacting protein	1431505_at	LOC629952 /// OTTMUSG00000002349 /// Ppih	similar to Peptidyl-prolyl cis-trans isomerase H (PPIase H) (Rotamase H) /// predicted gene
1417930_at	Nab2	Ngfi-A binding protein 2	1422483_a_at	Cycs /// ENSMUSG00000058927	cytochrome c	1425846_a_at	Caln1	calneuron 1	1451251_at	Appbp2	amyloid beta precursor protein (cytoplasmic tail) binding protein 2
1448893_at	Ncor2	nuclear receptor co-repressor 2	1422484_at	Cycs	cytochrome c	1450994_at	Rock1	Rho-associated coiled-coil containing protein kinase 1	1424143_a_at	Cdt1	chromatin licensing and DNA replication factor 1
1417931_at	Ndst2	N-deacetylase/N-sulfotransferase (heparan glucosaminyl) 2	1422492_at	Cpox	coproporphyrinogen oxidase	1423444_at	Rock1	Rho-associated coiled-coil containing protein kinase 1	1424144_at	Cdt1	chromatin licensing and DNA replication factor 1
1417932_at	Il18	interleukin 18	1422503_s_at	Parp1	poly (ADP-ribose) polymerase family	1423445_at	Rock1	Rho-associated coiled-coil containing protein kinase 1	1451262_a_at	Jtv1	JTV1 gene
1417933_at	Igfbp6	insulin-like growth factor binding protein 6	1422505_at	Chrac1	chromatin accessibility complex 1	1423457_at	Slc35a5	solute carrier family 35	1424151_at	Jtv1	JTV1 gene
1417934_at	Dnajc4	DnaJ (Hsp40) homolog	1422507_at	Cstb	cystatin B	1419971_s_at	Slc35a5	solute carrier family 35	1424161_at	Ddx27	DEAD (Asp-Glu-Ala-Asp) box polypeptide 27
1417937_at	Dact1	dapper homolog 1	1422513_at	Ccnf	cyclin F	1423461_a_at	Ubl3	ubiquitin-like 3	1424163_at	Rmnd5b	required for meiotic nuclear division 5 homolog B (S. cerevisiae)
1448900_at	D16H22S680E	DNA segment	1422524_at	Abcb6	ATP-binding cassette	1451003_at	Map3k7ip2	mitogen-activated protein kinase kinase kinase 7 interacting protein 2	1424167_a_at	Pmm1	phosphomannomutase 1
1448902_at	Ttc23	tetratricopeptide repeat domain 23	1422525_at	Atp5k	ATP synthase	1423463_a_at	D2Ertd750e	DNA segment	1435522_a_at	2310016E02Rik	RIKEN cDNA 2310016E02 gene
1448903_at	2004-09-15	selenoprotein	1450640_x_at	Atp5k	ATP synthase	1423470_at	Ptbp2	polypyrimidine tract binding protein 2	1424188_at	Rabgap1	RAB GTPase activating protein 1
1430700_a_at	Pla2g7	phospholipase A2	1422533_at	Cyp51	cytochrome P450	1423471_at	Ptbp2	polypyrimidine tract binding protein 2	1424193_at	Pwp2	PWP2 periodic tryptophan protein homolog (yeast)
1417951_at	Eno3	enolase 3	1450649_at	Gng10	guanine nucleotide binding protein (G protein)	1423474_at	Top1	topoisomerase (DNA) I	1424196_at	Yipf1	Yip1 domain family
1448904_at	Fam3c	family with sequence similarity 3	1450654_a_at	Dhdds	dehydrodolichyl diphosphate synthase	1423484_at	4930533K18Rik /// Bicc1	RIKEN cDNA 4930533K18 gene /// bicaudal C homolog 1 (Drosophila)	1424201_a_at	Seh1l	SEH1-like (S. cerevisiae
1448905_at	Nme3	non-metastatic cells 3	1450657_at	Ppie	peptidylprolyl isomerase E (cyclophilin E)	1423489_at	LOC100047565 /// Mmd	similar to monocyte to macrophage differentiation-associated /// monocyte to macrophage differentiation-associated	1424202_at	Seh1l	SEH1-like (S. cerevisiae
1448906_at	Cdh16	cadherin 16	1422566_at	Tcfeb	transcription factor EB	1423490_at	Fbxo3	F-box protein 3	1424206_at	Smarca5	SWI/SNF related
1417959_at	Pdlim7	PDZ and LIM domain 7	1422577_at	Cs	citrate synthase	1423515_at	Scn8a	sodium channel	1424207_at	Smarca5	SWI/SNF related
1448908_at	Ppap2b	phosphatidic acid phosphatase type 2B	1450668_s_at	Hspe1	heat shock protein 1 (chaperonin 10)	1460337_at	Sh3kbp1	SH3-domain kinase binding protein 1	1424212_at	9430023L20Rik	RIKEN cDNA 9430023L20 gene
1417961_a_at	Trim30	tripartite motif-containing 30	1453728_a_at	Mrps17	mitochondrial ribosomal protein S17	1423523_at	Aass	aminoadipate-semialdehyde synthase	1424217_at	Papola	poly (A) polymerase alpha
1417962_s_at	Ghr	growth hormone receptor	1422594_at	5730470L24Rik	RIKEN cDNA 5730470L24 gene	1423524_at	Mastl	microtubule associated serine/threonine kinase-like	1427578_a_at	Eif6	eukaryotic translation initiation factor 6
1417965_at	Plekha1	pleckstrin homology domain containing	1422595_s_at	5730470L24Rik	RIKEN cDNA 5730470L24 gene	1423533_a_at	Rhot1	ras homolog gene family	1424227_at	Polr3h	polymerase (RNA) III (DNA directed) polypeptide H
1417967_at	Mms19	MMS19 (MET18 S. cerevisiae)	1450679_at	5730470L24Rik	RIKEN cDNA 5730470L24 gene	1423574_s_at	LOC100044230 /// Srd5a3	hypothetical protein LOC100044230 /// steroid 5 alpha-reductase 3	1424229_at	Dyrk3	dual-specificity tyrosine-(Y)-phosphorylation regulated kinase 3
1417971_at	Nrm	nurim (nuclear envelope membrane protein)	1422614_s_at	Bloc1s1	biogenesis of lysosome-related organelles complex-1	1423577_at	Ankrd32	ankyrin repeat domain 32	1424237_at	Zfp639	zinc finger protein 639
1448912_at	C1qtnf1	C1q and tumor necrosis factor related protein 1	1450694_at	Fkbp2	FK506 binding protein 2	1423605_a_at	Mdm2	transformed mouse 3T3 cell double minute 2	1424238_at	Sirt7	sirtuin 7 (silent mating type information regulation 2
1448913_at	Smarcd1	SWI/SNF related	1422629_s_at	Shroom3	shroom family member 3	1423613_at	Ssfa2	sperm specific antigen 2	1451278_a_at	Mettl11a	methyltransferase like 11A
1417976_at	Ada	adenosine deaminase	1450697_at	Slc30a7	solute carrier family 30 (zinc transporter)	1460340_at	Piwil1	piwi-like homolog 1 (Drosophila)	1424244_at	Rwdd4a	RWD domain containing 4A
1417980_a_at	Insig2	insulin induced gene 2	1450700_at	Cdc42ep3	CDC42 effector protein (Rho GTPase binding) 3	1423641_s_at	Cnot7	CCR4-NOT transcription complex	1431745_a_at	Zc3h14	zinc finger CCCH type containing 14
1417981_at	Insig2	insulin induced gene 2	1450701_a_at	Gtf2h2	general transcription factor II H	1423645_a_at	Ddx5	DEAD (Asp-Glu-Ala-Asp) box polypeptide 5	1424255_at	Supt5h	suppressor of Ty 5 homolog (S. cerevisiae)
1417982_at	Insig2	insulin induced gene 2	1422647_at	Ring1	ring finger protein 1	1423650_at	Rnf26	ring finger protein 26	1451741_a_at	Cdk7	cyclin-dependent kinase 7 (homolog of Xenopus MO15 cdk-activating kinase)
1417988_at	Resp18	regulated endocrine-specific protein 18	1422650_a_at	Riok3	RIO kinase 3 (yeast)	1454036_a_at	Usp15	ubiquitin specific peptidase 15	1424258_at	Polr2d	polymerase (RNA) II (DNA directed) polypeptide D
1417990_at	Ppp1r14d	protein phosphatase 1	1422660_at	Rbm3	RNA binding motif protein 3	1423663_at	Flcn	folliculin	1424261_at	Zfp672	zinc finger protein 672
1417995_at	Ptpn22	protein tyrosine phosphatase	1422661_at	Lgals8	lectin	1423682_a_at	Cdca4	cell division cycle associated 4	1451293_at	Rrp9	RRP9
1417996_at	Ngb	neuroglobin	1422662_at	Lgals8	lectin	1423683_at	Cdca4	cell division cycle associated 4	1451296_x_at	Pabpc4	poly A binding protein
1418000_a_at	Itm2b	integral membrane protein 2B	1422668_at	Serpinb9b	serine (or cysteine) peptidase inhibitor	1423694_at	Kctd10	potassium channel tetramerisation domain containing 10	1451297_at	Gulo	gulonolactone (L-) oxidase
1418002_at	Higd2a	HIG1 domain family	1422670_at	Rnd2	Rho family GTPase 2	1423702_at	H1f0	H1 histone family	1424295_at	Dppa3	developmental pluripotency-associated 3
1418004_a_at	Tmem176b	transmembrane protein 176B	1422679_s_at	Ctr9	Ctr9	1460342_s_at	Mprip	myosin phosphatase Rho interacting protein	1424319_at	Oraov1	oral cancer overexpressed 1
1418007_at	1810007M14Rik	RIKEN cDNA 1810007M14 gene	1422688_a_at	LOC100046704 /// Nras	similar to neuroblastoma ras oncogene /// neuroblastoma ras oncogene	1423714_at	Asf1b	ASF1 anti-silencing function 1 homolog B (S. cerevisiae)	1451317_at	Ythdf2	YTH domain family 2
1418008_at	1810007M14Rik	RIKEN cDNA 1810007M14 gene	1450710_at	Jarid2	jumonji	1423727_at	Cnih	cornichon homolog (Drosophila)	1460357_at	Ythdf2	YTH domain family 2
1418011_a_at	Sh3glb1	SH3-domain GRB2-like B1 (endophilin)	1422697_s_at	Jarid2	jumonji	1423734_at	Rac1	RAS-related C3 botulinum substrate 1	1424327_at	3200002M19Rik	RIKEN cDNA 3200002M19 gene
1418012_at	Sh3glb1	SH3-domain GRB2-like B1 (endophilin)	1422698_s_at	Jarid2	jumonji	1451091_at	Txndc5	thioredoxin domain containing 5	1424331_at	Rab40c	Rab40c
1418018_at	Cpd	carboxypeptidase D	1450720_at	Acp1	acid phosphatase 1	1423747_a_at	Pdk1	pyruvate dehydrogenase kinase	1424333_at	Rg9mtd1	RNA (guanine-9-) methyltransferase domain containing 1
1418019_at	Cpd	carboxypeptidase D	1450724_at	Fam126a	family with sequence similarity 126	1423748_at	Pdk1	pyruvate dehydrogenase kinase	1424346_at	Ppp6c	protein phosphatase 6
1418021_at	C4b	complement component 4B (Childo blood group)	1422732_at	Poldip2	polymerase (DNA-directed)	1423755_at	Zcchc8	zinc finger	1424349_a_at	Lpgat1	lysophosphatidylglycerol acyltransferase 1
1418025_at	Bhlhe40	basic helix-loop-helix family	1422763_at	Gipc1	GIPC PDZ domain containing family	1423758_at	G3bp2	GTPase activating protein (SH3 domain) binding protein 2	1451334_at	1810009O10Rik	RIKEN cDNA 1810009O10 gene
1418026_at	Exo1	exonuclease 1	1422767_at	Bysl	bystin-like	1451102_at	Cnot8	CCR4-NOT transcription complex	1424366_at	Dolk	dolichol kinase
1418027_at	Exo1	exonuclease 1	1450746_at	Keap1	kelch-like ECH-associated protein 1	1451103_at	D14Ertd500e	DNA segment	1424377_at	BC003885 /// EG623867	cDNA sequence BC003885 /// predicted gene
1448920_at	Zkscan6	zinc finger with KRAB and SCAN domains 6	1450755_at	Pafah1b2	platelet-activating factor acetylhydrolase	1423773_at	Gpbp1	GC-rich promoter binding protein 1	1424381_at	Sf4	splicing factor 4
1418035_a_at	Prim2	DNA primase	1422796_at	Prep	prolyl endopeptidase	1423774_a_at	Prc1	protein regulator of cytokinesis 1	1424384_a_at	Znrf1	zinc and ring finger 1
1418036_at	Prim2	DNA primase	1438839_a_at	Ywhae	tyrosine 3-monooxygenase/tryptophan 5-monooxygenase activation protein	1423775_s_at	Prc1	protein regulator of cytokinesis 1	1424404_at	0610040J01Rik	RIKEN cDNA 0610040J01 gene
1418045_at	Inpp1	inositol polyphosphate-1-phosphatase	1426384_a_at	Ywhae	tyrosine 3-monooxygenase/tryptophan 5-monooxygenase activation protein	1451108_at	Rnf185	ring finger protein 185	1424406_at	Bcl2l13	BCL2-like 13 (apoptosis facilitator)
1448925_at	Twist2	twist homolog 2 (Drosophila)	1426385_x_at	Ywhae	tyrosine 3-monooxygenase/tryptophan 5-monooxygenase activation protein	1423781_at	LOC100047393 /// Nae1	similar to Amyloid beta precursor protein binding protein 1 /// NEDD8 activating enzyme E1 subunit 1	1424420_at	Ccpg1	cell cycle progression 1
1418048_at	1110059G10Rik	RIKEN cDNA 1110059G10 gene	1422819_at	Mrpl36	mitochondrial ribosomal protein L36	1423786_at	8430410A17Rik	RIKEN cDNA 8430410A17 gene	1424452_at	Sltm	SAFB-like
1448927_at	Kcnn2	potassium intermediate/small conductance calcium-activated channel	1450777_at	Xrn2	5'-3' exoribonuclease 2	1423799_at	Eif1	eukaryotic translation initiation factor 1	1451358_a_at	Racgap1	Rac GTPase-activating protein 1
1418049_at	Ltbp3	latent transforming growth factor beta binding protein 3	1450780_s_at	Hmga2	high mobility group AT-hook 2	1451125_at	Paip2b	poly(A) binding protein interacting protein 2B	1424458_at	Jmjd2c	jumonji domain containing 2C
1448929_at	F13a1	coagulation factor XIII	1450781_at	Hmga2	high mobility group AT-hook 2	1423810_at	Ppme1	protein phosphatase methylesterase 1	1424469_a_at	Cpsf4	cleavage and polyadenylation specific factor 4
1418052_at	Mvk	mevalonate kinase	1422853_at	Shc1	src homology 2 domain-containing transforming protein C1	1449628_s_at	Stard7	START domain containing 7	1424473_at	Polr2h	polymerase (RNA) II (DNA directed) polypeptide H
1460222_at	Sh3bp1	SH3-domain binding protein 1	1422855_at	Cpsf3	cleavage and polyadenylation specificity factor 3	1451135_at	Gtf2b	general transcription factor IIB	1451365_at	Rbm19	RNA binding motif protein 19
1418053_at	Sncb	synuclein	1422857_at	Trip4	thyroid hormone receptor interactor 4	1451141_at	Mettl8	methyltransferase like 8	1451376_at	Atl3	atlastin GTPase 3
1418060_a_at	Mapk7	mitogen-activated protein kinase 7	1422859_a_at	Rpl23	ribosomal protein L23	1451142_at	Exoc1	exocyst complex component 1	1424511_at	Aurka	aurora kinase A
1418061_at	Ltbp2	latent transforming growth factor beta binding protein 2	1450793_at	4930550L24Rik	RIKEN cDNA 4930550L24 gene	1451144_at	Bxdc2	brix domain containing 2	1424514_at	LOC100045963 /// Rnf126	similar to Ring finger protein 126 /// ring finger protein 126
1448931_at	F2rl1	coagulation factor II (thrombin) receptor-like 1	1422930_at	Icam4	intercellular adhesion molecule 4	1423848_at	Mphosph6	M phase phosphoprotein 6	1419803_s_at	Ccdc12	coiled-coil domain containing 12
1418062_at	Eef1a2	eukaryotic translation elongation factor 1 alpha 2	1422965_at	Agtrap	angiotensin II	1423854_a_at	Rasl11b	RAS-like	1424522_at	Heatr1	HEAT repeat containing 1
1418063_at	Kera	keratocan	1450815_s_at	Chchd2 /// LOC100045688 /// Scand3	coiled-coil-helix-coiled-coil-helix domain containing 2 /// similar to coiled-coil-helix-coiled-coil-helix domain containing 2 /// SCAN domain containing 3	1423870_at	Aida	axin interactor	1420033_s_at	Ppp2r2d	protein phosphatase 2
1418065_at	Rag2	recombination activating gene 2	1450816_at	Polg2	polymerase (DNA directed)	1453554_a_at	Wdr33	WD repeat domain 33	1454092_a_at	Gtf2h3	general transcription factor IIH
1418066_at	Cfl2	cofilin 2	1450818_a_at	Ndufa7	NADH dehydrogenase (ubiquinone) 1 alpha subcomplex	1431354_a_at	Fars2	phenylalanine-tRNA synthetase 2 (mitochondrial)	1424533_a_at	Ccdc137	coiled-coil domain containing 137
1448934_at	Ndufa10	NADH dehydrogenase (ubiquinone) 1 alpha subcomplex 10	1423030_at	Vcp	valosin containing protein	1423883_at	Acsl1	acyl-CoA synthetase long-chain family member 1	1424540_at	Hipk1	homeodomain interacting protein kinase 1
1418068_at	Ndufa10	NADH dehydrogenase (ubiquinone) 1 alpha subcomplex 10	1450841_at	Stt3a	STT3	1423895_a_at	Cugbp2	CUG triplet repeat	1424548_at	Lime1 /// Zgpat	Lck interacting transmembrane adaptor 1 /// zinc finger
1418069_at	Apoc2	apolipoprotein C-II	1423034_at	Txndc17	thioredoxin domain containing 17	1423898_a_at	Trip12	thyroid hormone receptor interactor 12	1424554_at	Ppp1r8	protein phosphatase 1
1448935_at	Cdyl	chromodomain protein	1423035_s_at	Txndc17	thioredoxin domain containing 17	1423900_at	Trip12	thyroid hormone receptor interactor 12	1460362_at	2410001C21Rik	RIKEN cDNA 2410001C21 gene
1452540_a_at	Hist1h2bb /// Hist1h2bc /// Hist1h2be /// Hist1h2bf /// Hist1h2bg /// Hist1h2bj /// Hist1h2bl /// Hist1h2bm /// Hist1h2bn /// Hist1h2bp /// LOC100046213 /// LOC665622 /// RP23-38E20.1	histone cluster 1	1423039_a_at	Bzw1 /// EG382722 /// OTTMUSG00000003115	basic leucine zipper and W2 domains 1 /// predicted gene	1423902_s_at	Arhgef12	Rho guanine nucleotide exchange factor (GEF) 12	1424564_at	2410001C21Rik	RIKEN cDNA 2410001C21 gene
1418074_at	St6galnac4	ST6 (alpha-N-acetyl-neuraminyl-2	1423048_a_at	Tollip	toll interacting protein	1423906_at	Hsbp1	heat shock factor binding protein 1	1424566_s_at	Polr3d	polymerase (RNA) III (DNA directed) polypeptide D
1418075_at	St6galnac4	ST6 (alpha-N-acetyl-neuraminyl-2	1423050_s_at	Hnrnpu	heterogeneous nuclear ribonucleoprotein U	1451163_at	Tinf2	Terf1 (TRF1)-interacting nuclear factor 2	1424569_at	Ddx46	DEAD (Asp-Glu-Ala-Asp) box polypeptide 46
1448937_at	Slc35b3	solute carrier family 35	1460323_at	Tars	threonyl-tRNA synthetase	1423919_at	BC023882	cDNA sequence BC023882	1424573_at	LOC100046567 /// Tmed5	similar to Transmembrane emp24 protein transport domain containing 5 /// transmembrane emp24 protein transport domain containing 5
1448938_at	Rpa3	replication protein A3	1423052_at	Arf4	ADP-ribosylation factor 4	1451171_at	2310008H04Rik	RIKEN cDNA 2310008H04 gene	1424579_at	Slc35a3	solute carrier family 35 (UDP-N-acetylglucosamine (UDP-GlcNAc) transporter)
1435738_x_at	Serf2	small EDRK-rich factor 2	1423057_at	Capza2	capping protein (actin filament) muscle Z-line	1423924_s_at	Tspan14	tetraspanin 14	1424584_a_at	Ranbp10	RAN binding protein 10
1448939_at	Usp25	ubiquitin specific peptidase 25	1423058_at	Capza2	capping protein (actin filament) muscle Z-line	1451172_at	Tprgl	transformation related protein 63 regulated like	1424585_at	Ranbp10	RAN binding protein 10
1418080_at	B4galt2 /// Ccdc24	UDP-Gal:betaGlcNAc beta 1	1450853_at	Tle4	transducin-like enhancer of split 4	1423930_at	Anapc4	anaphase promoting complex subunit 4	1424589_s_at	Rnpc3	RNA-binding region (RNP1
1418081_at	Dnajc30	DnaJ (Hsp40) homolog	1450855_at	Arvcf	armadillo repeat gene deleted in velo-cardio-facial syndrome	1423931_s_at	Anapc4	anaphase promoting complex subunit 4	1424597_at	ORF19	open reading frame 19
1448942_at	Gng11	guanine nucleotide binding protein (G protein)	1423067_at	Cdk5rap3	CDK5 regulatory subunit associated protein 3	1451177_at	Dnajb4	DnaJ (Hsp40) homolog	1451408_at	Trub2	TruB pseudouridine (psi) synthase homolog 2 (E. coli)
1418083_at	0610009B22Rik	RIKEN cDNA 0610009B22 gene	1423071_x_at	6720475J19Rik	RIKEN cDNA 6720475J19 gene	1423936_at	Kctd5	potassium channel tetramerisation domain containing 5	1424615_at	Frag1	FGF receptor activating protein 1
1448944_at	Nrp1	neuropilin 1	1423075_at	Lman2	lectin	1423941_at	Camk2g /// LOC100045547	calcium/calmodulin-dependent protein kinase II gamma /// similar to Calcium/calmodulin-dependent protein kinase type II gamma chain (CaM-kinase II gamma chain) (CaM kinase II gamma subunit) (CaMK-II subunit gamma)	1424616_s_at	Frag1	FGF receptor activating protein 1
1448948_at	Rag1ap1	recombination activating gene 1 activating protein 1	1423087_a_at	LOC100047839 /// Tomm6	hypothetical protein LOC100047839 /// translocase of outer mitochondrial membrane 6 homolog (yeast)	1423951_at	Tm2d3	TM2 domain containing 3	1424620_at	Nop16	NOP16 nucleolar protein homolog (yeast)
1428961_a_at	Sfrs16	splicing factor	1423088_at	Tmod3	tropomodulin 3	1451188_at	LOC100045629 /// Wdr26	similar to myocardial ischemic preconditioning upregulated protein 2 /// WD repeat domain 26	1424641_a_at	Thoc1	THO complex 1
1448952_at	A030009H04Rik	RIKEN cDNA A030009H04 gene	1423089_at	Tmod3	tropomodulin 3	1423961_at	Wdr26	WD repeat domain 26	1424642_at	Thoc1	THO complex 1
1448953_at	Blm	Bloom syndrome homolog (human)	1423090_x_at	100043039 /// ENSMUSG00000066757 /// OTTMUSG00000002238 /// Sec61g	predicted gene	1423969_at	Nup37	nucleoporin 37	1424643_at	Tcof1	Treacher Collins Franceschetti syndrome 1
1418103_at	Slc12a9	solute carrier family 12 (potassium/chloride transporters)	1423109_s_at	Slc25a20	solute carrier family 25 (mitochondrial carnitine/acylcarnitine translocase)	1423973_a_at	Arf3	ADP-ribosylation factor 3	1424644_at	Tbcc	tubulin-specific chaperone c
1418110_a_at	Inpp5d	inositol polyphosphate-5-phosphatase D	1423111_at	Atp5a1	ATP synthase	1451190_a_at	Sbk1	SH3-binding kinase 1	1451429_at	Gfod2	glucose-fructose oxidoreductase domain containing 2
1418112_at	Mrpl10	mitochondrial ribosomal protein L10	1450860_at	Lap3	leucine aminopeptidase 3	1451191_at	Crabp2	cellular retinoic acid binding protein II	1424657_at	Taok1	TAO kinase 1
1418114_at	Rbpj	recombination signal binding protein for immunoglobulin kappa J region	1423122_at	Avpi1	arginine vasopressin-induced 1	1451196_at	Ypel5	yippee-like 5 (Drosophila)	1429850_x_at	Alkbh4	alkB
1448959_at	Ndufs4	NADH dehydrogenase (ubiquinone) Fe-S protein 4	1423127_at	Impa1	inositol (myo)-1(or 4)-monophosphatase 1	1423992_at	Gatad2a	GATA zinc finger domain containing 2A	1451432_x_at	Alkbh4	alkB
1418117_at	Ndufs4	NADH dehydrogenase (ubiquinone) Fe-S protein 4	1450868_at	Hgsnat	heparan-alpha-glucosaminide N-acetyltransferase	1451197_s_at	Gatad2a	GATA zinc finger domain containing 2A	1451436_at	Sbno1	sno
1425806_a_at	Med21	mediator complex subunit 21	1434888_a_at	Matr3	matrin 3	1451202_at	C330007P06Rik	RIKEN cDNA C330007P06 gene	1451439_at	BC027231	cDNA sequence BC027231
1418120_at	Rbm8a	RNA binding motif protein 8a	1423151_at	Dnajb11	DnaJ (Hsp40) homolog	1424008_a_at	Rbpms2	RNA binding protein with multiple splicing 2	1455832_a_at	Umps	uridine monophosphate synthetase
1418121_at	Vrk3	vaccinia related kinase 3	1423154_at	BC005537	cDNA sequence BC005537	1451209_at	Lass5	LAG1 homolog	1451446_at	Antxr1	anthrax toxin receptor 1
1448962_at	Myh11	myosin	1450880_at	Mrpl16	mitochondrial ribosomal protein L16	1451212_at	Ccdc21	coiled-coil domain containing 21	1424705_at	Rbmx2	RNA binding motif protein
1448963_at	Nfyc	nuclear transcription factor-Y gamma	1423168_at	Mobkl3	MOB1	1424029_at	Tspyl4	TSPY-like 4	1424706_at	LOC100044272 /// Zfp51	hypothetical protein LOC100044272 /// zinc finger protein 51
1418130_at	Dhcr24	24-dehydrocholesterol reductase	1450894_a_at	Ap2m1	adaptor protein complex AP-2	1424030_at	Grhl1 /// LOC100043996	grainyhead-like 1 (Drosophila) /// similar to Grhl1 protein	1424713_at	Calml4	calmodulin-like 4
1418131_at	Samhd1	SAM domain and HD domain	1423188_a_at	6720456B07Rik	RIKEN cDNA 6720456B07 gene	1424036_at	Prpf6	PRP6 pre-mRNA splicing factor 6 homolog (yeast)	1424724_a_at	D16Ertd472e	DNA segment
1448969_at	Ftsj2	FtsJ homolog 2 (E. coli)	1423189_at	6720456B07Rik	RIKEN cDNA 6720456B07 gene	1424042_at	Tmem5	transmembrane protein 5	1424728_at	BC011248	cDNA sequence BC011248
1448971_at	2410022L05Rik	RIKEN cDNA 2410022L05 gene	1450895_a_at	1810020G14Rik	RIKEN cDNA 1810020G14 gene	1424049_at	Lrrc42	leucine rich repeat containing 42	1424748_at	Galnt11	UDP-N-acetyl-alpha-D-galactosamine:polypeptide N-acetylgalactosaminyltransferase 11
1420113_s_at	2410022L05Rik	RIKEN cDNA 2410022L05 gene	1450896_at	Arhgap5	Rho GTPase activating protein 5	1424060_at	Neil3	nei like 3 (E. coli)	1424751_at	Abt1	activator of basal transcription 1
1448973_at	Sult1d1	sulfotransferase family 1D	1450903_at	Rad23b	RAD23b homolog (S. cerevisiae)	1451217_a_at	Immp1l	IMP1 inner mitochondrial membrane peptidase-like (S. cerevisiae)	1424766_at	Ercc6l	excision repair cross-complementing rodent repair deficiency complementation group 6 - like
1418143_at	Vps45	vacuolar protein sorting 45 (yeast)	1423207_at	Tmem167	transmembrane protein 167	1451220_at	Wdr20a	WD repeat domain 20a	1451470_s_at	Eif5a	eukaryotic translation initiation factor 5A
1448975_s_at	Ren1 /// Ren2	renin 1 structural /// renin 2 tandem duplication of Ren1	1423208_at	Tmem167	transmembrane protein 167	1451221_at	BC018507	cDNA sequence BC018507	1451471_at	Ears2	glutamyl-tRNA synthetase 2 (mitochondrial)(putative)
1418145_at	Tfip11	tuftelin interacting protein 11	1450907_at	Spcs2	signal peptidase complex subunit 2 homolog (S. cerevisiae)	1424071_s_at	BC018507	cDNA sequence BC018507	1424776_a_at	Slc25a28	solute carrier family 25
1425981_a_at	Rbl2	retinoblastoma-like 2	1423219_a_at	Mrpl49	mitochondrial ribosomal protein L49	1424072_at	2010107G23Rik	RIKEN cDNA 2010107G23 gene	1453609_s_at	Ccdc9	coiled-coil domain containing 9
1418146_a_at	Rbl2	retinoblastoma-like 2	1423223_a_at	Prdx6	peroxiredoxin 6	1451222_at	Btf3l4	basic transcription factor 3-like 4	1460367_at	Hbp1	high mobility group box transcription factor 1
1418150_at	Mtmr4	myotubularin related protein 4	1450914_at	Ppp1r14b	protein phosphatase 1	1451225_at	Ptpn11	protein tyrosine phosphatase	1424803_at	BC020002	cDNA sequence BC020002
1418158_at	Trp63	transformation related protein 63	1423235_at	Ap3b1	adaptor-related protein complex 3	1424076_at	Gdpd1	glycerophosphodiester phosphodiesterase domain containing 1	1424804_at	BC020002	cDNA sequence BC020002
1418161_at	Jph3	junctophilin 3	1423245_at	Cops7a	COP9 (constitutive photomorphogenic) homolog	1424077_at	Gdpd1	glycerophosphodiester phosphodiesterase domain containing 1	1424810_at	Tasp1	taspase
1448983_at	Cdrt4	CMT1A duplicated region transcript 4	1423247_at	Txndc4	thioredoxin domain containing 4 (endoplasmic reticulum)	1424081_at	Pcgf6	polycomb group ring finger 6	1451494_at	LOC100044766 /// Wac	similar to WW domain-containing adapter protein with coiled-coil /// WW domain containing adaptor with coiled-coil
1418169_at	Zcchc14	zinc finger	1450921_at	Aptx	aprataxin	1424092_at	Epb4.1	erythrocyte protein band 4.1	1451508_at	Larp2	La ribonucleoprotein domain family
1418171_at	LOC100045031 /// Tceal8	similar to transcription elongation factor A (SII)-like 8 /// transcription elongation factor A (SII)-like 8	1450925_a_at	Rps27l	ribosomal protein S27-like	1451237_s_at	Rbm7	RNA binding motif protein 7	1451509_at	Taf9	TAF9 RNA polymerase II
1418177_at	Gabrg2	gamma-aminobutyric acid (GABA-A) receptor	1423254_x_at	Rps27l	ribosomal protein S27-like	1424104_at	Syf2	SYF2 homolog	1424858_at	L2hgdh	L-2-hydroxyglutarate dehydrogenase
1448991_a_at	Ina /// LOC100047943	internexin neuronal intermediate filament protein	1423255_at	Atp6v1g1	ATPase	1424105_a_at	Pttg1	pituitary tumor-transforming gene 1	1451516_at	Rhebl1	Ras homolog enriched in brain like 1
1418178_at	LOC100047943	similar to Ina protein	1423256_a_at	Atp6v1g1 /// EG666030	ATPase	1424107_at	Kif18a	kinesin family member 18A	1424874_a_at	Ptbp1	polypyrimidine tract binding protein 1
1418184_at	Cenpm	centromere protein M	1423296_at	Psmd8	proteasome (prosome	1424120_at	1300018I05Rik /// LOC100048093 /// Rnf8	RIKEN cDNA 1300018I05 gene /// similar to Ring finger protein 8 /// ring finger protein 8	1451524_at	Fbxw2	F-box and WD-40 domain protein 2
1448998_at	Lpo	lactoperoxidase	1423299_at	Txnl1	thioredoxin-like 1	1424131_at	Col6a3	collagen	1424887_at	Klhdc4	kelch domain containing 4
1432270_a_at	Chmp5	chromatin modifying protein 5	1450934_at	Eif4a2	eukaryotic translation initiation factor 4A2	1424134_at	Rspry1	ring finger and SPRY domain containing 1	1424924_at	Sec63	SEC63-like (S. cerevisiae)
1418189_s_at	Malat1	metastasis associated lung adenocarcinoma transcript 1 (non-coding RNA)	1423317_at	3110001D03Rik	RIKEN cDNA 3110001D03 gene	1424135_at	Rspry1	ring finger and SPRY domain containing 1	1419819_s_at	Sec63	SEC63-like (S. cerevisiae)
1418196_at	Tep1	telomerase associated protein 1	1423321_at	Myadm	myeloid-associated differentiation marker	1424138_at	Rhbdf1	rhomboid family 1 (Drosophila)	1424971_at	Ccdc99	coiled-coil domain containing 99
1418202_a_at	Wiz	widely-interspaced zinc finger motifs	1423335_at	1110004F10Rik	RIKEN cDNA 1110004F10 gene	1432271_a_at	Dcun1d5	DCN1	1425007_at	Zfp566	zinc finger protein 566
1418207_at	Fxyd4	FXYD domain-containing ion transport regulator 4	1450947_at	2610528J11Rik	RIKEN cDNA 2610528J11 gene	1460352_s_at	Pik3r4	phosphatidylinositol 3 kinase	1425014_at	Nr2c2	nuclear receptor subfamily 2
1418211_at	Oca2	oculocutaneous albinism II	1450948_a_at	Mrpl1	mitochondrial ribosomal protein L1	1424147_at	Ahsa1	AHA1	1451569_at	Nr2c2	nuclear receptor subfamily 2
1418214_at	Klc2	kinesin light chain 2	1450953_at	Ciao1	cytosolic iron-sulfur protein assembly 1 homolog (S. cerevisiae)	1424156_at	Rbl1	retinoblastoma-like 1 (p107)	1425020_at	EG621629 /// Ubxn2a	predicted gene
1418217_at	Nme7	non-metastatic cells 7	1450957_a_at	Sqstm1	sequestosome 1	1451265_at	Ccdc115	coiled-coil domain containing 115	1425021_a_at	Pex16	peroxisomal biogenesis factor 16
1418221_at	Csn1s2b	casein alpha s2-like B	1423373_at	Rpp30	ribonuclease P/MRP 30 subunit (human)	1424166_at	LOC100046843 /// Msh3	similar to mutS homolog 3 /// mutS homolog 3 (E. coli)	1425030_at	Zfp622	zinc finger protein 622
1418223_at	Sec11a	SEC11 homolog A (S. cerevisiae)	1450968_at	Uqcrfs1	ubiquinol-cytochrome c reductase	1429739_a_at	Patz1	POZ (BTB) and AT hook containing zinc finger 1	1425042_s_at	Pelp1	proline
1418229_s_at	Nfu1	NFU1 iron-sulfur cluster scaffold homolog (S. cerevisiae)	1423392_at	Clic4	chloride intracellular channel 4 (mitochondrial)	1451271_a_at	Acat1	acetyl-Coenzyme A acetyltransferase 1	1425059_at	Prmt6	protein arginine N-methyltransferase 6
1418230_a_at	Lims1	LIM and senescent cell antigen-like domains 1	1450969_at	Pccb	propionyl Coenzyme A carboxylase	1424183_at	Acat1	acetyl-Coenzyme A acetyltransferase 1	1425078_x_at	C130026I21Rik /// LOC100041885	RIKEN cDNA C130026I21 gene /// similar to C130026I21Rik protein
1418231_at	Lims1	LIM and senescent cell antigen-like domains 1	1450970_at	Got1	glutamate oxaloacetate transaminase 1	1424189_at	Pigc	phosphatidylinositol glycan anchor biosynthesis	1425082_s_at	Pds5a	PDS5
1418232_s_at	Lims1	LIM and senescent cell antigen-like domains 1	1423411_at	Rbm47	RNA binding motif protein 47	1424198_at	Dlg5	discs	1425098_at	Zfp106	zinc finger protein 106
1448999_at	Trappc5	trafficking protein particle complex 5	1423418_at	Fdps	farnesyl diphosphate synthetase	1424208_at	Ptger4	prostaglandin E receptor 4 (subtype EP4)	1451587_a_at	Tiprl	TIP41
1449000_at	D10Jhu81e /// LOC100046684	DNA segment	1423419_at	Lig3	ligase III	1424213_at	Ubiad1	UbiA prenyltransferase domain containing 1	1425114_at	Rbbp6	retinoblastoma binding protein 6
1418235_at	Atg5	autophagy-related 5 (yeast)	1428263_a_at	Tceb2	transcription elongation factor B (SIII)	1424218_a_at	Creb3l4	cAMP responsive element binding protein 3-like 4	1425133_s_at	Rab3il1	RAB3A interacting protein (rabin3)-like 1
1418238_at	Ivd	isovaleryl coenzyme A dehydrogenase	1460334_at	Dbnl	drebrin-like	1424232_a_at	Ftsjd1	FtsJ methyltransferase domain containing 1	1425134_a_at	Pigx	phosphatidylinositol glycan anchor biosynthesis
1449001_at	Ivd	isovaleryl coenzyme A dehydrogenase	1450986_at	Nol5	nucleolar protein 5	1451273_x_at	Ftsjd1	FtsJ methyltransferase domain containing 1	1425139_at	Sesn2	sestrin 2
1418240_at	Gbp2	guanylate binding protein 2	1450995_at	Folr1	folate receptor 1 (adult)	1451288_s_at	1810043G02Rik	RIKEN cDNA 1810043G02 gene	1451599_at	Sesn2	sestrin 2
1418241_at	Usf2	upstream transcription factor 2	1423446_at	Dapk3	death-associated protein kinase 3	1424268_at	Smox	spermine oxidase	1425160_at	AF067063	cDNA sequence AF067063
1418243_at	Fcna	ficolin A	1423449_a_at	Actn4	actinin alpha 4	1419927_s_at	Rabif	RAB interacting factor	1451611_at	Pla2g16	phospholipase A2
1418245_a_at	Rbm9	RNA binding motif protein 9	1423451_at	Pgrmc1	progesterone receptor membrane component 1	1451292_at	Zfp212	Zinc finger protein 212	1425163_at	AI661453	expressed sequence AI661453
1418246_at	Rbm9	RNA binding motif protein 9	1450997_at	Stk17b	serine/threonine kinase 17b (apoptosis-inducing)	1424274_at	Uso1	USO1 homolog	1425197_at	Ptpn2	protein tyrosine phosphatase
1418247_s_at	Rbm9	RNA binding motif protein 9	1423452_at	Stk17b	serine/threonine kinase 17b (apoptosis-inducing)	1424275_s_at	Trim41	tripartite motif-containing 41	1425198_at	Ptpn2	protein tyrosine phosphatase
1418254_at	Apip /// LOC100044135	APAF1 interacting protein /// similar to MMRP19	1450998_at	Zfp110	zinc finger protein 110	1424276_at	Snx16	sorting nexin 16	1425204_s_at	Ddx19a /// Ddx19b	DEAD (Asp-Glu-Ala-Asp) box polypeptide 19a /// DEAD (Asp-Glu-Ala-Asp) box polypeptide 19b
1418255_s_at	Srf	serum response factor	1423459_at	Cops2	COP9 (constitutive photomorphogenic) homolog	1424280_at	Mospd1	motile sperm domain containing 1	1451631_at	Rprd1a	regulation of nuclear pre-mRNA domain containing 1A
1418256_at	Srf	serum response factor	1451002_at	Aco2	aconitase 2	1451306_at	Cdca7l	cell division cycle associated 7 like	1425245_a_at	Rgs11	regulator of G-protein signaling 11
1418259_a_at	Entpd2	ectonucleoside triphosphate diphosphohydrolase 2	1451012_a_at	Csda	cold shock domain protein A	1424303_at	Depdc7	DEP domain containing 7	1451639_at	Cebpg	CCAAT/enhancer binding protein (C/EBP)
1418265_s_at	Irf2	interferon regulatory factor 2	1423508_at	Myst4	MYST histone acetyltransferase monocytic leukemia 4	1424308_at	Slc24a3	solute carrier family 24 (sodium/potassium/calcium exchanger)	1454074_a_at	Rsrc2	arginine/serine-rich coiled-coil 2
1418267_at	Mst1	macrophage stimulating 1 (hepatocyte growth factor-like)	1423521_at	Lmnb1	lamin B1	1424315_at	1110004E09Rik	RIKEN cDNA 1110004E09 gene	1419976_s_at	Nfatc3	nuclear factor of activated T-cells
1426851_a_at	Nov	nephroblastoma overexpressed gene	1423522_at	LOC639633 /// Npm3 /// Npm3-ps1	similar to Nucleoplasmin-3 /// nucleoplasmin 3 /// nucleoplasmin 3	1424324_at	Esco1	establishment of cohesion 1 homolog 1 (S. cerevisiae)	1451641_at	Dbr1	debranching enzyme homolog 1 (S. cerevisiae)
1426852_x_at	Nov	nephroblastoma overexpressed gene	1423552_at	Leprotl1	leptin receptor overlapping transcript-like 1	1451332_at	Zfp521	zinc finger protein 521	1428745_a_at	2310003L22Rik	RIKEN cDNA 2310003L22 gene
1418270_at	Adamts8 /// LOC100047263	a disintegrin-like and metallopeptidase (reprolysin type) with thrombospondin type 1 motif	1423567_a_at	Psma7	proteasome (prosome	1451335_at	Plac8	placenta-specific 8	1425271_at	Psmc3ip	proteasome (prosome
1460229_at	Stag3	stromal antigen 3	1423568_at	Psma7	proteasome (prosome	1424368_s_at	Ubqln1	ubiquilin 1	1451645_at	Fbrs	fibrosin
1449018_at	Pfn1	profilin 1	1451035_a_at	Akr1a4	aldo-keto reductase family 1	1424369_at	Psmf1	proteasome (prosome	1425280_at	Leng1	leukocyte receptor cluster (LRC) member 1
1418275_a_at	Elf2	E74-like factor 2	1435011_x_at	Akr1a4	aldo-keto reductase family 1	1424370_s_at	Psmf1	proteasome (prosome	1451649_a_at	Wdr75	WD repeat domain 75
1418279_a_at	Akap1	A kinase (PRKA) anchor protein 1	1423588_at	Arpc4	actin related protein 2/3 complex	1424410_at	Ttc8	tetratricopeptide repeat domain 8	1451652_a_at	Tmem188	transmembrane protein 188
1427742_a_at	Klf6	Kruppel-like factor 6	1423589_at	Arpc4	actin related protein 2/3 complex	1424418_at	Slc25a38	solute carrier family 25	1425305_at	Zfp295	zinc finger protein 295
1418281_at	Rad51	RAD51 homolog (S. cerevisiae)	1451040_at	Dtd1 /// LOC100048650	D-tyrosyl-tRNA deacylase 1 homolog (S. cerevisiae) /// similar to D-tyrosyl-tRNA deacylase 1	1424425_a_at	Mtap	methylthioadenosine phosphorylase	1425319_s_at	Snrnp48	small nuclear ribonucleoprotein 48 (U11/U12)
1418282_x_at	Serpina1b	serine (or cysteine) preptidase inhibitor	1451041_at	Rock2	Rho-associated coiled-coil containing protein kinase 2	1451346_at	Mtap	methylthioadenosine phosphorylase	1425327_at	Fam76a	family with sequence similarity 76
1449020_at	Plscr3	phospholipid scramblase 3	1451046_at	LOC100047651 /// Zfpm1	similar to FOG /// zinc finger protein	1424427_at	Tada1l	transcriptional adaptor 1 (HFI1 homolog	1451668_at	Fam20b	family with sequence similarity 20
1418284_at	Vps72	vacuolar protein sorting 72 (yeast)	1423608_at	Itm2a	integral membrane protein 2A	1451348_at	Depdc6	DEP domain containing 6	1425331_at	Zfp106	zinc finger protein 106
1418285_at	Efnb1	ephrin B1	1460339_at	Psma4	proteasome (prosome	1451349_at	Efcab7	EF-hand calcium binding domain 7	1425333_at	Rab43	RAB43
1418289_at	Nes	nestin	1451049_at	Bcap31	B-cell receptor-associated protein 31	1453796_a_at	Ergic2	ERGIC and golgi 2	1451671_at	Gorasp1	golgi reassembly stacking protein 1
1418291_at	Zfp87	zinc finger protein 87	1451050_at	Nt5c3	5'-nucleotidase	1424462_at	Ergic2	ERGIC and golgi 2	1425349_a_at	Myef2	myelin basic protein expression factor 2
1418294_at	Epb4.1l4b	erythrocyte protein band 4.1-like 4b	1423624_at	Fancl /// LOC100044333	Fanconi anemia	1424463_at	Mfsd6	major facilitator superfamily domain containing 6	1425354_a_at	Aggf1	angiogenic factor with G patch and FHA domains 1
1449026_at	Ifnar1	interferon (alpha and beta) receptor 1	1451058_at	Mcts2	malignant T cell amplified sequence 2	1424481_s_at	Armcx5	armadillo repeat containing	1425375_at	Tdpoz1	TD and POZ domain containing 1
1418295_s_at	Dgat1	diacylglycerol O-acyltransferase 1	1423646_at	Zdhhc3	zinc finger	1424482_at	Arhgef7	Rho guanine nucleotide exchange factor (GEF7)	1425396_a_at	Lck	lymphocyte protein tyrosine kinase
1418297_at	Dpysl4	dihydropyrimidinase-like 4	1423657_at	Cdipt	CDP-diacylglycerol--inositol 3-phosphatidyltransferase (phosphatidylinositol synthase)	1451379_at	Rab22a	RAB22A	1425399_at	Mfsd7b	major facilitator superfamily domain containing 7B
1460230_at	Syn2	synapsin II	1423661_s_at	Ctdsp2 /// ENSMUSG00000040540	CTD (carboxy-terminal domain	1451391_at	2700050L05Rik	RIKEN cDNA 2700050L05 gene	1425427_at	LOC639910	hypothetical protein LOC639910
1449032_at	Prl2a1	prolactin family 2	1423662_at	Atp6ap2	ATPase	1424526_a_at	Tgds	TDP-glucose 4	1426123_a_at	Rrbp1	ribosome binding protein 1
1418310_a_at	Rlbp1	retinaldehyde binding protein 1	1431125_a_at	Tars2	threonyl-tRNA synthetase 2	1451393_at	Pex26	peroxisomal biogenesis factor 26	1451722_s_at	Smyd5	SET and MYND domain containing 5
1418313_at	Zfp276	zinc finger protein (C2H2 type) 276	1435112_a_at	Atp5h	ATP synthase	1424536_at	Oas1e	2'-5' oligoadenylate synthetase 1E	1451724_at	Ankmy2	ankyrin repeat and MYND domain containing 2
1418314_a_at	A2bp1	ataxin 2 binding protein 1	1423676_at	Atp5h	ATP synthase	1424586_at	Ehbp1	EH domain binding protein 1	1425482_s_at	Ankmy2	ankyrin repeat and MYND domain containing 2
1418317_at	Lhx2	LIM homeobox protein 2	1423677_at	Fkbp9	FK506 binding protein 9	1451402_at	Ecd	ecdysoneless homolog (Drosophila)	1425497_a_at	Prpf4b	PRP4 pre-mRNA processing factor 4 homolog B (yeast)
1418319_at	Ufsp2	UFM1-specific peptidase 2	1451082_at	1300018I05Rik	RIKEN cDNA 1300018I05 gene	1451405_at	Pcca	propionyl-Coenzyme A carboxylase	1425507_at	Arfrp1	ADP-ribosylation factor related protein 1
1418320_at	Prss8	protease	1423684_at	Hnrnpk	heterogeneous nuclear ribonucleoprotein K	1424603_at	Sumf1	sulfatase modifying factor 1	1425508_s_at	Arfrp1	ADP-ribosylation factor related protein 1
1418322_at	Crem	cAMP responsive element modulator	1423685_at	Aars	alanyl-tRNA synthetase	1424604_s_at	Sumf1	sulfatase modifying factor 1	1427914_a_at	LOC100045866 /// Tceb1	similar to elongation factor SIII p15 subunit /// transcription elongation factor B (SIII)
1449037_at	Crem	cAMP responsive element modulator	1423688_at	Man2c1	mannosidase	1424607_a_at	100039204 /// 100040620 /// 100040790 /// 100041416 /// 100042151 /// 100043211 /// 100043316 /// Cwc22 /// LOC100047648 /// OTTMUSG00000017752	predicted gene	1425521_at	Paip1	polyadenylate binding protein-interacting protein 1
1449040_a_at	Sephs2	selenophosphate synthetase 2	1423692_at	Ndufa8	NADH dehydrogenase (ubiquinone) 1 alpha subcomplex	1424609_a_at	100039204 /// 100040620 /// 100040790 /// 100041416 /// 100042151 /// 100043211 /// 100043316 /// Cwc22 /// LOC100046838 /// LOC100047648 /// OTTMUSG00000017752	predicted gene	1425541_at	Ddx27	DEAD (Asp-Glu-Ala-Asp) box polypeptide 27
1418325_at	Sephs2	selenophosphate synthetase 2	1423696_a_at	Psmd6	proteasome (prosome	1424622_at	Hsf1	heat shock factor 1	1425548_a_at	Lst1	leukocyte specific transcript 1
1418327_at	1110058L19Rik	RIKEN cDNA 1110058L19 gene	1423697_at	Psmd6	proteasome (prosome	1424629_at	Brca1	breast cancer 1	1451751_at	Ddit4l	DNA-damage-inducible transcript 4-like
1418329_at	Pgpep1	pyroglutamyl-peptidase I	1431390_a_at	Grinl1a	glutamate receptor	1424631_a_at	Ighg	Immunoglobulin heavy chain (gamma polypeptide)	1453182_a_at	Smpd4	sphingomyelin phosphodiesterase 4
1418337_at	Rpia	ribose 5-phosphate isomerase A	1423716_s_at	Atp5d	ATP synthase	1424632_a_at	Rev3l	REV3-like	1451762_a_at	Kif1b	kinesin family member 1B
1449047_at	Hacl1	2-hydroxyacyl-CoA lyase 1	1423723_s_at	Tardbp	TAR DNA binding protein	1426015_s_at	Asph	aspartate-beta-hydroxylase	1431712_a_at	2310022A10Rik	RIKEN cDNA 2310022A10 gene
1418339_at	Recql	RecQ protein-like	1423724_at	Zwint	ZW10 interactor	1424636_at	Ccdc47	coiled-coil domain containing 47	1425640_at	Aff1	AF4/FMR2 family
1418340_at	Fcer1g	Fc receptor	1423737_at	Ndufs3	NADH dehydrogenase (ubiquinone) Fe-S protein 3	1424637_s_at	Ccdc47	coiled-coil domain containing 47	1425729_at	Best2	bestrophin 2
1418343_at	Gtf2ird2	GTF2I repeat domain containing 2	1451090_a_at	Eif2s3x	eukaryotic translation initiation factor 2	1424656_s_at	Usp19	ubiquitin specific peptidase 19	1451818_at	Mib1	mindbomb homolog 1 (Drosophila)
1455446_x_at	Acadsb	acyl-Coenzyme A dehydrogenase	1423752_at	Ddx47	DEAD (Asp-Glu-Ala-Asp) box polypeptide 47	1424663_at	BC017647	cDNA sequence BC017647	1426885_a_at	Cdk2ap1 /// LOC100047490	CDK2 (cyclin-dependent kinase 2)-associated protein 1 /// similar to putative oral cancer suppressor
1418350_at	Hbegf	heparin-binding EGF-like growth factor	1451096_at	Ndufs2	NADH dehydrogenase (ubiquinone) Fe-S protein 2	1451434_s_at	Gpatch8	G patch domain containing 8	1425773_s_at	Nmnat1	nicotinamide nucleotide adenylyltransferase 1
1418353_at	Cd5	CD5 antigen	1451097_at	Vasp	vasodilator-stimulated phosphoprotein	1424669_at	Zfyve21	zinc finger	1425795_a_at	Map3k7	mitogen-activated protein kinase kinase kinase 7
1418356_at	Mpst	mercaptopyruvate sulfurtransferase	1423759_a_at	Tmco1	transmembrane and coiled-coil domains 1	1424670_s_at	Zfyve21	zinc finger	1425820_x_at	Gpatch4	G patch domain containing 4
1418368_at	Retnlb	resistin like beta	1451101_a_at	ENSMUSG00000072940 /// OTTMUSG00000010817 /// Rps28	predicted gene	1451437_at	Zdhhc20	zinc finger	1425844_a_at	Rngtt	RNA guanylyltransferase and 5'-phosphatase
1449063_at	Sec22b	SEC22 vesicle trafficking protein homolog B (S. cerevisiae)	1423763_x_at	ENSMUSG00000072940 /// Rps28	predicted gene	1424674_at	Slc39a6	solute carrier family 39 (metal ion transporter)	1425848_a_at	Dusp26	dual specificity phosphatase 26 (putative)
1418375_at	Mbd6	methyl-CpG binding domain protein 6	1423764_s_at	Mrpl37	mitochondrial ribosomal protein L37	1451457_at	Sc5d	sterol-C5-desaturase (fungal ERG3	1451852_at	Tcstv3	2-cell-stage
1449065_at	Acot1 /// LOC100044830	acyl-CoA thioesterase 1 /// similar to acyl-CoA thioesterase	1423766_at	Pak1ip1	PAK1 interacting protein 1	1424710_a_at	Gorasp2	golgi reassembly stacking protein 2	1425879_at	Zfp352	zinc finger protein 352
1422997_s_at	Acot1 /// Acot2 /// LOC100044830	acyl-CoA thioesterase 1 /// acyl-CoA thioesterase 2 /// similar to acyl-CoA thioesterase	1426049_a_at	Terf2ip	telomeric repeat binding factor 2	1424712_at	Ahctf1	AT hook containing transcription factor 1	1425880_x_at	Zfp352	zinc finger protein 352
1418377_a_at	Siva1	SIVA1	1423770_at	Tmc6	transmembrane channel-like gene family 6	1424717_at	Mis12	MIS12 homolog (yeast)	1451896_a_at	Cherp	calcium homeostasis endoplasmic reticulum protein
1449067_at	Slc2a2	solute carrier family 2 (facilitated glucose transporter)	1423784_at	Gars	glycyl-tRNA synthetase	1424721_at	Mfap3	microfibrillar-associated protein 3	1451897_a_at	Nbr1	neighbor of Brca1 gene 1
1418380_at	Terf1	telomeric repeat binding factor 1	1423790_at	Dap	death-associated protein	1451469_at	Cntln	centlein	1455191_x_at	Pip5k1a	phosphatidylinositol-4-phosphate 5-kinase
1418384_at	Apool	apolipoprotein O-like	1423792_a_at	Cmtm6	CKLF-like MARVEL transmembrane domain containing 6	1451476_at	Zdhhc8	zinc finger	1460386_a_at	Slc1a1	solute carrier family 1 (neuronal/epithelial high affinity glutamate transporter
1418388_s_at	Mphosph8	M-phase phosphoprotein 8	1423795_at	Sfpq	splicing factor proline/glutamine rich (polypyrimidine tract binding protein associated)	1431890_a_at	Mllt3	myeloid/lymphoid or mixed-lineage leukemia (trithorax homolog	1437758_a_at	Slc4a1ap	solute carrier family 4 (anion exchanger)
1418391_at	Phf21a	PHD finger protein 21A	1456081_a_at	Aacs	acetoacetyl-CoA synthetase	1451490_at	Lyplal1	lysophospholipase-like 1	1426084_a_at	Tor1aip1	torsin A interacting protein 1
1425793_a_at	Rorc	RAR-related orphan receptor gamma	1423797_at	Aacs	acetoacetyl-CoA synthetase	1424822_at	Slain1	SLAIN motif family	1426088_at	100042862 /// ND5	predicted gene
1418394_a_at	Cd97	CD97 antigen	1423800_at	Dars	aspartyl-tRNA synthetase	1424824_at	Slain1	SLAIN motif family	1426213_at	Imp4	IMP4
1418395_at	Slc47a1	solute carrier family 47	1423801_a_at	Aprt	adenine phosphoribosyl transferase	1451499_at	Cadps2	Ca2+-dependent activator protein for secretion 2	1451974_at	Osbpl2	oxysterol binding protein-like 2
1418396_at	Gpsm3	G-protein signalling modulator 3 (AGS3-like	1451121_a_at	Gltscr2	glioma tumor suppressor candidate region gene 2	1424839_a_at	Nsun4	NOL1/NOP2/Sun domain family	1451977_at	Dyrk1a	dual-specificity tyrosine-(Y)-phosphorylation regulated kinase 1a
1418397_at	Zfp275	zinc finger protein 275	1423807_a_at	Calm1 /// Calm2 /// Calm3	calmodulin 1 /// calmodulin 2 /// calmodulin 3	1424844_at	Angel1	angel homolog 1 (Drosophila)	1426232_at	BC024479	cDNA sequence BC024479
1418405_at	Hgfac	hepatocyte growth factor activator	1451126_at	Maf1	MAF1 homolog (S. cerevisiae)	1425199_a_at	Epb4.1l5	erythrocyte protein band 4.1-like 5	1426243_at	Cth	cystathionase (cystathionine gamma-lyase)
1418410_at	Jrk	jerky	1420046_s_at	Maf1	MAF1 homolog (S. cerevisiae)	1424855_at	Olah	oleoyl-ACP hydrolase	1451995_at	Taf11	TAF11 RNA polymerase II
1418412_at	Tpd52l1	tumor protein D52-like 1	1423811_at	Sf3a3	splicing factor 3a	1451510_s_at	Olah	oleoyl-ACP hydrolase	1426256_at	Timm17a	translocase of inner mitochondrial membrane 17a
1418413_at	Cav3	caveolin 3	1423815_at	Ddx56	DEAD (Asp-Glu-Ala-Asp) box polypeptide 56	1451519_at	Rnf2	ring finger protein 2	1426259_at	Pank3	pantothenate kinase 3
1418427_at	Kif5b	kinesin family member 5B	1451130_at	Use1	unconventional SNARE in the ER 1 homolog (S. cerevisiae)	1424873_at	Rnf2	ring finger protein 2	1452012_a_at	Exosc1	exosome component 1
1418436_at	Stx7	syntaxin 7	1423817_s_at	Use1	unconventional SNARE in the ER 1 homolog (S. cerevisiae)	1451520_at	Spg20	spastic paraplegia 20	1426277_at	C730025P13Rik	RIKEN cDNA C730025P13 gene
1418437_a_at	Mlx	MAX-like protein X	1451132_at	LOC100046056 /// Pbxip1	similar to Pre-B-cell leukemia transcription factor interacting protein 1 /// pre-B-cell leukemia transcription factor interacting protein 1	1451525_at	Arhgap12	Rho GTPase activating protein 12	1426286_at	Noc3l	nucleolar complex associated 3 homolog (S. cerevisiae)
1418440_at	Col8a1	collagen	1423828_at	Fasn	fatty acid synthase	1451526_at	Arhgap12	Rho GTPase activating protein 12	1426290_at	Dimt1	DIM1 dimethyladenosine transferase 1-like (S. cerevisiae)
1418448_at	Rras	Harvey rat sarcoma oncogene	1423829_at	Fam49b	family with sequence similarity 49	1424886_at	Ptprd	protein tyrosine phosphatase	1426311_s_at	Zdhhc5	zinc finger
1449080_at	Hdac2	histone deacetylase 2	1423837_at	2400003C14Rik	RIKEN cDNA 2400003C14 gene	1424890_at	Bnc1	basonuclin 1	1426327_s_at	Cntf /// Zfp91 /// Zfp91-cntf	ciliary neurotrophic factor /// zinc finger protein 91 /// zinc finger protein 91
1418452_at	Gng2	guanine nucleotide binding protein (G protein)	1451143_at	1110006G06Rik	RIKEN cDNA 1110006G06 gene	1424918_at	Tbc1d19	TBC1 domain family	1452033_at	Gle1	GLE1 RNA export mediator (yeast)
1449081_at	Ces3	carboxylesterase 3	1423839_a_at	Btf3	basic transcription factor 3	1424922_a_at	Brd4	bromodomain containing 4	1426350_at	Mgat2	mannoside acetylglucosaminyltransferase 2
1418453_a_at	Atp1b1	ATPase	1449643_s_at	Btf3	basic transcription factor 3	1424925_at	Sec63	SEC63-like (S. cerevisiae)	1452037_at	Mgat2	mannoside acetylglucosaminyltransferase 2
1418454_at	Mfap5	microfibrillar associated protein 5	1431055_a_at	Snx10	sorting nexin 10	1424928_at	2210018M11Rik	RIKEN cDNA 2210018M11 gene	1452043_at	2310011J03Rik	RIKEN cDNA 2310011J03 gene
1449082_at	Mfap5	microfibrillar associated protein 5	1423844_s_at	Cbs	cystathionine beta-synthase	1424932_at	Egfr	epidermal growth factor receptor	1426366_at	Eif2c2	eukaryotic translation initiation factor 2C
1418457_at	Cxcl14	chemokine (C-X-C motif) ligand 14	1451146_at	Zfp386	zinc finger protein 386 (Kruppel-like)	1454045_a_at	Pgs1	phosphatidylglycerophosphate synthase 1	1426378_at	Eif4b	eukaryotic translation initiation factor 4B
1449083_at	Ccdc91	coiled-coil domain containing 91	1451148_at	LOC100047214 /// Pink1	similar to PTEN induced putative kinase 1 /// PTEN induced putative kinase 1	1454046_x_at	Pgs1	phosphatidylglycerophosphate synthase 1	1426379_at	Eif4b	eukaryotic translation initiation factor 4B
1418460_at	Sh3d19	SH3 domain protein D19	1423861_at	Plekhf2	pleckstrin homology domain containing	1424936_a_at	Dnahc8	dynein	1426381_at	Pprc1	peroxisome proliferative activated receptor
1449084_s_at	Sh3d19	SH3 domain protein D19	1426083_a_at	Btg1 /// LOC100047353	B-cell translocation gene 1	1424939_at	Asz1	ankyrin repeat	1426394_at	Eif3j	eukaryotic translation initiation factor 3
1418461_at	Sh3d19	SH3 domain protein D19	1423877_at	Chaf1b	chromatin assembly factor 1	1424949_at	Huwe1	HECT	1452052_s_at	Eif3j	eukaryotic translation initiation factor 3
1418463_at	Pik3r2	phosphatidylinositol 3-kinase	1423880_at	D10Wsu52e	DNA segment	1451545_at	Tdrd3	tudor domain containing 3	1452058_a_at	Rnf11	ring finger protein 11
1449087_at	Rnf141	ring finger protein 141	1420129_s_at	D10Wsu52e	DNA segment	1424970_at	Purg	purine-rich element binding protein G	1426406_at	Setd8	SET domain containing (lysine methyltransferase) 8
1418468_at	100039484 /// 100039503 /// Anxa11	predicted gene	1454268_a_at	Cyba	cytochrome b-245	1451551_at	Krt84	keratin 84	1426414_a_at	Rnf7	ring finger protein 7
1449089_at	Nrip1	nuclear receptor interacting protein 1	1451162_at	Hsbp1	heat shock factor binding protein 1	1451552_at	Lipt1	lipoyltransferase 1	1426416_a_at	Yipf4	Yip1 domain family
1449090_a_at	Yes1	Yamaguchi sarcoma viral (v-yes) oncogene homolog 1	1423908_at	Ndufs8	NADH dehydrogenase (ubiquinone) Fe-S protein 8	1424993_at	8430410K20Rik /// LOC100044209	RIKEN cDNA 8430410K20 gene /// hypothetical protein LOC100044209	1426426_at	Mak16	MAK16 homolog (S. cerevisiae)
1418470_at	Yes1	Yamaguchi sarcoma viral (v-yes) oncogene homolog 1	1451164_a_at	Mrps18b	mitochondrial ribosomal protein S18B	1451563_at	Emr4	EGF-like module containing	1452069_a_at	Thap7	THAP domain containing 7
1449091_at	Cldn8	claudin 8	1460346_at	Arsa	arylsulfatase A	1451570_a_at	Fam92a	family with sequence similarity 92	1452070_at	Dedd2	death effector domain-containing DNA binding protein 2
1418472_at	Aspa	aspartoacylase	1451170_s_at	Nomo1	nodal modulator 1	1425023_at	Usp3	ubiquitin specific peptidase 3	1426431_at	Jag2	jagged 2
1418476_at	Crlf1	cytokine receptor-like factor 1	1423925_at	Dhx16	DEAH (Asp-Glu-Ala-His) box polypeptide 16	1451572_a_at	Mff	mitochondrial fission factor	1430053_a_at	Ola1	Obg-like ATPase 1
1449094_at	Gjc1	gap junction protein	1423937_at	Kctd5	potassium channel tetramerisation domain containing 5	1425049_at	Oas1h	2'-5' oligoadenylate synthetase 1H	1452084_at	Zcchc17	zinc finger
1418481_at	Pkmyt1	protein kinase	1451180_a_at	Nt5c3l	5'-nucleotidase	1425330_a_at	EG666025 /// LOC100048520 /// Ppm1b	predicted gene	1426473_at	Dnajc9	DnaJ (Hsp40) homolog
1449098_a_at	Poli	polymerase (DNA directed)	1423940_at	Yif1a	Yip1 interacting factor homolog A (S. cerevisiae)	1425066_a_at	Mtmr14	myotubularin related protein 14	1426486_at	Ubxn4	UBX domain protein 4
1418493_a_at	Snca	synuclein	1459890_s_at	1110008P14Rik	RIKEN cDNA 1110008P14 gene	1451586_at	Tmbim6	transmembrane BAX inhibitor motif containing 6	1426487_a_at	Rbbp6	retinoblastoma binding protein 6
1418494_at	Ebf2	early B-cell factor 2	1451185_at	Sf3b5	splicing factor 3b	1425108_a_at	BC004728	cDNA sequence BC004728	1426495_at	2410042D21Rik	RIKEN cDNA 2410042D21 gene
1449102_at	Ebf2	early B-cell factor 2	1423955_a_at	Lass2	LAG1 homolog	1425173_s_at	Golph3l	golgi phosphoprotein 3-like	1426496_at	Wdr55	WD repeat domain 55
1418498_at	Fgf13	fibroblast growth factor 13	1423956_at	LOC100046746 /// Smap1	similar to SMAP1 /// stromal membrane-associated protein 1	1425185_at	Fam152a	family with sequence similarity 152	1452093_at	Tmem185b	transmembrane protein 185B
1418500_at	Nap1l3	nucleosome assembly protein 1-like 3	1451192_a_at	Ttc4	tetratricopeptide repeat domain 4	1451624_a_at	Phospho2	phosphatase	1452095_a_at	H47	histocompatibility 47
1449108_at	Fdx1	ferredoxin 1	1451193_x_at	Ttc4	tetratricopeptide repeat domain 4	1425190_a_at	Phospho2	phosphatase	1426521_at	D230025D16Rik	RIKEN cDNA D230025D16 gene
1418512_at	Stk3	serine/threonine kinase 3 (Ste20	1451195_a_at	Txndc1	thioredoxin domain containing 1	1425200_at	Clcc1	chloride channel CLIC-like 1	1452096_s_at	D230025D16Rik	RIKEN cDNA D230025D16 gene
1449114_at	Stk3	serine/threonine kinase 3 (Ste20	1423990_at	Rab28	RAB28	1425220_x_at	LOC100038935	hypothetical protein LOC100038935	1452099_at	AA408296	expressed sequence AA408296
1418517_at	Irx3	Iroquois related homeobox 3 (Drosophila)	1423991_at	Nop14	NOP14 nucleolar protein homolog (yeast)	1460373_a_at	Setd4	SET domain containing 4	1452100_at	Dullard /// LOC100048221	Dullard homolog (Xenopus laevis) /// similar to Dullard homolog (Xenopus laevis)
1418518_at	Furin	furin (paired basic amino acid cleaving enzyme)	1423993_at	Atp6v1f	ATPase	1425239_at	Setd4	SET domain containing 4	1426545_at	Tnrc6b	trinucleotide repeat containing 6b
1418519_at	Aadat	aminoadipate aminotransferase	1451199_at	Qtrtd1	queuine tRNA-ribosyltransferase domain containing 1	1451638_s_at	Armc1 /// LOC634390	armadillo repeat containing 1 /// similar to armadillo repeat-containing protein	1426546_at	Tesk2	testis-specific kinase 2
1418525_at	Pcm1	pericentriolar material 1	1451201_s_at	Rnh1	ribonuclease/angiogenin inhibitor 1	1425262_at	Cebpg	CCAAT/enhancer binding protein (C/EBP)	1426559_at	Sbno1	sno
1449121_at	Fusip1	FUS interacting protein (serine-arginine rich) 1	1424002_at	Pdcl3	phosducin-like 3	1454138_a_at	Stk31	serine threonine kinase 31	1426564_at	Zfp553	zinc finger protein 553
1418526_at	Fusip1	FUS interacting protein (serine-arginine rich) 1	1424006_at	1700113i22rik /// Aarsd1	RIKEN cDNA 1700113I22 gene /// alanyl-tRNA synthetase domain containing 1	1425317_x_at	Stk31	serine threonine kinase 31	1426585_s_at	Mapk1	mitogen-activated protein kinase 1
1418528_a_at	Dad1	defender against cell death 1	1449618_s_at	2900092E17Rik	RIKEN cDNA 2900092E17 gene	1451674_at	Slc12a5	solute carrier family 12	1452119_at	Rrp1b	ribosomal RNA processing 1 homolog B (S. cerevisiae)
1453865_a_at	Otud5	OTU domain containing 5	1424018_at	Hint1	histidine triad nucleotide binding protein 1	1425345_at	Ccdc28a	coiled-coil domain containing 28A	1426607_at	EG633640	predicted gene
1449122_at	Ubxn2b	UBX domain protein 2B	1451211_a_at	Lgtn	ligatin	1425346_at	Zfp318	zinc finger protein 318	1426612_at	Tipin	timeless interacting protein
1418532_at	Fzd2	frizzled homolog 2 (Drosophila)	1451214_at	Kbtbd2	kelch repeat and BTB (POZ) domain containing 2	1425458_a_at	Grb10	growth factor receptor bound protein 10	1426625_at	Zfp623	zinc finger protein 623
1418533_s_at	Fzd2	frizzled homolog 2 (Drosophila)	1424883_s_at	Sfrs7	splicing factor	1425460_at	Mtmr2	myotubularin related protein 2	1426626_at	Gtf2f2	general transcription factor IIF
1418535_at	Rgl1	ral guanine nucleotide dissociation stimulator	1424037_at	Itpka	inositol 1	1451723_at	Cnot6l	CCR4-NOT transcription complex	1426628_at	Tmem184c	transmembrane protein 184C
1449127_at	Selplg	selectin	1424045_at	5730437N04Rik	RIKEN cDNA 5730437N04 gene	1425480_at	Cnot6l	CCR4-NOT transcription complex	1426629_at	Dhx8	DEAH (Asp-Glu-Ala-His) box polypeptide 8
1418544_at	Kcnip3	Kv channel interacting protein 3	1424046_at	Bub1	budding uninhibited by benzimidazoles 1 homolog (S. cerevisiae)	1425481_at	Cnot6l	CCR4-NOT transcription complex	1426644_at	Tbc1d20	TBC1 domain family
1418546_a_at	Stambpl1	Stam binding protein like 1	1451285_at	Fus	fusion	1425518_at	Rapgef4	Rap guanine nucleotide exchange factor (GEF) 4	1426646_at	9130011J15Rik	RIKEN cDNA 9130011J15 gene
1418550_x_at	Defcr-rs1	defensin related sequence cryptdin peptide (paneth cells)	1451286_s_at	Fus	fusion	1451740_at	Paip1	polyadenylate binding protein-interacting protein 1	1426652_at	LOC100045677 /// Mcm3	similar to DNA replication licensing factor MCM3 (DNA polymerase alpha holoenzyme-associated protein P1) (P1-MCM3) /// minichromosome maintenance deficient 3 (S. cerevisiae)
1449130_at	Cd1d1	CD1d1 antigen	1424050_s_at	Fgfr1	fibroblast growth factor receptor 1	1425543_s_at	Plekha5	pleckstrin homology domain containing	1426654_at	Zc3hc1	zinc finger
1449131_s_at	Cd1d1	CD1d1 antigen	1424052_at	Thap4	THAP domain containing 4	1425572_a_at	Asap1	ArfGAP with SH# domain	1426667_a_at	Unc84a	unc-84 homolog A (C. elegans)
1418553_at	Arhgef18	rho/rac guanine nucleotide exchange factor (GEF) 18	1424053_a_at	Tcf25	transcription factor 25 (basic helix-loop-helix)	1425575_at	Epha3	Eph receptor A3	1426674_at	Eif3b	eukaryotic translation initiation factor 3
1418559_at	Tesp1	testicular serine protease 1	1424056_at	Usp48	ubiquitin specific peptidase 48	1432013_a_at	Fam54a	family with sequence similarity 54	1426679_at	Zfp706	zinc finger protein 706
1418561_at	Sf3b1	splicing factor 3b	1424067_at	Icam1	intercellular adhesion molecule 1	1451789_a_at	Ryk	receptor-like tyrosine kinase	1426686_s_at	Map3k3	mitogen-activated protein kinase kinase kinase 3
1418562_at	Sf3b1	splicing factor 3b	1451219_at	Ormdl1	ORM1-like 1 (S. cerevisiae)	1453299_a_at	LOC100045567 /// Pnp1 /// Pnp2	similar to purine nucleoside phosphorylase /// purine-nucleoside phosphorylase 1 /// purine-nucleoside phosphorylase 2	1426706_s_at	Xylb	xylulokinase homolog (H. influenzae)
1418568_x_at	Srp14	signal recognition particle 14	1424069_at	Napg	N-ethylmaleimide sensitive fusion protein attachment protein gamma	1451804_a_at	Lrrc16a	leucine rich repeat containing 16A	1452155_a_at	Ddx17	DEAD (Asp-Glu-Ala-Asp) box polypeptide 17
1418570_at	Ncstn	nicastrin	1424073_at	5430437P03Rik	RIKEN cDNA 5430437P03 gene	1425759_at	Nobox	NOBOX oogenesis homeobox	1460396_at	Ddx54	DEAD (Asp-Glu-Ala-Asp) box polypeptide 54
1418573_a_at	Raly	hnRNP-associated with lethal yellow	1451226_at	Pex6	peroxisomal biogenesis factor 6	1425837_a_at	Ccrn4l /// LOC100047134	CCR4 carbon catabolite repression 4-like (S. cerevisiae) /// similar to carbon catabolite repression 4 protein homolog	1426728_x_at	Ptdss2	phosphatidylserine synthase 2
1449142_a_at	Yipf5	Yip1 domain family	1424078_s_at	Pex6	peroxisomal biogenesis factor 6	1430526_a_at	Smarca2	SWI/SNF related	1452164_at	Fam134a	family with sequence similarity 134
1418577_at	Trim8	tripartite motif protein 8	1431752_a_at	Urm1	ubiquitin related modifier 1 homolog (S. cerevisiae)	1451893_s_at	Magi1	membrane associated guanylate kinase	1452171_at	Grwd1	glutamate-rich WD repeat containing 1
1452060_a_at	Limk2	LIM motif-containing protein kinase 2	1431753_x_at	Urm1	ubiquitin related modifier 1 homolog (S. cerevisiae)	1425986_a_at	Dcun1d1	DCN1	1426746_at	1810026J23Rik	RIKEN cDNA 1810026J23 gene
1418585_at	Ccnh	cyclin H	1424085_at	Ndufa4	NADH dehydrogenase (ubiquinone) 1 alpha subcomplex	1460389_at	Cdk8	cyclin-dependent kinase 8	1452175_at	1810026J23Rik	RIKEN cDNA 1810026J23 gene
1418586_at	Adcy9	adenylate cyclase 9	1451228_a_at	Sycn	syncollin	1426218_at	Glcci1	glucocorticoid induced transcript 1	1426753_at	Phf17	PHD finger protein 17
1449147_at	Chst1	carbohydrate (keratan sulfate Gal-6) sulfotransferase 1	1425788_a_at	Echdc2	enoyl Coenzyme A hydratase domain containing 2	1451972_at	EG545216 /// Glcci1 /// LOC100046012	predicted gene	1426764_at	Oaz2	ornithine decarboxylase antizyme 2
1418588_at	Nrsn1	neurensin 1	1424087_at	Psmg3	proteasome (prosome	1426223_at	Ttc39c	tetratricopeptide repeat domain 39C	1426765_at	Commd7 /// LOC674161	COMM domain containing 7 /// similar to COMM domain-containing protein 7
1418589_a_at	Mlf1	myeloid leukemia factor 1	1451231_a_at	Cul2	cullin 2	1451975_at	2810453I06Rik	RIKEN cDNA 2810453I06 gene	1452186_at	Rbm5	RNA binding motif protein 5
1418590_at	Kpna6	karyopherin (importin) alpha 6	1451232_at	Cd151	CD151 antigen	1426226_at	Dyrk1a	dual-specificity tyrosine-(Y)-phosphorylation regulated kinase 1a	1426769_s_at	Maml1	mastermind like 1 (Drosophila)
1418592_at	Dnaja4	DnaJ (Hsp40) homolog	1424093_x_at	Cd151	CD151 antigen	1451979_at	Kras	v-Ki-ras2 Kirsten rat sarcoma viral oncogene homolog	1452192_at	Naf1	nuclear assembly factor 1 homolog (S. cerevisiae)
1449150_at	Krba1	KRAB-A domain containing 1	1424094_at	Nek9	NIMA (never in mitosis gene a)-related expressed kinase 9	1451982_at	Map2k4	mitogen-activated protein kinase kinase 4	1433890_a_at	Bat3	HLA-B-associated transcript 3
1449151_at	Pctk3	PCTAIRE-motif protein kinase 3	1432136_s_at	Zdhhc4	zinc finger	1426234_s_at	BC002199	cDNA sequence BC002199	1426780_at	D14Ertd436e	DNA segment
1418593_at	Taf6	TAF6 RNA polymerase II	1424109_a_at	Glo1	glyoxalase 1	1426241_a_at	Scmh1	sex comb on midleg homolog 1	1426783_at	Kat2a	K(lysine) acetyltransferase 2A
1418597_at	LOC100044969 /// Top3a	similar to topoisomerase III /// topoisomerase (DNA) III alpha	1424116_x_at	Ppp5c	protein phosphatase 5	1426244_at	Mapre2	microtubule-associated protein	1426786_s_at	Dhx38	DEAH (Asp-Glu-Ala-His) box polypeptide 38
1418598_at	Ubox5	U box domain containing 5	1451243_at	Rnpep	arginyl aminopeptidase (aminopeptidase B)	1426245_s_at	Mapre2	microtubule-associated protein	1426804_at	Smarca4	SWI/SNF related
1449153_at	Mmp12	matrix metallopeptidase 12	1424117_at	BC056474	cDNA sequence BC056474	1451989_a_at	Mapre2	microtubule-associated protein	1426806_at	Obfc2a	oligonucleotide/oligosaccharide-binding fold containing 2A
1418602_at	Cdh15	cadherin 15	1425830_a_at	2810452K22Rik	RIKEN cDNA 2810452K22 gene	1451990_at	Mapre2	microtubule-associated protein	1426810_at	Jmjd1a	jumonji domain containing 1A
1418605_at	Nr2c1	nuclear receptor subfamily 2	1424121_at	Commd1	COMM domain containing 1	1426253_at	Pacrgl	PARK2 co-regulated-like	1426813_at	Ltv1	LTV1 homolog (S. cerevisiae)
1449158_at	Kcnk2	potassium channel	1460351_at	S100a11	S100 calcium binding protein A11 (calgizzarin)	1426254_at	Tm2d1	TM2 domain containing 1	1426820_at	2610507B11Rik	RIKEN cDNA 2610507B11 gene
1418613_at	Kcnj1	potassium inwardly-rectifying channel	1424129_at	Mfsd1	major facilitator superfamily domain containing 1	1426258_at	Sorl1	sortilin-related receptor	1426832_at	Ddx26b	DEAD/H (Asp-Glu-Ala-Asp/His) box polypeptide 26B
1418616_at	Mafk	v-maf musculoaponeurotic fibrosarcoma oncogene family	1451248_at	Prmt7	protein arginine N-methyltransferase 7	1426272_at	Lmbr1	limb region 1	1426837_at	Metap1	methionyl aminopeptidase 1
1418622_at	Rab2a	RAB2A	1455456_a_at	Timm50	translocase of inner mitochondrial membrane 50 homolog (yeast)	1426275_a_at	Uxs1	UDP-glucuronate decarboxylase 1	1426839_at	Pold3	polymerase (DNA-directed)
1418624_at	LOC100045189 /// LOC677262 /// Ybx1	similar to transcription factor EF1(A) /// similar to nuclease sensitive element binding protein 1 /// Y box protein 1	1456616_a_at	Bsg	basigin	1452011_a_at	Uxs1	UDP-glucuronate decarboxylase 1	1426846_at	Cenpt	centromere protein T
1418627_at	Gclm	glutamate-cysteine ligase	1451253_at	Pxk	PX domain containing serine/threonine kinase	1426279_at	5830415L20Rik	RIKEN cDNA 5830415L20 gene	1426862_at	Aftph	aftiphilin
1418631_at	LOC100047093 /// Ube2h	similar to Ubiquitin-conjugating enzyme UbcH2 /// ubiquitin-conjugating enzyme E2H	1451254_at	Ikbkap	inhibitor of kappa light polypeptide enhancer in B-cells	1426285_at	Lama2	laminin	1426863_at	Rbmx	RNA binding motif protein
1418633_at	Notch1	Notch gene homolog 1 (Drosophila)	1424154_a_at	Isca2	iron-sulfur cluster assembly 2 homolog (S. cerevisiae)	1452020_a_at	Siva1	SIVA1	1452218_at	Ccdc117	coiled-coil domain containing 117
1418635_at	Etv3	ets variant gene 3	1451264_at	Frmd6	FERM domain containing 6	1426342_at	Stt3b	STT3	1426882_at	Ube3c	ubiquitin protein ligase E3C
1418641_at	Lcp2	lymphocyte cytosolic protein 2	1424159_at	Fam134c	family with sequence similarity 134	1426344_at	Gle1	GLE1 RNA export mediator (yeast)	1426884_at	Rmnd5a	required for meiotic nuclear division 5 homolog A (S. cerevisiae)
1460239_at	Tspan13	tetraspanin 13	1451266_at	Mrpl50	mitochondrial ribosomal protein L50	1426345_at	Prepl	prolyl endopeptidase-like	1437969_s_at	0610007P22Rik	RIKEN cDNA 0610007P22 gene
1418646_at	Gnal1	guanine nucleotide binding protein-like 1	1424165_a_at	Sharpin	SHANK-associated RH domain interacting protein	1426347_at	2010321M09Rik	RIKEN cDNA 2010321M09 gene	1426889_at	Zfp821	zinc finger protein 821
1418651_at	Spata6	spermatogenesis associated 6	1438480_a_at	Thyn1	thymocyte nuclear protein 1	1452039_a_at	Bap1	Brca1 associated protein 1	1426890_a_at	Rpap1	RNA polymerase II associated protein 1
1418653_at	Cyp2c50	cytochrome P450	1428709_a_at	Mrpl24	mitochondrial ribosomal protein L24	1426354_at	Bap1	Brca1 associated protein 1	1426894_s_at	Fam102a	family with sequence similarity 102
1418658_at	Fam82b	family with sequence similarity 82	1424174_at	Shkbp1	Sh3kbp1 binding protein 1	1426365_at	2810403A07Rik	RIKEN cDNA 2810403A07 gene	1452224_at	Morc3	microrchidia 3
1418662_at	2210012G02Rik	RIKEN cDNA 2210012G02 gene	1424184_at	Acadvl	acyl-Coenzyme A dehydrogenase	1426371_at	Far1	fatty acyl CoA reductase 1	1420091_s_at	Morc3	microrchidia 3
1418667_at	2410002O22Rik	RIKEN cDNA 2410002O22 gene	1451272_a_at	Ube2f	ubiquitin-conjugating enzyme E2F (putative)	1452044_at	Arpc5l	actin related protein 2/3 complex	1452228_at	Tbc1d23	TBC1 domain family
1449163_at	Sigirr	single immunoglobulin and toll-interleukin 1 receptor (TIR) domain	1424191_a_at	Tmem41a	transmembrane protein 41a	1426382_at	Ppm1b	protein phosphatase 1B	1460400_at	Spast	spastin
1449166_at	S100a14	S100 calcium binding protein A14	1460354_a_at	Mrpl13	mitochondrial ribosomal protein L13	1452050_at	Camk1d	calcium/calmodulin-dependent protein kinase ID	1452234_s_at	Tmem191c	transmembrane protein 191C
1449167_at	Epb4.1l4a	erythrocyte protein band 4.1-like 4a	1424204_at	Mrpl13	mitochondrial ribosomal protein L13	1452061_s_at	Strbp	spermatid perinuclear RNA binding protein	1426921_at	Abcf1	ATP-binding cassette
1418674_at	Osmr	oncostatin M receptor	1424205_at	Smarca5	SWI/SNF related	1452064_at	Med23	mediator complex subunit 23	1420157_s_at	Abcf1	ATP-binding cassette
1449168_a_at	Akap2 /// Palm2 /// Palm2-akap2	A kinase (PRKA) anchor protein 2 /// paralemmin 2 /// Palm2-Akap2 protein	1424215_at	Fundc1	FUN14 domain containing 1	1426419_at	Rbm26	RNA binding motif protein 26	1452241_at	Topbp1	topoisomerase (DNA) II binding protein 1
1418676_at	Isl2	insulin related protein 2 (islet 2)	1424220_a_at	Porcn	porcupine homolog (Drosophila)	1452066_a_at	Ndfip2	Nedd4 family interacting protein 2	1426931_s_at	D19Bwg1357e	DNA segment
1418677_at	Actn3	actinin alpha 3	1424223_at	1700020C11Rik	RIKEN cDNA 1700020C11 gene	1426424_at	Sugt1	SGT1	1426939_at	Tsr2	TSR2
1429794_a_at	P2rx1	purinergic receptor P2X	1424235_at	Ormdl2	ORM1-like 2 (S. cerevisiae)	1426442_at	Gpm6a	glycoprotein m6a	1426943_at	Ints1	integrator complex subunit 1
1418680_at	Serpind1	serine (or cysteine) peptidase inhibitor	1424239_at	Fam65a	family with sequence similarity 65	1426445_at	Ctage5	CTAGE family	1452248_at	Plekhg5	pleckstrin homology domain containing
1449172_a_at	Lin7b	lin-7 homolog B (C. elegans)	1424243_at	Rwdd4a	RWD domain containing 4A	1452080_a_at	Dcun1d1	DCN1	1426945_at	Ipo5	importin 5
1418684_at	Zfp33b	zinc finger protein 33B	1424246_a_at	Tes	testis derived transcript	1452560_a_at	Nfya	nuclear transcription factor-Y alpha	1426954_at	Trim33	tripartite motif-containing 33
1418690_at	Ptprz1	protein tyrosine phosphatase	1424250_a_at	Arhgef3	Rho guanine nucleotide exchange factor (GEF) 3	1426447_at	Nup35	nucleoporin 35	1452256_at	1110002N22Rik	RIKEN cDNA 1110002N22 gene
1418692_at	Rab8a	RAB8A	1424252_at	Hnrpdl	heterogeneous nuclear ribonucleoprotein D-like	1426462_at	Gphn	gephyrin	1426966_at	Axin1 /// LOC100047927	axin 1 /// similar to Axin
1418693_at	Hnrnpc /// OTTMUSG00000008006	heterogeneous nuclear ribonucleoprotein C /// predicted gene	1424253_at	Fam114a2	family with sequence similarity 114	1452087_at	Epsti1	epithelial stromal interaction 1 (breast)	1452269_at	Spnb3	spectrin beta 3
1418695_a_at	Kcmf1	potassium channel modulatory factor 1	1451284_at	Yipf3	Yip1 domain family	1460392_a_at	Eny2	enhancer of yellow 2 homolog (Drosophila)	1426992_at	Xpr1	xenotropic and polytropic retrovirus receptor 1
1449180_at	Kcmf1	potassium channel modulatory factor 1	1424269_a_at	EG433297 /// EG667952 /// Myl6	predicted gene	1426476_at	Rasa1	RAS p21 protein activator 1	1452271_at	Xpr1	xenotropic and polytropic retrovirus receptor 1
1418699_s_at	Fech	ferrochelatase	1451290_at	Map1lc3a	microtubule-associated protein 1 light chain 3 alpha	1426483_at	Prkrir	protein-kinase	1460402_at	Brpf1	bromodomain and PHD finger containing
1418705_at	Crx	cone-rod homeobox containing gene	1424282_at	Pet112l	PET112-like (yeast)	1426490_at	Bfar	bifunctional apoptosis regulator	1426995_a_at	Gfer	growth factor
1418706_at	Slc38a3	solute carrier family 38	1424283_at	Jtb	jumping translocation breakpoint	1426491_at	Herc2	hect (homologous to the E6-AP (UBE3A) carboxyl terminus) domain and RCC1 (CHC1)-like domain (RLD) 2	1452282_at	Med26	mediator complex subunit 26
1418710_at	Cd59a	CD59a antigen	1451298_at	Plekhh3	pleckstrin homology domain containing	1452088_at	Zbed3	zinc finger	1427036_a_at	Eif4g1	eukaryotic translation initiation factor 4
1418712_at	Cdc42ep5	CDC42 effector protein (Rho GTPase binding) 5	1456716_s_at	3110002H16Rik	RIKEN cDNA 3110002H16 gene	1426515_a_at	Tor1a	torsin family 1	1427071_at	Fbxo42	F-box protein 42
1449190_a_at	Entpd4 /// LOC100048085	ectonucleoside triphosphate diphosphohydrolase 4 /// similar to ectonucleoside triphosphate diphosphohydrolase 4	1424285_s_at	Arl6ip4 /// LOC100048046	ADP-ribosylation factor-like 6 interacting protein 4 /// similar to SRp25 nuclear protein	1426520_at	Btg4	B-cell translocation gene 4	1427087_at	Luc7l2	LUC7-like 2 (S. cerevisiae)
1418715_at	Pank1	pantothenate kinase 1	1451303_at	BC002230	cDNA sequence BC002230	1426524_at	Gnpda2	glucosamine-6-phosphate deaminase 2	1427090_at	Zbed4	zinc finger
1436559_a_at	Psmd10	proteasome (prosome	1424301_at	Zfp219	zinc finger protein 219	1426525_at	1700124K17Rik /// Arid2	RIKEN cDNA 1700124K17 gene /// AT rich interactive domain 2 (ARID	1427093_at	Zfp707	zinc finger protein 707
1449194_at	Mrps25	mitochondrial ribosomal protein S25	1451309_at	Arhgap1	Rho GTPase activating protein 1	1426536_at	Narg2	NMDA receptor-regulated gene 2	1452310_at	Tada2l	transcriptional adaptor 2 (ADA2 homolog
1449195_s_at	Cxcl16	chemokine (C-X-C motif) ligand 16	1424311_at	Carkd	carbohydrate kinase domain containing	1426580_at	Plk4	polo-like kinase 4 (Drosophila)	1427117_at	Mtmr3	myotubularin related protein 3
1418721_at	Cops7b	COP9 (constitutive photomorphogenic) homolog	1451311_a_at	Adipor1	adiponectin receptor 1	1426582_at	Atf2 /// LOC100047997	activating transcription factor 2 /// similar to Cyclic AMP-dependent transcription factor ATF-2 (Activating transcription factor 2) (cAMP response element-binding protein CRE-BP1) (MXBP protein)	1452318_a_at	Hspa1b	heat shock protein 1B
1418722_at	Ngp	neutrophilic granule protein	1451312_at	Ndufs7	NADH dehydrogenase (ubiquinone) Fe-S protein 7	1426583_at	Atf2 /// LOC100047997	activating transcription factor 2 /// similar to Cyclic AMP-dependent transcription factor ATF-2 (Activating transcription factor 2) (cAMP response element-binding protein CRE-BP1) (MXBP protein)	1427126_at	Hspa1b	heat shock protein 1B
1449198_a_at	St3gal5	ST3 beta-galactoside alpha-2	1424314_at	Prpf3	PRP3 pre-mRNA processing factor 3 homolog (yeast)	1452116_s_at	Atf2 /// LOC100047997	activating transcription factor 2 /// similar to Cyclic AMP-dependent transcription factor ATF-2 (Activating transcription factor 2) (cAMP response element-binding protein CRE-BP1) (MXBP protein)	1427127_x_at	Hspa1b	heat shock protein 1B
1418724_at	Cfi /// LOC100047470	complement component factor i /// similar to complement component factor i	1451313_a_at	1110067D22Rik	RIKEN cDNA 1110067D22 gene	1452120_at	Nat11	N-acetyltransferase 11	1427131_s_at	Lrrc58	leucine rich repeat containing 58
1449199_at	Muc1	mucin 1	1424318_at	1110067D22Rik	RIKEN cDNA 1110067D22 gene	1452122_at	AI314180	expressed sequence AI314180	1427142_s_at	Jarid1b	jumonji
1418725_at	Dnajc5b	DnaJ (Hsp40) homolog	1424321_at	Rfc4	replication factor C (activator 1) 4	1436188_a_at	Ndrg4	N-myc downstream regulated gene 4	1427143_at	Jarid1b	jumonji
1418729_at	Star	steroidogenic acute regulatory protein	1451320_at	Arhgap8	Rho GTPase activating protein 8	1426615_s_at	Ndrg4	N-myc downstream regulated gene 4	1427158_at	Mrps30	mitochondrial ribosomal protein S30
1418732_s_at	1500041N16Rik	RIKEN cDNA 1500041N16 gene	1424335_at	Ppcdc	phosphopantothenoylcysteine decarboxylase	1426640_s_at	Trib2	tribbles homolog 2 (Drosophila)	1452337_at	4930427A07Rik	RIKEN cDNA 4930427A07 gene
1418734_at	BE136769	expressed sequence BE136769	1451323_at	Zfp7	zinc finger protein 7	1426655_a_at	Fam63a	family with sequence similarity 63	1427171_at	Rlf	rearranged L-myc fusion sequence
1449202_at	Sema4g	sema domain	1424342_at	Fyttd1	forty-two-three domain containing 1	1426656_at	Fam63a	family with sequence similarity 63	1427189_at	Arih1	ariadne ubiquitin-conjugating enzyme E2 binding protein homolog 1 (Drosophila)
1418736_at	B3galnt1	UDP-GalNAc:betaGlcNAc beta 1	1451324_s_at	Fyttd1	forty-two-three domain containing 1	1426662_at	Cmas	cytidine monophospho-N-acetylneuraminic acid synthetase	1427210_at	Baz2a	bromodomain adjacent to zinc finger domain
1449203_at	Slco1a5	solute carrier organic anion transporter family	1424345_s_at	Ube2m	ubiquitin-conjugating enzyme E2M (UBC12 homolog	1426663_s_at	Slc45a3	solute carrier family 45	1427214_at	Agmat	agmatine ureohydrolase (agmatinase)
1418746_at	Pnkd	paroxysmal nonkinesiogenic dyskinesia	1424347_at	Ppp6c	protein phosphatase 6	1426664_x_at	Slc45a3	solute carrier family 45	1427218_at	Klhl11	kelch-like 11 (Drosophila)
1418753_at	Gfpt2	glutamine fructose-6-phosphate transaminase 2	1451327_a_at	Tmed1	transmembrane emp24 domain containing 1	1426678_at	Zfp706	zinc finger protein 706	1427248_at	Whsc2	Wolf-Hirschhorn syndrome candidate 2 (human)
1418756_at	Trh	thyrotropin releasing hormone	1424353_at	Lrpprc	leucine-rich PPR-motif containing	1426685_a_at	Cnot6 /// LOC100046343	CCR4-NOT transcription complex	1427252_at	Dmrtb1	DMRT-like family B with proline-rich C-terminal
1425893_a_at	Fhit	fragile histidine triad gene	1424360_at	BC019943	cDNA sequence BC019943	1426691_at	Tjap1	tight junction associated protein 1	1427271_at	Zbtb44	zinc finger and BTB domain containing 44
1418760_at	Rdh11	retinol dehydrogenase 11	1424364_a_at	1110020P15Rik	RIKEN cDNA 1110020P15 gene	1452150_at	AU040320	expressed sequence AU040320	1427302_at	Enpp3	ectonucleotide pyrophosphatase/phosphodiesterase 3
1460242_at	Cd55	CD55 antigen	1424376_at	Cdc42ep1	CDC42 effector protein (Rho GTPase binding) 1	1426700_a_at	Usp52	ubiquitin specific peptidase 52	1452388_at	Hspa1a	heat shock protein 1A
1418763_at	Nit2	nitrilase family	1424378_at	Ldlrap1	low density lipoprotein receptor adaptor protein 1	1452153_at	Fbxo18	F-box protein 18	1427324_at	Tmem120b	transmembrane protein 120B
1418767_at	Cyp4f13	cytochrome P450	1424388_at	Cluap1	clusterin associated protein 1	1426708_at	Antxr2	anthrax toxin receptor 2	1454197_a_at	Ccdc86	coiled-coil domain containing 86
1418768_at	LOC100046998 /// Opa1	similar to optic atrophy 1 (autosomal dominant) /// optic atrophy 1 homolog (human)	1424391_at	Nrd1	nardilysin	1426711_at	Tmco3	transmembrane and coiled-coil domains 3	1452414_s_at	Ccdc86	coiled-coil domain containing 86
1418769_at	Myoz2	myozenin 2	1424416_at	Nkiras2	NFKB inhibitor interacting Ras-like protein 2	1426712_at	Slc6a15	solute carrier family 6 (neurotransmitter transporter)	1452430_s_at	LOC100048559 /// Sfrs1	similar to splicing factor
1449218_at	Cox8b	cytochrome c oxidase	1424431_at	Csgalnact2	chondroitin sulfate N-acetylgalactosaminyltransferase 2	1426721_s_at	Tiparp	TCDD-inducible poly(ADP-ribose) polymerase	1452439_s_at	Sfrs2	splicing factor
1449219_at	Fads3	fatty acid desaturase 3	1451351_at	Ttc13	tetratricopeptide repeat domain 13	1452160_at	Tiparp	TCDD-inducible poly(ADP-ribose) polymerase	1427479_at	100039042 /// 100039129 /// 100042776 /// 627881 /// BB287469 /// EG266459 /// EG435337 /// EG544883 /// EG666806 /// EG666862 /// Eif1a /// LOC100039226 /// LOC640794 /// LOC641136	predicted gene
1418774_a_at	Atp7a	ATPase	1451352_s_at	Mta3	metastasis associated 3	1452161_at	Tiparp	TCDD-inducible poly(ADP-ribose) polymerase	1452454_at	Sdad1	SDA1 domain containing 1
1418775_at	AI837181	expressed sequence AI837181	1424448_at	Trim6	tripartite motif-containing 6	1426723_at	Wdr48	WD repeat domain 48	1427559_a_at	Atf2 /// LOC100047997	activating transcription factor 2 /// similar to Cyclic AMP-dependent transcription factor ATF-2 (Activating transcription factor 2) (cAMP response element-binding protein CRE-BP1) (MXBP protein)
1449220_at	Gimap3 /// LOC100044538	GTPase	1451355_at	Acer2	alkaline ceramidase 2	1426726_at	LOC677319 /// Ppp1r10	similar to protein phosphatase 1	1427603_at	Atf7ip2	activating transcription factor 7 interacting protein 2
1418782_at	Rxrg	retinoid X receptor gamma	1424451_at	Acaa1a /// Acaa1b	acetyl-Coenzyme A acyltransferase 1A /// acetyl-Coenzyme A acyltransferase 1B	1426727_s_at	100039405 /// LOC677319 /// Ppp1r10	predicted gene	1452496_at	Atp11c	ATPase
1449222_at	Ebi3	Epstein-Barr virus induced gene 3	1424456_at	Pvrl2	poliovirus receptor-related 2	1426729_at	Fam131a	family with sequence similarity 131	1427702_at	Zfp1	zinc finger protein 1
1449226_at	Hic1	hypermethylated in cancer 1	1424461_at	Dctn2	dynactin 2	1426733_at	Itpk1	inositol 1	1427718_a_at	Mdm2	transformed mouse 3T3 cell double minute 2
1418788_at	Tek	endothelial-specific receptor tyrosine kinase	1424465_at	Ccdc58	coiled-coil domain containing 58	1426751_s_at	Nup107	nucleoporin 107	1427876_at	Zc3h15	zinc finger CCCH-type containing 15
1418791_at	Sh3gl2	SH3-domain GRB2-like 2	1451362_at	Rab7l1	RAB7	1426760_at	Ipo8	importin 8	1427881_at	Dnttip2	deoxynucleotidyltransferase
1418802_at	R74862	expressed sequence R74862	1451368_at	Alg1	asparagine-linked glycosylation 1 homolog (yeast	1426763_at	Oaz2	ornithine decarboxylase antizyme 2	1427886_at	Pom121	nuclear pore membrane protein 121
1418803_a_at	Fasl	Fas ligand (TNF superfamily	1451370_at	RP23-195K8.6	hypothetical protein LOC622404	1452189_at	Wdr82	WD repeat domain containing 82	1420004_s_at	Pom121	nuclear pore membrane protein 121
1418810_at	Crhr1	corticotropin releasing hormone receptor 1	1424497_at	Tmem219	transmembrane protein 219	1426774_at	Parp12	poly (ADP-ribose) polymerase family	1427887_at	Rprd1b	regulation of nuclear pre-mRNA domain containing 1B
1449238_at	Psg16	pregnancy specific glycoprotein 16	1451378_at	Utp6	UTP6	1452193_a_at	Wasl	Wiskott-Aldrich syndrome-like (human)	1427896_at	Suds3	suppressor of defective silencing 3 homolog (S. cerevisiae)
1449241_at	Klhl1	kelch-like 1 (Drosophila)	1451386_at	Blvrb	biliverdin reductase B (flavin reductase (NADPH))	1426776_at	Wasl	Wiskott-Aldrich syndrome-like (human)	1427897_s_at	Suds3	suppressor of defective silencing 3 homolog (S. cerevisiae)
1449244_at	Cdh2 /// LOC100044363	cadherin 2 /// similar to N-cadherin	1451387_s_at	Cuta	cutA divalent cation tolerance homolog (E. coli)	1426782_at	Gpr125	G protein-coupled receptor 125	1427898_at	Rnf6	ring finger protein (C3H2C3 type) 6
1428137_at	Arl8b	ADP-ribosylation factor-like 8B	1424515_at	B230354K17Rik	RIKEN cDNA B230354K17 gene	1452198_at	Fbxl10	F-box and leucine-rich repeat protein 10	1427899_at	Rnf6	ring finger protein (C3H2C3 type) 6
1428138_s_at	Arl8b	ADP-ribosylation factor-like 8B	1424519_at	Mtg1	mitochondrial GTPase 1 homolog (S. cerevisiae)	1452199_at	Tmem209	transmembrane protein 209	1427904_s_at	2410091C18Rik	RIKEN cDNA 2410091C18 gene
1418823_at	Arf6	ADP-ribosylation factor 6	1430718_s_at	Dnajc24	DnaJ (Hsp40) homolog	1452200_at	Cdkn2aipnl	CDKN2A interacting protein N-terminal like	1427929_a_at	Pdxk	pyridoxal (pyridoxine
1418824_at	Arf6	ADP-ribosylation factor 6	1424520_at	2010305A19Rik	RIKEN cDNA 2010305A19 gene	1426799_at	Rab8b	RAB8B	1427930_at	Pdxk	pyridoxal (pyridoxine
1418826_at	Ms4a6b	membrane-spanning 4-domains	1451390_s_at	Zfand2b	zinc finger	1426803_at	Rbm26	RNA binding motif protein 26	1427941_at	Dicer1	Dicer1
1418829_a_at	Eno2	enolase 2	1424529_s_at	Cgref1	cell growth regulator with EF hand domain 1	1426814_at	Sec16a	SEC16 homolog A (S. cerevisiae)	1452610_at	Zkscan14	zinc finger with KRAB and SCAN domains 14
1418834_at	Cno	cappuccino	1424538_at	Ubl4	ubiquitin-like 4	1426815_s_at	Sec16a	SEC16 homolog A (S. cerevisiae)	1452612_at	Rnf160	ring finger protein 160
1418837_at	Qprt	quinolinate phosphoribosyltransferase	1424539_at	Ubl4	ubiquitin-like 4	1452208_at	Prdm4	PR domain containing 4	1427955_a_at	Deb1	differentially expressed in B16F10 1
1418838_at	Abcd1	ATP-binding cassette	1424541_at	Tmem70	transmembrane protein 70	1452209_at	Pkp4	plakophilin 4	1452628_at	Bag5 /// LOC100047042	BCL2-associated athanogene 5 /// similar to BCL2-associated athanogene 5
1418839_at	Glmn	glomulin	1424546_at	BC003965	cDNA sequence BC003965	1460398_at	Phf8	PHD finger protein 8	1427989_at	Amhr2	anti-Mullerian hormone type 2 receptor
1418843_at	Slc30a4	solute carrier family 30 (zinc transporter)	1424574_at	LOC100046567 /// Tmed5	similar to Transmembrane emp24 protein transport domain containing 5 /// transmembrane emp24 protein transport domain containing 5	1452210_at	Dna2	DNA replication helicase 2 homolog (yeast)	1452634_at	Obox3	oocyte specific homeobox 3
1418844_at	Alg9	asparagine-linked glycosylation 9 homolog (yeast	1451401_a_at	Mul1	mitochondrial ubiquitin ligase activator of NFKB 1	1452211_at	Psme4	proteasome (prosome	1430147_a_at	Taf1d	TATA box binding protein (Tbp)-associated factor
1418851_at	Trim39	tripartite motif-containing 39	1424595_at	F11r	F11 receptor	1426823_s_at	Psme4	proteasome (prosome	1428025_s_at	Pitpnc1	phosphatidylinositol transfer protein
1418854_at	Birc2	baculoviral IAP repeat-containing 2	1451409_at	2210021J22Rik	RIKEN cDNA 2210021J22 gene	1426825_at	Fmnl3	formin-like 3	1428029_a_at	H2afv	H2A histone family
1418856_a_at	Fanca	Fanconi anemia	1424619_at	Sf3b4	splicing factor 3b	1426826_at	Rbm16	RNA binding motif protein 16	1428046_a_at	Zfx	zinc finger protein X-linked
1418861_at	Pias4	protein inhibitor of activated STAT 4	1424628_a_at	Ndufv3	NADH dehydrogenase (ubiquinone) flavoprotein 3	1426828_at	1300018I17Rik	RIKEN cDNA 1300018I17 gene	1428047_s_at	Zfa /// Zfx	zinc finger protein
1418863_at	Gata4	GATA binding protein 4	1451419_at	Spsb4	splA/ryanodine receptor domain and SOCS box containing 4	1426838_at	Pold3	polymerase (DNA-directed)	1452647_a_at	Dph2	DPH2 homolog (S. cerevisiae)
1418865_at	Zfp385a	zinc finger protein 385A	1424635_at	Eef1a1	eukaryotic translation elongation factor 1 alpha 1	1426840_at	Ythdf3	YTH domain family 3	1428069_at	Cdca7	cell division cycle associated 7
1449245_at	Grin2c	glutamate receptor	1424638_at	Cdkn1a	cyclin-dependent kinase inhibitor 1A (P21)	1426841_at	Ythdf3	YTH domain family 3	1428081_at	Klhl21	kelch-like 21 (Drosophila)
1418868_at	En2	engrailed 2	1451425_a_at	Mkrn1	makorin	1426842_at	Ythdf3	YTH domain family 3	1452661_at	Tfrc	transferrin receptor
1418871_a_at	1810007E14Rik	RIKEN cDNA 1810007E14 gene	1424650_at	Pdia5	protein disulfide isomerase associated 5	1426844_a_at	Pdcd2l	programmed cell death 2-like	1428094_at	Lamp2	lysosomal-associated membrane protein 2
1460245_at	Klrd1	killer cell lectin-like receptor	1424652_at	Fam176a	family with sequence similarity 176	1426845_at	Pdcd2l	programmed cell death 2-like	1428095_a_at	C2cd2l	C2 calcium-dependent domain containing 2-like
1418873_at	Sfxn4	sideroflexin 4	1424661_at	Pmpca	peptidase (mitochondrial processing) alpha	1426856_at	Hsdl2	hydroxysteroid dehydrogenase like 2	1428104_at	Tpx2	TPX2
1418880_at	Gfra3 /// LOC100045484	glial cell line derived neurotrophic factor family receptor alpha 3 /// similar to GFRalpha-3	1451435_at	Cux1	cut-like homeobox 1	1426860_at	Ep400	E1A binding protein p400	1428112_at	Armet	arginine-rich
1418881_at	Necab2	N-terminal EF-hand calcium binding protein 2	1424671_at	Plekhf1	pleckstrin homology domain containing	1426861_at	Aftph	aftiphilin	1452667_at	Rab2b	RAB2B
1449260_at	Rab3d	RAB3D	1424684_at	Rab5c	RAB5C	1426870_at	Fbxo33	F-box protein 33	1452668_x_at	Rab2b	RAB2B
1418892_at	Rhoj	ras homolog gene family	1424685_at	Exosc4	exosome component 4	1426871_at	Fbxo33	F-box protein 33	1428132_at	Cdc42se1	CDC42 small effector 1
1418893_at	Pbx2	pre B-cell leukemia transcription factor 2	1428847_a_at	Macf1	microtubule-actin crosslinking factor 1	1426874_at	Edc4	enhancer of mRNA decapping 4	1428133_at	Snip1	Smad nuclear interacting protein 1
1449261_at	Pbx2	pre B-cell leukemia transcription factor 2	1424696_at	Gpr89	G protein-coupled receptor 89	1460399_at	Ccdc117	coiled-coil domain containing 117	1452673_at	Ranbp3	RAN binding protein 3
1418897_at	F2	coagulation factor II	1424708_at	Tmed10	transmembrane emp24-like trafficking protein 10 (yeast)	1452223_s_at	Gcap14	granule cell antiserum positive 14	1452675_at	Rbm22	RNA binding motif protein 22
1418898_at	Lin7c	lin-7 homolog C (C. elegans)	1424716_at	Retsat	retinol saturase (all trans retinol 13	1426907_s_at	Dhx57	DEAH (Asp-Glu-Ala-Asp/His) box polypeptide 57	1428144_at	Lrwd1	leucine-rich repeats and WD repeat domain containing 1
1449264_at	Syt11	synaptotagmin XI	1424723_s_at	Cstf3	cleavage stimulation factor	1426912_at	EG621205 /// Rfwd2	predicted gene	1452691_at	Rbm17	RNA binding motif protein 17
1418901_at	Cebpb	CCAAT/enhancer binding protein (C/EBP)	1424732_s_at	Tmem192	transmembrane protein 192	1438578_a_at	Btbd10 /// LOC100047893	BTB (POZ) domain containing 10 /// similar to BTB (POZ) domain containing 10	1452694_at	Ip6k1	inositol hexaphosphate kinase 1
1460246_at	Mecp2	methyl CpG binding protein 2	1424740_at	Creb3	cAMP responsive element binding protein 3	1452240_at	Brunol4	bruno-like 4	1428182_at	Prpsap1	phosphoribosyl pyrophosphate synthetase-associated protein 1
1449266_at	Mecp2	methyl CpG binding protein 2	1424741_s_at	Creb3	cAMP responsive element binding protein 3	1426930_at	Brunol4	bruno-like 4	1452697_at	Ctdp1	CTD (carboxy-terminal domain
1449267_at	Chid1	chitinase domain containing 1	1424749_at	Wdfy1	WD repeat and FYVE domain containing 1	1452242_at	Cep55	centrosomal protein 55	1428201_at	2310036O22Rik	RIKEN cDNA 2310036O22 gene
1418903_at	Aqp2	aquaporin 2	1424760_a_at	Smyd2	SET and MYND domain containing 2	1426934_at	Nhsl1	NHS-like 1	1428213_at	Nsmce4a	non-SMC element 4 homolog A (S. cerevisiae)
1418908_at	Pam	peptidylglycine alpha-amidating monooxygenase	1451468_s_at	Xpo5	exportin 5	1452247_at	Fxr1	fragile X mental retardation gene 1	1428218_a_at	1600012H06Rik	RIKEN cDNA 1600012H06 gene
1418910_at	Bmp7	bone morphogenetic protein 7	1424765_at	Eps15l1	epidermal growth factor receptor pathway substrate 15-like 1	1452249_at	Prickle1	prickle like 1 (Drosophila)	1428225_s_at	Hnrpdl	heterogeneous nuclear ribonucleoprotein D-like
1418912_at	Plxdc2	plexin domain containing 2	1424777_at	Wdr21	WD repeat domain 21	1426953_at	Hmgxb4	HMG box domain containing 4	1428249_at	Pygo2	pygopus 2
1418920_at	Cldn15	claudin 15	1424778_at	Reep3	receptor accessory protein 3	1426956_a_at	Trp53bp1	transformation related protein 53 binding protein 1	1452709_at	Poldip3	polymerase (DNA-directed)
1418921_at	Cadm3	cell adhesion molecule 3	1424779_at	Reep3	receptor accessory protein 3	1426957_at	Trp53bp1	transformation related protein 53 binding protein 1	1428267_at	Dhx40	DEAH (Asp-Glu-Ala-His) box polypeptide 40
1449273_at	Cyfip2	cytoplasmic FMR1 interacting protein 2	1424780_a_at	Reep3	receptor accessory protein 3	1426960_a_at	Fa2h	fatty acid 2-hydroxylase	1452718_at	Ubr5	ubiquitin protein ligase E3 component n-recognin 5
1418927_a_at	Habp4	hyaluronic acid binding protein 4	1451474_a_at	Parp8	poly (ADP-ribose) polymerase family	1426961_at	Phf20	PHD finger protein 20	1428277_at	Otud6b	OTU domain containing 6B
1449274_at	Fam119a	family with sequence similarity 119	1451754_a_at	Wdr45	WD repeat domain 45	1452258_at	Phf20	PHD finger protein 20	1428294_at	Zfp259	zinc finger protein 259
1418929_at	Ift57	intraflagellar transport 57 homolog (Chlamydomonas)	1424788_at	Kri1	KRI1 homolog (S. cerevisiae)	1426962_at	Phf20	PHD finger protein 20	1428296_at	ENSMUSG00000074846 /// Polr2l /// Usp50	predicted gene
1449276_at	1700029P11Rik	RIKEN cDNA 1700029P11 gene	1424792_at	Rpp40	ribonuclease P 40 subunit (human)	1452259_at	Phf20	PHD finger protein 20	1428306_at	Ddit4	DNA-damage-inducible transcript 4
1418931_at	Reg4	regenerating islet-derived family	1424801_at	Enah	enabled homolog (Drosophila)	1426963_at	Pacs2	phosphofurin acidic cluster sorting protein 2	1428308_at	Pdrg1	p53 and DNA damage regulated 1
1452221_a_at	Cxxc1	CXXC finger 1 (PHD domain)	1424814_a_at	Bcl2l14	BCL2-like 14 (apoptosis facilitator)	1426965_at	Rap2a	RAS related protein 2a	1428309_s_at	Pdrg1	p53 and DNA damage regulated 1
1418934_at	Mab21l2	mab-21-like 2 (C. elegans)	1451493_at	LOC100046168 /// Ndfip1	similar to Nedd4 WW domain-binding protein 5 /// Nedd4 family interacting protein 1	1426968_a_at	Rdh10	retinol dehydrogenase 10 (all-trans)	1428315_at	Ebna1bp2	EBNA1 binding protein 2
1418936_at	Maff	v-maf musculoaponeurotic fibrosarcoma oncogene family	1451495_at	LOC100044766 /// Wac	similar to WW domain-containing adapter protein with coiled-coil /// WW domain containing adaptor with coiled-coil	1452261_at	Shprh	SNF2 histone linker PHD RING helicase	1428354_at	Foxk2	forkhead box K2
1418943_at	B230120H23Rik	RIKEN cDNA B230120H23 gene	1424837_at	Rnf113a1	ring finger protein 113A1	1426972_at	Sec24d	Sec24 related gene family	1453725_a_at	Mrps7	mitchondrial ribosomal protein S7
1449282_at	Cysltr1	cysteinyl leukotriene receptor 1	1424841_s_at	Rbks	ribokinase	1426976_at	Usp47	ubiquitin specific peptidase 47	1428365_a_at	Lonp1	lon peptidase 1
1418948_at	Fscn3	fascin homolog 3	1451502_at	Pla2g10	phospholipase A2	1426978_at	Klhl2	kelch-like 2	1428390_at	Wdr43	WD repeat domain 43
1449285_at	Cst9	cystatin 9	1424843_a_at	Gas5	growth arrest specific 5	1426979_at	Mlxip	MLX interacting protein	1452776_a_at	Nub1	negative regulator of ubiquitin-like proteins 1
1418954_at	Camkk1	calcium/calmodulin-dependent protein kinase kinase 1	1451505_at	Chchd5 /// LOC100048700	coiled-coil-helix-coiled-coil-helix domain containing 5 /// similar to coiled-coil-helix-coiled-coil-helix domain containing 5	1426985_s_at	Fam76b	family with sequence similarity 76	1428448_a_at	Gtf3c2 /// Mpv17	general transcription factor IIIC
1418956_at	Tssk6	testis-specific serine kinase 6	1424869_at	Dhrs7b /// LOC100045214	dehydrogenase/reductase (SDR family) member 7B /// similar to Dehydrogenase/reductase (SDR family) member 7B	1426999_at	Zc3h14	zinc finger CCCH type containing 14	1428449_at	Gtf3c2 /// Mpv17	general transcription factor IIIC
1418957_at	Stac	src homology three (SH3) and cysteine rich domain	1424906_at	Pqlc3	PQ loop repeat containing	1427003_at	Ppp2r5c	protein phosphatase 2	1428475_at	Llph	LLP homolog
1418961_at	Necap2	NECAP endocytosis associated 2	1451536_at	Mtfr1	mitochondrial fission regulator 1	1452280_at	Farp1	FERM	1428483_a_at	2610039C10Rik	RIKEN cDNA 2610039C10 gene
1418964_at	Pigm	phosphatidylinositol glycan anchor biosynthesis	1451541_at	Bcs1l	BCS1-like (yeast)	1427012_at	Lancl1	LanC (bacterial lantibiotic synthetase component C)-like 1	1428494_a_at	LOC100048301 /// Polr2i	similar to RNA Polymerase II subunit 14.5 kD /// polymerase (RNA) II (DNA directed) polypeptide I
1418967_a_at	St7	Suppression of tumorigenicity 7	1430421_a_at	Tmem205	transmembrane protein 205	1427013_at	Car9	carbonic anhydrase 9	1428511_at	Phkg2	phosphorylase kinase
1449292_at	Rb1cc1	RB1-inducible coiled-coil 1	1424991_s_at	Tyms /// Tyms-ps	thymidylate synthase /// thymidylate synthase	1452286_at	Slain2	SLAIN motif family	1428532_at	Ints7	integrator complex subunit 7
1418973_at	Blzf1	basic leucine zipper nuclear factor 1	1424992_at	Tprkb	Tp53rk binding protein	1427060_at	Mapk3	mitogen-activated protein kinase 3	1452829_at	Cad	carbamoyl-phosphate synthetase 2
1418974_at	Blzf1	basic leucine zipper nuclear factor 1	1425011_x_at	Stx18	syntaxin 18	1427061_at	Rbbp8	retinoblastoma binding protein 8	1452830_s_at	Cad	carbamoyl-phosphate synthetase 2
1418979_at	Akr1c14	aldo-keto reductase family 1	1425018_at	Mcts1	malignant T cell amplified sequence 1	1427066_a_at	4933439F18Rik	RIKEN cDNA 4933439F18 gene	1452835_a_at	Polrmt	polymerase (RNA) mitochondrial (DNA directed)
1418983_at	Inadl	InaD-like (Drosophila)	1425029_a_at	Mboat2	membrane bound O-acyltransferase domain containing 2	1427067_at	4933439F18Rik	RIKEN cDNA 4933439F18 gene	1452844_at	Pou6f1	POU domain
1418984_at	Inadl	InaD-like (Drosophila)	1425045_at	Jmjd7 /// Pla2g4b	jumonji domain containing 7 /// phospholipase A2	1427068_x_at	4933439F18Rik	RIKEN cDNA 4933439F18 gene	1428587_at	Tmem41b	transmembrane protein 41B
1454157_a_at	Pla2g2d	phospholipase A2	1425048_a_at	ENSMUSG00000060128 /// Hmgb1 /// LOC100045876 /// LOC100045972 /// LOC100048378 /// OTTMUSG00000007516 /// OTTMUSG00000020977	predicted gene	1452291_at	Arap2	ArfGAP with RhoGAP domain	1428616_at	LOC100040573 /// Zfp131	similar to putative transcription factor ZNF131 /// zinc finger protein 131
1453677_a_at	Derl3	Der1-like domain family	1425053_at	Isoc1	isochorismatase domain containing 1	1427080_at	2610036D13Rik	RIKEN cDNA 2610036D13 gene	1428648_at	Cand1	cullin associated and neddylation disassociated 1
1453106_a_at	Rnmt	RNA (guanine-7-) methyltransferase	1425054_a_at	2510006D16Rik	RIKEN cDNA 2510006D16 gene	1427083_a_at	Map4k5	mitogen-activated protein kinase kinase kinase kinase 5	1452870_at	Apaf1	apoptotic peptidase activating factor 1
1418988_at	Pex7	peroxisomal biogenesis factor 7	1451582_at	Tulp1	tubby like protein 1	1427084_a_at	Map4k5	mitogen-activated protein kinase kinase kinase kinase 5	1452880_at	Znhit3	zinc finger
1449303_at	Sesn3	Sestrin 3	1425058_at	Zfp472	zinc finger protein 472	1427088_at	Ccnt2	cyclin T2	1452884_at	Sfrs2ip	splicing factor
1418991_at	Bak1	BCL2-antagonist/killer 1	1425068_a_at	Tex264	testis expressed gene 264	1427089_at	Ccnt2	cyclin T2	1428728_at	Ddx51	DEAD (Asp-Glu-Ala-Asp) box polypeptide 51
1449305_at	F10	coagulation factor X	1425129_a_at	Taldo1	transaldolase 1	1427091_at	Znfx1	zinc finger	1428742_at	Fbxo45	F-box protein 45
1418995_at	Neurod2	neurogenic differentiation 2	1425149_a_at	Pdcl	phosducin-like	1456615_a_at	Bptf	bromodomain PHD finger transcription factor	1452895_at	Fbxo45	F-box protein 45
1460248_at	Cpxm2	carboxypeptidase X 2 (M14 family)	1451607_at	Klk1b21	kallikrein 1-related peptidase b21	1427104_at	Zfp612	zinc finger protein 612	1452896_at	Gtl3	gene trap locus 3
1449312_at	Npy5r	neuropeptide Y receptor Y5	1451612_at	Mt1	metallothionein 1	1427105_at	Cenpn	centromere protein N	1428760_at	Snapc3	small nuclear RNA activating complex
1419009_at	Actl7a	actin-like 7a	1425183_a_at	Rpl4	ribosomal protein L4	1452305_s_at	Cenpn	centromere protein N	1428761_a_at	Snapc3	small nuclear RNA activating complex
1419013_at	Gpatch1	G patch domain containing 1	1451622_at	Lmbrd1	LMBR1 domain containing 1	1427108_at	9530068E07Rik	RIKEN cDNA 9530068E07 gene	1428776_at	Slc10a6	solute carrier family 10 (sodium/bile acid cotransporter family)
1419015_at	Wisp2	WNT1 inducible signaling pathway protein 2	1425189_a_at	Mrpl15	mitochondrial ribosomal protein L15	1452319_at	Zfp82	zinc finger protein 82	1428788_at	Pgp	phosphoglycolate phosphatase
1449317_at	Cflar /// LOC100040853	CASP8 and FADD-like apoptosis regulator /// CASP8 and FADD-like apoptosis regulator pseudogene	1425193_at	2010106G01Rik	RIKEN cDNA 2010106G01 gene	1452323_at	Spryd3	SPRY domain containing 3	1452919_a_at	Pgp	phosphoglycolate phosphatase
1419018_at	Rhox6	reproductive homeobox 6	1451626_x_at			1460406_at	Pls1	plastin 1 (I-isoform)	1428869_at	Nolc1	nucleolar and coiled-body phosphoprotein 1
1419020_at	Gif	gastric intrinsic factor	1451630_at	Ttl	tubulin tyrosine ligase	1427150_at	Mll3	myeloid/lymphoid or mixed-lineage leukemia 3	1428870_at	Nolc1	nucleolar and coiled-body phosphoprotein 1
1419022_a_at	EG103324 /// EG433182 /// EG545568 /// Eno1 /// LOC100044223	predicted gene	1425210_s_at	Zfp84	zinc finger protein 84	1427151_at	Qser1	glutamine and serine rich 1	1428873_a_at	LOC100047441 /// Msl1	similar to RIKEN cDNA 4121402D02 gene /// male-specific lethal 1 homolog (Drosophila)
1419023_x_at	Eno1	enolase 1	1425227_a_at	Atp6v0a1	ATPase	1427152_at	Qser1	glutamine and serine rich 1	1428882_at	Wipi2	WD repeat domain
1419025_at	Sag	retinal S-antigen	1429292_a_at	2310046K01Rik	RIKEN cDNA 2310046K01 gene	1427161_at	Cenpf	centromere protein F	1428904_at	Ammecr1l	AMME chromosomal region gene 1-like
1419026_at	Daxx	Fas death domain-associated protein	1425238_at	EG625603	predicted gene	1420110_s_at	Zfp334	zinc finger protein 334	1452954_at	Ube2c	ubiquitin-conjugating enzyme E2C
1419027_s_at	Gltp	glycolipid transfer protein	1425255_s_at	Hnrpll	heterogeneous nuclear ribonucleoprotein L-like	1427177_at	Fyco1	FYVE and coiled-coil domain containing 1	1428908_at	Rbm25	RNA binding motif protein 25
1419033_at	2610018G03Rik	RIKEN cDNA 2610018G03 gene	1425323_a_at	Fam173a	family with sequence similarity 173	1427182_s_at	D18Ertd653e	DNA segment	1428966_at	2610204K14Rik /// LOC100048057	RIKEN cDNA 2610204K14 gene /// hypothetical protein LOC100048057
1419040_at	Cyp2d22	cytochrome P450	1451666_at	Acly	ATP citrate lyase	1427188_at	Arih1	ariadne ubiquitin-conjugating enzyme E2 binding protein homolog 1 (Drosophila)	1428982_at	Atad2b	ATPase family
1419041_at	Itfg1	integrin alpha FG-GAP repeat containing 1	1451667_at	Fam20b	family with sequence similarity 20	1427208_at	Zfp451	zinc finger protein 451	1428997_at	Phf23	PHD finger protein 23
1419045_at	Slc25a23	solute carrier family 25 (mitochondrial carrier; phosphate carrier)	1451672_at	Grk6	G protein-coupled receptor kinase 6	1427221_at	Slc6a20a	solute carrier family 6 (neurotransmitter transporter)	1452999_at	Smndc1	survival motor neuron domain containing 1
1419048_at	Pcnx	pecanex homolog (Drosophila)	1425336_x_at	H2-K1	histocompatibility 2	1427225_at	Epn2	epsin 2	1453013_at	Zfp740	zinc finger protein 740
1419049_at	Pcnx	pecanex homolog (Drosophila)	1425350_a_at	Myef2	myelin basic protein expression factor 2	1427226_at	Epn2	epsin 2	1429103_at	Tomm22	translocase of outer mitochondrial membrane 22 homolog (yeast)
1460249_at	Lnx2	ligand of numb-protein X 2	1425373_a_at	LOC100047604 /// Psmg2	similar to Clast3 protein /// proteasome (prosome	1427228_at	Palld	palladin	1453030_at	Msl2	male-specific lethal 2 homolog (Drosophila)
1419053_at	Pex14	peroxisomal biogenesis factor 14	1425404_a_at	Tmem110	transmembrane protein 110	1427233_at	Tshz1	teashirt zinc finger family member 1	1429122_a_at	1700040I03Rik	RIKEN cDNA 1700040I03 gene
1419057_at	Slc5a1	solute carrier family 5 (sodium/glucose cotransporter)	1451700_a_at	1110007L15Rik	RIKEN cDNA 1110007L15 gene	1427235_at	Utx	ubiquitously transcribed tetratricopeptide repeat gene	1453077_a_at	Snapc3	small nuclear RNA activating complex
1419060_at	Gzmb	granzyme B	1425420_s_at	Lats2	large tumor suppressor 2	1427672_a_at	Utx	ubiquitously transcribed tetratricopeptide repeat gene	1453099_at	Csnk2a2	casein kinase 2
1419062_at	Epb4.1l3	erythrocyte protein band 4.1-like 3	1451702_at	Cmtm7	CKLF-like MARVEL transmembrane domain containing 7	1427242_at	Ddx4	DEAD (Asp-Glu-Ala-Asp) box polypeptide 4	1429321_at	Rnf149	ring finger protein 149
1419065_at	Nepn	nephrocan	1425455_a_at	Churc1	churchill domain containing 1	1452359_at	Rell1	RELT-like 1	1429347_at	Bcl2l14	BCL2-like 14 (apoptosis facilitator)
1426105_a_at	Ubxn11	UBX domain protein 11	1425463_at	Gata6	GATA binding protein 6	1427243_at	Rell1	RELT-like 1	1453124_at	Tnpo3	transportin 3
1419072_at	Gstm7	glutathione S-transferase	1425464_at	Gata6	GATA binding protein 6	1427250_at	Atp2a2	ATPase	1429388_at	Nanog /// Nanogpd	Nanog homeobox /// similar to Nanog homeobox
1419073_at	Tmeff2	transmembrane protein with EGF-like and two follistatin-like domains 2	1425466_at	Senp2	SUMO/sentrin specific peptidase 2	1452364_at	Suz12	suppressor of zeste 12 homolog (Drosophila)	1429490_at	Rif1	Rap1 interacting factor 1 homolog (yeast)
1419074_at	Chac2	ChaC	1451717_s_at	Senp2	SUMO/sentrin specific peptidase 2	1427253_s_at	Suz12	suppressor of zeste 12 homolog (Drosophila)	1429491_s_at	Rif1	Rap1 interacting factor 1 homolog (yeast)
1449327_at	1600015I10Rik	RIKEN cDNA 1600015I10 gene	1425492_at	Bmpr1a	bone morphogenetic protein receptor	1427261_at	Wwc1	WW	1429530_a_at	Smpd4	sphingomyelin phosphodiesterase 4
1419077_at	Mpp3	membrane protein	1425498_at	Prpf4b	PRP4 pre-mRNA processing factor 4 homolog B (yeast)	1427273_at	Rnf214	ring finger protein 214	1429554_at	Sdccag3	serologically defined colon cancer antigen 3
1449329_at	Zfp235	zinc finger protein 235	1460378_a_at	Tes	testis derived transcript	1427274_at	Rnf214	ring finger protein 214	1429563_x_at	Sp110	Sp110 nuclear body protein
1419081_at	Atg10	autophagy-related 10 (yeast)	1451736_a_at	Map2k7	mitogen-activated protein kinase kinase 7	1427275_at	Smc4	structural maintenance of chromosomes 4	1429623_at	Zfp644	zinc finger protein 644
1419083_at	Tnfsf11	tumor necrosis factor (ligand) superfamily	1451739_at	Klf5	Kruppel-like factor 5	1427276_at	Smc4	structural maintenance of chromosomes 4	1419984_s_at	Zfp644	zinc finger protein 644
1449335_at	Timp3	tissue inhibitor of metalloproteinase 3	1451745_a_at	Znhit1	zinc finger	1427278_at	Clip4	CAP-GLY domain containing linker protein family	1429650_at	Stk40	serine/threonine kinase 40
1419090_x_at	Klk1b26	kallikrein 1-related petidase b26	1425550_a_at	Prkar1a	protein kinase	1427287_s_at	Itpr2	inositol 1	1429654_at	Dppa2	developmental pluripotency associated 2
1449336_a_at	Slk	STE20-like kinase (yeast)	1425554_a_at	Cdc16	CDC16 cell division cycle 16 homolog (S. cerevisiae)	1454070_a_at	Ddhd1	DDHD domain containing 1	1453223_s_at	Dppa2	developmental pluripotency associated 2
1425977_a_at	Slk	STE20-like kinase (yeast)	1425568_a_at	Tmem33	transmembrane protein 33	1427293_a_at	Auts2	autism susceptibility candidate 2	1429758_at	1700017B05Rik	RIKEN cDNA 1700017B05 gene
1449340_at	Sostdc1	sclerostin domain containing 1	1425576_at	Ahcyl1	S-adenosylhomocysteine hydrolase-like 1	1427297_at	Mrpl9	mitochondrial ribosomal protein L9	1429776_a_at	Dnajb6	DnaJ (Hsp40) homolog
1419105_at	Nr1h4	nuclear receptor subfamily 1	1425591_a_at	Chmp2a	chromatin modifying protein 2A	1427300_at	Lhx8	LIM homeobox protein 8	1455936_a_at	Rbpms	RNA binding protein gene with multiple splicing
1419107_at	Ophn1	oligophrenin 1	1425599_a_at	Gatad1	GATA zinc finger domain containing 1	1427305_at	Piga	phosphatidylinositol glycan anchor biosynthesis	1437161_x_at	Rbpms	RNA binding protein gene with multiple splicing
1419113_at	Ap1g2	adaptor protein complex AP-1	1425616_a_at	Ccdc23	coiled-coil domain containing 23	1427310_at	Bptf	bromodomain PHD finger transcription factor	1429981_a_at	LOC100048362 /// Rimklb	similar to mKIAA1238 protein /// ribosomal modification protein rimK-like family member B
1449347_a_at	LOC100044048 /// LOC100044049 /// Xlr4a /// Xlr4b /// Xlr4c /// Xlr4e	hypothetical protein LOC100044048 /// hypothetical protein LOC100044049 /// X-linked lymphocyte-regulated 4A /// X-linked lymphocyte-regulated 4B /// X-linked lymphocyte-regulated 4C /// X-linked lymphocyte-regulated 4E	1425617_at	Dhx9	DEAH (Asp-Glu-Ala-His) box polypeptide 9	1427312_at	Cmya5	cardiomyopathy associated 5	1429982_at	Rimklb	ribosomal modification protein rimK-like family member B
1449348_at	Mpp6	membrane protein	1452036_a_at	Tmpo	thymopoietin	1427322_at	Brwd1	bromodomain and WD repeat domain containing 1	1430019_a_at	EG434858 /// Hnrnpa1 /// XM_001481145	predicted gene
1419118_at	LOC100045106 /// Vstm2b	hypothetical protein LOC100045106 /// V-set and transmembrane domain containing 2B	1451781_at	Nfatc2ip	nuclear factor of activated T-cells	1452396_at	Sfrs15	splicing factor	1430020_x_at	Hnrnpa1	heterogeneous nuclear ribonucleoprotein A1
1430889_a_at	Tpmt	thiopurine methyltransferase	1425632_a_at	Pqlc2	PQ loop repeat containing 2	1427333_s_at	Sfrs15	splicing factor	1430021_a_at	Sae1	SUMO1 activating enzyme subunit 1
1419121_at	Tpmt	thiopurine methyltransferase	1425646_at	BC016495	cDNA sequence BC016495	1452398_at	Plce1	phospholipase C	1453369_a_at	Fundc1	FUN14 domain containing 1
1449351_s_at	Pdgfc	platelet-derived growth factor	1431711_a_at	9030409G11Rik	RIKEN cDNA 9030409G11 gene	1427342_at	Fastkd1	FAST kinase domains 1	1430271_x_at	Taf1d	TATA box binding protein (Tbp)-associated factor
1419125_at	Ptpn18	protein tyrosine phosphatase	1425669_at	Mobkl2b	MOB1	1427347_s_at	Tubb2a	tubulin	1430519_a_at	Cnot7	CCR4-NOT transcription complex
1460251_at	Fas	Fas (TNF receptor superfamily member 6)	1430776_s_at	Ankrd24	ankyrin repeat domain 24	1427351_s_at	Igh-6	immunoglobulin heavy chain 6 (heavy chain of IgM)	1430982_at	LOC100048559 /// Sfrs1	similar to splicing factor
1449354_at	Zrsr1	zinc finger (CCCH type)	1425740_at	Suv420h1	suppressor of variegation 4-20 homolog 1 (Drosophila)	1427359_at	Jhdm1d	jumonji C domain-containing histone demethylase 1 homolog D (S. cerevisiae)	1453722_s_at	LOC100048559 /// Sfrs1	similar to splicing factor
1449355_a_at	Eps15l1	epidermal growth factor receptor pathway substrate 15-like 1	1425838_at	Atp9a	ATPase	1427376_a_at	Map4k5	mitogen-activated protein kinase kinase kinase kinase 5	1431008_at	0610037M15Rik /// H2-gs10 /// H2-L /// H2-Q1 /// H2-Q6 /// LOC100044307 /// LOC676708	RIKEN cDNA 0610037M15 gene /// MHC class I like protein GS10 /// histocompatibility 2
1419129_at	Slc22a13	solute carrier family 22 (organic cation transporter)	1455201_x_at	Apoa1	apolipoprotein A-I	1452413_at	C230081A13Rik	RIKEN cDNA C230081A13 gene	1431085_a_at	Pcmt1	protein-L-isoaspartate (D-aspartate) O-methyltransferase 1
1419132_at	Tlr2	toll-like receptor 2	1425884_at	Bxdc1	brix domain containing 1	1427400_at	Lbx1	ladybird homeobox homolog 1 (Drosophila)	1431086_s_at	Pcmt1	protein-L-isoaspartate (D-aspartate) O-methyltransferase 1
1419136_at	Akr1c18	aldo-keto reductase family 1	1425900_at	Hkdc1	hexokinase domain containing 1	1427416_x_at	Dusp7	dual specificity phosphatase 7	1431092_at	Ppp1r12c	protein phosphatase 1
1419138_at	B3galt4	UDP-Gal:betaGlcNAc beta 1	1426337_a_at	Tead4	TEA domain family member 4	1427460_at	LOC100046932 /// Taf4a	similar to TAF4A RNA polymerase II	1431132_x_at	0610007P22Rik	RIKEN cDNA 0610007P22 gene
1419140_at	Acvr2b	activin receptor IIB	1425966_x_at	Ubc	ubiquitin C	1452438_s_at	LOC100046932 /// Taf4a	similar to TAF4A RNA polymerase II	1431166_at	Chd1	chromodomain helicase DNA binding protein 1
1419145_at	Smtnl1	smoothelin-like 1	1451895_a_at	Dhcr24	24-dehydrocholesterol reductase	1427476_a_at	Trim32	tripartite motif-containing 32	1453827_at	1110035H17Rik	RIKEN cDNA 1110035H17 gene
1419146_a_at	Gck	glucokinase	1425993_a_at	Hsph1	heat shock 105kDa/110kDa protein 1	1452458_s_at	Ppil5	peptidylprolyl isomerase (cyclophilin) like 5	1431330_at	3110002H16Rik	RIKEN cDNA 3110002H16 gene
1419148_at	Avil	advillin	1435323_a_at	Mboat1	membrane bound O-acyltransferase domain containing 1	1427513_at	BC024137	cDNA sequence BC024137	1431349_at	Hnrnpab	heterogeneous nuclear ribonucleoprotein A/B
1419149_at	Serpine1	serine (or cysteine) peptidase inhibitor	1428119_a_at	LOC100047558 /// Rap2c	similar to RAP2C	1452471_at	Il17rd	interleukin 17 receptor D	1453849_s_at	Hnrnpab	heterogeneous nuclear ribonucleoprotein A/B
1449367_at	Trex2	three prime repair exonuclease 2	1426045_at	Kng1	kininogen 1	1427874_at	Rnf114	ring finger protein 114	1431385_a_at	Mbtps1	membrane-bound transcription factor peptidase
1419150_at	Myf6	myogenic factor 6	1426052_at	Mlh3	mutL homolog 3 (E coli)	1427879_at	1810031K17Rik	RIKEN cDNA 1810031K17 gene	1431716_at	Herc4	hect domain and RLD 4
1419153_at	2810417H13Rik	RIKEN cDNA 2810417H13 gene	1426067_x_at	Cct3	chaperonin containing Tcp1	1452583_s_at	Galm	galactose mutarotase	1431827_a_at	Tlk2	tousled-like kinase 2 (Arabidopsis)
1449369_at	Tmprss2	transmembrane protease	1426119_at	Tyms-ps	thymidylate synthase	1427906_at	1110037F02Rik	RIKEN cDNA 1110037F02 gene	1454018_at	Tlk2	tousled-like kinase 2 (Arabidopsis)
1419159_at	Golga3	golgi autoantigen	1426146_a_at	Chpt1	choline phosphotransferase 1	1427907_at	1110037F02Rik	RIKEN cDNA 1110037F02 gene	1454603_a_at	Cnot2	CCR4-NOT transcription complex
1419162_s_at	Dnajc3	DnaJ (Hsp40) homolog	1451967_x_at	Kpnb1	karyopherin (importin) beta 1	1452604_at	Stard13	StAR-related lipid transfer (START) domain containing 13	1431939_a_at	Mina	myc induced nuclear antigen
1419168_at	Mapk6	mitogen-activated protein kinase 6	1426205_at	LOC100044953 /// Ppp1cb	similar to protein phosphatase 1 /// protein phosphatase 1	1452607_at	2610030H06Rik	RIKEN cDNA 2610030H06 gene	1454144_a_at	Ccnc	cyclin C
1419169_at	Mapk6	mitogen-activated protein kinase 6	1426219_at	Scp2	sterol carrier protein 2	1452609_at	1190005I06Rik	RIKEN cDNA 1190005I06 gene	1454219_at	Dnajc2	DnaJ (Hsp40) homolog
1419173_at	Acy1	aminoacylase 1	1451973_at	Uba5	ubiquitin-like modifier activating enzyme 5	1427944_at	Caprin2	caprin family member 2	1433437_at	Dock8	dedicator of cytokinesis 8
1419175_a_at	Btn1a1	butyrophilin	1451984_at	Hnrnpul1	heterogeneous nuclear ribonucleoprotein U-like 1	1427964_at	Cmtm8	CKLF-like MARVEL transmembrane domain containing 8	1433448_at	Slc25a44	solute carrier family 25
1419176_at	Vps37a	vacuolar protein sorting 37A (yeast)	1426240_at	Chmp4b /// LOC674706	chromatin modifying protein 4B /// similar to zinc finger protein 341	1427969_s_at	Zfp654	zinc finger protein 654	1433457_s_at	Grsf1	G-rich RNA sequence binding factor 1
1419181_at	Zfp326	zinc finger protein 326	1426242_at	Polr2a	polymerase (RNA) II (DNA directed) polypeptide A	1427976_at	100039087 /// ENSMUSG00000072907 /// Oog1	predicted gene	1454605_a_at	LOC100047707 /// Pi4k2a	hypothetical protein LOC100047707 /// phosphatidylinositol 4-kinase type 2 alpha
1419182_at	Svep1	sushi	1451992_at	Adrbk1	adrenergic receptor kinase	1427977_x_at	100039087 /// ENSMUSG00000072907 /// Oog1	predicted gene	1433479_at	Ubr7	ubiquitin protein ligase E3 component n-recognin 7 (putative)
1419183_at	Papd4	PAP associated domain containing 4	1426257_a_at	Sars	seryl-aminoacyl-tRNA synthetase	1427978_at	4732418C07Rik	RIKEN cDNA 4732418C07 gene	1433497_at	Aqr	aquarius
1449383_at	Adssl1	adenylosuccinate synthetase like 1	1426269_at	Vamp7	vesicle-associated membrane protein 7	1427981_a_at	Csad	cysteine sulfinic acid decarboxylase	1433502_s_at	Tsr1	TSR1
1419188_s_at	100039939 /// Ccl27a /// ENSMUSG00000066202 /// OTTMUSG00000011352	predicted gene	1426312_at	Bre	brain and reproductive organ-expressed protein	1427982_s_at	Syne2	synaptic nuclear envelope 2	1454632_at	6330442E10Rik	RIKEN cDNA 6330442E10 gene
1449385_at	Hsd17b6	hydroxysteroid (17-beta) dehydrogenase 6	1426315_a_at	6330416G13Rik	RIKEN cDNA 6330416G13 gene	1452627_at	LOC100048528 /// Senp6	similar to Sentrin-specific protease 6 (Sentrin/SUMO-specific protease SENP6) (SUMO-1-specific protease 1) /// SUMO/sentrin specific peptidase 6	1433530_at	2210411K19Rik	RIKEN cDNA 2210411K19 gene
1419193_a_at	Gmfg	glia maturation factor	1452017_at	Sox15	SRY-box containing gene 15	1427984_at	Senp6	SUMO/sentrin specific peptidase 6	1433533_x_at	Prkag1	protein kinase
1419200_at	Fxyd7	FXYD domain-containing ion transport regulator 7	1426355_a_at	6330578E17Rik	RIKEN cDNA 6330578E17 gene	1427994_at	Cd300lf /// LOC100047115	CD300 antigen like family member F /// similar to CD300 antigen like family member F	1454643_at	Ubap2l	ubiquitin associated protein 2-like
1419201_at	Klk11	kallikrein related-peptidase 11	1426356_at	6330578E17Rik	RIKEN cDNA 6330578E17 gene	1428000_at	Tmem60	transmembrane protein 60	1433576_at	Mat2a	methionine adenosyltransferase II
1449389_at	Tal1	T-cell acute lymphocytic leukemia 1	1452042_a_at	Tmem144	transmembrane protein 144	1428023_at	3110009E18Rik	RIKEN cDNA 3110009E18 gene	1433597_at	Arglu1	arginine and glutamate rich 1
1419206_at	Cd37	CD37 antigen	1426372_a_at	Bet1l	blocked early in transport 1 homolog (S. cerevisiae)-like	1428042_at	ENSMUSG00000058934	predicted gene	1454663_at	Eif5	eukaryotic translation initiation factor 5
1449391_at	Zfp37	zinc finger protein 37	1426380_at	Eif4b	eukaryotic translation initiation factor 4B	1452646_at	Trp53inp2	transformation related protein 53 inducible nuclear protein 2	1433631_at	Eif5	eukaryotic translation initiation factor 5
1419207_at	Zfp37	zinc finger protein 37	1452048_at	Mrpl12	mitochondrial ribosomal protein L12	1428062_at	Cpa1	carboxypeptidase A1	1454664_a_at	Eif5 /// LOC100047658	eukaryotic translation initiation factor 5 /// similar to Eukaryotic translation initiation factor 5
1449392_at	Hsd17b1	hydroxysteroid (17-beta) dehydrogenase 1	1426387_x_at	4933439C20Rik /// LOC236604 /// Pisd	RIKEN cDNA 4933439C20 gene /// phosphatidylserine decarboxylase pseudogene /// phosphatidylserine decarboxylase	1428066_at	Ccdc120	coiled-coil domain containing 120	1454682_at	A430005L14Rik	RIKEN cDNA A430005L14 gene
1419209_at	Cxcl1	chemokine (C-X-C motif) ligand 1	1452053_a_at	Tmem33	transmembrane protein 33	1428086_at	Dnm1l	dynamin 1-like	1433690_at	2210016L21Rik	RIKEN cDNA 2210016L21 gene
1419210_at	Hrh1	histamine receptor H1	1426407_at	Cugbp1	CUG triplet repeat	1452664_a_at	Tm7sf3	transmembrane 7 superfamily member 3	1433706_a_at	Ptplad1	protein tyrosine phosphatase-like A domain containing 1
1419212_at	Icosl	icos ligand	1426415_a_at	Trim25	tripartite motif-containing 25	1428101_at	Rnf38	ring finger protein 38	1454698_at	Ptplad1	protein tyrosine phosphatase-like A domain containing 1
1419213_at	Nat6	N-acetyltransferase 6	1426425_at	Sugt1	SGT1	1428105_at	Tpx2	TPX2	1433724_at	D15Ertd621e	DNA segment
1460254_at	1810049H13Rik	RIKEN cDNA 1810049H13 gene	1460391_at	Ola1	Obg-like ATPase 1	1452666_a_at	Tmcc2	transmembrane and coiled-coil domains 2	1433737_at	LOC677213 /// Uhmk1	similar to U2AF homology motif (UHM) kinase 1 /// U2AF homology motif (UHM) kinase 1
1419215_at	Aox4	aldehyde oxidase 4	1426436_at	Tmem159	transmembrane protein 159	1428108_x_at	Tmcc2	transmembrane and coiled-coil domains 2	1460548_a_at	Eral1	Era (G-protein)-like 1 (E. coli)
1449396_at	Aoc2 /// Aoc3	amine oxidase	1452075_at	Pus10	pseudouridylate synthase 10	1452669_at	Fam53c	family with sequence similarity 53	1433753_x_at	Eral1	Era (G-protein)-like 1 (E. coli)
1419221_a_at	Rgs14	regulator of G-protein signaling 14	1452076_at	Spryd4	SPRY domain containing 4	1428122_s_at	Fam125b	family with sequence similarity 125	1433765_at	Ube2o	ubiquitin-conjugating enzyme E2O
1419222_at	Tbxa2r	thromboxane A2 receptor	1426441_at	Slc11a2	solute carrier family 11 (proton-coupled divalent metal ion transporters)	1428131_a_at	Cdc42se1	CDC42 small effector 1	1433786_x_at	Serf2	small EDRK-rich factor 2
1419223_a_at	Dtna	dystrobrevin alpha	1426460_a_at	Ugp2	UDP-glucose pyrophosphorylase 2	1452679_at	Tubb2b	tubulin	1433797_at	E130309D02Rik	RIKEN cDNA E130309D02 gene
1449398_at	Rpl3l	ribosomal protein L3-like	1426468_at	0610037L13Rik	RIKEN cDNA 0610037L13 gene	1428165_at	Vps24	vacuolar protein sorting 24 (yeast)	1433816_at	Mcart1	mitochondrial carrier triple repeat 1
1419224_at	Cecr6	cat eye syndrome chromosome region	1426474_at	Atpaf2 /// LOC100047889	ATP synthase mitochondrial F1 complex assembly factor 2 /// similar to ATP synthase mitochondrial F1 complex assembly factor 2	1428169_at	Atg16l1	autophagy-related 16-like 1 (yeast)	1433822_x_at	Anapc5	anaphase-promoting complex subunit 5
1449399_a_at	Il1b	interleukin 1 beta	1426475_at	Hmbs	hydroxymethylbilane synthase	1428189_at	5730494M16Rik	RIKEN cDNA 5730494M16 gene	1433824_x_at	Grsf1	G-rich RNA sequence binding factor 1
1419230_at	Krt12	keratin 12	1426522_at	Hadhb	hydroxyacyl-Coenzyme A dehydrogenase/3-ketoacyl-Coenzyme A thiolase/enoyl-Coenzyme A hydratase (trifunctional protein)	1428193_at	Usp9x	ubiquitin specific peptidase 9	1433850_at	Ppp4r2	protein phosphatase 4
1419235_s_at	Helb	helicase (DNA) B	1426527_at	Toe1	target of EGR1	1428194_at	Usp9x	ubiquitin specific peptidase 9	1433859_at	Ino80c	INO80 complex subunit C
1419239_at	LOC100044271 /// Zfp54	hypothetical protein LOC100044271 /// zinc finger protein 54	1426533_at	Nol5a	nucleolar protein 5A	1428224_at	Hnrpdl	heterogeneous nuclear ribonucleoprotein D-like	1433871_at	R3hdm1	R3H domain 1 (binds single-stranded nucleic acids)
1419241_a_at	Aire	autoimmune regulator (autoimmune polyendocrinopathy candidiasis ectodermal dystrophy)	1452098_at	Chtf18	CTF18	1420093_s_at	Hnrpdl	heterogeneous nuclear ribonucleoprotein D-like	1433878_at	Mrps26	mitochondrial ribosomal protein S26
1432104_a_at	Allc	allantoicase	1426566_s_at	Il17re	interleukin 17 receptor E	1428237_at	Akirin2 /// LOC100046298	akirin 2 /// hypothetical protein LOC100046298	1433912_at	Tiprl	TIP41
1419243_at	Rab14	RAB14	1426567_a_at	Pqlc1	PQ loop repeat containing 1	1452710_at	Rpusd4	RNA pseudouridylate synthase domain containing 4	1433935_at	AU020206	expressed sequence AU020206
1419250_a_at	Pftk1	PFTAIRE protein kinase 1	1452111_at	Mrps35	mitochondrial ribosomal protein S35	1452714_at	Tanc1	tetratricopeptide repeat	1454779_s_at	C230052I12Rik	RIKEN cDNA C230052I12 gene
1419253_at	Mthfd2	methylenetetrahydrofolate dehydrogenase (NAD+ dependent)	1426579_at	Gnl2	guanine nucleotide binding protein-like 2 (nucleolar)	1428272_at	Eif1b	eukaryotic translation initiation factor 1B	1454786_at	5031439G07Rik	RIKEN cDNA 5031439G07 gene
1419256_at	Spnb2	spectrin beta 2	1426581_at	Ptpmt1	protein tyrosine phosphatase	1428280_at	Fip1l1	FIP1 like 1 (S. cerevisiae)	1434009_at	Grlf1	glucocorticoid receptor DNA binding factor 1
1419259_at	Rsu1	Ras suppressor protein 1	1426586_at	Slc25a11	solute carrier family 25 (mitochondrial carrier oxoglutarate carrier)	1428299_at	Dyrk1a	dual-specificity tyrosine-(Y)-phosphorylation regulated kinase 1a	1434011_a_at	Ints5	integrator complex subunit 5
1419268_at	Agr2	anterior gradient 2 (Xenopus laevis)	1426593_a_at	Fbxo22	F-box protein 22	1428311_at	Ccdc6	coiled-coil domain containing 6	1434012_at	Ints5	integrator complex subunit 5
1419269_at	Dut	deoxyuridine triphosphatase	1426602_at	Araf	v-raf murine sarcoma 3611 viral oncogene homolog	1428327_at	Trak1	trafficking protein	1434019_at	Pdap1	PDGFA associated protein 1
1419271_at	Pax6	paired box gene 6	1426611_at	Psmc2	proteasome (prosome	1428328_at	Nup50	nucleoporin 50	1454796_at	Ficd	FIC domain containing
1419272_at	Myd88	myeloid differentiation primary response gene 88	1452130_at	EG433144 /// LOC100048541 /// Txndc14	predicted gene	1452743_at	Pole3	polymerase (DNA directed)	1434035_at	Dnajb6 /// LOC100048324	DnaJ (Hsp40) homolog
1419273_at	C80913	expressed sequence C80913	1426614_at	Prkcbp1	protein kinase C binding protein 1	1428330_at	Dopey2	dopey family member 2	1454811_a_at	Serinc1	serine incorporator 1
1449402_at	Chst7	carbohydrate (N-acetylglucosamino) sulfotransferase 7	1452132_at	Tlcd1	TLC domain containing 1	1428346_at	Trafd1	TRAF type zinc finger domain containing 1	1434059_at	B230312A22Rik	RIKEN cDNA B230312A22 gene
1419277_at	LOC674195 /// Usp48	hypothetical protein LOC674195 /// ubiquitin specific peptidase 48	1426618_a_at	Pomgnt1	protein O-linked mannose beta1	1428353_at	Foxk2	forkhead box K2	1454814_s_at	AU021838	expressed sequence AU021838
1449403_at	Pde9a	phosphodiesterase 9A	1426643_at	Elp3	elongation protein 3 homolog (S. cerevisiae)	1452754_at	Creld2	cysteine-rich with EGF-like domains 2	1454817_at	Utp18	UTP18
1419279_at	Pip4k2a	phosphatidylinositol-5-phosphate 4-kinase	1438902_a_at	Hsp90aa1	heat shock protein 90	1428368_at	Arhgap21	Rho GTPase activating protein 21	1434066_at	Gtf3c1	general transcription factor III C 1
1419290_at	Mettl6	methyltransferase like 6	1426645_at	Hsp90aa1	heat shock protein 90	1428369_s_at	Arhgap21	Rho GTPase activating protein 21	1434080_at	Aebp2	AE binding protein 2
1419293_at	Dscam	Down syndrome cell adhesion molecule	1452144_a_at	Mrpl44	mitochondrial ribosomal protein L44	1452769_at	Rnf145	ring finger protein 145	1434087_at	Mthfr	5
1419295_at	Creb3l1	cAMP responsive element binding protein 3-like 1	1426657_s_at	EG666036 /// EG666422 /// EG666875 /// EG668576 /// Phgdh	predicted gene	1452770_at	Vkorc1	vitamin K epoxide reductase complex	1434114_at	Rexo4	REX4
1419301_at	Fzd4	frizzled homolog 4 (Drosophila)	1426658_x_at	Phgdh	3-phosphoglycerate dehydrogenase	1428401_at	Zcchc3	zinc finger	1434117_at	Tceb3	transcription elongation factor B (SIII)
1419303_at	Heyl	hairy/enhancer-of-split related with YRPW motif-like	1426666_a_at	Unc84a	unc-84 homolog A (C. elegans)	1452781_a_at	Gtf3c2 /// Mpv17	general transcription factor IIIC	1434124_x_at	2400001E08Rik	RIKEN cDNA 2400001E08 gene
1419305_a_at	Fbxo36	F-box protein 36	1426670_at	Agrn	agrin	1428453_at	Nat12	N-acetyltransferase 12	1454870_x_at	Gpr172b	G protein-coupled receptor 172B
1419307_at	Tnfrsf13c	tumor necrosis factor receptor superfamily	1426677_at	Flna	filamin	1428468_at	3110043O21Rik	RIKEN cDNA 3110043O21 gene	1434176_x_at	Poldip3	polymerase (DNA-directed)
1449419_at	Dock8	dedicator of cytokinesis 8	1426682_at	Cnot6	CCR4-NOT transcription complex	1428505_at	Ccdc90b	coiled-coil domain containing 90B	1434224_at	Tbl2	transducin (beta)-like 2
1419309_at	Pdpn	podoplanin	1426690_a_at	Srebf1	sterol regulatory element binding transcription factor 1	1452813_a_at	Tmem188	transmembrane protein 188	1434239_at	Rrp12	ribosomal RNA processing 12 homolog (S. cerevisiae)
1449420_at	Pde1b	phosphodiesterase 1B	1452146_a_at	Cox15	COX15 homolog	1452828_at	Fbxo21	F-box protein 21	1434251_at	Cnot1	CCR4-NOT transcription complex
1419311_at	Trim10	tripartite motif-containing 10	1426693_x_at	Cox15	COX15 homolog	1452836_at	Lpin2	lipin 2	1449664_s_at	Rnf20	ring finger protein 20
1449422_at	Cdh4	cadherin 4	1426694_at	9030624J02Rik	RIKEN cDNA 9030624J02 gene	1452837_at	Lpin2	lipin 2	1434320_at	Gtf3c4	general transcription factor IIIC
1419315_at	Slamf9	SLAM family member 9	1426697_a_at	Lrpap1	low density lipoprotein receptor-related protein associated protein 1	1428573_at	Chn2	chimerin (chimaerin) 2	1454928_at	Safb	scaffold attachment factor B
1419323_at	Padi1	peptidyl arginine deiminase	1452151_at	Gramd4	GRAM domain containing 4	1452843_at	Il6st	interleukin 6 signal transducer	1454929_s_at	Safb	scaffold attachment factor B
1419329_at	Sorbs3	sorbin and SH3 domain containing 3	1426701_at	Fam160a2	family with sequence similarity 160	1428592_s_at	Usp38	ubiquitin specific peptidase 38	1434332_at	Zzz3	zinc finger
1419331_at	Cdh17	cadherin 17	1426703_at	Gak	cyclin G associated kinase	1428625_a_at	Rmi1	RMI1	1434392_at	Usp34	ubiquitin specific peptidase 34
1419332_at	Egfl6	EGF-like-domain	1426707_at	Tubgcp3	tubulin	1430805_s_at	Rmi1	RMI1	1434400_at	Tgif2	TGFB-induced factor homeobox 2
1419341_at	Epha8	Eph receptor A8	1452157_at	Eprs	glutamyl-prolyl-tRNA synthetase	1428675_at	1110049F12Rik /// LOC100047869	RIKEN cDNA 1110049F12 gene /// similar to thioredoxin family Trp26	1455812_x_at	Vasn	vasorin
1419342_at	Tram2	translocating chain-associating membrane protein 2	1426715_s_at	Slc46a1	solute carrier family 46	1452877_at	2700029M09Rik	RIKEN cDNA 2700029M09 gene	1434425_at	Tchh	trichohyalin
1451648_a_at	Folr2	folate receptor 2 (fetal)	1426718_at	Skiv2l2	superkiller viralicidic activity 2-like 2 (S. cerevisiae)	1428706_at	Cenpv	centromere protein V	1454963_at	E430028B21Rik	RIKEN cDNA E430028B21 gene
1419348_at	Psp	parotid secretory protein	1426735_at	Iars2	isoleucine-tRNA synthetase 2	1428789_at	Ralgps2	CDNA clone IMAGE:6828107	1454964_at	Rprd1a	regulation of nuclear pre-mRNA domain containing 1A
1449436_s_at	EG667066 /// Gm1821 /// LOC218963 /// Rps27a /// Ubb /// Ubc	predicted gene	1426736_at	Gspt1	G1 to S phase transition 1	1428798_s_at	Setd6	SET domain containing 6	1437525_a_at	Polr3a	polymerase (RNA) III (DNA directed) polypeptide A
1435643_x_at	Gm1821 /// Rps27a /// Ubb /// Ubc	gene model 1821	1452168_x_at	Gspt1	G1 to S phase transition 1	1452925_a_at	2004-03-05	membrane-associated ring finger (C3HC4) 5	1434453_at	Polr3a	polymerase (RNA) III (DNA directed) polypeptide A
1419350_at	Hook2	hook homolog 2 (Drosophila)	1426741_a_at	Fastkd2	FAST kinase domains 2	1428843_at	2004-03-05	membrane-associated ring finger (C3HC4) 5	1434503_s_at	Lamp2	lysosomal-associated membrane protein 2
1449437_at	D6Wsu163e	DNA segment	1426742_at	Atp5f1	ATP synthase	1452929_at	Clip1	CAP-GLY domain containing linker protein 1	1434544_at	Bola2	bolA-like 2 (E. coli)
1419355_at	Klf7	Kruppel-like factor 7 (ubiquitous)	1426749_at	Prmt3	protein arginine N-methyltransferase 3	1428871_at	LOC100047441 /// Msl1	similar to RIKEN cDNA 4121402D02 gene /// male-specific lethal 1 homolog (Drosophila)	1434545_x_at	Bola2	bolA-like 2 (E. coli)
1419356_at	Klf7	Kruppel-like factor 7 (ubiquitous)	1426752_at	Phf17	PHD finger protein 17	1428872_at	LOC100047441 /// Msl1	similar to RIKEN cDNA 4121402D02 gene /// male-specific lethal 1 homolog (Drosophila)	1434546_at	Smg5	Smg-5 homolog
1419357_at	Isy1	ISY1 splicing factor homolog (S. cerevisiae)	1452184_at	Ndufb9	NADH dehydrogenase (ubiquinone) 1 beta subcomplex	1460450_at	Ammecr1l	AMME chromosomal region gene 1-like	1434553_at	Tmem56	transmembrane protein 56
1419360_a_at	Ss18	synovial sarcoma translocation	1426775_s_at	Scamp1	secretory carrier membrane protein 1	1437521_s_at	Ammecr1l	AMME chromosomal region gene 1-like	1455013_at	Arih2	ariadne homolog 2 (Drosophila)
1419362_at	Mrpl35	mitochondrial ribosomal protein L35	1426785_s_at	Mgll	monoglyceride lipase	1428905_at	Rraga	Ras-related GTP binding A	1434560_at	LOC100047575 /// Wdtc1	similar to WD and tetratricopeptide repeats 1 /// WD and tetratricopeptide repeats 1
1419366_at	Zmat5	zinc finger	1460397_at	Armc6	armadillo repeat containing 6	1452981_at	Cntn1	contactin 1	1434586_a_at	Ptdss2	phosphatidylserine synthase 2
1419370_a_at	Mfap1a /// Mfap1b	microfibrillar-associated protein 1A /// microfibrillar-associated protein 1B	1426801_at	2004-09-08	septin 8	1429039_s_at	Dda1	DET1 and DDB1 associated 1	1434587_x_at	Ptdss2	phosphatidylserine synthase 2
1449445_x_at	Mfap1a /// Mfap1b	microfibrillar-associated protein 1A /// microfibrillar-associated protein 1B	1426802_at	2004-09-08	septin 8	1453014_a_at	Sec31a	Sec31 homolog A (S. cerevisiae)	1434604_at	Eif5b	eukaryotic translation initiation factor 5B
1449446_at	Ccdc59	coiled-coil domain containing 59	1452203_at	Obfc2a	oligonucleotide/oligosaccharide-binding fold containing 2A	1435695_a_at	Ggct	gamma-glutamyl cyclotransferase	1434608_at	Ddx52	DEAD (Asp-Glu-Ala-Asp) box polypeptide 52
1419374_at	Wbp4	WW domain binding protein 4	1426812_a_at	Fam129b	family with sequence similarity 129	1453025_at	Macrod2	MACRO domain containing 2	1434609_at	Vprbp	Vpr (HIV-1) binding protein
1449447_at	Cst10	cystatin 10 (chondrocytes)	1426829_at	Uimc1	ubiquitin interaction motif containing 1	1432431_s_at	Macrod2	MACRO domain containing 2	1434612_s_at	Sbno1	sno
1460257_a_at	100039707 /// Mthfs	predicted gene	1426835_at	Metap1	methionyl aminopeptidase 1	1429108_at	Msl2	male-specific lethal 2 homolog (Drosophila)	1434618_at	Crebzf	CREB/ATF bZIP transcription factor
1451701_x_at	Cldn3	claudin 3	1426836_s_at	Metap1	methionyl aminopeptidase 1	1429109_at	Msl2	male-specific lethal 2 homolog (Drosophila)	1434627_at	Nrf1	Nuclear respiratory factor 1
1419391_at	Myog	myogenin	1452213_at	Tex2	testis expressed gene 2	1429110_a_at	Nsun4	NOL1/NOP2/Sun domain family	1434659_at	Avl9	AVL9 homolog (S. cerevisiase)
1419392_at	Pclo	piccolo (presynaptic cytomatrix protein)	1452215_at	9130401M01Rik	RIKEN cDNA 9130401M01 gene	1453037_at			1434690_at	Lclat1	lysocardiolipin acyltransferase 1
1419395_at	Acot12	acyl-CoA thioesterase 12	1426877_a_at	Pbrm1	polybromo 1	1429168_at	Zbtb46	zinc finger and BTB domain containing 46	1434743_x_at	Rusc1	RUN and SH3 domain containing 1
1419397_at	Pola1	polymerase (DNA directed)	1426878_at	Pbrm1	polybromo 1	1453064_at	Etaa1	Ewing's tumor-associated antigen 1	1434744_at	Yrdc	yrdC domain containing (E.coli)
1419402_at	Mns1	meiosis-specific nuclear structural protein 1	1426879_at	1190005F20Rik	RIKEN cDNA 1190005F20 gene	1429270_a_at	Syce2	synaptonemal complex central element protein 2	1434757_at	Cbfa2t2	core-binding factor
1449461_at	Rbp7	retinol binding protein 7	1426887_at	Nudt10 /// Nudt11	nudix (nucleoside diphosphate linked moiety X)-type motif 10 /// nudix (nucleoside diphosphate linked moiety X)-type motif 11	1453090_x_at	LOC666466 /// Obox1 /// Obox2	similar to OBOX2 /// oocyte specific homeobox 1 /// oocyte specific homeobox 2	1434851_s_at	Crb3	crumbs homolog 3 (Drosophila)
1419406_a_at	Bcl11a	B-cell CLL/lymphoma 11A (zinc finger protein)	1426895_at	Zfp191	zinc finger protein 191	1453095_at	Rab10	RAB10	1434859_at	Umps	uridine monophosphate synthetase
1449462_at	3110049J23Rik	RIKEN cDNA 3110049J23 gene	1452226_at	LOC100047340 /// Rcc2	hypothetical protein LOC100047340 /// regulator of chromosome condensation 2	1429296_at	Rab10	RAB10	1434879_at	Cdc34 /// LOC100046898	cell division cycle 34 homolog (S. cerevisiae) /// similar to Cell division cycle 34 homolog (S. cerevisiae)
1449464_at	Kcnq1	potassium voltage-gated channel	1426900_at	Jmjd1c	jumonji domain containing 1C	1429303_at	Klf17	Kruppel-like factor 17	1455152_at	AI462493	expressed sequence AI462493
1419411_at	Tac2	tachykinin 2	1426902_at	Coq6	coenzyme Q6 homolog (yeast)	1429318_a_at	LOC100046895 /// Qk	similar to Quaking protein /// quaking	1434941_s_at	Esf1	ESF1
1449466_at	Clec3b	C-type lectin domain family 3	1452233_at	Abcc1	ATP-binding cassette	1429411_a_at	Eny2	enhancer of yellow 2 homolog (Drosophila)	1434942_at	Esf1	ESF1
1419420_at	St6galnac5	ST6 (alpha-N-acetyl-neuraminyl-2	1420013_s_at	Lss	lanosterol synthase	1429528_at	Rae1	RAE1 RNA export 1 homolog (S. pombe)	1455171_at	Suv420h1	suppressor of variegation 4-20 homolog 1 (Drosophila)
1449468_at	St6galnac5	ST6 (alpha-N-acetyl-neuraminyl-2	1426915_at	Dapk1	death associated protein kinase 1	1453198_at	100043468	predicted gene	1435019_at	Atxn7l3	ataxin 7-like 3
1419427_at	Csf3	colony stimulating factor 3 (granulocyte)	1452235_at	Man1b1	mannosidase	1429585_s_at	Mynn	myoneurin	1435057_x_at	Polr1e	polymerase (RNA) I polypeptide E
1449474_a_at	Nelf	nasal embryonic LHRH factor	1426918_at	Itgb1	integrin beta 1 (fibronectin receptor beta)	1429615_at	Zfp91	zinc finger protein 91	1435509_x_at	Cdk2ap1 /// LOC100047490	CDK2 (cyclin-dependent kinase 2)-associated protein 1 /// similar to putative oral cancer suppressor
1419432_at	Spam1	sperm adhesion molecule 1	1452238_at	Agfg1	ArfGAP with FG repeats 1	1453281_at	Pik3cd	phosphatidylinositol 3-kinase catalytic delta polypeptide	1435091_at	Zfp568	zinc finger protein 568
1449476_at	Rage	renal tumor antigen	1426924_at	Rc3h2	ring finger and CCCH-type zinc finger domains 2	1430291_at	Dock5	dedicator of cytokinesis 5	1435113_x_at	Stmn3	stathmin-like 3
1452462_a_at	Banp	BTG3 associated nuclear protein	1426928_at	Ccdc93	coiled-coil domain containing 93	1430979_a_at	Prdx2	peroxiredoxin 2	1435133_at	Ugcg	UDP-glucose ceramide glucosyltransferase
1419434_at	Slc2a10	solute carrier family 2 (facilitated glucose transporter)	1426932_at	D19Bwg1357e	DNA segment	1431241_at	Chchd3 /// LOC100046321	coiled-coil-helix-coiled-coil-helix domain containing 3 /// similar to coiled-coil-helix-coiled-coil-helix domain containing 3	1435156_at	BC046331	cDNA sequence BC046331
1449477_s_at	Slc2a10	solute carrier family 2 (facilitated glucose transporter)	1426933_at	Oxsr1	oxidative-stress responsive 1	1453848_s_at	Zbed3	zinc finger	1435169_at	A930001N09Rik	RIKEN cDNA A930001N09 gene
1449480_at	Sap18	Sin3-associated polypeptide 18	1427449_a_at	Adprhl2	ADP-ribosylhydrolase like 2	1431417_at	Jam2	junction adhesion molecule 2	1455236_x_at	Serf2	small EDRK-rich factor 2
1419445_s_at	ENSMUSG00000061104 /// LOC100047209 /// Sap18	predicted gene	1426936_at	629242 /// BC005512 /// EG641366	predicted gene	1453993_a_at	Bnip2	BCL2/adenovirus E1B interacting protein 2	1455237_at	Usp36	ubiquitin specific peptidase 36
1419449_a_at	Gnai2	guanine nucleotide binding protein (G protein)	1426940_at	Sidt2	SID1 transmembrane family	1431734_a_at	Dnajb4	DnaJ (Hsp40) homolog	1435226_at	Rnf19b	ring finger protein 19B
1449481_at	Slc25a13	solute carrier family 25 (mitochondrial carrier	1426946_at	Ipo5	importin 5	1431805_a_at	Rhpn2	rhophilin	1435231_at	Coq4	coenzyme Q4 homolog (yeast)
1419455_at	Il10rb	interleukin 10 receptor	1426958_at	Rps9	ribosomal protein S9	1432042_a_at	Smu1	smu-1 suppressor of mec-8 and unc-52 homolog (C. elegans)	1435321_at	Limch1	LIM and calponin homology domains 1
1419458_at	Rgnef	Rho-guanine nucleotide exchange factor	1452266_at	Las1l	LAS1-like (S. cerevisiae)	1432227_at			1435341_at	Ppig	peptidyl-prolyl isomerase G (cyclophilin G)
1433482_a_at	Fubp1	far upstream element (FUSE) binding protein 1	1431299_a_at	2310014H01Rik	RIKEN cDNA 2310014H01 gene	1433442_at	Klhl9	kelch-like 9 (Drosophila)	1435364_at	Cyhr1	cysteine and histidine rich 1
1419471_a_at	Nudc	nuclear distribution gene C homolog (Aspergillus)	1452270_s_at	Cubn	cubilin (intrinsic factor-cobalamin receptor)	1433443_a_at	Hmgcs1 /// LOC100040592	3-hydroxy-3-methylglutaryl-Coenzyme A synthase 1 /// similar to Hmgcs1 protein	1435376_at	Ddhd2	DDHD domain containing 2
1419475_a_at	Ehf	ets homologous factor	1452273_at	Fam83h	family with sequence similarity 83	1433444_at	Hmgcs1 /// LOC100040592	3-hydroxy-3-methylglutaryl-Coenzyme A synthase 1 /// similar to Hmgcs1 protein	1435417_at	AI464131	expressed sequence AI464131
1419476_at	Adamdec1	ADAM-like	1452274_at	Zfand3	zinc finger	1433445_x_at	Hmgcs1 /// LOC100040592	3-hydroxy-3-methylglutaryl-Coenzyme A synthase 1 /// similar to Hmgcs1 protein	1455305_x_at	Hnrnpa1	heterogeneous nuclear ribonucleoprotein A1
1419481_at	Sell	selectin	1427011_a_at	Lancl1	LanC (bacterial lantibiotic synthetase component C)-like 1	1433446_at	Hmgcs1 /// LOC100040592	3-hydroxy-3-methylglutaryl-Coenzyme A synthase 1 /// similar to Hmgcs1 protein	1435442_at	Wdsof1	WD repeats and SOF domain containing 1
1419486_at	Foxc1	forkhead box C1	1427017_at	Satb2	special AT-rich sequence binding protein 2	1454602_s_at	Cnot2	CCR4-NOT transcription complex	1435458_at	Pim1	proviral integration site 1
1419489_at	Fam19a5	family with sequence similarity 19	1427035_at	Slc39a14	solute carrier family 39 (zinc transporter)	1433463_at	0610010K06Rik	RIKEN cDNA 0610010K06 gene	1435518_at	LOC100048397 /// Rap1b	similar to GTP-binding protein (smg p21B) /// RAS related protein 1b
1419492_s_at	Defb1	defensin beta 1	1427046_at	Grhl2	grainyhead-like 2 (Drosophila)	1433471_at	Tcf7	transcription factor 7	1435532_at	LOC100048362 /// Rimklb	similar to mKIAA1238 protein /// ribosomal modification protein rimK-like family member B
1419493_a_at	Tpd52	tumor protein D52	1427055_at	Them4	thioesterase superfamily member 4	1454613_at			1435533_s_at	LOC100048362 /// Rimklb	similar to mKIAA1238 protein /// ribosomal modification protein rimK-like family member B
[truncated: 4,212 more rows]
