# Supplementary material for: A comparative genome analysis of gene expression reveals different regulatory mechanisms between mouse and human embryo pre-implantation development
Source: Reprod Biol Endocrinol. 2010 May 11;8:41. doi: 10.1186/1477-7827-8-41 (PMC2876170; doi:10.1186/1477-7827-8-41)
Supplement: Additional file 4 — significant genes of K means clustering for human. The data provided represent the list of significant genes in 6 clusters for human, containing probe set IDs, gene symbols and gene titles. [file 1477-7827-8-41-S4.XLS]

## Sheet: Sheet1
significant genes of K means clustering for human
Cluster 1			Cluster 2			Cluster 3			Cluster 4			Cluster 5			Cluster 6
Probe Set ID	Gene Symbol	Gene Title	Probe Set ID	Gene Symbol	Gene Title	Probe Set ID	Gene Symbol	Gene Title	Probe Set ID	Gene Symbol	Gene Title	Probe Set ID	Gene Symbol	Gene Title	Probe Set ID	Gene Symbol	Gene Title
AFFX-TrpnX-5_at			AFFX-HUMISGF3A/M97935_3_at	STAT1	signal transducer and activator of transcription 1	AFFX-HUMGAPDH/M33197_5_at	GAPDH	glyceraldehyde-3-phosphate dehydrogenase	AFFX-HUMRGE/M10098_5_at			1053_at	RFC2	replication factor C (activator 1) 2	200005_at	EIF3D	eukaryotic translation initiation factor 3
AFFX-HUMISGF3A/M97935_MB_at	STAT1	signal transducer and activator of transcription 1	AFFX-M27830_M_at			AFFX-HUMGAPDH/M33197_M_at	GAPDH	glyceraldehyde-3-phosphate dehydrogenase	AFFX-HUMRGE/M10098_M_at			200000_s_at	PRPF8	PRP8 pre-mRNA processing factor 8 homolog (S. cerevisiae)	200012_x_at	LOC653737 /// LOC729402 /// RPL21	hypothetical LOC653737 /// ribosomal protein L21-like /// ribosomal protein L21
AFFX-HSAC07/X00351_5_at	ACTB	actin	121_at	PAX8	paired box 8	AFFX-HUMGAPDH/M33197_3_at	GAPDH	glyceraldehyde-3-phosphate dehydrogenase	AFFX-HUMRGE/M10098_3_at			200002_at	RPL35	ribosomal protein L35	200026_at	RPL34	ribosomal protein L34
AFFX-HSAC07/X00351_M_at	ACTB	actin	1316_at	THRA	thyroid hormone receptor	AFFX-HSAC07/X00351_3_at	ACTB	actin	AFFX-M27830_5_at			200007_at	SRP14	signal recognition particle 14kDa (homologous Alu RNA binding protein)	200038_s_at	RPL17	ribosomal protein L17
AFFX-M27830_3_at			1773_at	FNTB	farnesyltransferase	1487_at	ESRRA	estrogen-related receptor alpha	200008_s_at	GDI2	GDP dissociation inhibitor 2	200010_at	RPL11	ribosomal protein L11	200045_at	ABCF1	ATP-binding cassette
1007_s_at	DDR1	discoidin domain receptor tyrosine kinase 1	200009_at	GDI2	GDP dissociation inhibitor 2	200027_at	NARS	asparaginyl-tRNA synthetase	200093_s_at	HINT1	histidine triad nucleotide binding protein 1	200013_at	RPL24	ribosomal protein L24	200047_s_at	YY1	YY1 transcription factor
1294_at	UBA7	ubiquitin-like modifier activating enzyme 7	200011_s_at	ARF3	ADP-ribosylation factor 3	200037_s_at	CBX3 /// LOC653972	chromobox homolog 3 (HP1 gamma homolog	200621_at	CSRP1	cysteine and glycine-rich protein 1	200014_s_at	HNRNPC	heterogeneous nuclear ribonucleoprotein C (C1/C2)	200056_s_at	C1D	nuclear DNA-binding protein
1598_g_at	GAS6 /// LOC100133684	growth arrest-specific 6 /// similar to growth arrest-specific 6	200015_s_at	sep2	septin 2	200048_s_at	JTB	jumping translocation breakpoint	200655_s_at	CALM1 /// CALM2 /// CALM3	calmodulin 1 (phosphorylase kinase	200019_s_at	FAU	Finkel-Biskis-Reilly murine sarcoma virus (FBR-MuSV) ubiquitously expressed	200057_s_at	NONO	non-POU domain containing
160020_at	MMP14	matrix metallopeptidase 14 (membrane-inserted)	200028_s_at	STARD7	StAR-related lipid transfer (START) domain containing 7	200050_at	ZNF146	zinc finger protein 146	200667_at	UBE2D3	ubiquitin-conjugating enzyme E2D 3 (UBC4/5 homolog	200022_at	RPL18	ribosomal protein L18	200072_s_at	HNRNPM	heterogeneous nuclear ribonucleoprotein M
1729_at	TRADD	TNFRSF1A-associated via death domain	200041_s_at	BAT1	HLA-B associated transcript 1	200054_at	ZNF259	zinc finger protein 259	200711_s_at	SKP1	S-phase kinase-associated protein 1	200029_at	RPL19	ribosomal protein L19	200085_s_at	TCEB2	transcription elongation factor B (SIII)
177_at	PLD1	phospholipase D1	200049_at	MYST2	MYST histone acetyltransferase 2	200068_s_at	CANX	calnexin	200727_s_at	ACTR2	ARP2 actin-related protein 2 homolog (yeast)	200030_s_at	SLC25A3	solute carrier family 25 (mitochondrial carrier; phosphate carrier)	200606_at	DSP	desmoplakin
200003_s_at	RPL28	ribosomal protein L28	200064_at	HSP90AB1	heat shock protein 90kDa alpha (cytosolic)	200075_s_at	GUK1	guanylate kinase 1	200728_at	ACTR2	ARP2 actin-related protein 2 homolog (yeast)	200032_s_at	RPL9	ribosomal protein L9	200616_s_at	MLEC	malectin
200006_at	PARK7	Parkinson disease (autosomal recessive	200065_s_at	ARF1	ADP-ribosylation factor 1	200079_s_at	KARS	lysyl-tRNA synthetase	200745_s_at	GNB1	guanine nucleotide binding protein (G protein)	200034_s_at	RPL6	ribosomal protein L6	200618_at	LASP1	LIM and SH3 protein 1
200016_x_at	HNRNPA1	heterogeneous nuclear ribonucleoprotein A1	200067_x_at	SNX3	sorting nexin 3	200083_at	USP22	ubiquitin specific peptidase 22	200746_s_at	GNB1	guanine nucleotide binding protein (G protein)	200036_s_at	RPL10A	ribosomal protein L10a	200622_x_at	CALM1 /// CALM2 /// CALM3	calmodulin 1 (phosphorylase kinase
200017_at	RPS27A /// UBB /// UBC	ribosomal protein S27a /// ubiquitin B /// ubiquitin C	200069_at	SART3	squamous cell carcinoma antigen recognized by T cells 3	200086_s_at	COX4I1	cytochrome c oxidase subunit IV isoform 1	200799_at	HSPA1A /// HSPA1B	heat shock 70kDa protein 1A /// heat shock 70kDa protein 1B	200039_s_at	PSMB2	proteasome (prosome	200624_s_at	MATR3	matrin 3
200021_at	CFL1	cofilin 1 (non-muscle)	200078_s_at	ATP6V0B	ATPase	200088_x_at	RPL12	ribosomal protein L12	200800_s_at	HSPA1A /// HSPA1B	heat shock 70kDa protein 1A /// heat shock 70kDa protein 1B	200044_at	SFRS9	splicing factor	200626_s_at	MATR3	matrin 3
200023_s_at	EIF3F	eukaryotic translation initiation factor 3	200084_at	C11orf58	chromosome 11 open reading frame 58	200098_s_at	ANAPC5	anaphase promoting complex subunit 5	200867_at	RNF114	ring finger protein 114	200073_s_at	HNRNPD	heterogeneous nuclear ribonucleoprotein D (AU-rich element RNA binding protein 1	200648_s_at	GLUL	glutamate-ammonia ligase (glutamine synthetase)
200024_at	RPS5	ribosomal protein S5	200087_s_at	TMED2	transmembrane emp24 domain trafficking protein 2	200099_s_at	RPS3A	ribosomal protein S3A	200878_at	EPAS1	endothelial PAS domain protein 1	200074_s_at	RPL14 /// RPL14L	ribosomal protein L14 /// ribosomal protein L14-like	200650_s_at	LDHA	lactate dehydrogenase A
200025_s_at	RPL27	ribosomal protein L27	200090_at	FNTA	farnesyltransferase	200595_s_at	EIF3A	eukaryotic translation initiation factor 3	200914_x_at	KTN1	kinectin 1 (kinesin receptor)	200077_s_at	OAZ1	ornithine decarboxylase antizyme 1	200660_at	S100A11	S100 calcium binding protein A11
200031_s_at	RPS11	ribosomal protein S11	200597_at	EIF3A	eukaryotic translation initiation factor 3	200614_at	CLTC	clathrin	200952_s_at	CCND2	cyclin D2	200082_s_at	LOC644315 /// RPS7	similar to ribosomal protein S7 /// ribosomal protein S7	200697_at	HK1	hexokinase 1
200040_at	KHDRBS1	KH domain containing	200598_s_at	HSP90B1	heat shock protein 90kDa beta (Grp94)	200625_s_at	CAP1	CAP	200953_s_at	CCND2	cyclin D2	200089_s_at	RPL4	ribosomal protein L4	200733_s_at	PTP4A1	protein tyrosine phosphatase type IVA
200042_at	C22orf28	chromosome 22 open reading frame 28	200604_s_at	PRKAR1A	protein kinase	200629_at	WARS	tryptophanyl-tRNA synthetase	200976_s_at	TAX1BP1	Tax1 (human T-cell leukemia virus type I) binding protein 1	200593_s_at	HNRNPU	heterogeneous nuclear ribonucleoprotein U (scaffold attachment factor A)	200754_x_at	SFRS2	splicing factor
200046_at	DAD1	defender against cell death 1	200607_s_at	RAD21	RAD21 homolog (S. pombe)	200631_s_at	SET	SET nuclear oncogene	200984_s_at	CD59	CD59 molecule	200596_s_at	EIF3A	eukaryotic translation initiation factor 3	200783_s_at	STMN1	stathmin 1/oncoprotein 18
200051_at	SART1	squamous cell carcinoma antigen recognized by T cells	200609_s_at	WDR1	WD repeat domain 1	200636_s_at	PTPRF	protein tyrosine phosphatase	200985_s_at	CD59	CD59 molecule	200600_at	MSN	moesin	200797_s_at	MCL1	myeloid cell leukemia sequence 1 (BCL2-related)
200055_at	TAF10	TAF10 RNA polymerase II	200620_at	TMEM59	transmembrane protein 59	200639_s_at	YWHAZ	tyrosine 3-monooxygenase/tryptophan 5-monooxygenase activation protein	201032_at	BLCAP	bladder cancer associated protein	200610_s_at	NCL	nucleolin	200798_x_at	MCL1	myeloid cell leukemia sequence 1 (BCL2-related)
200058_s_at	SNRNP200	small nuclear ribonucleoprotein 200kDa (U5)	200627_at	PTGES3	prostaglandin E synthase 3 (cytosolic)	200640_at	YWHAZ	tyrosine 3-monooxygenase/tryptophan 5-monooxygenase activation protein	201034_at	ADD3	adducin 3 (gamma)	200647_x_at	EIF3C /// EIF3CL	eukaryotic translation initiation factor 3	200812_at	CCT7	chaperonin containing TCP1
200059_s_at	RHOA	ras homolog gene family	200632_s_at	NDRG1	N-myc downstream regulated 1	200644_at	MARCKSL1	MARCKS-like 1	201089_at	ATP6V1B2	ATPase	200651_at	GNB2L1	guanine nucleotide binding protein (G protein)	200815_s_at	PAFAH1B1	platelet-activating factor acetylhydrolase
200061_s_at	RPS24	ribosomal protein S24	200633_at	RPS27A /// UBB /// UBC	ribosomal protein S27a /// ubiquitin B /// ubiquitin C	200659_s_at	PHB	prohibitin	201099_at	USP9X	ubiquitin specific peptidase 9	200658_s_at	PHB	prohibitin	200832_s_at	SCD	stearoyl-CoA desaturase (delta-9-desaturase)
200062_s_at	RPL30	ribosomal protein L30	200634_at	PFN1	profilin 1	200670_at	XBP1	X-box binding protein 1	201163_s_at	IGFBP7	insulin-like growth factor binding protein 7	200663_at	CD63	CD63 molecule	200853_at	H2AFZ	H2A histone family
200076_s_at	C19orf50	chromosome 19 open reading frame 50	200641_s_at	YWHAZ	tyrosine 3-monooxygenase/tryptophan 5-monooxygenase activation protein	200675_at	CD81	CD81 molecule	201169_s_at	BHLHE40	basic helix-loop-helix family	200665_s_at	SPARC	secreted protein	200871_s_at	PSAP	prosaposin
200080_s_at	H3F3A /// H3F3B /// LOC440926	H3 histone	200643_at	HDLBP	high density lipoprotein binding protein	200681_at	GLO1	glyoxalase I	201170_s_at	BHLHE40	basic helix-loop-helix family	200674_s_at	RPL32	ribosomal protein L32	200872_at	S100A10	S100 calcium binding protein A10
200091_s_at	RPS25	ribosomal protein S25	200653_s_at	CALM1 /// CALM2 /// CALM3	calmodulin 1 (phosphorylase kinase	200690_at	HSPA9	heat shock 70kDa protein 9 (mortalin)	201242_s_at	ATP1B1	ATPase	200682_s_at	UBE2L3	ubiquitin-conjugating enzyme E2L 3	200875_s_at	NOP56	NOP56 ribonucleoprotein homolog (yeast)
200092_s_at	RPL37	ribosomal protein L37	200666_s_at	DNAJB1	DnaJ (Hsp40) homolog	200691_s_at	HSPA9	heat shock 70kDa protein 9 (mortalin)	201272_at	AKR1B1	aldo-keto reductase family 1	200703_at	DYNLL1	dynein	200876_s_at	PSMB1	proteasome (prosome
200094_s_at	EEF2	eukaryotic translation elongation factor 2	200668_s_at	UBE2D3	ubiquitin-conjugating enzyme E2D 3 (UBC4/5 homolog	200692_s_at	HSPA9	heat shock 70kDa protein 9 (mortalin)	201276_at	RAB5B	RAB5B	200705_s_at	EEF1B2	eukaryotic translation elongation factor 1 beta 2	200886_s_at	PGAM1	phosphoglycerate mutase 1 (brain)
200095_x_at	RPS10	ribosomal protein S10	200669_s_at	UBE2D3	ubiquitin-conjugating enzyme E2D 3 (UBC4/5 homolog	200701_at	NPC2	Niemann-Pick disease	201310_s_at	C5orf13	chromosome 5 open reading frame 13	200712_s_at	MAPRE1	microtubule-associated protein	200892_s_at	SFRS10	splicing factor
200097_s_at	HNRNPK	heterogeneous nuclear ribonucleoprotein K	200671_s_at	SPTBN1	spectrin	200740_s_at	SUMO2 /// SUMO3	SMT3 suppressor of mif two 3 homolog 2 (S. cerevisiae) /// SMT3 suppressor of mif two 3 homolog 3 (S. cerevisiae)	201321_s_at	SMARCC2	SWI/SNF related	200716_x_at	RPL13A	ribosomal protein L13a	200992_at	IPO7	importin 7
200594_x_at	HNRNPU	heterogeneous nuclear ribonucleoprotein U (scaffold attachment factor A)	200672_x_at	SPTBN1	spectrin	200748_s_at	FTH1	ferritin	201366_at	ANXA7	annexin A7	200720_s_at	ACTR1A	ARP1 actin-related protein 1 homolog A	201016_at	EIF1AX	eukaryotic translation initiation factor 1A
200599_s_at	HSP90B1	heat shock protein 90kDa beta (Grp94)	200673_at	LAPTM4A	lysosomal protein transmembrane 4 alpha	200758_s_at	NFE2L1	nuclear factor (erythroid-derived 2)-like 1	201387_s_at	UCHL1	ubiquitin carboxyl-terminal esterase L1 (ubiquitin thiolesterase)	200730_s_at	PTP4A1	protein tyrosine phosphatase type IVA	201030_x_at	LDHB	lactate dehydrogenase B
200601_at	ACTN4	actinin	200677_at	PTTG1IP	pituitary tumor-transforming 1 interacting protein	200759_x_at	NFE2L1	nuclear factor (erythroid-derived 2)-like 1	201413_at	HSD17B4	hydroxysteroid (17-beta) dehydrogenase 4	200734_s_at	ARF3	ADP-ribosylation factor 3	201031_s_at	HNRNPH1	heterogeneous nuclear ribonucleoprotein H1 (H)
200611_s_at	WDR1	WD repeat domain 1	200683_s_at	UBE2L3	ubiquitin-conjugating enzyme E2L 3	200770_s_at	LAMC1	laminin	201445_at	CNN3	calponin 3	200735_x_at	NACA	nascent polypeptide-associated complex alpha subunit	201057_s_at	GOLGB1	golgin B1
200612_s_at	AP2B1	adaptor-related protein complex 2	200684_s_at	UBE2L3	ubiquitin-conjugating enzyme E2L 3	200786_at	PSMB7	proteasome (prosome	201456_s_at	BUB3	budding uninhibited by benzimidazoles 3 homolog (yeast)	200736_s_at	GPX1	glutathione peroxidase 1	201077_s_at	NHP2L1	NHP2 non-histone chromosome protein 2-like 1 (S. cerevisiae)
200615_s_at	AP2B1	adaptor-related protein complex 2	200685_at	SFRS11	splicing factor	200792_at	XRCC6	X-ray repair complementing defective repair in Chinese hamster cells 6	201502_s_at	NFKBIA	nuclear factor of kappa light polypeptide gene enhancer in B-cells inhibitor	200741_s_at	RPS27	ribosomal protein S27	201091_s_at	CBX3 /// LOC653972	chromobox homolog 3 (HP1 gamma homolog
200617_at	MLEC	malectin	200686_s_at	SFRS11	splicing factor	200801_x_at	ACTB	actin	201528_at	RPA1	replication protein A1	200753_x_at	SFRS2	splicing factor	201096_s_at	ARF4	ADP-ribosylation factor 4
200619_at	SF3B2	splicing factor 3b	200696_s_at	GSN	gelsolin (amyloidosis	200806_s_at	HSPD1	heat shock 60kDa protein 1 (chaperonin)	201529_s_at	RPA1	replication protein A1	200768_s_at	MAT2A	methionine adenosyltransferase II	201113_at	TUFM	Tu translation elongation factor
200623_s_at	CALM1 /// CALM2 /// CALM3	calmodulin 1 (phosphorylase kinase	200698_at	KDELR2	KDEL (Lys-Asp-Glu-Leu) endoplasmic reticulum protein retention receptor 2	200807_s_at	HSPD1	heat shock 60kDa protein 1 (chaperonin)	201554_x_at	GYG1	glycogenin 1	200773_x_at	PTMA	prothymosin	201154_x_at	RPL4	ribosomal protein L4
200628_s_at	WARS	tryptophanyl-tRNA synthetase	200700_s_at	KDELR2	KDEL (Lys-Asp-Glu-Leu) endoplasmic reticulum protein retention receptor 2	200818_at	ATP5O	ATP synthase	201602_s_at	PPP1R12A	protein phosphatase 1	200775_s_at	HNRNPK	heterogeneous nuclear ribonucleoprotein K	201157_s_at	NMT1	N-myristoyltransferase 1
200630_x_at	SET	SET nuclear oncogene	200702_s_at	DDX24	DEAD (Asp-Glu-Ala-Asp) box polypeptide 24	200821_at	LAMP2	lysosomal-associated membrane protein 2	201603_at	PPP1R12A	protein phosphatase 1	200776_s_at	BZW1	basic leucine zipper and W2 domains 1	201166_s_at	PUM1	pumilio homolog 1 (Drosophila)
200635_s_at	PTPRF	protein tyrosine phosphatase	200708_at	GOT2	glutamic-oxaloacetic transaminase 2	200822_x_at	TPI1	triosephosphate isomerase 1	201604_s_at	PPP1R12A	protein phosphatase 1	200779_at	ATF4	activating transcription factor 4 (tax-responsive enhancer element B67)	201177_s_at	UBA2	ubiquitin-like modifier activating enzyme 2
200637_s_at	PTPRF	protein tyrosine phosphatase	200709_at	FKBP1A	FK506 binding protein 1A	200824_at	GSTP1	glutathione S-transferase pi 1	201606_s_at	PWP1	PWP1 homolog (S. cerevisiae)	200781_s_at	RPS15A	ribosomal protein S15a	201186_at	LRPAP1	low density lipoprotein receptor-related protein associated protein 1
200645_at	GABARAP	GABA(A) receptor-associated protein	200713_s_at	MAPRE1	microtubule-associated protein	200831_s_at	SCD	stearoyl-CoA desaturase (delta-9-desaturase)	201674_s_at	AKAP1	A kinase (PRKA) anchor protein 1	200782_at	ANXA5	annexin A5	201200_at	CREG1	cellular repressor of E1A-stimulated genes 1
200646_s_at	NUCB1	nucleobindin 1	200718_s_at	SKP1	S-phase kinase-associated protein 1	200838_at	CTSB	cathepsin B	201688_s_at	TPD52	tumor protein D52	200788_s_at	PEA15	phosphoprotein enriched in astrocytes 15	201209_at	HDAC1	histone deacetylase 1
200649_at	NUCB1	nucleobindin 1	200719_at	SKP1	S-phase kinase-associated protein 1	200839_s_at	CTSB	cathepsin B	201689_s_at	TPD52	tumor protein D52	200802_at	SARS	seryl-tRNA synthetase	201215_at	PLS3	plastin 3 (T isoform)
200652_at	SSR2	signal sequence receptor	200723_s_at	CAPRIN1	cell cycle associated protein 1	200844_s_at	PRDX6	peroxiredoxin 6	201690_s_at	TPD52	tumor protein D52	200803_s_at	TMBIM6	transmembrane BAX inhibitor motif containing 6	201231_s_at	ENO1	enolase 1
200654_at	P4HB	prolyl 4-hydroxylase	200729_s_at	ACTR2	ARP2 actin-related protein 2 homolog (yeast)	200849_s_at	AHCYL1	S-adenosylhomocysteine hydrolase-like 1	201697_s_at	DNMT1	DNA (cytosine-5-)-methyltransferase 1	200809_x_at	RPL12	ribosomal protein L12	201244_s_at	RAF1	v-raf-1 murine leukemia viral oncogene homolog 1
200657_at	SLC25A5	solute carrier family 25 (mitochondrial carrier; adenine nucleotide translocator)	200749_at	RAN	RAN	200866_s_at	PSAP	prosaposin	201719_s_at	EPB41L2	erythrocyte membrane protein band 4.1-like 2	200817_x_at	RPS10	ribosomal protein S10	201275_at	FDPS	farnesyl diphosphate synthase (farnesyl pyrophosphate synthetase
200661_at	CTSA	cathepsin A	200757_s_at	CALU	calumenin	200877_at	CCT4	chaperonin containing TCP1	201726_at	ELAVL1	ELAV (embryonic lethal	200819_s_at	RPS15	ribosomal protein S15	201277_s_at	HNRNPAB	heterogeneous nuclear ribonucleoprotein A/B
200664_s_at	DNAJB1	DnaJ (Hsp40) homolog	200765_x_at	CTNNA1	catenin (cadherin-associated protein)	200893_at	SFRS10	splicing factor	201730_s_at	TPR	translocated promoter region (to activated MET oncogene)	200820_at	PSMD8	proteasome (prosome	201278_at	DAB2	disabled homolog 2
200678_x_at	GRN	granulin	200771_at	LAMC1	laminin	200910_at	CCT3	chaperonin containing TCP1	201752_s_at	ADD3	adducin 3 (gamma)	200826_at	SNRPD2	small nuclear ribonucleoprotein D2 polypeptide 16.5kDa	201279_s_at	DAB2	disabled homolog 2
200680_x_at	HMGB1	high-mobility group box 1	200774_at	FAM120A	family with sequence similarity 120A	200916_at	TAGLN2	transgelin 2	201753_s_at	ADD3	adducin 3 (gamma)	200828_s_at	ZNF207	zinc finger protein 207	201296_s_at	WSB1	WD repeat and SOCS box-containing 1
200687_s_at	SF3B3	splicing factor 3b	200790_at	ODC1	ornithine decarboxylase 1	200921_s_at	BTG1	B-cell translocation gene 1	201758_at	TSG101	tumor susceptibility gene 101	200837_at	BCAP31	B-cell receptor-associated protein 31	201303_at	EIF4A3	eukaryotic translation initiation factor 4A
200688_at	SF3B3	splicing factor 3b	200791_s_at	IQGAP1	IQ motif containing GTPase activating protein 1	200932_s_at	DCTN2	dynactin 2 (p50)	201778_s_at	KIAA0494	KIAA0494	200840_at	KARS	lysyl-tRNA synthetase	201313_at	ENO2	enolase 2 (gamma
200689_x_at	EEF1G	eukaryotic translation elongation factor 1 gamma	200794_x_at	DAZAP2	DAZ associated protein 2	200934_at	DEK	DEK oncogene	201786_s_at	ADAR	adenosine deaminase	200847_s_at	TMEM66	transmembrane protein 66	201323_at	EBNA1BP2	EBNA1 binding protein 2
200694_s_at	DDX24	DEAD (Asp-Glu-Ala-Asp) box polypeptide 24	200804_at	TMBIM6	transmembrane BAX inhibitor motif containing 6	200947_s_at	GLUD1	glutamate dehydrogenase 1	201800_s_at	OSBP	oxysterol binding protein	200851_s_at	KIAA0174	KIAA0174	201326_at	CCT6A	chaperonin containing TCP1
200699_at	KDELR2	KDEL (Lys-Asp-Glu-Leu) endoplasmic reticulum protein retention receptor 2	200805_at	LMAN2	lectin	200957_s_at	SSRP1	structure specific recognition protein 1	201801_s_at	SLC29A1	solute carrier family 29 (nucleoside transporters)	200858_s_at	RPS8	ribosomal protein S8	201327_s_at	CCT6A	chaperonin containing TCP1
200704_at	LITAF	lipopolysaccharide-induced TNF factor	200808_s_at	ZYX	zyxin	200961_at	SEPHS2	selenophosphate synthetase 2	201802_at	SLC29A1	solute carrier family 29 (nucleoside transporters)	200862_at	DHCR24	24-dehydrocholesterol reductase	201338_x_at	GTF3A	general transcription factor IIIA
200710_at	ACADVL	acyl-Coenzyme A dehydrogenase	200813_s_at	PAFAH1B1	platelet-activating factor acetylhydrolase	200969_at	SERP1	stress-associated endoplasmic reticulum protein 1	201810_s_at	SH3BP5	SH3-domain binding protein 5 (BTK-associated)	200863_s_at	RAB11A	RAB11A	201351_s_at	YME1L1	YME1-like 1 (S. cerevisiae)
200715_x_at	RPL13A	ribosomal protein L13a	200816_s_at	PAFAH1B1	platelet-activating factor acetylhydrolase	200975_at	PPT1	palmitoyl-protein thioesterase 1	201811_x_at	SH3BP5	SH3-domain binding protein 5 (BTK-associated)	200869_at	LOC390354 /// RPL18A	ribosomal protein L18a pseudogene /// ribosomal protein L18a	201368_at	ZFP36L2	zinc finger protein 36
200717_x_at	RPL7	ribosomal protein L7	200835_s_at	MAP4	microtubule-associated protein 4	200979_at	PDHA1	pyruvate dehydrogenase (lipoamide) alpha 1	201824_at	RNF14	ring finger protein 14	200882_s_at	PSMD4	proteasome (prosome	201375_s_at	PPP2CB	protein phosphatase 2 (formerly 2A)
200722_s_at	CAPRIN1	cell cycle associated protein 1	200842_s_at	EPRS	glutamyl-prolyl-tRNA synthetase	200980_s_at	PDHA1	pyruvate dehydrogenase (lipoamide) alpha 1	201826_s_at	SCCPDH	saccharopine dehydrogenase (putative)	200888_s_at	RPL23	ribosomal protein L23	201385_at	DHX15	DEAH (Asp-Glu-Ala-His) box polypeptide 15
200725_x_at	RPL10	ribosomal protein L10	200845_s_at	PRDX6	peroxiredoxin 6	200993_at	IPO7	importin 7	201830_s_at	NET1	neuroepithelial cell transforming 1	200898_s_at	MGEA5	meningioma expressed antigen 5 (hyaluronidase)	201416_at	SOX4	SRY (sex determining region Y)-box 4
200726_at	PPP1CC	protein phosphatase 1	200850_s_at	AHCYL1	S-adenosylhomocysteine hydrolase-like 1	200994_at	IPO7	importin 7	201847_at	LIPA	lipase A	200905_x_at	HLA-E	major histocompatibility complex	201417_at	SOX4	SRY (sex determining region Y)-box 4
200731_s_at	PTP4A1	protein tyrosine phosphatase type IVA	200854_at	NCOR1	nuclear receptor co-repressor 1	200995_at	IPO7	importin 7	201856_s_at	ZFR	zinc finger RNA binding protein	200908_s_at	RPLP2	ribosomal protein	201420_s_at	WDR77	WD repeat domain 77
200739_s_at	SUMO3	SMT3 suppressor of mif two 3 homolog 3 (S. cerevisiae)	200855_at	C20orf191 /// LOC100133918 /// NCOR1	chromosome 20 open reading frame 191 /// similar to nuclear receptor co-repressor 1 /// nuclear receptor co-repressor 1	201003_x_at	RNPEP /// TMEM189 /// TMEM189-UBE2V1 /// UBE2V1 /// UBE2V1P2	arginyl aminopeptidase (aminopeptidase B) /// transmembrane protein 189 /// TMEM189-UBE2V1 readthrough transcript /// ubiquitin-conjugating enzyme E2 variant 1 /// ubiquitin-conjugating enzyme E2 variant 1 pseudogene 2	201862_s_at	LRRFIP1	leucine rich repeat (in FLII) interacting protein 1	200909_s_at	RPLP2	ribosomal protein	201422_at	IFI30	interferon
200742_s_at	TPP1	tripeptidyl peptidase I	200857_s_at	NCOR1	nuclear receptor co-repressor 1	201013_s_at	PAICS	phosphoribosylaminoimidazole carboxylase	201865_x_at	NR3C1	nuclear receptor subfamily 3	200924_s_at	LOC442497 /// SLC3A2	hypothetical protein LOC442497 /// solute carrier family 3 (activators of dibasic and neutral amino acid transport)	201450_s_at	TIA1	TIA1 cytotoxic granule-associated RNA binding protein
200743_s_at	TPP1	tripeptidyl peptidase I	200861_at	CNOT1	CCR4-NOT transcription complex	201014_s_at	PAICS	phosphoribosylaminoimidazole carboxylase	201867_s_at	TBL1X	transducin (beta)-like 1X-linked	200925_at	COX6A1	cytochrome c oxidase subunit VIa polypeptide 1	201483_s_at	SUPT4H1	suppressor of Ty 4 homolog 1 (S. cerevisiae)
200744_s_at	GNB1	guanine nucleotide binding protein (G protein)	200864_s_at	RAB11A	RAB11A	201017_at	EIF1AX	eukaryotic translation initiation factor 1A	201876_at	PON2	paraoxonase 2	200936_at	RPL8	ribosomal protein L8	201516_at	SRM	spermidine synthase
200747_s_at	NUMA1	nuclear mitotic apparatus protein 1	200879_s_at	EPAS1	endothelial PAS domain protein 1	201038_s_at	ANP32A	Cerebellar leucine rich acidic nuclear protein (LANP)	201879_at	ARIH1	ariadne homolog	200937_s_at	RPL5	ribosomal protein L5	201520_s_at	GRSF1	G-rich RNA sequence binding factor 1
200750_s_at	RAN	RAN	200881_s_at	DNAJA1	DnaJ (Hsp40) homolog	201041_s_at	DUSP1	dual specificity phosphatase 1	201880_at	ARIH1	ariadne homolog	200942_s_at	HSBP1	heat shock factor binding protein 1	201521_s_at	NCBP2	nuclear cap binding protein subunit 2
200755_s_at	CALU	calumenin	200887_s_at	STAT1	signal transducer and activator of transcription 1	201063_at	RCN1	reticulocalbin 1	201888_s_at	IL13RA1	interleukin 13 receptor	200946_x_at	GLUD1	glutamate dehydrogenase 1	201530_x_at	EIF4A1	eukaryotic translation initiation factor 4A
200756_x_at	CALU	calumenin	200890_s_at	SSR1	signal sequence receptor	201066_at	CYC1	cytochrome c-1	201899_s_at	UBE2A	ubiquitin-conjugating enzyme E2A (RAD6 homolog)	200948_at	MLF2	myeloid leukemia factor 2	201543_s_at	SAR1A	SAR1 homolog A (S. cerevisiae)
200760_s_at	ARL6IP5	ADP-ribosylation-like factor 6 interacting protein 5	200891_s_at	SSR1	signal sequence receptor	201074_at	SMARCC1	SWI/SNF related	201904_s_at	CTDSPL	CTD (carboxy-terminal domain	200959_at	FUS	fusion (involved in t(12;16) in malignant liposarcoma)	201548_s_at	JARID1B	jumonji
200763_s_at	RPLP1	ribosomal protein	200906_s_at	PALLD	palladin	201079_at	SYNGR2	synaptogyrin 2	201931_at	ETFA	electron-transfer-flavoprotein	200963_x_at	RPL31	ribosomal protein L31	201549_x_at	JARID1B	jumonji
200764_s_at	CTNNA1	catenin (cadherin-associated protein)	200907_s_at	PALLD	palladin	201111_at	CSE1L	CSE1 chromosome segregation 1-like (yeast)	201956_s_at	GNPAT	glyceronephosphate O-acyltransferase	200966_x_at	ALDOA	aldolase A	201573_s_at	ETF1	eukaryotic translation termination factor 1
200767_s_at	FAM120A	family with sequence similarity 120A	200911_s_at	TACC1	transforming	201112_s_at	CSE1L	CSE1 chromosome segregation 1-like (yeast)	201973_s_at	C7orf28A /// C7orf28B /// LOC100133775	chromosome 7 open reading frame 28A /// chromosome 7 open reading frame 28B /// similar to Chromosome 7 open reading frame 28B	200974_at	ACTA2	actin	201577_at	NME1 /// NME2	non-metastatic cells 1
200769_s_at	MAT2A	methionine adenosyltransferase II	200912_s_at	EIF4A2	eukaryotic translation initiation factor 4A	201121_s_at	PGRMC1	progesterone receptor membrane component 1	201980_s_at	RSU1	Ras suppressor protein 1	200987_x_at	PSME3	proteasome (prosome	201584_s_at	DDX39	DEAD (Asp-Glu-Ala-Asp) box polypeptide 39
200772_x_at	PTMA	prothymosin	200913_at	PPM1G	protein phosphatase 1G (formerly 2C)	201123_s_at	EIF5A	eukaryotic translation initiation factor 5A	201986_at	MED13	mediator complex subunit 13	200990_at	TRIM28	tripartite motif-containing 28	201590_x_at	ANXA2	annexin A2
200777_s_at	BZW1	basic leucine zipper and W2 domains 1	200918_s_at	SRPR	signal recognition particle receptor (docking protein)	201131_s_at	CDH1	cadherin 1	201995_at	EXT1	exostoses (multiple) 1	201011_at	RPN1	ribophorin I	201596_x_at	KRT18	keratin 18
200780_x_at	GNAS	GNAS complex locus	200919_at	PHC2	polyhomeotic homolog 2 (Drosophila)	201135_at	ECHS1	enoyl Coenzyme A hydratase	202020_s_at	LANCL1	LanC lantibiotic synthetase component C-like 1 (bacterial)	201023_at	TAF7	TAF7 RNA polymerase II	201629_s_at	ACP1	acid phosphatase 1
200785_s_at	LOC100134190 /// LRP1	similar to low density lipoprotein-related protein 1 (alpha-2-macroglobulin receptor) /// low density lipoprotein-related protein 1 (alpha-2-macroglobulin receptor)	200938_s_at	RERE	arginine-glutamic acid dipeptide (RE) repeats	201144_s_at	EIF2S1	eukaryotic translation initiation factor 2	202043_s_at	SMS	spermine synthase	201048_x_at	RAB6A	RAB6A	201631_s_at	IER3	immediate early response 3
200793_s_at	ACO2	aconitase 2	200940_s_at	RERE	arginine-glutamic acid dipeptide (RE) repeats	201145_at	HAX1	HCLS1 associated protein X-1	202052_s_at	RAI14	retinoic acid induced 14	201061_s_at	STOM	stomatin	201669_s_at	MARCKS	myristoylated alanine-rich protein kinase C substrate
200810_s_at	CIRBP	cold inducible RNA binding protein	200941_at	HSBP1	heat shock factor binding protein 1	201153_s_at	MBNL1	muscleblind-like (Drosophila)	202080_s_at	TRAK1	trafficking protein	201086_x_at	SON	SON DNA binding protein	201699_at	PSMC6	proteasome (prosome
200814_at	PSME1	proteasome (prosome	200951_s_at	CCND2	cyclin D2	201158_at	NMT1	N-myristoyltransferase 1	202082_s_at	SEC14L1	SEC14-like 1 (S. cerevisiae)	201106_at	GPX4	glutathione peroxidase 4 (phospholipid hydroperoxidase)	201739_at	SGK1	serum/glucocorticoid regulated kinase 1
200823_x_at	LOC100131713 /// RPL29 /// RPL29P4	similar to ribosomal protein L29 /// ribosomal protein L29 /// ribosomal protein L29 pseudogene 4	200955_at	IMMT	inner membrane protein	201165_s_at	PUM1	pumilio homolog 1 (Drosophila)	202084_s_at	SEC14L1	SEC14-like 1 (S. cerevisiae)	201119_s_at	COX8A	cytochrome c oxidase subunit 8A (ubiquitous)	201757_at	NDUFS5 /// RPL10	NADH dehydrogenase (ubiquinone) Fe-S protein 5
200827_at	PLOD1	procollagen-lysine 1	200958_s_at	SDCBP	syndecan binding protein (syntenin)	201175_at	TXNDC14	thioredoxin domain containing 14	202089_s_at	SLC39A6	solute carrier family 39 (zinc transporter)	201120_s_at	PGRMC1	progesterone receptor membrane component 1	201761_at	MTHFD2	methylenetetrahydrofolate dehydrogenase (NADP+ dependent) 2
200829_x_at	ZNF207	zinc finger protein 207	200968_s_at	PPIB	peptidylprolyl isomerase B (cyclophilin B)	201195_s_at	SLC7A5	solute carrier family 7 (cationic amino acid transporter	202102_s_at	BRD4	bromodomain containing 4	201162_at	IGFBP7	insulin-like growth factor binding protein 7	201821_s_at	TIMM17A	translocase of inner mitochondrial membrane 17 homolog A (yeast)
200830_at	PSMD2	proteasome (prosome	200970_s_at	SERP1	stress-associated endoplasmic reticulum protein 1	201204_s_at	RRBP1	ribosome binding protein 1 homolog 180kDa (dog)	202123_s_at	ABL1	c-abl oncogene 1	201173_x_at	NUDC	nuclear distribution gene C homolog (A. nidulans)	201845_s_at	RYBP	RING1 and YY1 binding protein
200836_s_at	MAP4	microtubule-associated protein 4	200983_x_at	CD59	CD59 molecule	201206_s_at	RRBP1	ribosome binding protein 1 homolog 180kDa (dog)	202130_at	RIOK3	RIO kinase 3 (yeast)	201174_s_at	TERF2IP	telomeric repeat binding factor 2	201863_at	FAM32A	family with sequence similarity 32
200841_s_at	EPRS	glutamyl-prolyl-tRNA synthetase	200988_s_at	PSME3	proteasome (prosome	201214_s_at	PPP1R7	protein phosphatase 1	202131_s_at	RIOK3	RIO kinase 3 (yeast)	201192_s_at	PITPNA	phosphatidylinositol transfer protein	201909_at	LOC100133662 /// RPS4Y1	hypothetical protein LOC100133662 /// ribosomal protein S4
200843_s_at	EPRS	glutamyl-prolyl-tRNA synthetase	200989_at	HIF1A	hypoxia inducible factor 1	201218_at	CTBP2	C-terminal binding protein 2	202141_s_at	COPS8	COP9 constitutive photomorphogenic homolog subunit 8 (Arabidopsis)	201194_at	SEPW1	selenoprotein W	201919_at	SLC25A36	solute carrier family 25
200846_s_at	PPP1CA	protein phosphatase 1	200997_at	RBM4	RNA binding motif protein 4	201219_at	CTBP2	C-terminal binding protein 2	202142_at	COPS8	COP9 constitutive photomorphogenic homolog subunit 8 (Arabidopsis)	201253_s_at	CDIPT	CDP-diacylglycerol--inositol 3-phosphatidyltransferase (phosphatidylinositol synthase)	201922_at	TINP1	TGF beta-inducible nuclear protein 1
200848_at	AHCYL1	S-adenosylhomocysteine hydrolase-like 1	201002_s_at	TMEM189-UBE2V1 /// UBE2V1	TMEM189-UBE2V1 readthrough transcript /// ubiquitin-conjugating enzyme E2 variant 1	201223_s_at	RAD23B	RAD23 homolog B (S. cerevisiae)	202143_s_at	COPS8	COP9 constitutive photomorphogenic homolog subunit 8 (Arabidopsis)	201258_at	RPS16	ribosomal protein S16	201923_at	PRDX4	peroxiredoxin 4
200859_x_at	FLNA	filamin A	201020_at	YWHAH	tyrosine 3-monooxygenase/tryptophan 5-monooxygenase activation protein	201228_s_at	ARIH2	ariadne homolog 2 (Drosophila)	202163_s_at	CNOT8	CCR4-NOT transcription complex	201268_at	NME1 /// NME1-NME2 /// NME2	non-metastatic cells 1	201955_at	CCNC	cyclin C
200860_s_at	CNOT1	CCR4-NOT transcription complex	201022_s_at	DSTN	destrin (actin depolymerizing factor)	201230_s_at	ARIH2	ariadne homolog 2 (Drosophila)	202164_s_at	CNOT8	CCR4-NOT transcription complex	201285_at	MKRN1	makorin ring finger protein 1	201998_at	ST6GAL1	ST6 beta-galactosamide alpha-2
200868_s_at	RNF114	ring finger protein 114	201024_x_at	EIF5B	eukaryotic translation initiation factor 5B	201237_at	CAPZA2	capping protein (actin filament) muscle Z-line	202173_s_at	VEZF1	vascular endothelial zinc finger 1	201300_s_at	PRNP	prion protein	202026_at	SDHD	succinate dehydrogenase complex
200880_at	DNAJA1	HDJ2 protein	201028_s_at	CD99	CD99 molecule	201238_s_at	CAPZA2	capping protein (actin filament) muscle Z-line	202181_at	KIAA0247	KIAA0247	201342_at	SNRPC	small nuclear ribonucleoprotein polypeptide C	202038_at	UBE4A	ubiquitination factor E4A (UFD2 homolog
200894_s_at	FKBP4	FK506 binding protein 4	201029_s_at	CD99	CD99 molecule	201249_at	SLC2A1	solute carrier family 2 (facilitated glucose transporter)	202184_s_at	NUP133	nucleoporin 133kDa	201364_s_at	OAZ2	ornithine decarboxylase antizyme 2	202090_s_at	UQCR	ubiquinol-cytochrome c reductase
200895_s_at	FKBP4	FK506 binding protein 4	201036_s_at	HADH	hydroxyacyl-Coenzyme A dehydrogenase	201250_s_at	SLC2A1	solute carrier family 2 (facilitated glucose transporter)	202197_at	MTMR3	myotubularin related protein 3	201381_x_at	CACYBP	calcyclin binding protein	202110_at	COX7B	cytochrome c oxidase subunit VIIb
200896_x_at	HDGF	hepatoma-derived growth factor (high-mobility group protein 1-like)	201051_at	ANP32A	acidic (leucine-rich) nuclear phosphoprotein 32 family	201266_at	TXNRD1	thioredoxin reductase 1	202198_s_at	MTMR3	myotubularin related protein 3	201395_at	RBM5	RNA binding motif protein 5	202126_at	PRPF4B	PRP4 pre-mRNA processing factor 4 homolog B (yeast)
200897_s_at	PALLD	palladin	201059_at	CTTN	cortactin	201267_s_at	PSMC3	proteasome (prosome	202207_at	ARL4C	ADP-ribosylation factor-like 4C	201405_s_at	COPS6	COP9 constitutive photomorphogenic homolog subunit 6 (Arabidopsis)	202187_s_at	PPP2R5A	protein phosphatase 2
200902_at	2004-09-15	15 kDa selenoprotein	201065_s_at	GTF2I /// GTF2IP1 /// LOC100093631	general transcription factor II	201280_s_at	DAB2	disabled homolog 2	202242_at	TSPAN7	tetraspanin 7	201406_at	RPL36A	ribosomal protein L36a	202194_at	TMED5	transmembrane emp24 protein transport domain containing 5
200903_s_at	AHCY	S-adenosylhomocysteine hydrolase	201067_at	PSMC2	proteasome (prosome	201284_s_at	APEH	N-acylaminoacyl-peptide hydrolase	202254_at	SIPA1L1	KIAA0440	201412_at	LRP10	low density lipoprotein receptor-related protein 10	202219_at	SLC6A8	solute carrier family 6 (neurotransmitter transporter
200915_x_at	KTN1	kinectin 1 (kinesin receptor)	201071_x_at	SF3B1	splicing factor 3b	201292_at	TOP2A	topoisomerase (DNA) II alpha 170kDa	202259_s_at	N4BP2L2	NEDD4 binding protein 2-like 2	201444_s_at	ATP6AP2	ATPase	202233_s_at	UQCRH	ubiquinol-cytochrome c reductase hinge protein
200923_at	LGALS3BP	lectin	201072_s_at	SMARCC1	SWI/SNF related	201304_at	NDUFA5	NADH dehydrogenase (ubiquinone) 1 alpha subcomplex	202305_s_at	FEZ2	fasciculation and elongation protein zeta 2 (zygin II)	201457_x_at	BUB3	budding uninhibited by benzimidazoles 3 homolog (yeast)	202236_s_at	SLC16A1	solute carrier family 16
200926_at	RPS23	ribosomal protein S23	201082_s_at	DCTN1	dynactin 1 (p150	201306_s_at	ANP32B	acidic (leucine-rich) nuclear phosphoprotein 32 family	202364_at	MXI1	MAX interactor 1	201476_s_at	RRM1	ribonucleotide reductase M1	202241_at	TRIB1	tribbles homolog 1 (Drosophila)
200927_s_at	RAB14	RAB14	201084_s_at	BCLAF1	BCL2-associated transcription factor 1	201315_x_at	IFITM2	interferon induced transmembrane protein 2 (1-8D)	202368_s_at	TRAM2	translocation associated membrane protein 2	201479_at	DKC1	dyskeratosis congenita 1	202246_s_at	CDK4	cyclin-dependent kinase 4
200930_s_at	VCL	vinculin	201085_s_at	SON	SON DNA binding protein	201322_at	ATP5B	ATP synthase	202370_s_at	CBFB	core-binding factor	201480_s_at	SUPT5H	suppressor of Ty 5 homolog (S. cerevisiae)	202265_at	BMI1	BMI1 polycomb ring finger oncogene
200933_x_at	RPS4X	ribosomal protein S4	201092_at	RBBP7	retinoblastoma binding protein 7	201330_at	RARS	arginyl-tRNA synthetase	202373_s_at	RAB3GAP2	RAB3 GTPase activating protein subunit 2 (non-catalytic)	201484_at	SUPT4H1	suppressor of Ty 4 homolog 1 (S. cerevisiae)	202276_at	SHFM1	split hand/foot malformation (ectrodactyly) type 1
200935_at	CALR	calreticulin	201095_at	DAP	death-associated protein	201349_at	SLC9A3R1	solute carrier family 9 (sodium/hydrogen exchanger)	202378_s_at	LEPROT	leptin receptor overlapping transcript	201489_at	PPIF	peptidylprolyl isomerase F	202298_at	NDUFA1	NADH dehydrogenase (ubiquinone) 1 alpha subcomplex
200943_at	HMGN1	high-mobility group nucleosome binding domain 1	201097_s_at	ARF4	ADP-ribosylation factor 4	201352_at	YME1L1	YME1-like 1 (S. cerevisiae)	202388_at	RGS2	regulator of G-protein signaling 2	201499_s_at	USP7	ubiquitin specific peptidase 7 (herpes virus-associated)	202347_s_at	UBE2K	ubiquitin-conjugating enzyme E2K (UBC1 homolog
200944_s_at	HMGN1 /// LOC643790	high-mobility group nucleosome binding domain 1 /// high-mobility group nucleosome binding domain 1 pseudogene	201098_at	COPB2	coatomer protein complex	201371_s_at	CUL3	cullin 3	202425_x_at	PPP3CA	protein phosphatase 3 (formerly 2B)	201511_at	AAMP	angio-associated	202352_s_at	PSMD12	proteasome (prosome
200949_x_at	RPS20	ribosomal protein S20	201100_s_at	USP9X	ubiquitin specific peptidase 9	201386_s_at	DHX15	DEAH (Asp-Glu-Ala-His) box polypeptide 15	202466_at	POLS	polymerase (DNA directed) sigma	201541_s_at	ZNHIT1	zinc finger	202391_at	BASP1	brain abundant
200960_x_at	CLTA	clathrin	201104_x_at	KIAA1245 /// NBPF1 /// NBPF10 /// NBPF11 /// NBPF12 /// NBPF14 /// NBPF15 /// NBPF16 /// NBPF20 /// NBPF8 /// NBPF9 /// RP11-94I2.2	KIAA1245 /// neuroblastoma breakpoint family	201398_s_at	TRAM1	translocation associated membrane protein 1	202506_at	SSFA2	sperm specific antigen 2	201568_at	UQCRQ	ubiquinol-cytochrome c reductase	202420_s_at	DHX9	DEAH (Asp-Glu-Ala-His) box polypeptide 9
200964_at	UBA1	ubiquitin-like modifier activating enzyme 1	201105_at	LGALS1	lectin	201410_at	PLEKHB2	pleckstrin homology domain containing	202512_s_at	ATG5	ATG5 autophagy related 5 homolog (S. cerevisiae)	201645_at	TNC	tenascin C	202431_s_at	MYC	v-myc myelocytomatosis viral oncogene homolog (avian)
200971_s_at	SERP1	stress-associated endoplasmic reticulum protein 1	201118_at	PGD	phosphogluconate dehydrogenase	201421_s_at	WDR77	WD repeat domain 77	202514_at	DLG1	discs	201665_x_at	RPS17	ribosomal protein S17	202458_at	PRSS23	protease
200973_s_at	TSPAN3	tetraspanin 3	201127_s_at	ACLY	ATP citrate lyase	201424_s_at	CUL4A	cullin 4A	202515_at	DLG1	discs	201666_at	TIMP1	TIMP metallopeptidase inhibitor 1	202469_s_at	CPSF6	cleavage and polyadenylation specific factor 6
200981_x_at	GNAS	GNAS complex locus	201128_s_at	ACLY	ATP citrate lyase	201425_at	ALDH2	aldehyde dehydrogenase 2 family (mitochondrial)	202517_at	CRMP1	collapsin response mediator protein 1	201667_at	GJA1	gap junction protein	202487_s_at	H2AFV	H2A histone family
200982_s_at	ANXA6	annexin A6	201130_s_at	CDH1	cadherin 1	201427_s_at	SEPP1	selenoprotein P	202554_s_at	GSTM3	glutathione S-transferase mu 3 (brain)	201680_x_at	ARS2	arsenate resistance protein 2	202497_x_at	SLC2A3	solute carrier family 2 (facilitated glucose transporter)
200991_s_at	SNX17	sorting nexin 17	201132_at	HNRNPH2	heterogeneous nuclear ribonucleoprotein H2 (H')	201428_at	CLDN4	claudin 4	202555_s_at	MYLK	myosin light chain kinase	201695_s_at	NP	nucleoside phosphorylase	202498_s_at	SLC2A3	solute carrier family 2 (facilitated glucose transporter)
200998_s_at	CKAP4	cytoskeleton-associated protein 4	201133_s_at	PJA2	praja ring finger 2	201437_s_at	EIF4E	eukaryotic translation initiation factor 4E	202581_at	HSPA1A /// HSPA1B	heat shock 70kDa protein 1A /// heat shock 70kDa protein 1B	201717_at	MRPL49	mitochondrial ribosomal protein L49	202499_s_at	SLC2A3	solute carrier family 2 (facilitated glucose transporter)
200999_s_at	CKAP4	cytoskeleton-associated protein 4	201138_s_at	SSB	Sjogren syndrome antigen B (autoantigen La)	201440_at	DDX23	DEAD (Asp-Glu-Ala-Asp) box polypeptide 23	202582_s_at	RANBP9	RAN binding protein 9	201748_s_at	SAFB	scaffold attachment factor B	202542_s_at	SCYE1	small inducible cytokine subfamily E
201000_at	AARS	alanyl-tRNA synthetase	201141_at	GPNMB	glycoprotein (transmembrane) nmb	201443_s_at	ATP6AP2	ATPase	202583_s_at	RANBP9	RAN binding protein 9	201762_s_at	PSME2	proteasome (prosome	202591_s_at	SSBP1	single-stranded DNA binding protein 1
201004_at	SSR4	signal sequence receptor	201143_s_at	EIF2S1	eukaryotic translation initiation factor 2	201446_s_at	TIA1	TIA1 cytotoxic granule-associated RNA binding protein	202597_at	IRF6	interferon regulatory factor 6	201763_s_at	DAXX	death-domain associated protein	202593_s_at	GDE1	glycerophosphodiester phosphodiesterase 1
201005_at	CD9	CD9 molecule	201146_at	NFE2L2	nuclear factor (erythroid-derived 2)-like 2	201447_at	TIA1	TIA1 cytotoxic granule-associated RNA binding protein	202654_x_at	2004-03-07	membrane-associated ring finger (C3HC4) 7	201803_at	POLR2B	polymerase (RNA) II (DNA directed) polypeptide B	202598_at	S100A13	S100 calcium binding protein A13
201010_s_at	TXNIP	thioredoxin interacting protein	201161_s_at	CSDA	cold shock domain protein A	201448_at	TIA1	TIA1 cytotoxic granule-associated RNA binding protein	202658_at	PEX11B	peroxisomal biogenesis factor 11 beta	201833_at	HDAC2	histone deacetylase 2	202605_at	GUSB	glucuronidase
201015_s_at	JUP	junction plakoglobin	201167_x_at	ARHGDIA	Rho GDP dissociation inhibitor (GDI) alpha	201449_at	TIA1	TIA1 cytotoxic granule-associated RNA binding protein	202668_at	EFNB2	ephrin-B2	201837_s_at	SUPT7L	suppressor of Ty 7 (S. cerevisiae)-like	202672_s_at	ATF3	activating transcription factor 3
201018_at	EIF1AX	eukaryotic translation initiation factor 1A	201176_s_at	ARCN1	archain 1	201459_at	RUVBL2	RuvB-like 2 (E. coli)	202670_at	MAP2K1	mitogen-activated protein kinase kinase 1	201846_s_at	RYBP	RING1 and YY1 binding protein	202680_at	GTF2E2	general transcription factor IIE
201021_s_at	DSTN	destrin (actin depolymerizing factor)	201179_s_at	GNAI3	guanine nucleotide binding protein (G protein)	201467_s_at	NQO1	NAD(P)H dehydrogenase	202679_at	NPC1	Niemann-Pick disease	201871_s_at	UBXN1	UBX domain protein 1	202693_s_at	STK17A	serine/threonine kinase 17a
201025_at	EIF5B	eukaryotic translation initiation factor 5B	201181_at	GNAI3	guanine nucleotide binding protein (G protein)	201468_s_at	NQO1	NAD(P)H dehydrogenase	202682_s_at	USP4	ubiquitin specific peptidase 4 (proto-oncogene)	201901_s_at	YY1	YY1 transcription factor	202713_s_at	KIAA0391	KIAA0391
201026_at	EIF5B	eukaryotic translation initiation factor 5B	201182_s_at	CHD4	chromodomain helicase DNA binding protein 4	201470_at	GSTO1	glutathione S-transferase omega 1	202723_s_at	FOXO1	forkhead box O1	201917_s_at	SLC25A36	solute carrier family 25	202737_s_at	LSM4	LSM4 homolog
201035_s_at	HADH	hydroxyacyl-Coenzyme A dehydrogenase	201183_s_at	CHD4	chromodomain helicase DNA binding protein 4	201472_at	VBP1	von Hippel-Lindau binding protein 1	202761_s_at	SYNE2	spectrin repeat containing	201918_at	SLC25A36	solute carrier family 25	202790_at	CLDN7	claudin 7
201042_at	TGM2	transglutaminase 2 (C polypeptide	201188_s_at	ITPR3	inositol 1	201477_s_at	RRM1	ribonucleotide reductase M1	202769_at	CCNG2	cyclin G2	201920_at	SLC20A1	solute carrier family 20 (phosphate transporter)	202830_s_at	SLC37A4	solute carrier family 37 (glucose-6-phosphate transporter)
201043_s_at	ANP32A /// LOC100128146	acidic (leucine-rich) nuclear phosphoprotein 32 family	201189_s_at	ITPR3	inositol 1	201485_s_at	RCN2	reticulocalbin 2	202770_s_at	CCNG2	cyclin G2	201933_at	CHMP1A	chromatin modifying protein 1A	202836_s_at	TXNL4A	thioredoxin-like 4A
201046_s_at	RAD23A	RAD23 homolog A (S. cerevisiae)	201190_s_at	PITPNA	phosphatidylinositol transfer protein	201486_at	RCN2	reticulocalbin 2	202786_at	STK39	serine threonine kinase 39 (STE20/SPS1 homolog	201937_s_at	DNPEP	aspartyl aminopeptidase	202871_at	TRAF4	TNF receptor-associated factor 4
201047_x_at	RAB6A	RAB6A	201191_at	PITPNA	phosphatidylinositol transfer protein	201487_at	CTSC	cathepsin C	202797_at	SACM1L	SAC1 suppressor of actin mutations 1-like (yeast)	201943_s_at	CPD	carboxypeptidase D	202882_x_at	NOL7	nucleolar protein 7
201049_s_at	LOC100130553 /// RPS18	hypothetical protein LOC100130553 /// ribosomal protein S18	201193_at	IDH1	isocitrate dehydrogenase 1 (NADP+)	201494_at	PRCP	prolylcarboxypeptidase (angiotensinase C)	202805_s_at	ABCC1	ATP-binding cassette	201948_at	GNL2	guanine nucleotide binding protein-like 2 (nucleolar)	202892_at	CDC23	cell division cycle 23 homolog (S. cerevisiae)
201050_at	PLD3	phospholipase D family	201196_s_at	AMD1	adenosylmethionine decarboxylase 1	201503_at	G3BP1	GTPase activating protein (SH3 domain) binding protein 1	202829_s_at	VAMP7	vesicle-associated membrane protein 7	201952_at	ALCAM	activated leukocyte cell adhesion molecule	202899_s_at	SFRS3	splicing factor
201054_at	HNRNPA0	heterogeneous nuclear ribonucleoprotein A0	201197_at	AMD1	adenosylmethionine decarboxylase 1	201509_at	IDH3B	isocitrate dehydrogenase 3 (NAD+) beta	202837_at	TRAFD1	TRAF-type zinc finger domain containing 1	201993_x_at	HNRPDL	heterogeneous nuclear ribonucleoprotein D-like	202912_at	ADM	adrenomedullin
201055_s_at	HNRNPA0	heterogeneous nuclear ribonucleoprotein A0	201198_s_at	PSMD1	proteasome (prosome	201535_at	UBL3	ubiquitin-like 3	202850_at	ABCD3	ATP-binding cassette	202028_s_at	RPL38	ribosomal protein L38	202937_x_at	RRP7A	ribosomal RNA processing 7 homolog A (S. cerevisiae)
201058_s_at	MYL9	myosin	201201_at	CSTB	cystatin B (stefin B)	201569_s_at	LOC100131861 /// SAMM50	hypothetical protein LOC100131861 /// sorting and assembly machinery component 50 homolog (S. cerevisiae)	202925_s_at	PLAGL2	pleiomorphic adenoma gene-like 2	202033_s_at	RB1CC1	RB1-inducible coiled-coil 1	202941_at	NDUFV2	NADH dehydrogenase (ubiquinone) flavoprotein 2
201064_s_at	PABPC4	poly(A) binding protein	201202_at	PCNA	proliferating cell nuclear antigen	201570_at	SAMM50	sorting and assembly machinery component 50 homolog (S. cerevisiae)	202932_at	YES1	v-yes-1 Yamaguchi sarcoma viral oncogene homolog 1	202058_s_at	KPNA1	karyopherin alpha 1 (importin alpha 5)	203068_at	KLHL21	kelch-like 21 (Drosophila)
201073_s_at	SMARCC1	SWI/SNF related	201207_at	TNFAIP1	tumor necrosis factor	201571_s_at	DCTD	dCMP deaminase	202950_at	CRYZ	crystallin	202074_s_at	OPTN	optineurin	203127_s_at	SPTLC2	serine palmitoyltransferase
201078_at	TM9SF2	transmembrane 9 superfamily member 2	201210_at	DDX3X	DEAD (Asp-Glu-Ala-Asp) box polypeptide 3	201574_at	ETF1	eukaryotic translation termination factor 1	202951_at	STK38	serine/threonine kinase 38	202094_at	BIRC5	baculoviral IAP repeat-containing 5	203209_at	RFC5	replication factor C (activator 1) 5
201081_s_at	PIP4K2B	phosphatidylinositol-5-phosphate 4-kinase	201211_s_at	DDX3X	DEAD (Asp-Glu-Ala-Asp) box polypeptide 3	201586_s_at	SFPQ	splicing factor proline/glutamine-rich (polypyrimidine tract binding protein associated)	202960_s_at	MUT	methylmalonyl Coenzyme A mutase	202120_x_at	AP2S1	adaptor-related protein complex 2	203224_at	RFK	riboflavin kinase
201088_at	KPNA2 /// LOC728860	karyopherin alpha 2 (RAG cohort 1	201222_s_at	RAD23B	RAD23 homolog B (S. cerevisiae)	201589_at	SMC1A	structural maintenance of chromosomes 1A	202972_s_at	FAM13A1	family with sequence similarity 13	202121_s_at	CHMP2A	chromatin modifying protein 2A	203225_s_at	RFK	riboflavin kinase
201094_at	RPS29	ribosomal protein S29	201240_s_at	LOC653566 /// SPCS2	signal peptidase complex subunit 2 homolog pseudogene /// signal peptidase complex subunit 2 homolog (S. cerevisiae)	201601_x_at	IFITM1	interferon induced transmembrane protein 1 (9-27)	202973_x_at	FAM13A1	family with sequence similarity 13	202134_s_at	WWTR1	WW domain containing transcription regulator 1	203234_at	UPP1	uridine phosphorylase 1
201101_s_at	BCLAF1	BCL2-associated transcription factor 1	201243_s_at	ATP1B1	ATPase	201609_x_at	ICMT	isoprenylcysteine carboxyl methyltransferase	202976_s_at	RHOBTB3	Rho-related BTB domain containing 3	202147_s_at	IFRD1	interferon-related developmental regulator 1	203259_s_at	HDDC2	HD domain containing 2
201102_s_at	PFKL	phosphofructokinase	201247_at	SREBF2	sterol regulatory element binding transcription factor 2	201622_at	SND1	staphylococcal nuclease and tudor domain containing 1	203011_at	IMPA1	inositol(myo)-1(or 4)-monophosphatase 1	202168_at	TAF9	TAF9 RNA polymerase II	203269_at	NSMAF	neutral sphingomyelinase (N-SMase) activation associated factor
201108_s_at	THBS1	thrombospondin 1	201248_s_at	SREBF2	sterol regulatory element binding transcription factor 2	201637_s_at	FXR1	fragile X mental retardation	203016_s_at	SSX2IP	synovial sarcoma	202170_s_at	AASDHPPT	aminoadipate-semialdehyde dehydrogenase-phosphopantetheinyl transferase	203304_at	BAMBI	BMP and activin membrane-bound inhibitor homolog (Xenopus laevis)
201109_s_at	THBS1	thrombospondin 1	201260_s_at	SYPL1	synaptophysin-like 1	201650_at	JUP /// KRT19	junction plakoglobin /// keratin 19	203037_s_at	MTSS1	metastasis suppressor 1	202195_s_at	TMED5	transmembrane emp24 protein transport domain containing 5	203313_s_at	TGIF1	TGFB-induced factor homeobox 1
201110_s_at	THBS1	thrombospondin 1	201263_at	TARS	threonyl-tRNA synthetase	201653_at	CNIH	cornichon homolog (Drosophila)	203038_at	PTPRK	protein tyrosine phosphatase	202201_at	BLVRB	biliverdin reductase B (flavin reductase (NADPH))	203341_at	CEBPZ	CCAAT/enhancer binding protein (C/EBP)
201115_at	POLD2	polymerase (DNA directed)	201270_x_at	NUDCD3	NudC domain containing 3	201660_at	ACSL3	Acyl-CoA synthetase long-chain family member 3	203077_s_at	SMAD2	SMAD family member 2	202243_s_at	PSMB4	proteasome (prosome	203358_s_at	EZH2	enhancer of zeste homolog 2 (Drosophila)
201122_x_at	EIF5A	eukaryotic translation initiation factor 5A	201274_at	PSMA5	proteasome (prosome	201662_s_at	ACSL3	acyl-CoA synthetase long-chain family member 3	203088_at	FBLN5	fibulin 5	202256_at	CD2BP2	CD2 (cytoplasmic tail) binding protein 2	203403_s_at	RNF6	ring finger protein (C3H2C3 type) 6
201124_at	ITGB5	integrin	201283_s_at	TRAK1	trafficking protein	201676_x_at	PSMA1	proteasome (prosome	203104_at	CSF1R	colony stimulating factor 1 receptor	202257_s_at	CD2BP2	CD2 (cytoplasmic tail) binding protein 2	203430_at	HEBP2	heme binding protein 2
201126_s_at	MGAT1	mannosyl (alpha-1	201291_s_at	TOP2A	topoisomerase (DNA) II alpha 170kDa	201681_s_at	DLG5	discs	203117_s_at	PAN2	PAN2 poly(A) specific ribonuclease subunit homolog (S. cerevisiae)	202264_s_at	TOMM40	translocase of outer mitochondrial membrane 40 homolog (yeast)	203432_at	TMPO	thymopoietin
201129_at	SFRS7	splicing factor	201297_s_at	MOBKL1B	MOB1	201682_at	PMPCB	peptidase (mitochondrial processing) beta	203156_at	AKAP11	A kinase (PRKA) anchor protein 11	202282_at	HSD17B10	hydroxysteroid (17-beta) dehydrogenase 10	203462_x_at	EIF3B	eukaryotic translation initiation factor 3
201136_at	PLP2	proteolipid protein 2 (colonic epithelium-enriched)	201298_s_at	MOBKL1B	MOB1	201700_at	CCND3	cyclin D3	203196_at	ABCC4	ATP-binding cassette	202299_s_at	HBXIP	hepatitis B virus x interacting protein	203476_at	TPBG	trophoblast glycoprotein
201137_s_at	HLA-DPB1	major histocompatibility complex	201299_s_at	MOBKL1B	MOB1	201704_at	ENTPD6	ectonucleoside triphosphate diphosphohydrolase 6 (putative function)	203202_at	KRR1	KRR1	202300_at	HBXIP	hepatitis B virus x interacting protein	203511_s_at	TRAPPC3	trafficking protein particle complex 3
201147_s_at	TIMP3	TIMP metallopeptidase inhibitor 3	201307_at	38241	septin 11	201705_at	PSMD7	proteasome (prosome	203203_s_at	KRR1	KRR1	202302_s_at	RSRC2	arginine/serine-rich coiled-coil 2	203534_at	LSM1	LSM1 homolog
201148_s_at	TIMP3	TIMP metallopeptidase inhibitor 3	201308_s_at	38241	septin 11	201710_at	MYBL2	v-myb myeloblastosis viral oncogene homolog (avian)-like 2	203216_s_at	MYO6	myosin VI	202306_at	POLR2G	polymerase (RNA) II (DNA directed) polypeptide G	203536_s_at	CIAO1	cytosolic iron-sulfur protein assembly 1 homolog (S. cerevisiae)
201149_s_at	TIMP3	TIMP metallopeptidase inhibitor 3	201309_x_at	C5orf13	chromosome 5 open reading frame 13	201725_at	CDC123	cell division cycle 123 homolog (S. cerevisiae)	203245_s_at	NCRNA00094	non-protein coding RNA 94	202322_s_at	GGPS1	geranylgeranyl diphosphate synthase 1	203544_s_at	STAM	signal transducing adaptor molecule (SH3 domain and ITAM motif) 1
201150_s_at	TIMP3	TIMP metallopeptidase inhibitor 3	201314_at	STK25	serine/threonine kinase 25 (STE20 homolog	201797_s_at	VARS	valyl-tRNA synthetase	203256_at	CDH3	cadherin 3	202333_s_at	UBE2B	ubiquitin-conjugating enzyme E2B (RAD6 homolog)	203566_s_at	AGL	amylo-1
201152_s_at	MBNL1	muscleblind-like (Drosophila)	201316_at	PSMA2	proteasome (prosome	201807_at	VPS26A	vacuolar protein sorting 26 homolog A (S. pombe)	203287_at	LAD1	ladinin 1	202334_s_at	UBE2B	ubiquitin-conjugating enzyme E2B (RAD6 homolog)	203588_s_at	TFDP2	transcription factor Dp-2 (E2F dimerization partner 2)
201155_s_at	MFN2	mitofusin 2	201317_s_at	PSMA2	proteasome (prosome	201827_at	SMARCD2	SWI/SNF related	203297_s_at	JARID2	jumonji	202338_at	TK1	thymidine kinase 1	203606_at	NDUFS6	NADH dehydrogenase (ubiquinone) Fe-S protein 6
201164_s_at	PUM1	pumilio homolog 1 (Drosophila)	201320_at	SMARCC2	SWI/SNF related	201829_at	NET1	neuroepithelial cell transforming 1	203298_s_at	JARID2	jumonji	202343_x_at	COX5B	cytochrome c oxidase subunit Vb	203615_x_at	SULT1A1	sulfotransferase family
201171_at	ATP6V0E1	ATPase	201334_s_at	ARHGEF12	Rho guanine nucleotide exchange factor (GEF) 12	201839_s_at	EPCAM	epithelial cell adhesion molecule	203306_s_at	SLC35A1	solute carrier family 35 (CMP-sialic acid transporter)	202355_s_at	GTF2F1	general transcription factor IIF	203622_s_at	PNO1	partner of NOB1 homolog (S. cerevisiae)
201172_x_at	ATP6V0E1	ATPase	201336_at	VAMP3	vesicle-associated membrane protein 3 (cellubrevin)	201874_at	MPZL1	myelin protein zero-like 1	203315_at	NCK2	NCK adaptor protein 2	202386_s_at	KIAA0430	KIAA0430	203663_s_at	COX5A	cytochrome c oxidase subunit Va
201178_at	FBXO7	F-box protein 7	201337_s_at	VAMP3	vesicle-associated membrane protein 3 (cellubrevin)	201889_at	FAM3C	family with sequence similarity 3	203327_at	IDE	insulin-degrading enzyme	202393_s_at	KLF10	Kruppel-like factor 10	203665_at	HMOX1	heme oxygenase (decycling) 1
201185_at	HTRA1	HtrA serine peptidase 1	201339_s_at	SCP2	sterol carrier protein 2	201892_s_at	IMPDH2	IMP (inosine monophosphate) dehydrogenase 2	203345_s_at	MTF2	metal response element binding transcription factor 2	202406_s_at	TIAL1	TIA1 cytotoxic granule-associated RNA binding protein-like 1	203704_s_at	RREB1	ras responsive element binding protein 1
201199_s_at	PSMD1	proteasome (prosome	201343_at	UBE2D2	ubiquitin-conjugating enzyme E2D 2 (UBC4/5 homolog	201896_s_at	PSRC1	proline/serine-rich coiled-coil 1	203346_s_at	MTF2	metal response element binding transcription factor 2	202408_s_at	PRPF31	PRP31 pre-mRNA processing factor 31 homolog (S. cerevisiae)	203721_s_at	UTP18	UTP18
201212_at	LGMN	legumain	201344_at	UBE2D2	ubiquitin-conjugating enzyme E2D 2 (UBC4/5 homolog	201898_s_at	UBE2A	ubiquitin-conjugating enzyme E2A (RAD6 homolog)	203349_s_at	ETV5	ets variant 5	202461_at	EIF2B2	eukaryotic translation initiation factor 2B	203728_at	BAK1	BCL2-antagonist/killer 1
201216_at	ERP29	endoplasmic reticulum protein 29	201346_at	ADIPOR2	adiponectin receptor 2	201900_s_at	AKR1A1	aldo-keto reductase family 1	203354_s_at	PSD3	pleckstrin and Sec7 domain containing 3	202464_s_at	PFKFB3	6-phosphofructo-2-kinase/fructose-2	203743_s_at	TDG	thymine-DNA glycosylase
201217_x_at	RPL3	ribosomal protein L3	201353_s_at	BAZ2A	bromodomain adjacent to zinc finger domain	201903_at	UQCRC1	ubiquinol-cytochrome c reductase core protein I	203355_s_at	PSD3	pleckstrin and Sec7 domain containing 3	202492_at	ATG9A	ATG9 autophagy related 9 homolog A (S. cerevisiae)	203781_at	MRPL33	mitochondrial ribosomal protein L33
201220_x_at	CTBP2	C-terminal binding protein 2	201356_at	SF3A1	splicing factor 3a	201908_at	DVL3	dishevelled	203356_at	CAPN7	calpain 7	202511_s_at	ATG5	ATG5 autophagy related 5 homolog (S. cerevisiae)	203782_s_at	POLRMT	polymerase (RNA) mitochondrial (DNA directed)
201221_s_at	SNRNP70	small nuclear ribonucleoprotein 70kDa (U1)	201357_s_at	SF3A1	splicing factor 3a	201915_at	SEC63	SEC63 homolog (S. cerevisiae)	203357_s_at	CAPN7	calpain 7	202521_at	CTCF	CCCTC-binding factor (zinc finger protein)	203814_s_at	NQO2	NAD(P)H dehydrogenase
201225_s_at	SRRM1	serine/arginine repetitive matrix 1	201359_at	COPB1	coatomer protein complex	201916_s_at	SEC63	SEC63 homolog (S. cerevisiae)	203373_at	SOCS2	suppressor of cytokine signaling 2	202559_x_at	C1orf77	chromosome 1 open reading frame 77	203880_at	COX17	COX17 cytochrome c oxidase assembly homolog (S. cerevisiae)
201226_at	NDUFB8 /// SEC31B	NADH dehydrogenase (ubiquinone) 1 beta subcomplex	201361_at	TMEM109	transmembrane protein 109	201921_at	GNG10	guanine nucleotide binding protein (G protein)	203397_s_at	GALNT3	UDP-N-acetyl-alpha-D-galactosamine:polypeptide N-acetylgalactosaminyltransferase 3 (GalNAc-T3)	202560_s_at	C1orf77	chromosome 1 open reading frame 77	203893_at	TAF9	TAF9 RNA polymerase II
201227_s_at	NDUFB8	NADH dehydrogenase (ubiquinone) 1 beta subcomplex	201367_s_at	ZFP36L2	zinc finger protein 36	201926_s_at	CD55	CD55 molecule	203401_at	PRPS2	phosphoribosyl pyrophosphate synthetase 2	202579_x_at	HMGN4	high mobility group nucleosomal binding domain 4	203917_at	CXADR	coxsackie virus and adenovirus receptor
201229_s_at	ARIH2	ariadne homolog 2 (Drosophila)	201370_s_at	CUL3	cullin 3	201928_at	PKP4	plakophilin 4	203407_at	PPL	periplakin	202586_at	POLR2L	polymerase (RNA) II (DNA directed) polypeptide L	203921_at	CHST2	carbohydrate (N-acetylglucosamine-6-O) sulfotransferase 2
201232_s_at	PSMD13	proteasome (prosome	201378_s_at	UBAP2L	ubiquitin associated protein 2-like	201934_at	WDR82	WD repeat domain 82	203427_at	ASF1A	ASF1 anti-silencing function 1 homolog A (S. cerevisiae)	202635_s_at	POLR2K	polymerase (RNA) II (DNA directed) polypeptide K	203931_s_at	MRPL12	mitochondrial ribosomal protein L12
201236_s_at	BTG2	BTG family	201384_s_at	LOC100133166 /// NBR1	similar to neighbor of BRCA1 gene 1 /// neighbor of BRCA1 gene 1	201935_s_at	EIF4G3	eukaryotic translation initiation factor 4 gamma	203428_s_at	ASF1A	ASF1 anti-silencing function 1 homolog A (S. cerevisiae)	202642_s_at	TRRAP	transformation/transcription domain-associated protein	203957_at	E2F6	E2F transcription factor 6
201241_at	DDX1	DEAD (Asp-Glu-Ala-Asp) box polypeptide 1	201388_at	PSMD3	proteasome (prosome	201936_s_at	EIF4G3	eukaryotic translation initiation factor 4 gamma	203431_s_at	RICS	Rho GTPase-activating protein	202648_at			204009_s_at	KRAS	v-Ki-ras2 Kirsten rat sarcoma viral oncogene homolog
201245_s_at	OTUB1	OTU domain	201390_s_at	CSNK2B /// LY6G5B	casein kinase 2	201972_at	ATP6V1A	ATPase	203450_at	CBY1	chibby homolog 1 (Drosophila)	202673_at	DPM1	dolichyl-phosphate mannosyltransferase polypeptide 1	204030_s_at	SCHIP1	schwannomin interacting protein 1
201246_s_at	OTUB1	OTU domain	201392_s_at	IGF2R	insulin-like growth factor 2 receptor	201996_s_at	SPEN	spen homolog	203474_at	IQGAP2	IQ motif containing GTPase activating protein 2	202678_at	GTF2A2	general transcription factor IIA	204079_at	TPST2	tyrosylprotein sulfotransferase 2
201251_at	PKM2	pyruvate kinase	201399_s_at	TRAM1	translocation associated membrane protein 1	201997_s_at	SPEN	spen homolog	203491_s_at	CEP57	centrosomal protein 57kDa	202684_s_at	RNMT	RNA (guanine-7-) methyltransferase	204080_at	TOE1	target of EGR1
201252_at	PSMC4	proteasome (prosome	201407_s_at	PPP1CB	protein phosphatase 1	202000_at	NDUFA6	NADH dehydrogenase (ubiquinone) 1 alpha subcomplex	203502_at	BPGM	2	202708_s_at	HIST2H2BE	histone cluster 2	204141_at	TUBB2A	tubulin
201254_x_at	RPS6	ribosomal protein S6	201408_at	PPP1CB	protein phosphatase 1	202007_at	NID1	nidogen 1	203531_at	CUL5	cullin 5	202712_s_at	CKMT1A /// CKMT1B /// LOC100133623	creatine kinase	204186_s_at	PPID	peptidylprolyl isomerase D
201257_x_at	RPS3A	ribosomal protein S3A	201409_s_at	PPP1CB	protein phosphatase 1	202013_s_at	EXT2	exostoses (multiple) 2	203532_x_at	CUL5	cullin 5	202735_at	EBP	emopamil binding protein (sterol isomerase)	204203_at	CEBPG	CCAAT/enhancer binding protein (C/EBP)
201259_s_at	SYPL1	synaptophysin-like 1	201411_s_at	PLEKHB2	pleckstrin homology domain containing	202023_at	EFNA1	ephrin-A1	203533_s_at	CUL5	cullin 5	202750_s_at	TFIP11	tuftelin interacting protein 11	204304_s_at	PROM1	prominin 1
201264_at	COPE	coatomer protein complex	201433_s_at	PTDSS1	phosphatidylserine synthase 1	202054_s_at	ALDH3A2	aldehyde dehydrogenase 3 family	203554_x_at	PTTG1	pituitary tumor-transforming 1	202757_at	COBRA1	cofactor of BRCA1	204331_s_at	MRPS12	mitochondrial ribosomal protein S12
201271_s_at	RALY	RNA binding protein	201436_at	EIF4E	eukaryotic translation initiation factor 4E	202059_s_at	KPNA1	karyopherin alpha 1 (importin alpha 5)	203556_at	ZHX2	zinc fingers and homeoboxes 2	202758_s_at	RFXANK	regulatory factor X-associated ankyrin-containing protein	204379_s_at	FGFR3	fibroblast growth factor receptor 3
201281_at	ADRM1	adhesion regulating molecule 1	201439_at	GBF1	golgi-specific brefeldin A resistant guanine nucleotide exchange factor 1	202069_s_at	IDH3A	isocitrate dehydrogenase 3 (NAD+) alpha	203600_s_at	C4orf8	chromosome 4 open reading frame 8	202776_at	DNTTIP2	deoxynucleotidyltransferase	204386_s_at	MRP63	mitochondrial ribosomal protein 63
201282_at	OGDH	oxoglutarate (alpha-ketoglutarate) dehydrogenase (lipoamide)	201455_s_at	NPEPPS	aminopeptidase puromycin sensitive	202071_at	SDC4	syndecan 4	203608_at	ALDH5A1	aldehyde dehydrogenase 5 family	202779_s_at	LOC731049 /// UBE2S	similar to Ubiquitin-conjugating enzyme E2S (Ubiquitin-conjugating enzyme E2-24 kDa) (Ubiquitin-protein ligase) (Ubiquitin carrier protein) (E2-EPF5) /// ubiquitin-conjugating enzyme E2S	204400_at	EFS	embryonal Fyn-associated substrate
201286_at	SDC1	syndecan 1	201458_s_at	BUB3	budding uninhibited by benzimidazoles 3 homolog (yeast)	202077_at	NDUFAB1	NADH dehydrogenase (ubiquinone) 1	203616_at	POLB	polymerase (DNA directed)	202799_at	CLPP	ClpP caseinolytic peptidase	204409_s_at	EIF1AY	eukaryotic translation initiation factor 1A
201287_s_at	SDC1	syndecan 1	201460_at	MAPKAPK2	mitogen-activated protein kinase-activated protein kinase 2	202085_at	TJP2	tight junction protein 2 (zona occludens 2)	203625_x_at	SKP2	CDNA: FLJ22571 fis	202810_at	DRG1	developmentally regulated GTP binding protein 1	204416_x_at	APOC1	apolipoprotein C-I
201288_at	ARHGDIB	Rho GDP dissociation inhibitor (GDI) beta	201461_s_at	MAPKAPK2	mitogen-activated protein kinase-activated protein kinase 2	202086_at	MX1	myxovirus (influenza virus) resistance 1	203626_s_at	SKP2	S-phase kinase-associated protein 2 (p45)	202814_s_at	HEXIM1	hexamethylene bis-acetamide inducible 1	204571_x_at	PIN4	protein (peptidylprolyl cis/trans isomerase) NIMA-interacting
201289_at	CYR61	cysteine-rich	201469_s_at	SHC1	SHC (Src homology 2 domain containing) transforming protein 1	202087_s_at	CTSL1	cathepsin L1	203627_at	IGF1R	insulin-like growth factor 1 receptor	202819_s_at	TCEB3	transcription elongation factor B (SIII)	204700_x_at	C1orf107	chromosome 1 open reading frame 107
201290_at	SEC11A	SEC11 homolog A (S. cerevisiae)	201490_s_at	PPIF	peptidylprolyl isomerase F	202095_s_at	BIRC5	baculoviral IAP repeat-containing 5	203629_s_at	COG5	component of oligomeric golgi complex 5	202824_s_at	TCEB1	transcription elongation factor B (SIII)	204766_s_at	NUDT1	nudix (nucleoside diphosphate linked moiety X)-type motif 1
201305_x_at	ANP32B	acidic (leucine-rich) nuclear phosphoprotein 32 family	201491_at	AHSA1	AHA1	202108_at	PEPD	peptidase D	203630_s_at	COG5	component of oligomeric golgi complex 5	202839_s_at	NDUFB7	NADH dehydrogenase (ubiquinone) 1 beta subcomplex	204839_at	POP5	processing of precursor 5
201311_s_at	SH3BGRL	SH3 domain binding glutamic acid-rich protein like	201505_at	LAMB1	laminin	202113_s_at	SNX2	sorting nexin 2	203637_s_at	MID1	midline 1 (Opitz/BBB syndrome)	202858_at	U2AF1	U2 small nuclear RNA auxiliary factor 1	204868_at	ICT1	immature colon carcinoma transcript 1
201333_s_at	ARHGEF12	Rho guanine nucleotide exchange factor (GEF) 12	201513_at	TSN	translin	202114_at	SNX2	sorting nexin 2	203674_at	HELZ	helicase with zinc finger	202867_s_at	DNAJB12	DnaJ (Hsp40) homolog	204883_s_at	HUS1	HUS1 checkpoint homolog (S. pombe)
201341_at	ENC1	ectodermal-neural cortex (with BTB-like domain)	201515_s_at	TSN	translin	202119_s_at	CPNE3	copine III	203676_at	GNS	glucosamine (N-acetyl)-6-sulfatase	202894_at	EPHB4	EPH receptor B4	205000_at	DDX3Y	DEAD (Asp-Glu-Ala-Asp) box polypeptide 3
201345_s_at	UBE2D2	ubiquitin-conjugating enzyme E2D 2 (UBC4/5 homolog	201518_at	CBX1	chromobox homolog 1 (HP1 beta homolog Drosophila )	202127_at	PRPF4B	PRP4 pre-mRNA processing factor 4 homolog B (yeast)	203680_at	PRKAR2B	protein kinase	202911_at	MSH6	mutS homolog 6 (E. coli)	205024_s_at	RAD51	RAD51 homolog (RecA homolog
201347_x_at	GRHPR	glyoxylate reductase/hydroxypyruvate reductase	201519_at	TOMM70A	translocase of outer mitochondrial membrane 70 homolog A (S. cerevisiae)	202133_at	WWTR1	WW domain containing transcription regulator 1	203695_s_at	DFNA5	deafness	202942_at	ETFB	electron-transfer-flavoprotein	205081_at	CRIP1	cysteine-rich protein 1 (intestinal)
201350_at	FLOT2	flotillin 2	201531_at	ZFP36	zinc finger protein 36	202144_s_at	ADSL	adenylosuccinate lyase	203702_s_at	TTLL4	tubulin tyrosine ligase-like family	202954_at	UBE2C	ubiquitin-conjugating enzyme E2C	205110_s_at	FGF13	fibroblast growth factor 13
201358_s_at	COPB1	coatomer protein complex	201533_at	CTNNB1	catenin (cadherin-associated protein)	202160_at	CREBBP	CREB binding protein	203710_at	ITPR1	inositol 1	202969_at	DYRK2	dual-specificity tyrosine-(Y)-phosphorylation regulated kinase 2	205120_s_at	SGCB	sarcoglycan
201363_s_at	IVNS1ABP	influenza virus NS1A binding protein	201542_at	SAR1A	SAR1 homolog A (S. cerevisiae)	202165_at	PPP1R2	protein phosphatase 1	203755_at	BUB1B	budding uninhibited by benzimidazoles 1 homolog beta (yeast)	203023_at	NOP16	NOP16 nucleolar protein homolog (yeast)	205217_at	TIMM8A	translocase of inner mitochondrial membrane 8 homolog A (yeast)
201377_at	UBAP2L	ubiquitin associated protein 2-like	201546_at	TRIP12	thyroid hormone receptor interactor 12	202189_x_at	PTBP1	polypyrimidine tract binding protein 1	203763_at	DYNC2LI1	dynein	203034_s_at	hCG_21078 /// RPL27A	hCG21078 /// ribosomal protein L27a	205286_at	TFAP2C	transcription factor AP-2 gamma (activating enhancer binding protein 2 gamma)
201382_at	CACYBP	calcyclin binding protein	201551_s_at	LAMP1	lysosomal-associated membrane protein 1	202193_at	LIMK2	LIM domain kinase 2	203764_at	DLGAP5	discs	203079_s_at	CUL2	cullin 2	205292_s_at	HNRNPA2B1	heterogeneous nuclear ribonucleoprotein A2/B1
201391_at	TRAP1	TNF receptor-associated protein 1	201555_at	MCM3	minichromosome maintenance complex component 3	202209_at	LSM3	LSM3 homolog	203765_at	GCA	grancalcin	203094_at	MAD2L1BP	MAD2L1 binding protein	205449_at	SAC3D1	SAC3 domain containing 1
201394_s_at	RBM5	RNA binding motif protein 5	201558_at	RAE1	RAE1 RNA export 1 homolog (S. pombe)	202217_at	C21orf33	chromosome 21 open reading frame 33	203775_at	SLC25A13	solute carrier family 25	203113_s_at	EEF1D	eukaryotic translation elongation factor 1 delta (guanine nucleotide exchange protein)	205527_s_at	GEMIN4	gem (nuclear organelle) associated protein 4
201396_s_at	SGTA	small glutamine-rich tetratricopeptide repeat (TPR)-containing	201559_s_at	CLIC4	chloride intracellular channel 4	202232_s_at	EIF3M	eukaryotic translation initiation factor 3	203787_at	SSBP2	single-stranded DNA binding protein 2	203114_at	LYPLA1 /// SSSCA1	lysophospholipase I /// Sjogren syndrome/scleroderma autoantigen 1	205548_s_at	BTG3	BTG family
201397_at	PHGDH	phosphoglycerate dehydrogenase	201560_at	CLIC4	chloride intracellular channel 4	202234_s_at	SLC16A1	solute carrier family 16	203801_at	MRPS14	mitochondrial ribosomal protein S14	203119_at	CCDC86	coiled-coil domain containing 86	205747_at	CBLN1	cerebellin 1 precursor
201400_at	PSMB3	proteasome (prosome	201561_s_at	CLSTN1	calsyntenin 1	202235_at	SLC16A1	solute carrier family 16	203818_s_at	SF3A3	splicing factor 3a	203138_at	HAT1	histone acetyltransferase 1	205780_at	BIK	BCL2-interacting killer (apoptosis-inducing)
201401_s_at	ADRBK1	adrenergic	201567_s_at	GOLGA4	golgi autoantigen	202286_s_at	TACSTD2	tumor-associated calcium signal transducer 2	203819_s_at	IGF2BP3	insulin-like growth factor 2 mRNA binding protein 3	203158_s_at	GLS	glutaminase	205895_s_at	NOLC1	nucleolar and coiled-body phosphoprotein 1
201403_s_at	MGST3	microsomal glutathione S-transferase 3	201576_s_at	GLB1	galactosidase	202296_s_at	RER1	RER1 retention in endoplasmic reticulum 1 homolog (S. cerevisiae)	203820_s_at	IGF2BP3	insulin-like growth factor 2 mRNA binding protein 3	203171_s_at	KIAA0409	KIAA0409	205966_at	TAF13	TAF13 RNA polymerase II
201414_s_at	NAP1L4	nucleosome assembly protein 1-like 4	201578_at	PODXL	podocalyxin-like	202304_at	FNDC3A	fibronectin type III domain containing 3A	203881_s_at	DMD	dystrophin	203188_at	B3GNT1	UDP-GlcNAc:betaGal beta-1	205967_at	HIST1H4A /// HIST1H4B /// HIST1H4C /// HIST1H4D /// HIST1H4E /// HIST1H4F /// HIST1H4H /// HIST1H4I /// HIST1H4J /// HIST1H4K /// HIST1H4L /// HIST2H4A /// HIST2H4B /// HIST4H4	histone cluster 1
201418_s_at	SOX4	SRY (sex determining region Y)-box 4	201579_at	FAT1	FAT tumor suppressor homolog 1 (Drosophila)	202309_at	MTHFD1	methylenetetrahydrofolate dehydrogenase (NADP+ dependent) 1	203892_at	WFDC2	WAP four-disulfide core domain 2	203190_at	NDUFS8	NADH dehydrogenase (ubiquinone) Fe-S protein 8	205981_s_at	ING2	inhibitor of growth family
201419_at	BAP1	BRCA1 associated protein-1 (ubiquitin carboxy-terminal hydrolase)	201580_s_at	TXNDC13	thioredoxin domain containing 13	202314_at	CYP51A1	cytochrome P450	203894_at	TUBG2	tubulin	203194_s_at	NUP98	nucleoporin 98kDa	206023_at	NMU	neuromedin U
201426_s_at	VIM	vimentin	201581_at	TXNDC13	thioredoxin domain containing 13	202325_s_at	ATP5J	ATP synthase	203941_at	INTS9	integrator complex subunit 9	203201_at	PMM2	phosphomannomutase 2	206247_at	MICB	MHC class I polypeptide-related sequence B
201430_s_at	DPYSL3	dihydropyrimidinase-like 3	201582_at	SEC23B	Sec23 homolog B (S. cerevisiae)	202341_s_at	TRIM2	tripartite motif-containing 2	203945_at	ARG2	arginase	203214_x_at	CDC2	cell division cycle 2	206302_s_at	NUDT4 /// NUDT4P1	nudix (nucleoside diphosphate linked moiety X)-type motif 4 /// nudix (nucleoside diphosphate linked moiety X)-type motif 4 pseudogene 1
201431_s_at	DPYSL3	dihydropyrimidinase-like 3	201583_s_at	SEC23B	Sec23 homolog B (S. cerevisiae)	202342_s_at	TRIM2	tripartite motif-containing 2	203946_s_at	ARG2	arginase	203228_at	PAFAH1B3	platelet-activating factor acetylhydrolase	206626_x_at	SSX1	synovial sarcoma
201454_s_at	NPEPPS	aminopeptidase puromycin sensitive	201591_s_at	NISCH	nischarin	202345_s_at	FABP5 /// FABP5L2 /// FABP5L7	fatty acid binding protein 5 (psoriasis-associated) /// fatty acid binding protein 5-like 2 /// fatty acid binding protein 5-like 7	203961_at	NEBL	nebulette	203255_at	FBXO11	F-box protein 11	206640_x_at	GAGE12B /// GAGE12C /// GAGE12D /// GAGE12E /// GAGE12F /// GAGE12G /// GAGE12H /// GAGE12I /// GAGE2A /// GAGE2B /// GAGE2C /// GAGE2E /// GAGE4 /// GAGE5 /// GAGE6 /// GAGE7	G antigen 12B /// G antigen 12C /// G antigen 12D /// G antigen 12E /// G antigen 12F /// G antigen 12G /// G antigen 12H /// G antigen 12I /// G antigen 2A /// G antigen 2B /// G antigen 2C /// G antigen 2E /// G antigen 4 /// G antigen 5 /// G antigen 6 /// G antigen 7
201463_s_at	LOC100133665 /// TALDO1	similar to transaldolase /// transaldolase 1	201593_s_at	ZC3H15	zinc finger CCCH-type containing 15	202353_s_at	PSMD12	proteasome (prosome	203981_s_at	ABCD4	ATP-binding cassette	203270_at	DTYMK /// LOC727761	deoxythymidylate kinase (thymidylate kinase) /// similar to Deoxythymidylate kinase (thymidylate kinase)	206857_s_at	FKBP1B	FK506 binding protein 1B
201471_s_at	SQSTM1	sequestosome 1	201594_s_at	PPP4R1	protein phosphatase 4	202360_at	MAML1	mastermind-like 1 (Drosophila)	203988_s_at	FUT8	fucosyltransferase 8 (alpha (1	203272_s_at	TUSC2	tumor suppressor candidate 2	207023_x_at	KRT10	keratin 10
201473_at	JUNB	jun B proto-oncogene	201599_at	OAT	ornithine aminotransferase (gyrate atrophy)	202365_at	UNC119B	unc-119 homolog B (C. elegans)	203992_s_at	UTX	ubiquitously transcribed tetratricopeptide repeat	203312_x_at	ARF6	ADP-ribosylation factor 6	207052_at	HAVCR1	hepatitis A virus cellular receptor 1
201474_s_at	ITGA3	integrin	201607_at	PWP1	PWP1 homolog (S. cerevisiae)	202381_at	ADAM9	ADAM metallopeptidase domain 9 (meltrin gamma)	203997_at	PTPN3	protein tyrosine phosphatase	203353_s_at	MBD1	methyl-CpG binding domain protein 1	207086_x_at	GAGE1 /// GAGE12B /// GAGE12C /// GAGE12D /// GAGE12E /// GAGE12F /// GAGE12G /// GAGE12H /// GAGE12I /// GAGE12J /// GAGE2A /// GAGE2B /// GAGE2C /// GAGE2D /// GAGE2E /// GAGE4 /// GAGE5 /// GAGE6 /// GAGE7 /// GAGE8	G antigen 1 /// G antigen 12B /// G antigen 12C /// G antigen 12D /// G antigen 12E /// G antigen 12F /// G antigen 12G /// G antigen 12H /// G antigen 12I /// G antigen 12J /// G antigen 2A /// G antigen 2B /// G antigen 2C /// G antigen 2D /// G antigen 2E /// G antigen 4 /// G antigen 5 /// G antigen 6 /// G antigen 7 /// G antigen 8
201475_x_at	MARS	methionyl-tRNA synthetase	201611_s_at	ICMT	isoprenylcysteine carboxyl methyltransferase	202387_at	BAG1	BCL2-associated athanogene	204028_s_at	RABGAP1	RAB GTPase activating protein 1	203366_at	POLG	polymerase (DNA directed)	207168_s_at	H2AFY	H2A histone family
201481_s_at	PYGB	phosphorylase	201612_at	ALDH9A1	aldehyde dehydrogenase 9 family	202405_at	TIAL1	TIA1 cytotoxic granule-associated RNA binding protein-like 1	204042_at	WASF3	WAS protein family	203380_x_at	SFRS5	splicing factor	207332_s_at	TFRC	transferrin receptor (p90
201482_at	QSOX1	quiescin Q6 sulfhydryl oxidase 1	201619_at	PRDX3	peroxiredoxin 3	202417_at	KEAP1	kelch-like ECH-associated protein 1	204057_at	IRF8	interferon regulatory factor 8	203391_at	FKBP2	FK506 binding protein 2	207438_s_at	SNUPN	snurportin 1
201488_x_at	KHDRBS1	KH domain containing	201620_at	MBTPS1	membrane-bound transcription factor peptidase	202418_at	YIF1A	Yip1 interacting factor homolog A (S. cerevisiae)	204059_s_at	ME1	malic enzyme 1	203406_at	MFAP1	microfibrillar-associated protein 1	207585_s_at	RPL36AL	ribosomal protein L36a-like
201492_s_at	RPL41	ribosomal protein L41	201623_s_at	DARS	aspartyl-tRNA synthetase	202419_at	KDSR	3-ketodihydrosphingosine reductase	204063_s_at	ULK2	unc-51-like kinase 2 (C. elegans)	203411_s_at	LMNA	lamin A/C	207663_x_at	GAGE3	G antigen 3
201500_s_at	PPP1R11	protein phosphatase 1	201624_at	DARS	aspartyl-tRNA synthetase	202421_at	IGSF3	immunoglobulin superfamily	204094_s_at	TSC22D2	TSC22 domain family	203448_s_at	TERF1	telomeric repeat binding factor (NIMA-interacting) 1	207688_s_at
201501_s_at	GRSF1	G-rich RNA sequence binding factor 1	201626_at	INSIG1	insulin induced gene 1	202428_x_at	DBI	diazepam binding inhibitor (GABA receptor modulator	204097_s_at	RBMX2	RNA binding motif protein	203454_s_at	ATOX1	ATX1 antioxidant protein 1 homolog (yeast)	207739_s_at	GAGE1 /// GAGE12F /// GAGE12G /// GAGE12I /// GAGE12J /// GAGE2A /// GAGE2B /// GAGE2C /// GAGE2D /// GAGE2E /// GAGE3 /// GAGE4 /// GAGE5 /// GAGE6 /// GAGE7 /// GAGE8	G antigen 1 /// G antigen 12F /// G antigen 12G /// G antigen 12I /// G antigen 12J /// G antigen 2A /// G antigen 2B /// G antigen 2C /// G antigen 2D /// G antigen 2E /// G antigen 3 /// G antigen 4 /// G antigen 5 /// G antigen 6 /// G antigen 7 /// G antigen 8
201506_at	TGFBI	transforming growth factor	201628_s_at	RRAGA	Ras-related GTP binding A	202435_s_at	CYP1B1	cytochrome P450	204098_at	RBMX2	RNA binding motif protein	203468_at	CDK10	cyclin-dependent kinase 10	207828_s_at	CENPF	centromere protein F
201507_at	PFDN1	prefoldin subunit 1	201630_s_at	ACP1	acid phosphatase 1	202437_s_at	CYP1B1	cytochrome P450	204114_at	NID2	nidogen 2 (osteonidogen)	203522_at	CCS	copper chaperone for superoxide dismutase	207899_at	GIP	gastric inhibitory polypeptide
201510_at	ELF3	E74-like factor 3 (ets domain transcription factor	201632_at	EIF2B1	eukaryotic translation initiation factor 2B	202446_s_at	PLSCR1	phospholipid scramblase 1	204131_s_at	FOXO3	forkhead box O3	203542_s_at	KLF9	Kruppel-like factor 9	207918_s_at	LOC728137 /// LOC728395 /// LOC728412 /// TSPY1	similar to testis specific protein
201512_s_at	TOMM70A	translocase of outer mitochondrial membrane 70 homolog A (S. cerevisiae)	201635_s_at	FXR1	fragile X mental retardation	202454_s_at	ERBB3	v-erb-b2 erythroblastic leukemia viral oncogene homolog 3 (avian)	204132_s_at	FOXO3	forkhead box O3	203567_s_at	TRIM38	tripartite motif-containing 38	208103_s_at	ANP32E	acidic (leucine-rich) nuclear phosphoprotein 32 family
201514_s_at	G3BP1	GTPase activating protein (SH3 domain) binding protein 1	201636_at	FXR1	fragile X mental retardation	202462_s_at	DDX46	DEAD (Asp-Glu-Ala-Asp) box polypeptide 46	204137_at	GPR137B	G protein-coupled receptor 137B	203578_s_at	SLC7A6	solute carrier family 7 (cationic amino acid transporter	208152_s_at	DDX21	DEAD (Asp-Glu-Ala-Asp) box polypeptide 21
201523_x_at	UBE2N	ubiquitin-conjugating enzyme E2N (UBC13 homolog	201642_at	IFNGR2	interferon gamma receptor 2 (interferon gamma transducer 1)	202475_at	TMEM147	transmembrane protein 147	204148_s_at	POMZP3 /// ZP3	POM (POM121 homolog	203586_s_at	ARL4D	ADP-ribosylation factor-like 4D	208155_x_at	GAGE1 /// GAGE12F /// GAGE12G /// GAGE12I /// GAGE12J /// GAGE2A /// GAGE2B /// GAGE2C /// GAGE2E /// GAGE4 /// GAGE5 /// GAGE6 /// GAGE7	G antigen 1 /// G antigen 12F /// G antigen 12G /// G antigen 12I /// G antigen 12J /// G antigen 2A /// G antigen 2B /// G antigen 2C /// G antigen 2E /// G antigen 4 /// G antigen 5 /// G antigen 6 /// G antigen 7
201524_x_at	UBE2N	ubiquitin-conjugating enzyme E2N (UBC13 homolog	201647_s_at	SCARB2	scavenger receptor class B	202483_s_at	RANBP1	RAN binding protein 1	204194_at	BACH1	BTB and CNC homology 1	203589_s_at	TFDP2	transcription factor Dp-2 (E2F dimerization partner 2)	208235_x_at	GAGE12F /// GAGE12G /// GAGE12I /// GAGE2A /// GAGE2B /// GAGE2C /// GAGE2E /// GAGE4 /// GAGE7	G antigen 12F /// G antigen 12G /// G antigen 12I /// G antigen 2A /// G antigen 2B /// G antigen 2C /// G antigen 2E /// G antigen 4 /// G antigen 7
201536_at	DUSP3	dual specificity phosphatase 3	201648_at	JAK1	Janus kinase 1 (a protein tyrosine kinase)	202486_at	AFG3L2	AFG3 ATPase family gene 3-like 2 (yeast)	204201_s_at	PTPN13	protein tyrosine phosphatase	203598_s_at	WBP4	WW domain binding protein 4 (formin binding protein 21)	208290_s_at	EIF5	eukaryotic translation initiation factor 5
201538_s_at	DUSP3	dual specificity phosphatase 3	201651_s_at	PACSIN2	protein kinase C and casein kinase substrate in neurons 2	202502_at	ACADM	acyl-Coenzyme A dehydrogenase	204222_s_at	GLIPR1	GLI pathogenesis-related 1	203605_at	SRP54	signal recognition particle 54kDa	208642_s_at	XRCC5	X-ray repair complementing defective repair in Chinese hamster cells 5 (double-strand-break rejoining)
201544_x_at	PABPN1	poly(A) binding protein	201656_at	ITGA6	integrin	202503_s_at	KIAA0101	KIAA0101	204224_s_at	GCH1	GTP cyclohydrolase 1	203612_at	BYSL	bystin-like	208650_s_at	CD24	CD24 molecule
201545_s_at	PABPN1	poly(A) binding protein	201658_at	ARL1	ADP-ribosylation factor-like 1	202530_at	MAPK14	mitogen-activated protein kinase 14	204257_at	FADS3	fatty acid desaturase 3	203624_at	SFRS17A	splicing factor	208672_s_at	SFRS3	splicing factor
201547_at	JARID1B	jumonji	201659_s_at	ARL1	ADP-ribosylation factor-like 1	202533_s_at	DHFR	dihydrofolate reductase	204262_s_at	PSEN2	presenilin 2 (Alzheimer disease 4)	203632_s_at	GPRC5B	G protein-coupled receptor	208680_at	PRDX1	peroxiredoxin 1
201550_x_at	ACTG1	actin	201661_s_at	ACSL3	acyl-CoA synthetase long-chain family member 3	202534_x_at	DHFR	dihydrofolate reductase	204270_at	SKI	v-ski sarcoma viral oncogene homolog (avian)	203634_s_at	CPT1A	carnitine palmitoyltransferase 1A (liver)	208688_x_at	EIF3B	eukaryotic translation initiation factor 3
201553_s_at	LAMP1	lysosomal-associated membrane protein 1	201671_x_at	USP14	ubiquitin specific peptidase 14 (tRNA-guanine transglycosylase)	202535_at	FADD	Fas (TNFRSF6)-associated via death domain	204278_s_at	EBAG9	estrogen receptor binding site associated	203643_at	ERF	Ets2 repressor factor	208691_at	TFRC	transferrin receptor (p90
201556_s_at	VAMP2	vesicle-associated membrane protein 2 (synaptobrevin 2)	201672_s_at	USP14	ubiquitin specific peptidase 14 (tRNA-guanine transglycosylase)	202540_s_at	HMGCR	3-hydroxy-3-methylglutaryl-Coenzyme A reductase	204284_at	PPP1R3C	protein phosphatase 1	203650_at	PROCR	protein C receptor	208698_s_at	NONO	non-POU domain containing
201557_at	VAMP2	vesicle-associated membrane protein 2 (synaptobrevin 2)	201675_at	AKAP1	A kinase (PRKA) anchor protein 1	202541_at	SCYE1	small inducible cytokine subfamily E	204308_s_at	KIAA0329	KIAA0329	203657_s_at	CTSF	cathepsin F	208700_s_at	TKT	transketolase
201564_s_at	FSCN1	fascin homolog 1	201677_at	C3orf37	Clone 23837 mRNA sequence	202546_at	VAMP8	vesicle-associated membrane protein 8 (endobrevin)	204318_s_at	GTSE1	G-2 and S-phase expressed 1	203677_s_at	TARBP2	TAR (HIV-1) RNA binding protein 2	208708_x_at	EIF5	eukaryotic translation initiation factor 5
201565_s_at	ID2	inhibitor of DNA binding 2	201678_s_at	C3orf37	chromosome 3 open reading frame 37	202552_s_at	CRIM1	cysteine rich transmembrane BMP regulator 1 (chordin-like)	204321_at	NEO1	neogenin homolog 1 (chicken)	203696_s_at	RFC2	replication factor C (activator 1) 2	208709_s_at	NRD1	nardilysin (N-arginine dibasic convertase)
201566_x_at	ID2	inhibitor of DNA binding 2	201683_x_at	TOX4	TOX high mobility group box family member 4	202595_s_at	LEPROTL1	leptin receptor overlapping transcript-like 1	204327_s_at	ZNF202	zinc finger protein 202	203701_s_at	TRMT1	TRM1 tRNA methyltransferase 1 homolog (S. cerevisiae)	208726_s_at	EIF2S2	eukaryotic translation initiation factor 2
201575_at	SNW1	SNW domain containing 1	201687_s_at	API5	apoptosis inhibitor 5	202596_at	ENSA	endosulfine alpha	204337_at	RGS4	regulator of G-protein signaling 4	203707_at	ZNF263	zinc finger protein 263	208736_at	ARPC3	actin related protein 2/3 complex
201588_at	TXNL1	thioredoxin-like 1	201693_s_at	EGR1	early growth response 1	202613_at	CTPS	CTP synthase	204362_at	SKAP2	src kinase associated phosphoprotein 2	203716_s_at	DPP4	dipeptidyl-peptidase 4	208756_at	EIF3I	eukaryotic translation initiation factor 3
201592_at	EIF3H	eukaryotic translation initiation factor 3	201694_s_at	EGR1	early growth response 1	202623_at	EAPP	E2F-associated phosphoprotein	204369_at	PIK3CA	phosphoinositide-3-kinase	203725_at	GADD45A	growth arrest and DNA-damage-inducible	208768_x_at	RPL22	ribosomal protein L22
201597_at	COX7A2	cytochrome c oxidase subunit VIIa polypeptide 2 (liver)	201702_s_at	PPP1R10	protein phosphatase 1	202625_at	LYN	v-yes-1 Yamaguchi sarcoma viral related oncogene homolog	204396_s_at	GRK5	G protein-coupled receptor kinase 5	203739_at	ZNF217	zinc finger protein 217	208836_at	ATP1B3	ATPase
201598_s_at	INPPL1	inositol polyphosphate phosphatase-like 1	201703_s_at	PPP1R10	protein phosphatase 1	202626_s_at	LYN	v-yes-1 Yamaguchi sarcoma viral related oncogene homolog	204404_at	SLC12A2	solute carrier family 12 (sodium/potassium/chloride transporters)	203746_s_at	HCCS	holocytochrome c synthase (cytochrome c heme-lyase)	208840_s_at	G3BP2	GTPase activating protein (SH3 domain) binding protein 2
201605_x_at	CNN2	calponin 2	201714_at	TUBG1	tubulin	202632_at	DPH1 /// OVCA2	DPH1 homolog (S. cerevisiae) /// candidate tumor suppressor in ovarian cancer 2	204417_at	GALC	galactosylceramidase	203773_x_at	BLVRA	biliverdin reductase A	208864_s_at	TXN	thioredoxin
201608_s_at	PWP1	PWP1 homolog (S. cerevisiae)	201715_s_at	ACIN1	apoptotic chromatin condensation inducer 1	202633_at	TOPBP1	topoisomerase (DNA) II binding protein 1	204434_at	SPATA2	spermatogenesis associated 2	203777_s_at	RPS6KB2	ribosomal protein S6 kinase	208868_s_at	GABARAPL1	GABA(A) receptor-associated protein like 1
201613_s_at	AP1G2	adaptor-related protein complex 1	201716_at	SNX1	sorting nexin 1	202636_at	RNF103	ring finger protein 103	204438_at	MRC1 /// MRC1L1	mannose receptor	203802_x_at	NSUN5	NOL1/NOP2/Sun domain family	208869_s_at	GABARAPL1	GABA(A) receptor-associated protein like 1
201614_s_at	RUVBL1	RuvB-like 1 (E. coli)	201718_s_at	EPB41L2	erythrocyte membrane protein band 4.1-like 2	202651_at	LPGAT1	lysophosphatidylglycerol acyltransferase 1	204440_at	CD83	CD83 molecule	203822_s_at	ELF2	E74-like factor 2 (ets domain transcription factor)	208872_s_at	REEP5	receptor accessory protein 5
201617_x_at	CALD1	caldesmon 1	201723_s_at	GALNT1	UDP-N-acetyl-alpha-D-galactosamine:polypeptide N-acetylgalactosaminyltransferase 1 (GalNAc-T1)	202657_s_at	SERTAD2	SERTA domain containing 2	204472_at	GEM	GTP binding protein overexpressed in skeletal muscle	203833_s_at	TGOLN2	trans-golgi network protein 2	208887_at	EIF3G	eukaryotic translation initiation factor 3
201618_x_at	GPAA1	glycosylphosphatidylinositol anchor attachment protein 1 homolog (yeast)	201727_s_at	ELAVL1	ELAV (embryonic lethal	202671_s_at	PDXK	pyridoxal (pyridoxine	204481_at	BRPF1	bromodomain and PHD finger containing	203834_s_at	TGOLN2	trans-golgi network protein 2	208905_at	CYCS	cytochrome c
201621_at	NBL1	neuroblastoma	201731_s_at	TPR	translocated promoter region (to activated MET oncogene)	202697_at	NUDT21	nudix (nucleoside diphosphate linked moiety X)-type motif 21	204485_s_at	TOM1L1	target of myb1 (chicken)-like 1	203845_at	KAT2B	K(lysine) acetyltransferase 2B	208910_s_at	C1QBP	complement component 1
201625_s_at	INSIG1	insulin induced gene 1	201732_s_at	CLCN3	chloride channel 3	202698_x_at	COX4I1	cytochrome c oxidase subunit IV isoform 1	204497_at	ADCY9	adenylate cyclase 9	203847_s_at	AKAP8	A kinase (PRKA) anchor protein 8	208911_s_at	PDHB	pyruvate dehydrogenase (lipoamide) beta
201633_s_at	CYB5B	cytochrome b5 type B (outer mitochondrial membrane)	201733_at	CLCN3	chloride channel 3	202706_s_at	UMPS	uridine monophosphate synthetase	204502_at	SAMHD1	SAM domain and HD domain 1	203866_at	NLE1	notchless homolog 1 (Drosophila)	208929_x_at	RPL13	ribosomal protein L13
201643_x_at	JMJD1B	jumonji domain containing 1B	201736_s_at	38052	membrane-associated ring finger (C3HC4) 6	202710_at	BET1	blocked early in transport 1 homolog (S. cerevisiae)	204506_at	PPP3R1 /// WDR92	protein phosphatase 3 (formerly 2B)	203867_s_at	NLE1	notchless homolog 1 (Drosophila)	208969_at	NDUFA9	NADH dehydrogenase (ubiquinone) 1 alpha subcomplex
201649_at	UBE2L6	ubiquitin-conjugating enzyme E2L 6	201737_s_at	38052	membrane-associated ring finger (C3HC4) 6	202720_at	TES	testis derived transcript (3 LIM domains)	204510_at	CDC7	cell division cycle 7 homolog (S. cerevisiae)	203869_at	USP46	ubiquitin specific peptidase 46	208985_s_at	EIF3J	eukaryotic translation initiation factor 3
201655_s_at	HSPG2	heparan sulfate proteoglycan 2	201745_at	TWF1	twinfilin	202727_s_at	IFNGR1	interferon gamma receptor 1	204513_s_at	ELMO1	engulfment and cell motility 1	203871_at	SENP3	SUMO1/sentrin/SMT3 specific peptidase 3	209022_at	STAG2	stromal antigen 2
201657_at	ARL1	ADP-ribosylation factor-like 1	201755_at	MCM5	minichromosome maintenance complex component 5	202789_at	PLCG1	phospholipase C	204516_at	ATXN7	ataxin 7	203936_s_at	MMP9	matrix metallopeptidase 9 (gelatinase B	209023_s_at	STAG2	stromal antigen 2
201664_at	SMC4	structural maintenance of chromosomes 4	201764_at	TMEM106C	transmembrane protein 106C	202793_at	LPCAT3	lysophosphatidylcholine acyltransferase 3	204520_x_at	BRD1	bromodomain containing 1	203938_s_at	TAF1C	TATA box binding protein (TBP)-associated factor	209103_s_at	UFD1L	ubiquitin fusion degradation 1 like (yeast)
201668_x_at	MARCKS	myristoylated alanine-rich protein kinase C substrate	201768_s_at	CLINT1	clathrin interactor 1	202800_at	SLC1A3	solute carrier family 1 (glial high affinity glutamate transporter)	204529_s_at	TOX	thymocyte selection-associated high mobility group box	204012_s_at	LCMT2	leucine carboxyl methyltransferase 2	209104_s_at	NHP2	NHP2 ribonucleoprotein homolog (yeast)
201684_s_at	TOX4	TOX high mobility group box family member 4	201769_at	CLINT1	clathrin interactor 1	202806_at	DBN1	drebrin 1	204554_at	PPP1R3D	protein phosphatase 1	204027_s_at	METTL1	methyltransferase like 1	209108_at	TSPAN6	tetraspanin 6
201686_x_at	API5	apoptosis inhibitor 5	201774_s_at	NCAPD2	non-SMC condensin I complex	202808_at	C10orf26	chromosome 10 open reading frame 26	204555_s_at	PPP1R3D	protein phosphatase 1	204051_s_at	SFRP4	secreted frizzled-related protein 4	209109_s_at	TSPAN6	tetraspanin 6
201691_s_at	TPD52	tumor protein D52	201775_s_at	KIAA0494	KIAA0494	202831_at	GPX2	glutathione peroxidase 2 (gastrointestinal)	204557_s_at	DZIP1	DAZ interacting protein 1	204083_s_at	TPM2	tropomyosin 2 (beta)	209122_at	ADFP	adipose differentiation-related protein
201698_s_at	SFRS9	splicing factor	201776_s_at	KIAA0494	KIAA0494	202853_s_at	RYK	RYK receptor-like tyrosine kinase	204576_s_at	CLUAP1	clusterin associated protein 1	204086_at	PRAME	preferentially expressed antigen in melanoma	209147_s_at	PPAP2A	phosphatidic acid phosphatase type 2A
201712_s_at	RANBP2	RAN binding protein 2	201777_s_at	KIAA0494	KIAA0494	202857_at	CNPY2	canopy 2 homolog (zebrafish)	204669_s_at	RNF24	ring finger protein 24	204107_at	NFYA	nuclear transcription factor Y	209191_at	TUBB6	tubulin
201720_s_at	LAPTM5	lysosomal multispanning membrane protein 5	201779_s_at	RNF13	ring finger protein 13	202888_s_at	ANPEP	alanyl (membrane) aminopeptidase	204671_s_at	ANKRD6	ankyrin repeat domain 6	204109_s_at	NFYA	nuclear transcription factor Y	209214_s_at	EWSR1	Ewing sarcoma breakpoint region 1
201738_at	EIF1B	eukaryotic translation initiation factor 1B	201780_s_at	RNF13	ring finger protein 13	202903_at	LSM5	LSM5 homolog	204672_s_at	ANKRD6	ankyrin repeat domain 6	204124_at	SLC34A2	solute carrier family 34 (sodium phosphate)	209216_at	WDR45	WD repeat domain 45
201742_x_at	SFRS1	splicing factor	201783_s_at	RELA	v-rel reticuloendotheliosis viral oncogene homolog A (avian)	202904_s_at	LSM5	LSM5 homolog	204674_at	LRMP	lymphoid-restricted membrane protein	204128_s_at	RFC3	replication factor C (activator 1) 3	209217_s_at	WDR45	WD repeat domain 45
201751_at	JOSD1	Josephin domain containing 1	201790_s_at	DHCR7	7-dehydrocholesterol reductase	202916_s_at	FAM20B	family with sequence similarity 20	204689_at	HHEX	hematopoietically expressed homeobox	204140_at	TPST1	tyrosylprotein sulfotransferase 1	209219_at	RDBP	RD RNA binding protein
201759_at	TBCD	tubulin folding cofactor D	201791_s_at	DHCR7	7-dehydrocholesterol reductase	202930_s_at	SUCLA2	succinate-CoA ligase	204706_at	INPP5E	inositol polyphosphate-5-phosphatase	204145_at	FRG1	FSHD region gene 1	209224_s_at	NDUFA2	NADH dehydrogenase (ubiquinone) 1 alpha subcomplex
201765_s_at	HEXA	hexosaminidase A (alpha polypeptide)	201793_x_at	SMG7	Smg-7 homolog	202931_x_at	BIN1	bridging integrator 1	204716_at	CCDC6	coiled-coil domain containing 6	204158_s_at	TCIRG1	T-cell	209262_s_at	NR2F6	nuclear receptor subfamily 2
201767_s_at	ELAC2	elaC homolog 2 (E. coli)	201794_s_at	SMG7	Smg-7 homolog	202934_at	HK2	hexokinase 2	204759_at	RCBTB2	regulator of chromosome condensation (RCC1) and BTB (POZ) domain containing protein 2	204159_at	CDKN2C	cyclin-dependent kinase inhibitor 2C (p18	209273_s_at	ISCA1	iron-sulfur cluster assembly 1 homolog (S. cerevisiae)
201770_at	SNRPA	small nuclear ribonucleoprotein polypeptide A	201798_s_at	MYOF	myoferlin	202946_s_at	BTBD3	BTB (POZ) domain containing 3	204764_at	FNTB	farnesyltransferase	204169_at	IMPDH1	IMP (inosine monophosphate) dehydrogenase 1	209301_at	CA2	carbonic anhydrase II
201771_at	SCAMP3	secretory carrier membrane protein 3	201799_s_at	OSBP	oxysterol binding protein	202949_s_at	FHL2	four and a half LIM domains 2	204776_at	THBS4	thrombospondin 4	204170_s_at	CKS2	CDC28 protein kinase regulatory subunit 2	209358_at	TAF11	TAF11 RNA polymerase II
201772_at	AZIN1	antizyme inhibitor 1	201808_s_at	ENG	endoglin	202956_at	ARFGEF1	ADP-ribosylation factor guanine nucleotide-exchange factor 1(brefeldin A-inhibited)	204785_x_at	IFNAR2	interferon (alpha	204175_at	ZNF593	zinc finger protein 593	209369_at	ANXA3	annexin A3
201782_s_at	AIP	aryl hydrocarbon receptor interacting protein	201809_s_at	ENG	endoglin	202961_s_at	ATP5J2	ATP synthase	204823_at	NAV3	neuron navigator 3	204178_s_at	RBM14	RNA binding motif protein 14	209382_at	POLR3C	polymerase (RNA) III (DNA directed) polypeptide C (62kD)
201784_s_at	C11orf58	chromosome 11 open reading frame 58	201813_s_at	TBC1D5	TBC1 domain family	202990_at	PYGL	phosphorylase	204855_at	SERPINB5	serpin peptidase inhibitor	204207_s_at	RNGTT	RNA guanylyltransferase and 5'-phosphatase	209418_s_at	THOC5	THO complex 5
201787_at	FBLN1 /// LOC100133843	fibulin 1 /// similar to Fibulin 1	201818_at	LPCAT1	lysophosphatidylcholine acyltransferase 1	203002_at	AMOTL2	angiomotin like 2	204920_at	CPS1	carbamoyl-phosphate synthetase 1	204217_s_at	RTN2	reticulon 2	209430_at	BTAF1	BTAF1 RNA polymerase II
201788_at	DDX42	DEAD (Asp-Glu-Ala-Asp) box polypeptide 42	201823_s_at	RNF14	ring finger protein 14	203006_at	INPP5A	inositol polyphosphate-5-phosphatase	204944_at	PTPRG	protein tyrosine phosphatase	204245_s_at	RPP14	ribonuclease P/MRP 14kDa subunit	209444_at	RAP1GDS1	RAP1
201795_at	LBR	lamin B receptor	201825_s_at	SCCPDH	saccharopine dehydrogenase (putative)	203007_x_at	LYPLA1	lysophospholipase I	204953_at	SNAP91	synaptosomal-associated protein	204249_s_at	LMO2	LIM domain only 2 (rhombotin-like 1)	209486_at	UTP3	UTP3
201804_x_at	TBCB	tubulin folding cofactor B	201832_s_at	USO1	USO1 homolog	203022_at	RNASEH2A	ribonuclease H2	204967_at	SHROOM2	shroom family member 2	204258_at	CHD1	chromodomain helicase DNA binding protein 1	209527_at	EXOSC2	exosome component 2
201805_at	PRKAG1	protein kinase	201841_s_at	HSPB1	heat shock 27kDa protein 1	203024_s_at	C5orf15	chromosome 5 open reading frame 15	204980_at	CLOCK	clock homolog (mouse)	204268_at	S100A2	S100 calcium binding protein A2	209572_s_at	EED	embryonic ectoderm development
201812_s_at	C4orf46 /// TOMM7	chromosome 4 open reading frame 46 /// translocase of outer mitochondrial membrane 7 homolog (yeast)	201853_s_at	CDC25B	cell division cycle 25 homolog B (S. pombe)	203025_at	ARD1A	ARD1 homolog A	204982_at	GIT2	G protein-coupled receptor kinase interacting ArfGAP 2	204272_at	LGALS4	lectin	209593_s_at	TOR1B	torsin family 1
201814_at	TBC1D5	TBC1 domain family	201855_s_at	ATMIN	ATM interactor	203039_s_at	NDUFS1	NADH dehydrogenase (ubiquinone) Fe-S protein 1	205011_at	VWA5A	von Willebrand factor A domain containing 5A	204281_at	TEAD4	TEA domain family member 4	209602_s_at	GATA3	GATA binding protein 3
201817_at	UBE3C	ubiquitin protein ligase E3C	201857_at	ZFR	zinc finger RNA binding protein	203040_s_at	HMBS	hydroxymethylbilane synthase	205012_s_at	HAGH	hydroxyacylglutathione hydrolase	204285_s_at	PMAIP1	phorbol-12-myristate-13-acetate-induced protein 1	209603_at	GATA3	GATA binding protein 3
201822_at	TIMM17A	translocase of inner mitochondrial membrane 17 homolog A (yeast)	201861_s_at	LRRFIP1	leucine rich repeat (in FLII) interacting protein 1	203041_s_at	LAMP2	lysosomal-associated membrane protein 2	205051_s_at	KIT	v-kit Hardy-Zuckerman 4 feline sarcoma viral oncogene homolog	204286_s_at	PMAIP1	phorbol-12-myristate-13-acetate-induced protein 1	209604_s_at	GATA3	GATA binding protein 3
201828_x_at	FAM127A	family with sequence similarity 127	201864_at	GDI1	GDP dissociation inhibitor 1	203043_at	ZBED1	zinc finger	205063_at	SIP1	survival of motor neuron protein interacting protein 1	204346_s_at	RASSF1	Ras association (RalGDS/AF-6) domain family member 1	209609_s_at	MRPL9	mitochondrial ribosomal protein L9
201831_s_at	USO1	USO1 homolog	201870_at	TOMM34	translocase of outer mitochondrial membrane 34	203047_at	STK10	serine/threonine kinase 10	205068_s_at	ARHGAP26	Rho GTPase activating protein 26	204370_at	CLP1	CLP1	209653_at	KPNA4	karyopherin alpha 4 (importin alpha 3)
201834_at	PRKAB1	protein kinase	201873_s_at	ABCE1	ATP-binding cassette	203062_s_at	MDC1	mediator of DNA damage checkpoint 1	205070_at	ING3	inhibitor of growth family	204382_at	NAT9	N-acetyltransferase 9 (GCN5-related	209669_s_at	SERBP1	SERPINE1 mRNA binding protein 1
201835_s_at	PRKAB1	protein kinase	201877_s_at	PPP2R5C	protein phosphatase 2	203067_at	PDHX	pyruvate dehydrogenase complex	205083_at	AOX1	aldehyde oxidase 1	204387_x_at	MRP63	mitochondrial ribosomal protein 63	209757_s_at	MYCN	v-myc myelocytomatosis viral related oncogene
201840_at	NEDD8	neural precursor cell expressed	201878_at	ARIH1	ariadne homolog	203074_at	ANXA8 /// ANXA8L1 /// ANXA8L2	annexin A8 /// annexin A8-like 1 /// annexin A8-like 2	205113_at	NEFM	neurofilament	204458_at	PLA2G15	phospholipase A2	209759_s_at	DCI	dodecenoyl-Coenzyme A delta isomerase (3
201844_s_at	RYBP	RING1 and YY1 binding protein	201881_s_at	ARIH1	ariadne homolog	203089_s_at	HTRA2	HtrA serine peptidase 2	205129_at	NPM3	nucleophosmin/nucleoplasmin	204478_s_at	RABIF	RAB interacting factor	209803_s_at	PHLDA2	pleckstrin homology-like domain
201848_s_at	BNIP3	BCL2/adenovirus E1B 19kDa interacting protein 3	201887_at	IL13RA1	interleukin 13 receptor	203095_at	MTIF2	mitochondrial translational initiation factor 2	205130_at	RAGE	renal tumor antigen	204483_at	ENO3	enolase 3 (beta	209836_x_at	BOLA2 /// BOLA2B	bolA homolog 2 (E. coli) /// bolA homolog 2B (E. coli)
201854_s_at	ATMIN	ATM interactor	201891_s_at	B2M	beta-2-microglobulin	203097_s_at	RAPGEF2	Rap guanine nucleotide exchange factor (GEF) 2	205136_s_at	NUFIP1	nuclear fragile X mental retardation protein interacting protein 1	204495_s_at	C15orf39	chromosome 15 open reading frame 39	209892_at	FUT4	fucosyltransferase 4 (alpha (1
201868_s_at	TBL1X	transducin (beta)-like 1X-linked	201894_s_at	SSR1	signal sequence receptor	203098_at	CDYL	chromodomain protein	205148_s_at	CLCN4	chloride channel 4	204527_at	MYO5A	myosin VA (heavy chain 12	209893_s_at	FUT4	fucosyltransferase 4 (alpha (1
201872_s_at	ABCE1	ATP-binding cassette	201897_s_at	CKS1B	CDC28 protein kinase regulatory subunit 1B	203099_s_at	CDYL	chromodomain protein	205169_at	RBBP5	retinoblastoma binding protein 5	204538_x_at	NPIP	nuclear pore complex interacting protein	209942_x_at	MAGEA3	melanoma antigen family A
201875_s_at	MPZL1	myelin protein zero-like 1	201905_s_at	CTDSPL	CTD (carboxy-terminal domain	203108_at	GPRC5A	G protein-coupled receptor	205190_at	PLS1	plastin 1 (I isoform)	204599_s_at	MRPL28	mitochondrial ribosomal protein L28	209967_s_at	CREM	cAMP responsive element modulator
201883_s_at	B4GALT1	UDP-Gal:betaGlcNAc beta 1	201906_s_at	CTDSPL	CTD (carboxy-terminal domain	203115_at	FECH	ferrochelatase (protoporphyria)	205209_at	ACVR1B	activin A receptor	204608_at	ASL	argininosuccinate lyase	210002_at	GATA6	GATA binding protein 6
201886_at	WDR23	WD repeat domain 23	201910_at	FARP1	FERM	203116_s_at	FECH	ferrochelatase (protoporphyria)	205226_at	PDGFRL	platelet-derived growth factor receptor-like	204610_s_at	CCDC85B	coiled-coil domain containing 85B	210014_x_at	IDH3B	isocitrate dehydrogenase 3 (NAD+) beta
201902_s_at	YY1	YY1 transcription factor	201911_s_at	FARP1	FERM	203131_at	PDGFRA	platelet-derived growth factor receptor	205229_s_at	COCH	coagulation factor C homolog	204630_s_at	GOSR1	golgi SNAP receptor complex member 1	210087_s_at	MPZL1	myelin protein zero-like 1
201913_s_at	COASY	Coenzyme A synthase	201912_s_at	GSPT1	G1 to S phase transition 1	203132_at	RB1	retinoblastoma 1	205230_at	RPH3A	rabphilin 3A homolog (mouse)	204647_at	HOMER3	homer homolog 3 (Drosophila)	210097_s_at	NOL7	nucleolar protein 7
201914_s_at	SEC63	SEC63 homolog (S. cerevisiae)	201924_at	AFF1	AF4/FMR2 family	203139_at	DAPK1	death-associated protein kinase 1	205240_at	GPSM2	G-protein signaling modulator 2 (AGS3-like	204652_s_at	NRF1	nuclear respiratory factor 1	210098_s_at
201927_s_at	PKP4	plakophilin 4	201925_s_at	CD55	CD55 molecule	203145_at	SPAG5	sperm associated antigen 5	205251_at	PER2	period homolog 2 (Drosophila)	204658_at	TRA2A	transformer-2 alpha	210265_x_at	POU5F1P3	POU class 5 homeobox 1 pseudogene 3
201930_at	MCM6	minichromosome maintenance complex component 6	201940_at	CPD	carboxypeptidase D	203152_at	MRPL40	mitochondrial ribosomal protein L40	205253_at	PBX1	pre-B-cell leukemia homeobox 1	204659_s_at	GFER	growth factor	210290_at	ZNF174	zinc finger protein 174
201938_at	CDK2AP1	cyclin-dependent kinase 2 associated protein 1	201941_at	CPD	carboxypeptidase D	203185_at	RASSF2	Ras association (RalGDS/AF-6) domain family member 2	205257_s_at	AMPH	amphiphysin	204665_at	RP5-1000E10.4	suppressor of IKK epsilon	210367_s_at	PTGES	prostaglandin E synthase
201942_s_at	CPD	carboxypeptidase D	201944_at	HEXB	hexosaminidase B (beta polypeptide)	203192_at	ABCB6	ATP-binding cassette	205259_at	NR3C2	nuclear receptor subfamily 3	204676_at	TMEM186	transmembrane protein 186	210394_x_at	SSX4 /// SSX4B	synovial sarcoma
201947_s_at	CCT2	chaperonin containing TCP1	201961_s_at	RNF41	ring finger protein 41	203213_at	CDC2	cell division cycle 2	205273_s_at	PITRM1	pitrilysin metallopeptidase 1	204695_at	CDC25A	cell division cycle 25 homolog A (S. pombe)	210418_s_at	IDH3B	isocitrate dehydrogenase 3 (NAD+) beta
201953_at	CIB1	calcium and integrin binding 1 (calmyrin)	201962_s_at	RNF41	ring finger protein 41	203218_at	MAPK9	mitogen-activated protein kinase 9	205278_at	GAD1	glutamate decarboxylase 1 (brain	204699_s_at	C1orf107	chromosome 1 open reading frame 107	210427_x_at	ANXA2	annexin A2
201954_at	ARPC1B	actin related protein 2/3 complex	201963_at	ACSL1	acyl-CoA synthetase long-chain family member 1	203219_s_at	APRT	adenine phosphoribosyltransferase	205293_x_at	BAIAP2	BAI1-associated protein 2	204740_at	CNKSR1	connector enhancer of kinase suppressor of Ras 1	210431_at	ALPPL2	alkaline phosphatase
201967_at	RBM6	RNA binding motif protein 6	201964_at	SETX	senataxin	203221_at	TLE1	transducin-like enhancer of split 1 (E(sp1) homolog	205295_at	CKMT2	creatine kinase	204752_x_at	PARP2	poly (ADP-ribose) polymerase 2	210466_s_at	SERBP1	SERPINE1 mRNA binding protein 1
201968_s_at	PGM1	phosphoglucomutase 1	201965_s_at	SETX	senataxin	203260_at	HDDC2	HD domain containing 2	205302_at	IGFBP1	insulin-like growth factor binding protein 1	204802_at	RRAD	Ras-related associated with diabetes	210467_x_at	MAGEA12	melanoma antigen family A
201974_s_at	C7orf28A	chromosome 7 open reading frame 28A	201969_at	NASP	nuclear autoantigenic sperm protein (histone-binding)	203261_at	DCTN6	dynactin 6	205337_at	DCT	dopachrome tautomerase (dopachrome delta-isomerase	204826_at	CCNF	cyclin F	210470_x_at	NONO	non-POU domain containing
201981_at	PAPPA	pregnancy-associated plasma protein A	201975_at	CLIP1	CAP-GLY domain containing linker protein 1	203262_s_at	FAM50A	family with sequence similarity 50	205338_s_at	DCT	dopachrome tautomerase (dopachrome delta-isomerase	204827_s_at	CCNF	cyclin F	210497_x_at	LOC100130648 /// SSX2 /// SSX2B	similar to Protein SSX2 (Synovial sarcoma
201985_at	KIAA0196	KIAA0196	201977_s_at	KIAA0141	KIAA0141	203284_s_at	HS2ST1	heparan sulfate 2-O-sulfotransferase 1	205345_at	BARD1	BRCA1 associated RING domain 1	204833_at	ATG12	ATG12 autophagy related 12 homolog (S. cerevisiae)	210517_s_at	AKAP12	A kinase (PRKA) anchor protein 12
201992_s_at	KIF5B	kinesin family member 5B	201987_at	MED13	mediator complex subunit 13	203286_at	RNF44	ring finger protein 44	205373_at	CTNNA2	catenin (cadherin-associated protein)	204871_at	MTERF	mitochondrial transcription termination factor	210580_x_at	SULT1A3 /// SULT1A4	sulfotransferase family
202002_at	ACAA2	acetyl-Coenzyme A acyltransferase 2	201989_s_at	CREBL2	cAMP responsive element binding protein-like 2	203336_s_at	ITGB1BP1	integrin beta 1 binding protein 1	205380_at	PDZK1	PDZ domain containing 1	204949_at	ICAM3	intercellular adhesion molecule 3	210633_x_at	KRT10	keratin 10
202003_s_at	ACAA2	acetyl-Coenzyme A acyltransferase 2	201990_s_at	CREBL2	cAMP responsive element binding protein-like 2	203338_at	PPP2R5E	protein phosphatase 2	205381_at	LRRC17	leucine rich repeat containing 17	204955_at	SRPX	sushi-repeat-containing protein	210691_s_at	CACYBP	calcyclin binding protein
202008_s_at	NID1	nidogen 1	201991_s_at	KIF5B	kinesin family member 5B	203371_s_at	NDUFB3	NADH dehydrogenase (ubiquinone) 1 beta subcomplex	205393_s_at	CHEK1	CHK1 checkpoint homolog (S. pombe)	204991_s_at	NF2	neurofibromin 2 (merlin)	210757_x_at	DAB2	disabled homolog 2
202009_at	TWF2	twinfilin	202005_at	ST14	suppression of tumorigenicity 14 (colon carcinoma)	203379_at	RPS6KA1	ribosomal protein S6 kinase	205394_at	CHEK1	CHK1 checkpoint homolog (S. pombe)	205001_s_at	DDX3Y /// LOC100130220	DEAD (Asp-Glu-Ala-Asp) box polypeptide 3	210790_s_at	SAR1A	SAR1 homolog A (S. cerevisiae)
202010_s_at	ZNF410	zinc finger protein 410	202011_at	TJP1	tight junction protein 1 (zona occludens 1)	203396_at	PSMA4	proteasome (prosome	205395_s_at	MRE11A	MRE11 meiotic recombination 11 homolog A (S. cerevisiae)	205005_s_at	NMT2	N-myristoyltransferase 2	210854_x_at	SLC6A8	solute carrier family 6 (neurotransmitter transporter
202019_s_at	LANCL1	LanC lantibiotic synthetase component C-like 1 (bacterial)	202012_s_at	EXT2	exostoses (multiple) 2	203416_at	CD53	CD53 molecule	205446_s_at	ATF2	activating transcription factor 2	205006_s_at	NMT2	N-myristoyltransferase 2	210946_at	PPAP2A	phosphatidic acid phosphatase type 2A
202024_at	ASNA1	arsA arsenite transporter	202016_at	MEST	mesoderm specific transcript homolog (mouse)	203439_s_at	STC2	stanniocalcin 2	205476_at	CCL20	chemokine (C-C motif) ligand 20	205010_at	GNL3L	guanine nucleotide binding protein-like 3 (nucleolar)-like	211063_s_at	NCK1	NCK adaptor protein 1
202025_x_at	ACAA1	acetyl-Coenzyme A acyltransferase 1	202017_at	EPHX1	epoxide hydrolase 1	203449_s_at	TERF1	telomeric repeat binding factor (NIMA-interacting) 1	205500_at	C5	complement component 5	205031_at	EFNB3	ephrin-B3	211162_x_at	SCD	stearoyl-CoA desaturase (delta-9-desaturase)
202036_s_at	SFRP1	secreted frizzled-related protein 1	202021_x_at	EIF1	eukaryotic translation initiation factor 1	203453_at	SCNN1A	sodium channel	205528_s_at	RUNX1T1	runt-related transcription factor 1; translocated to	205089_at	ZNF7	zinc finger protein 7	211202_s_at	JARID1B	jumonji
202041_s_at	FIBP	fibroblast growth factor (acidic) intracellular binding protein	202027_at	TMEM184B	transmembrane protein 184B	203478_at	NDUFC1	NADH dehydrogenase (ubiquinone) 1	205529_s_at	RUNX1T1	runt-related transcription factor 1; translocated to	205107_s_at	EFNA4	ephrin-A4	211404_s_at	APLP2	amyloid beta (A4) precursor-like protein 2
202042_at	HARS	histidyl-tRNA synthetase	202039_at	MYO18A /// TIAF1	myosin XVIIIA /// TGFB1-induced anti-apoptotic factor 1	203500_at	GCDH	glutaryl-Coenzyme A dehydrogenase	205543_at	HSPA4L	heat shock 70kDa protein 4-like	205115_s_at	RBM19	RNA binding motif protein 19	211425_x_at	SSX4 /// SSX4B	synovial sarcoma
202044_at	GRLF1	glucocorticoid receptor DNA binding factor 1	202046_s_at	GRLF1	glucocorticoid receptor DNA binding factor 1	203510_at	MET	met proto-oncogene (hepatocyte growth factor receptor)	205544_s_at	CR2	complement component (3d/Epstein Barr virus) receptor 2	205224_at	SURF2	surfeit 2	211454_x_at	FKSG49	FKSG49
202047_s_at	CBX6	chromobox homolog 6	202049_s_at	ZMYM4	zinc finger	203519_s_at	UPF2	UPF2 regulator of nonsense transcripts homolog (yeast)	205551_at	SV2B	synaptic vesicle glycoprotein 2B	205284_at	URB2	URB2 ribosome biogenesis 2 homolog (S. cerevisiae)	211458_s_at	GABARAPL1 /// GABARAPL3	GABA(A) receptor-associated protein like 1 /// GABA(A) receptors associated protein like 3 (pseudogene)
202048_s_at	CBX6	chromobox homolog 6	202053_s_at	ALDH3A2	aldehyde dehydrogenase 3 family	203545_at	ALG8	asparagine-linked glycosylation 8	205559_s_at	PCSK5	proprotein convertase subtilisin/kexin type 5	205287_s_at	TFAP2C	transcription factor AP-2 gamma (activating enhancer binding protein 2 gamma)	211595_s_at	MRPS11	mitochondrial ribosomal protein S11
202051_s_at	ZMYM4	zinc finger	202063_s_at	SEL1L	sel-1 suppressor of lin-12-like (C. elegans)	203564_at	FANCG	Fanconi anemia	205570_at	PIP4K2A	phosphatidylinositol-5-phosphate 4-kinase	205300_s_at	SNRNP35	small nuclear ribonucleoprotein 35kDa (U11/U12)	211623_s_at	FBL	fibrillarin
202062_s_at	SEL1L	sel-1 suppressor of lin-12-like (C. elegans)	202065_s_at	PPFIA1	protein tyrosine phosphatase	203574_at	NFIL3	nuclear factor	205593_s_at	PDE9A	phosphodiesterase 9A	205310_at	FBXO46	F-box protein 46	211662_s_at	VDAC2	voltage-dependent anion channel 2
202064_s_at	SEL1L	sel-1 suppressor of lin-12-like (C. elegans)	202066_at	PPFIA1	protein tyrosine phosphatase	203580_s_at	SLC7A6	solute carrier family 7 (cationic amino acid transporter	205613_at	SYT17	synaptotagmin XVII	205346_at	ST3GAL2	ST3 beta-galactoside alpha-2	211708_s_at	SCD	stearoyl-CoA desaturase (delta-9-desaturase)
202072_at	HNRNPL	heterogeneous nuclear ribonucleoprotein L	202067_s_at	LDLR	low density lipoprotein receptor	203583_at	UNC50	unc-50 homolog (C. elegans)	205625_s_at	CALB1	calbindin 1	205347_s_at	MGC39900 /// TMSB15A	thymosin beta15b /// thymosin beta 15a	211727_s_at	COX11	COX11 homolog
202075_s_at	PLTP	phospholipid transfer protein	202068_s_at	LDLR	low density lipoprotein receptor	203593_at	CD2AP	CD2-associated protein	205628_at	LOC100134172 /// PRIM2	hypothetical protein LOC100134172 /// primase	205366_s_at	HOXB6	homeobox B6	211730_s_at	POLR2L	polymerase (RNA) II (DNA directed) polypeptide L
202083_s_at	SEC14L1	SEC14-like 1 (S. cerevisiae)	202070_s_at	IDH3A	isocitrate dehydrogenase 3 (NAD+) alpha	203613_s_at	NDUFB6	NADH dehydrogenase (ubiquinone) 1 beta subcomplex	205633_s_at	ALAS1	aminolevulinate	205382_s_at	CFD	complement factor D (adipsin)	211746_x_at	PSMA1	proteasome (prosome
202091_at	ARL2BP	ADP-ribosylation factor-like 2 binding protein	202076_at	BIRC2	baculoviral IAP repeat-containing 2	203614_at	UTP14C	UTP14	205655_at	MDM4	Mdm4 p53 binding protein homolog (mouse)	205415_s_at	ATXN3	ataxin 3	211747_s_at	LSM5	LSM5 homolog
202093_s_at	PAF1	Paf1	202078_at	COPS3	COP9 constitutive photomorphogenic homolog subunit 3 (Arabidopsis)	203636_at	MID1	midline 1 (Opitz/BBB syndrome)	205701_at	IPO8	importin 8	205453_at	HOXB2	homeobox B2	211778_s_at	OVOL2	ovo-like 2 (Drosophila)
202098_s_at	PRMT2	protein arginine methyltransferase 2	202079_s_at	TRAK1	trafficking protein	203638_s_at	FGFR2	fibroblast growth factor receptor 2	205709_s_at	CDS1	CDP-diacylglycerol synthase (phosphatidate cytidylyltransferase) 1	205470_s_at	KLK11	kallikrein-related peptidase 11	211787_s_at	EIF4A1	eukaryotic translation initiation factor 4A
202105_at	IGBP1	immunoglobulin (CD79A) binding protein 1	202081_at	IER2	immediate early response 2	203647_s_at	FDX1	ferredoxin 1	205712_at	PTPRD	protein tyrosine phosphatase	205504_at	BTK	Bruton agammaglobulinemia tyrosine kinase	211931_s_at	HNRNPA3 /// HNRNPA3P1	heterogeneous nuclear ribonucleoprotein A3 /// heterogeneous nuclear ribonucleoprotein A3 pseudogene 1
202109_at	ARFIP2	ADP-ribosylation factor interacting protein 2	202088_at	SLC39A6	solute carrier family 39 (zinc transporter)	203659_s_at	TRIM13	tripartite motif-containing 13	205726_at	DIAPH2	diaphanous homolog 2 (Drosophila)	205510_s_at	FLJ10038	hypothetical protein FLJ10038	211971_s_at	LRPPRC	leucine-rich PPR-motif containing
202115_s_at	NOC2L	nucleolar complex associated 2 homolog (S. cerevisiae)	202092_s_at	ARL2BP	ADP-ribosylation factor-like 2 binding protein	203660_s_at	PCNT	pericentrin	205761_s_at	DUS4L	dihydrouridine synthase 4-like (S. cerevisiae)	205658_s_at	SNAPC4	small nuclear RNA activating complex	212021_s_at	MKI67	antigen identified by monoclonal antibody Ki-67
202122_s_at	M6PRBP1	mannose-6-phosphate receptor binding protein 1	202097_at	NUP153	nucleoporin 153kDa	203693_s_at	E2F3	E2F transcription factor 3	205762_s_at	DUS4L	dihydrouridine synthase 4-like (S. cerevisiae)	205664_at	KIN	KIN	212022_s_at	MKI67	antigen identified by monoclonal antibody Ki-67
202132_at	WWTR1	WW domain containing transcription regulator 1	202100_at	RALB	v-ral simian leukemia viral oncogene homolog B (ras related; GTP binding protein)	203732_at	TRIP4	thyroid hormone receptor interactor 4	205799_s_at	SLC3A1	solute carrier family 3 (cystine	205690_s_at	BUD31	BUD31 homolog (S. cerevisiae)	212048_s_at	YARS	tyrosyl-tRNA synthetase
202135_s_at	ACTR1B	ARP1 actin-related protein 1 homolog B	202106_at	GOLGA3	golgi autoantigen	203733_at	DEXI	dexamethasone-induced transcript	205818_at	DBC1	deleted in bladder cancer 1	205742_at	TNNI3	troponin I type 3 (cardiac)	212082_s_at	MYL6 /// MYL6B	myosin
202148_s_at	PYCR1	pyrroline-5-carboxylate reductase 1	202107_s_at	MCM2	minichromosome maintenance complex component 2	203745_at	HCCS	holocytochrome c synthase (cytochrome c heme-lyase)	205854_at	TULP3	tubby like protein 3	205812_s_at	TMED9	transmembrane emp24 protein transport domain containing 9	212138_at	PDS5A	PDS5
202153_s_at	NUP62	nucleoporin 62kDa	202116_at	DPF2	D4	203748_x_at	RBMS1	RNA binding motif	205882_x_at	ADD3	adducin 3 (gamma)	205850_s_at	GABRB3	gamma-aminobutyric acid (GABA) A receptor	212191_x_at	RPL13	ribosomal protein L13
202159_at	FARSA	phenylalanyl-tRNA synthetase	202124_s_at	TRAK2	trafficking protein	203752_s_at	JUND	jun D proto-oncogene	205883_at	ZBTB16	zinc finger and BTB domain containing 16	205865_at	ARID3A	AT rich interactive domain 3A (BRIGHT-like)	212205_at	H2AFV	H2A histone family
202166_s_at	PPP1R2	protein phosphatase 1	202125_s_at	TRAK2	trafficking protein	203767_s_at	STS	steroid sulfatase (microsomal)	205928_at	ZNF443	zinc finger protein 443	205872_x_at	PDE4DIP	phosphodiesterase 4D interacting protein	212270_x_at	RPL17	ribosomal protein L17
202183_s_at	KIF22	kinesin family member 22	202138_x_at	JTV1	JTV1 gene	203769_s_at	STS	steroid sulfatase (microsomal)	205931_s_at	CREB5	cAMP responsive element binding protein 5	205899_at	CCNA1	cyclin A1	212287_at	SUZ12	suppressor of zeste 12 homolog (Drosophila)
202185_at	PLOD3	procollagen-lysine	202140_s_at	CLK3	CDC-like kinase 3	203770_s_at	STS	steroid sulfatase (microsomal)	205934_at	PLCL1	phospholipase C-like 1	205904_at	MICA	MHC class I polypeptide-related sequence A	212320_at	TUBB	tubulin
202227_s_at	BRD8	bromodomain containing 8	202151_s_at	UBAC1	UBA domain containing 1	203778_at	MANBA	mannosidase	205961_s_at	PSIP1	PC4 and SFRS1 interacting protein 1	205945_at	IL6R	interleukin 6 receptor	212411_at	IMP4	IMP4
202231_at	EIF3M	eukaryotic translation initiation factor 3	202154_x_at	TUBB3	tubulin	203786_s_at	TPD52L1	tumor protein D52-like 1	206002_at	GPR64	G protein-coupled receptor 64	206018_at	FOXG1	forkhead box G1	212422_at	PDCD11	programmed cell death 11
202244_at	PSMB4	proteasome (prosome	202157_s_at	CUGBP2	CUG triplet repeat	203790_s_at	HRSP12	heat-responsive protein 12	206010_at	HABP2	hyaluronan binding protein 2	206055_s_at	SNRPA1	small nuclear ribonucleoprotein polypeptide A'	212449_s_at	LYPLA1	lysophospholipase I
202252_at	RAB13	RAB13	202162_s_at	CNOT8	CCR4-NOT transcription complex	203848_at	AKAP8	A kinase (PRKA) anchor protein 8	206043_s_at	ATP2C2	ATPase	206066_s_at	RAD51C	RAD51 homolog C (S. cerevisiae)	212460_at	C14orf147	chromosome 14 open reading frame 147
202253_s_at	DNM2	dynamin 2	202167_s_at	MMS19	MMS19 nucleotide excision repair homolog (S. cerevisiae)	203884_s_at	RAB11FIP2	RAB11 family interacting protein 2 (class I)	206112_at	ANKRD7	ankyrin repeat domain 7	206110_at			212493_s_at	SETD2	SET domain containing 2
202258_s_at	N4BP2L2	NEDD4 binding protein 2-like 2	202169_s_at	AASDHPPT	aminoadipate-semialdehyde dehydrogenase-phosphopantetheinyl transferase	203913_s_at	HPGD	hydroxyprostaglandin dehydrogenase 15-(NAD)	206140_at	LHX2	LIM homeobox 2	206172_at	IL13RA2	interleukin 13 receptor	212537_x_at	RPL17	ribosomal protein L17
202262_x_at	DDAH2	dimethylarginine dimethylaminohydrolase 2	202171_at	VEZF1	vascular endothelial zinc finger 1	203914_x_at	HPGD	hydroxyprostaglandin dehydrogenase 15-(NAD)	206175_x_at	ZNF222	zinc finger protein 222	206207_at	CLC	Charcot-Leyden crystal protein	212622_at	TMEM41B	transmembrane protein 41B
202263_at	CYB5R1	cytochrome b5 reductase 1	202172_at	VEZF1	vascular endothelial zinc finger 1	203925_at	GCLM	glutamate-cysteine ligase	206176_at	BMP6	bone morphogenetic protein 6	206218_at	MAGEB2	melanoma antigen family B	212688_at	PIK3CB	phosphoinositide-3-kinase
202267_at	LAMC2	laminin	202174_s_at	PCM1	pericentriolar material 1	203964_at	NMI	N-myc (and STAT) interactor	206184_at	CRKL	v-crk sarcoma virus CT10 oncogene homolog (avian)-like	206258_at	ST8SIA5	ST8 alpha-N-acetyl-neuraminide alpha-2	212761_at	TCF7L2	transcription factor 7-like 2 (T-cell specific
202284_s_at	CDKN1A	cyclin-dependent kinase inhibitor 1A (p21	202176_at	ERCC3	excision repair cross-complementing rodent repair deficiency	203971_at	SLC31A1	solute carrier family 31 (copper transporters)	206240_s_at	ZNF136	zinc finger protein 136	206303_s_at	NUDT4 /// NUDT4P1	nudix (nucleoside diphosphate linked moiety X)-type motif 4 /// nudix (nucleoside diphosphate linked moiety X)-type motif 4 pseudogene 1	212766_s_at	ISG20L2	interferon stimulated exonuclease gene 20kDa-like 2
202290_at	PDAP1	PDGFA associated protein 1	202178_at	PRKCZ	protein kinase C	203978_at	NUBP1	nucleotide binding protein 1 (MinD homolog	206254_at	EGF	epidermal growth factor (beta-urogastrone)	206307_s_at	FOXD1	forkhead box D1	212773_s_at	TOMM20	translocase of outer mitochondrial membrane 20 homolog (yeast)
202297_s_at	RER1	RER1 retention in endoplasmic reticulum 1 homolog (S. cerevisiae)	202180_s_at	MVP	major vault protein	204001_at	SNAPC3	small nuclear RNA activating complex	206260_at	TGM4	transglutaminase 4 (prostate)	206348_s_at	PDK3	pyruvate dehydrogenase kinase	212840_at	UBXN7	UBX domain protein 7
202308_at	SREBF1	sterol regulatory element binding transcription factor 1	202182_at	KAT2A	K(lysine) acetyltransferase 2A	204005_s_at	PAWR	PRKC	206261_at	ZNF239	zinc finger protein 239	206373_at	ZIC1	Zic family member 1 (odd-paired homolog	212920_at
202312_s_at	COL1A1	collagen	202188_at	NUP93	nucleoporin 93kDa	204015_s_at	DUSP4	dual specificity phosphatase 4	206340_at	NR1H4	nuclear receptor subfamily 1	206495_s_at	MIZF	MBD2-interacting zinc finger	213105_s_at	C16orf42	chromosome 16 open reading frame 42
202329_at	CSK	c-src tyrosine kinase	202190_at	CSTF1	cleavage stimulation factor	204020_at	PURA	purine-rich element binding protein A	206343_s_at	NRG1	neuregulin 1	206510_at	SIX2	SIX homeobox 2	213129_s_at	GCSH /// LOC730107	glycine cleavage system protein H (aminomethyl carrier) /// similar to Glycine cleavage system H protein
202331_at	BCKDHA	branched chain keto acid dehydrogenase E1	202191_s_at	GAS7	growth arrest-specific 7	204021_s_at	PURA	purine-rich element binding protein A	206382_s_at	BDNF	brain-derived neurotrophic factor	206511_s_at	SIX2	SIX homeobox 2	213133_s_at	GCSH /// LOC730107	glycine cleavage system protein H (aminomethyl carrier) /// similar to Glycine cleavage system H protein
202336_s_at	PAM	peptidylglycine alpha-amidating monooxygenase	202192_s_at	GAS7	growth arrest-specific 7	204033_at	TRIP13	thyroid hormone receptor interactor 13	206385_s_at	ANK3	ankyrin 3	206523_at	CYTH3	cytohesin 3	213134_x_at	BTG3	BTG family
202339_at	SYMPK	symplekin	202200_s_at	SRPK1	SFRS protein kinase 1	204039_at	CEBPA	CCAAT/enhancer binding protein (C/EBP)	206404_at	FGF9	fibroblast growth factor 9 (glia-activating factor)	206550_s_at	NUP155	nucleoporin 155kDa	213287_s_at	KRT10	keratin 10
202340_x_at	NR4A1	nuclear receptor subfamily 4	202202_s_at	LAMA4	laminin	204044_at	QPRT	quinolinate phosphoribosyltransferase	206409_at	TIAM1	T-cell lymphoma invasion and metastasis 1	206552_s_at	TAC1	tachykinin	213300_at	ATG2A	ATG2 autophagy related 2 homolog A (S. cerevisiae)
202348_s_at	TOR1A	torsin family 1	202203_s_at	AMFR	autocrine motility factor receptor	204060_s_at	PRKX /// PRKY	protein kinase	206412_at	FER	fer (fps/fes related) tyrosine kinase	206583_at	ZNF673	zinc finger family member 673	213302_at	PFAS	phosphoribosylformylglycinamidine synthase
202354_s_at	GTF2F1	general transcription factor IIF	202204_s_at	AMFR	autocrine motility factor receptor	204084_s_at	CLN5	ceroid-lipofuscinosis	206414_s_at	ASAP2	ArfGAP with SH3 domain	206604_at	OVOL1	ovo-like 1(Drosophila)	213320_at	PRMT3	protein arginine methyltransferase 3
202356_s_at	GTF2F1	general transcription factor IIF	202206_at	ARL4C	ADP-ribosylation factor-like 4C	204087_s_at	SLC5A6	solute carrier family 5 (sodium-dependent vitamin transporter)	206488_s_at	CD36	CD36 molecule (thrombospondin receptor)	206607_at	CBL	Cas-Br-M (murine) ecotropic retroviral transforming sequence	213390_at	ZC3H4	zinc finger CCCH-type containing 4
202362_at	RAP1A	RAP1A	202208_s_at	ARL4C	ADP-ribosylation factor-like 4C	204091_at	PDE6D	phosphodiesterase 6D	206492_at	FHIT	fragile histidine triad gene	206608_s_at	RPGRIP1	retinitis pigmentosa GTPase regulator interacting protein 1	213427_at	RPP40	ribonuclease P/MRP 40kDa subunit
202376_at	SERPINA3	serpin peptidase inhibitor	202213_s_at	CUL4B	cullin 4B	204119_s_at	ADK	adenosine kinase	206506_s_at	SUPT3H	suppressor of Ty 3 homolog (S. cerevisiae)	206723_s_at	LPAR2	lysophosphatidic acid receptor 2	213503_x_at	ANXA2	annexin A2
202384_s_at	TCOF1	Treacher Collins-Franceschetti syndrome 1	202214_s_at	CUL4B	cullin 4B	204120_s_at	ADK	adenosine kinase	206542_s_at	SMARCA2	SWI/SNF related	206756_at	CHST7	carbohydrate (N-acetylglucosamine 6-O) sulfotransferase 7	213506_at	F2RL1	coagulation factor II (thrombin) receptor-like 1
202389_s_at	HTT	huntingtin	202215_s_at	NFYC	nuclear transcription factor Y	204127_at	RFC3	replication factor C (activator 1) 3	206544_x_at	SMARCA2	SWI/SNF related	206787_at	BRDT	bromodomain	213549_at
202394_s_at	ABCF3	ATP-binding cassette	202216_x_at	NFYC	nuclear transcription factor Y	204142_at	ENOSF1	enolase superfamily member 1	206546_at	SYCP2	synaptonemal complex protein 2	206861_s_at	CGGBP1	CGG triplet repeat binding protein 1	213553_x_at	APOC1	apolipoprotein C-I
202397_at	NUTF2	nuclear transport factor 2	202223_at	STT3A	STT3	204143_s_at	ENOSF1	enolase superfamily member 1	206547_s_at	PPEF1	protein phosphatase	206862_at	ZNF254	zinc finger protein 254	213564_x_at	LDHB	lactate dehydrogenase B
202399_s_at	AP3S2	adaptor-related protein complex 3	202224_at	CRK	v-crk sarcoma virus CT10 oncogene homolog (avian)	204162_at	NDC80	NDC80 homolog	206555_s_at	THUMPD1	THUMP domain containing 1	206907_at	TNFSF9	tumor necrosis factor (ligand) superfamily	213571_s_at	EIF4E2	eukaryotic translation initiation factor 4E family member 2
202401_s_at	SRF	serum response factor (c-fos serum response element-binding transcription factor)	202225_at			204171_at	RPS6KB1	ribosomal protein S6 kinase	206588_at	DAZL	deleted in azoospermia-like	206922_at	LOC652821 /// VCX3A /// VCY /// VCY1B	hypothetical protein LOC652821 /// variable charge	213594_x_at	FUSIP1 /// LOC642558	FUS interacting protein (serine/arginine-rich) 1 /// similar to FUS interacting protein (serine-arginine rich) 1
202411_at	IFI27	interferon	202226_s_at	CRK	v-crk sarcoma virus CT10 oncogene homolog (avian)	204172_at	CPOX	coproporphyrinogen oxidase	206613_s_at	TAF1A	TATA box binding protein (TBP)-associated factor	206993_at	ATP5S	ATP synthase	213843_x_at	SLC6A8	solute carrier family 6 (neurotransmitter transporter
202414_at	ERCC5	excision repair cross-complementing rodent repair deficiency	202230_s_at	CHERP	calcium homeostasis endoplasmic reticulum protein	204185_x_at	PPID	peptidylprolyl isomerase D	206643_at	HAL	histidine ammonia-lyase	207038_at	SLC16A6	solute carrier family 16	213911_s_at	H2AFZ	H2A histone family
202415_s_at	HSPBP1	HSPA (heat shock 70kDa) binding protein	202240_at	PLK1	polo-like kinase 1 (Drosophila)	204228_at	PPIH	peptidylprolyl isomerase H (cyclophilin H)	206648_at	ZNF571	zinc finger protein 571	207111_at	EMR1	egf-like module containing	213918_s_at	NIPBL	Nipped-B homolog (Drosophila)
202427_s_at	BRP44	brain protein 44	202245_at	LSS	lanosterol synthase (2	204235_s_at	GULP1	GULP	206662_at	GLRX	glutaredoxin (thioltransferase)	207122_x_at	SULT1A2	sulfotransferase family	214011_s_at	NOP16	NOP16 nucleolar protein homolog (yeast)
202430_s_at	PLSCR1	phospholipid scramblase 1	202249_s_at	WDR42A	WD repeat domain 42A	204237_at	GULP1	GULP	206682_at	CLEC10A	C-type lectin domain family 10	207132_x_at	PFDN5	prefoldin subunit 5	214016_s_at	SFPQ	splicing factor proline/glutamine-rich (polypyrimidine tract binding protein associated)
202433_at	SLC35B1	solute carrier family 35	202251_at	PRPF3	PRP3 pre-mRNA processing factor 3 homolog (S. cerevisiae)	204244_s_at	DBF4	DBF4 homolog (S. cerevisiae)	206696_at	GPR143	G protein-coupled receptor 143	207144_s_at	CITED1	Cbp/p300-interacting transactivator	214056_at	MCL1	Myeloid cell differentiation protein (MCL1) mRNA
202444_s_at	ERLIN1	ER lipid raft associated 1	202255_s_at	SIPA1L1	signal-induced proliferation-associated 1 like 1	204256_at	ELOVL6	ELOVL family member 6	206744_s_at	ZMYM5	zinc finger	207147_at	DLX2	distal-less homeobox 2	214097_at	RPS21	ribosomal protein S21
202453_s_at	GTF2H1	general transcription factor IIH	202261_at	VPS72	vacuolar protein sorting 72 homolog (S. cerevisiae)	204271_s_at	EDNRB	endothelin receptor type B	206794_at	ERBB4	v-erb-a erythroblastic leukemia viral oncogene homolog 4 (avian)	207156_at	HIST1H2AG /// HIST1H2AH /// HIST1H2AI /// HIST1H2AJ /// HIST1H2AK /// HIST1H2AL /// HIST1H2AM	histone cluster 1	214107_x_at	LOC440434	hypothetical protein FLJ11822
202468_s_at	CTNNAL1	catenin (cadherin-associated protein)	202271_at	FBXO28	F-box protein 28	204291_at	ZNF518A	zinc finger protein 518A	206818_s_at	CNNM2	cyclin M2	207227_x_at	RFPL2	ret finger protein-like 2	214183_s_at	TKTL1	transketolase-like 1
202472_at	MPI	mannose phosphate isomerase	202274_at	ACTG2	actin	204294_at	AMT	aminomethyltransferase	206877_at	MXD1	MAX dimerization protein 1	207281_x_at	VCX2	variable charge	214193_s_at	C1orf107	chromosome 1 open reading frame 107
202474_s_at	HCFC1	host cell factor C1 (VP16-accessory protein)	202277_at	SPTLC1	serine palmitoyltransferase	204295_at	SURF1	surfeit 1	206917_at	GNA13	guanine nucleotide binding protein (G protein)	207325_x_at	MAGEA1	melanoma antigen family A	214214_s_at	C1QBP	complement component 1
202481_at	DHRS3	dehydrogenase/reductase (SDR family) member 3	202278_s_at	SPTLC1	serine palmitoyltransferase	204319_s_at	RGS10	regulator of G-protein signaling 10	207016_s_at	ALDH1A2	aldehyde dehydrogenase 1 family	207335_x_at	ATP5I	ATP synthase	214224_s_at	PIN4	protein (peptidylprolyl cis/trans isomerase) NIMA-interacting
202490_at	IKBKAP	inhibitor of kappa light polypeptide gene enhancer in B-cells	202283_at	SERPINF1	serpin peptidase inhibitor	204342_at	SLC25A24	solute carrier family 25 (mitochondrial carrier; phosphate carrier)	207020_at	HSF2BP	heat shock transcription factor 2 binding protein	207395_at	BTN1A1	butyrophilin	214254_at	MAGEA4	melanoma antigen family A
202494_at	PPIE	peptidylprolyl isomerase E (cyclophilin E)	202288_at	FRAP1	FK506 binding protein 12-rapamycin associated protein 1	204347_at	AK3L1 /// AK3L2	adenylate kinase 3-like 1 /// adenylate kinase 3-like 2	207030_s_at	CSRP2	cysteine and glycine-rich protein 2	207493_x_at	LOC100130648 /// SSX2 /// SSX2B	similar to Protein SSX2 (Synovial sarcoma	214288_s_at	PSMB1	proteasome (prosome
202495_at	TBCC	tubulin folding cofactor C	202289_s_at	TACC2	transforming	204348_s_at	AK3L1 /// AK3L2	adenylate kinase 3-like 1 /// adenylate kinase 3-like 2	207067_s_at	HDC	histidine decarboxylase	207541_s_at	EXOSC10	exosome component 10	214352_s_at	KRAS	v-Ki-ras2 Kirsten rat sarcoma viral oncogene homolog
202500_at	DNAJB2	DnaJ (Hsp40) homolog	202293_at	STAG1	stromal antigen 1	204351_at	S100P	S100 calcium binding protein P	207112_s_at	GAB1	GRB2-associated binding protein 1	207574_s_at	GADD45B	growth arrest and DNA-damage-inducible	214363_s_at	MATR3	matrin 3
202507_s_at	SNAP25	synaptosomal-associated protein	202294_at	STAG1	stromal antigen 1	204363_at	F3	coagulation factor III (thromboplastin	207213_s_at	USP2	ubiquitin specific peptidase 2	207618_s_at	BCS1L	BCS1-like (yeast)	214390_s_at	BCAT1	branched chain aminotransferase 1
202508_s_at	SNAP25	synaptosomal-associated protein	202313_at	PPP2R2A	protein phosphatase 2 (formerly 2A)	204364_s_at	REEP1	receptor accessory protein 1	207279_s_at	NEBL	nebulette	207630_s_at	CREM	cAMP responsive element modulator	214430_at	GLA	galactosidase
202510_s_at	TNFAIP2	tumor necrosis factor	202315_s_at	BCR	breakpoint cluster region	204365_s_at	REEP1	receptor accessory protein 1	207322_at	ITSN1	intersectin 1 (SH3 domain protein)	207666_x_at	SSX3	synovial sarcoma	214431_at	GMPS	guanine monphosphate synthetase
202525_at	PRSS8	protease	202321_at	GGPS1	geranylgeranyl diphosphate synthase 1	204372_s_at	KHSRP	KH-type splicing regulatory protein	207328_at	ALOX15	arachidonate 15-lipoxygenase	207764_s_at	HIPK3	homeodomain interacting protein kinase 3	214452_at	BCAT1	branched chain aminotransferase 1
202526_at	SMAD4	SMAD family member 4	202323_s_at	ACBD3	acyl-Coenzyme A binding domain containing 3	204391_x_at	TRIM24	tripartite motif-containing 24	207443_at	NR2E1	nuclear receptor subfamily 2	207769_s_at	PQBP1	polyglutamine binding protein 1	214532_x_at	POU5F1P1	POU class 5 homeobox 1 pseudogene 1
202528_at	GALE	UDP-galactose-4-epimerase	202324_s_at	ACBD3	acyl-Coenzyme A binding domain containing 3	204402_at	RHBDD3	rhomboid domain containing 3	207490_at	TUBA4B	tubulin	207813_s_at	FDXR	ferredoxin reductase	214612_x_at	MAGEA2 /// MAGEA2B /// MAGEA3 /// MAGEA6	melanoma antigen family A
202553_s_at	SYF2	SYF2 homolog	202326_at	EHMT2	euchromatic histone-lysine N-methyltransferase 2	204405_x_at	DIMT1L	DIM1 dimethyladenosine transferase 1-like (S. cerevisiae)	207545_s_at	NUMB	numb homolog (Drosophila)	207830_s_at	PPP1R8	protein phosphatase 1	214882_s_at	SFRS2	splicing factor
202563_at	C14orf1	chromosome 14 open reading frame 1	202330_s_at	UNG	uracil-DNA glycosylase	204437_s_at	FOLR1	folate receptor 1 (adult)	207604_s_at	SLC4A7	solute carrier family 4	207856_s_at	FLJ41352 /// SMPD4	FLJ41352 protein /// sphingomyelin phosphodiesterase 4	215001_s_at	GLUL	glutamate-ammonia ligase (glutamine synthetase)
202567_at	SNRPD3	small nuclear ribonucleoprotein D3 polypeptide 18kDa	202332_at	CSNK1E	casein kinase 1	204446_s_at	ALOX5	arachidonate 5-lipoxygenase	207614_s_at	CUL1	cullin 1	207934_at	RFPL1	ret finger protein-like 1	215075_s_at	GRB2	growth factor receptor-bound protein 2
202568_s_at	MARK3	MAP/microtubule affinity-regulating kinase 3	202346_at	UBE2K	ubiquitin-conjugating enzyme E2K (UBC1 homolog	204593_s_at	SMCR7L	Smith-Magenis syndrome chromosome region	207623_at	ABCF2	ATP-binding cassette	207936_x_at	RFPL3	ret finger protein-like 3	215091_s_at	GTF3A	general transcription factor IIIA
202574_s_at	CSNK1G2	casein kinase 1	202350_s_at	MATN2	matrilin 2	204594_s_at	SMCR7L	Smith-Magenis syndrome chromosome region	207678_s_at	SOX30	SRY (sex determining region Y)-box 30	207993_s_at	CHP	calcium binding protein P22	215227_x_at	ACP1	acid phosphatase 1
202575_at	CRABP2	cellular retinoic acid binding protein 2	202359_s_at	SNX19	sorting nexin 19	204615_x_at	IDI1	isopentenyl-diphosphate delta isomerase 1	207700_s_at	NCOA3	nuclear receptor coactivator 3	208074_s_at	AP2S1	adaptor-related protein complex 2	215440_s_at	BEX4	brain expressed
202580_x_at	FOXM1	forkhead box M1	202361_at	SEC24C	SEC24 family	204651_at	NRF1	nuclear respiratory factor 1	207737_at			208114_s_at	ISG20L2	interferon stimulated exonuclease gene 20kDa-like 2	215812_s_at	LOC653562 /// SLC6A10P /// SLC6A8	hypothetical LOC653562 /// solute carrier family 6 (neurotransmitter transporter
202589_at	TYMS	thymidylate synthetase	202363_at	SPOCK1	sparc/osteonectin	204653_at	TFAP2A	transcription factor AP-2 alpha (activating enhancer binding protein 2 alpha)	207753_at	ZNF304	zinc finger protein 304	208120_x_at	FKSG49	FKSG49	215952_s_at	OAZ1	ornithine decarboxylase antizyme 1
202620_s_at	PLOD2	procollagen-lysine	202369_s_at	TRAM2	translocation associated membrane protein 2	204664_at	ALPP	alkaline phosphatase	207801_s_at	RNF10	ring finger protein 10	208141_s_at	DOHH	deoxyhypusine hydroxylase/monooxygenase	216034_at	ZNF280A	zinc finger protein 280A
202628_s_at	SERPINE1	serpin peptidase inhibitor	202372_at	RAB3GAP2	RAB3 GTPase activating protein subunit 2 (non-catalytic)	204679_at	KCNK1	potassium channel	207819_s_at	ABCB4	ATP-binding cassette	208307_at	RBMY1A1 /// RBMY1B /// RBMY1D /// RBMY1E /// RBMY1F /// RBMY1J /// RBMY3AP	RNA binding motif protein	216236_s_at	SLC2A14 /// SLC2A3	solute carrier family 2 (facilitated glucose transporter)
202643_s_at	TNFAIP3	tumor necrosis factor	202374_s_at	RAB3GAP2	RAB3 GTPase activating protein subunit 2 (non-catalytic)	204684_at	NPTX1	neuronal pentraxin I	207842_s_at	CASC3	cancer susceptibility candidate 3	208312_s_at	PRAMEF1 /// PRAMEF13 /// PRAMEF2	PRAME family member 1 /// PRAME family member 13 /// PRAME family member 2	216304_x_at	YME1L1	YME1-like 1 (S. cerevisiae)
202647_s_at	NRAS	neuroblastoma RAS viral (v-ras) oncogene homolog	202377_at			204702_s_at	NFE2L3	nuclear factor (erythroid-derived 2)-like 3	207843_x_at	CYB5A	cytochrome b5 type A (microsomal)	208336_s_at	GPSN2	glycoprotein	216609_at	TXN	Full length insert cDNA clone YI46D09
202649_x_at	RPS19	ribosomal protein S19	202379_s_at	NKTR	natural killer-tumor recognition sequence	204717_s_at	SLC29A2	solute carrier family 29 (nucleoside transporters)	207933_at	ZP2	zona pellucida glycoprotein 2 (sperm receptor)	208343_s_at	NR5A2	nuclear receptor subfamily 5	216860_s_at	GDF11	growth differentiation factor 11
202652_at	APBB1	amyloid beta (A4) precursor protein-binding	202380_s_at	NKTR	natural killer-tumor recognition sequence	204720_s_at	DNAJC6	DnaJ (Hsp40) homolog	207984_s_at	MPP2	membrane protein	208474_at	CLDN6	claudin 6	216962_at	RPAIN	RPA interacting protein
202659_at	PSMB10	proteasome (prosome	202382_s_at	GNPDA1	glucosamine-6-phosphate deaminase 1	204724_s_at	COL9A3	collagen	207992_s_at	AMPD3	adenosine monophosphate deaminase (isoform E)	208546_x_at	HIST1H2BH	histone cluster 1	217755_at	HN1	hematological and neurological expressed 1
202665_s_at	WIPF1	WAS/WASL interacting protein family	202395_at	NSF	N-ethylmaleimide-sensitive factor	204742_s_at	PDS5B	PDS5	208051_s_at	PAIP1	poly(A) binding protein interacting protein 1	208616_s_at	PTP4A2	protein tyrosine phosphatase type IVA	217769_s_at	POMP	proteasome maturation protein
202667_s_at	SLC39A7	solute carrier family 39 (zinc transporter)	202396_at	TCERG1	transcription elongation regulator 1	204751_x_at	DSC2	desmocollin 2	208158_s_at	OSBPL1A	oxysterol binding protein-like 1A	208625_s_at	EIF4G1	eukaryotic translation initiation factor 4 gamma	217777_s_at	PTPLAD1	protein tyrosine phosphatase-like A domain containing 1
202683_s_at	RNMT	RNA (guanine-7-) methyltransferase	202412_s_at	USP1	ubiquitin specific peptidase 1	204767_s_at	FEN1	flap structure-specific endonuclease 1	208178_x_at	TRIO	triple functional domain (PTPRF interacting)	208635_x_at	NACA	nascent polypeptide-associated complex alpha subunit	217781_s_at	ZFP106	zinc finger protein 106 homolog (mouse)
202685_s_at	AXL	AXL receptor tyrosine kinase	202413_s_at	USP1	ubiquitin specific peptidase 1	204790_at	SMAD7	SMAD family member 7	208223_s_at	ACVR1B	activin A receptor	208649_s_at	VCP	valosin-containing protein	217789_at	SNX6	sorting nexin 6
202686_s_at	AXL	AXL receptor tyrosine kinase	202429_s_at	PPP3CA	protein phosphatase 3 (formerly 2B)	204807_at	TMEM5	transmembrane protein 5	208310_s_at	C7orf28A /// C7orf28B	chromosome 7 open reading frame 28A /// chromosome 7 open reading frame 28B	208653_s_at	CD164	CD164 molecule	217801_at	ATP5E	ATP synthase
202694_at	STK17A	serine/threonine kinase 17a	202432_at	PPP3CB	protein phosphatase 3 (formerly 2B)	204808_s_at	TMEM5	transmembrane protein 5	208405_s_at	CD164	CD164 molecule	208677_s_at	BSG	basigin (Ok blood group)	217809_at	BZW2	basic leucine zipper and W2 domains 2
202696_at	OXSR1	oxidative-stress responsive 1	202439_s_at	IDS	iduronate 2-sulfatase	204824_at	ENDOG	endonuclease G	208407_s_at	CTNND1	catenin (cadherin-associated protein)	208678_at	ATP6V1E1	ATPase	217834_s_at	SYNCRIP	synaptotagmin binding
202701_at	BMP1	bone morphogenetic protein 1	202441_at	ERLIN1	ER lipid raft associated 1	204836_at	GLDC	glycine dehydrogenase (decarboxylating)	208424_s_at	CIAPIN1	cytokine induced apoptosis inhibitor 1	208707_at	EIF5	eukaryotic translation initiation factor 5	217871_s_at	LOC284889 /// MIF	hypothetical protein LOC284889 /// macrophage migration inhibitory factor (glycosylation-inhibiting factor)
202715_at	CAD	carbamoyl-phosphate synthetase 2	202442_at	AP3S1	adaptor-related protein complex 3	204844_at	ENPEP	glutamyl aminopeptidase (aminopeptidase A)	208427_s_at	ELAVL2	ELAV (embryonic lethal	208716_s_at	TMCO1	transmembrane and coiled-coil domains 1	217883_at	MMADHC	methylmalonic aciduria (cobalamin deficiency) cblD type
202717_s_at	CDC16	cell division cycle 16 homolog (S. cerevisiae)	202451_at	GTF2H1	general transcription factor IIH	204845_s_at	ENPEP	glutamyl aminopeptidase (aminopeptidase A)	208445_s_at	BAZ1B	bromodomain adjacent to zinc finger domain	208727_s_at	CDC42	cell division cycle 42 (GTP binding protein	217901_at	DSG2	desmoglein 2
202728_s_at	LTBP1	latent transforming growth factor beta binding protein 1	202457_s_at	PPP3CA	protein phosphatase 3 (formerly 2B)	204866_at	PHF16	PHD finger protein 16	208456_s_at	RRAS2	related RAS viral (r-ras) oncogene homolog 2	208734_x_at	RAB2A	RAB2A	217911_s_at	BAG3	BCL2-associated athanogene 3
202730_s_at	PDCD4	programmed cell death 4 (neoplastic transformation inhibitor)	202459_s_at	LPIN2	lipin 2	204886_at	PLK4	polo-like kinase 4 (Drosophila)	208476_s_at	FRMD4A	FERM domain containing 4A	208735_s_at	CTDSP2	CTD (carboxy-terminal domain	217919_s_at	MRPL42	mitochondrial ribosomal protein L42
202733_at	P4HA2	prolyl 4-hydroxylase	202460_s_at	LPIN2	lipin 2	204952_at	LYPD3	LY6/PLAUR domain containing 3	208484_at	HIST1H1A	histone cluster 1	208742_s_at	SAP18	Sin3A-associated protein	217939_s_at	AFTPH	aftiphilin
202736_s_at	LSM4	LSM4 homolog	202467_s_at	COPS2	COP9 constitutive photomorphogenic homolog subunit 2 (Arabidopsis)	204971_at	CSTA	cystatin A (stefin A)	208511_at	PTTG3	pituitary tumor-transforming 3	208785_s_at	MAP1LC3B	microtubule-associated protein 1 light chain 3 beta	217945_at	BTBD1	BTB (POZ) domain containing 1
202740_at	ACY1	aminoacylase 1	202480_s_at	DEDD	death effector domain containing	204975_at	EMP2	epithelial membrane protein 2	208545_x_at	TAF4	TAF4 RNA polymerase II	208789_at	PTRF	polymerase I and transcript release factor	217950_at	NOSIP	nitric oxide synthase interacting protein
202744_at	SLC20A2	solute carrier family 20 (phosphate transporter)	202491_s_at	IKBKAP	inhibitor of kappa light polypeptide gene enhancer in B-cells	204976_s_at	AMMECR1	Alport syndrome	208600_s_at	GPR39	G protein-coupled receptor 39	208805_at	KIAA0391 /// PSMA6	KIAA0391 /// proteasome (prosome	217958_at	TRAPPC4	trafficking protein particle complex 4
202746_at	ITM2A	integral membrane protein 2A	202496_at	EDC4	enhancer of mRNA decapping 4	204998_s_at	ATF5	activating transcription factor 5	208647_at	FDFT1	farnesyl-diphosphate farnesyltransferase 1	208812_x_at	HLA-C	major histocompatibility complex	217959_s_at	TRAPPC4	trafficking protein particle complex 4
202748_at	GBP2	guanylate binding protein 2	202501_at	MAPRE2	microtubule-associated protein	205003_at	DOCK4	dedicator of cytokinesis 4	208654_s_at	CD164	CD164 molecule	208818_s_at	COMT	catechol-O-methyltransferase	217964_at	TTC19	tetratricopeptide repeat domain 19
202751_at	TFIP11	tuftelin interacting protein 11	202516_s_at	DLG1	discs	205004_at	NKRF	NFKB repressing factor	208655_at			208821_at	SNRPB	small nuclear ribonucleoprotein polypeptides B and B1	217975_at	WBP5	WW domain binding protein 5
202753_at	PSMD6	proteasome (prosome	202519_at	MLXIP	MLX interacting protein	205022_s_at	FOXN3	forkhead box N3	208656_s_at	CCNI	cyclin I	208822_s_at	DAP3	death associated protein 3	217979_at	TSPAN13	tetraspanin 13
202762_at	ROCK2	Rho-associated	202522_at	PITPNB	phosphatidylinositol transfer protein	205030_at	FABP7	fatty acid binding protein 7	208666_s_at	ST13	suppression of tumorigenicity 13 (colon carcinoma) (Hsp70 interacting protein)	208827_at	PSMB6	proteasome (prosome	217980_s_at	MRPL16	mitochondrial ribosomal protein L16
202763_at	CASP3	caspase 3	202527_s_at	SMAD4	SMAD family member 4	205036_at	LSM6	LSM6 homolog	208754_s_at	NAP1L1	nucleosome assembly protein 1-like 1	208828_at	POLE3	polymerase (DNA directed)	218003_s_at	FKBP3	FK506 binding protein 3
202766_s_at	FBN1	fibrillin 1	202531_at	IRF1	interferon regulatory factor 1	205047_s_at	ASNS	asparagine synthetase	208771_s_at	LTA4H	leukotriene A4 hydrolase	208858_s_at	FAM62A	family with sequence similarity 62 (C2 domain containing)	218027_at	MRPL15	mitochondrial ribosomal protein L15
202782_s_at	INPP5K	inositol polyphosphate-5-phosphatase K	202532_s_at	DHFR	dihydrofolate reductase	205053_at	PRIM1	primase	208788_at	ELOVL5	ELOVL family member 5	208922_s_at	NXF1	nuclear RNA export factor 1	218082_s_at	UBP1	upstream binding protein 1 (LBP-1a)
202785_at	NDUFA7	NADH dehydrogenase (ubiquinone) 1 alpha subcomplex	202536_at	CHMP2B	chromatin modifying protein 2B	205072_s_at	XRCC4	X-ray repair complementing defective repair in Chinese hamster cells 4	208810_at	DNAJB6	DnaJ (Hsp40) homolog	208924_at	RNF11	ring finger protein 11	218101_s_at	NDUFC2	NADH dehydrogenase (ubiquinone) 1
202788_at	MAPKAPK3	mitogen-activated protein kinase-activated protein kinase 3	202537_s_at	CHMP2B	chromatin modifying protein 2B	205084_at	BCAP29	B-cell receptor-associated protein 29	208811_s_at	DNAJB6	DnaJ (Hsp40) homolog	208926_at	NEU1	sialidase 1 (lysosomal sialidase)	218156_s_at	TSR1	TSR1
202796_at	SYNPO	synaptopodin	202538_s_at	CHMP2B	chromatin modifying protein 2B	205087_at	RWDD3	RWD domain containing 3	208843_s_at	GORASP2	golgi reassembly stacking protein 2	208956_x_at	DUT	deoxyuridine triphosphatase	218188_s_at	TIMM13	translocase of inner mitochondrial membrane 13 homolog (yeast)
202802_at	DHPS	deoxyhypusine synthase	202539_s_at	HMGCR	3-hydroxy-3-methylglutaryl-Coenzyme A reductase	205091_x_at	RECQL	RecQ protein-like (DNA helicase Q1-like)	208848_at	ADH5	alcohol dehydrogenase 5 (class III)	208967_s_at	AK2	adenylate kinase 2	218189_s_at	NANS	N-acetylneuraminic acid synthase
202809_s_at	INTS3	integrator complex subunit 3	202544_at	GMFB	glia maturation factor	205103_at	C1orf61	chromosome 1 open reading frame 61	208854_s_at	STK24	serine/threonine kinase 24 (STE20 homolog	208984_x_at	RBM10	RNA binding motif protein 10	218190_s_at	UCRC	ubiquinol-cytochrome c reductase complex (7.2 kD)
202821_s_at	LPP	LIM domain containing preferred translocation partner in lipoma	202547_s_at	ARHGEF7	Rho guanine nucleotide exchange factor (GEF) 7	205126_at	VRK2	vaccinia related kinase 2	208882_s_at	UBR5	ubiquitin protein ligase E3 component n-recognin 5	209007_s_at	C1orf63	chromosome 1 open reading frame 63	218195_at	C6orf211	chromosome 6 open reading frame 211
202825_at	SLC25A4	solute carrier family 25 (mitochondrial carrier; adenine nucleotide translocator)	202548_s_at	ARHGEF7	Rho guanine nucleotide exchange factor (GEF) 7	205133_s_at	HSPE1	heat shock 10kDa protein 1 (chaperonin 10)	208886_at	H1F0	H1 histone family	209014_at	MAGED1	melanoma antigen family D	218203_at	ALG5	asparagine-linked glycosylation 5
202826_at	SPINT1	serine peptidase inhibitor	202550_s_at	VAPB	VAMP (vesicle-associated membrane protein)-associated protein B and C	205145_s_at	LOC649851 /// MYL5	similar to Superfast myosin regulatory light chain 2 (MyLC-2) (MYLC2) (Myosin regulatory light chain 5) /// myosin	208900_s_at	TOP1	topoisomerase (DNA) I	209017_s_at	LONP1	lon peptidase 1	218214_at	C12orf44	chromosome 12 open reading frame 44
202827_s_at	MMP14	matrix metallopeptidase 14 (membrane-inserted)	202562_s_at	C14orf1	chromosome 14 open reading frame 1	205191_at	RP2	retinitis pigmentosa 2 (X-linked recessive)	208921_s_at	SRI	sorcin	209020_at	C20orf111	chromosome 20 open reading frame 111	218238_at	GTPBP4	GTP binding protein 4
202845_s_at	RALBP1	ralA binding protein 1	202569_s_at	MARK3	MAP/microtubule affinity-regulating kinase 3	205194_at	PSPH	phosphoserine phosphatase	208925_at	CLDND1	claudin domain containing 1	209021_x_at	KIAA0652	KIAA0652	218239_s_at	GTPBP4	GTP binding protein 4
202848_s_at	GRK6	G protein-coupled receptor kinase 6	202577_s_at	DDX19A	DEAD (Asp-Glu-Ala-As) box polypeptide 19A	205241_at	SCO2	SCO cytochrome oxidase deficient homolog 2 (yeast)	208934_s_at	LGALS8	lectin	209034_at	PNRC1	proline-rich nuclear receptor coactivator 1	218281_at	MRPL48	mitochondrial ribosomal protein L48
202849_x_at	GRK6	G protein-coupled receptor kinase 6	202578_s_at	DDX19A	DEAD (Asp-Glu-Ala-As) box polypeptide 19A	205289_at	BMP2	bone morphogenetic protein 2	208936_x_at	LGALS8	lectin	209058_at	EDF1	endothelial differentiation-related factor 1	218286_s_at	RNF7	ring finger protein 7
202856_s_at	SLC16A3	solute carrier family 16	202584_at	NFX1	nuclear transcription factor	205316_at			208950_s_at	ALDH7A1	aldehyde dehydrogenase 7 family	209067_s_at	HNRPDL	heterogeneous nuclear ribonucleoprotein D-like	218320_s_at	NDUFB11	NADH dehydrogenase (ubiquinone) 1 beta subcomplex
202860_at	DENND4B	DENN/MADD domain containing 4B	202599_s_at	NRIP1	nuclear receptor interacting protein 1	205324_s_at	FTSJ1	FtsJ homolog 1 (E. coli)	208951_at	ALDH7A1	aldehyde dehydrogenase 7 family	209083_at	CORO1A	coronin	218333_at	DERL2	Der1-like domain family
202862_at	FAH	fumarylacetoacetate hydrolase (fumarylacetoacetase)	202602_s_at	HTATSF1	HIV-1 Tat specific factor 1	205328_at	CLDN10	claudin 10	208979_at	NCOA6	nuclear receptor coactivator 6	209087_x_at	MCAM	melanoma cell adhesion molecule	218357_s_at	TIMM8B	translocase of inner mitochondrial membrane 8 homolog B (yeast)
202865_at	DNAJB12	DnaJ (Hsp40) homolog	202603_at			205401_at	AGPS	alkylglycerone phosphate synthase	208993_s_at	PPIG	peptidylprolyl isomerase G (cyclophilin G)	209089_at	RAB5A	RAB5A	218371_s_at	PSPC1	paraspeckle component 1
202866_at	DNAJB12	DnaJ (Hsp40) homolog	202604_x_at	ADAM10	ADAM metallopeptidase domain 10	205406_s_at	KHDC1 /// SPA17	KH homology domain containing 1 /// sperm autoantigenic protein 17	209004_s_at	FBXL5	F-box and leucine-rich repeat protein 5	209100_at	IFRD2	interferon-related developmental regulator 2	218379_at	RBM7	RNA binding motif protein 7
202868_s_at	POP4	processing of precursor 4	202606_s_at	TLK1	tousled-like kinase 1	205417_s_at	DAG1	dystroglycan 1 (dystrophin-associated glycoprotein 1)	209010_s_at	TRIO	triple functional domain (PTPRF interacting)	209110_s_at	RGL2	ral guanine nucleotide dissociation stimulator-like 2	218385_at	MRPS18A	mitochondrial ribosomal protein S18A
202870_s_at	CDC20	cell division cycle 20 homolog (S. cerevisiae)	202609_at	EPS8	epidermal growth factor receptor pathway substrate 8	205429_s_at	MPP6	membrane protein	209012_at	TRIO	triple functional domain (PTPRF interacting)	209111_at	RNF5	ring finger protein 5	218391_at	SNF8	SNF8
202872_at	ATP6V1C1	ATPase	202610_s_at	MED14	mediator complex subunit 14	205450_at	PHKA1	phosphorylase kinase	209027_s_at	ABI1	abl-interactor 1	209118_s_at	TUBA1A	tubulin	218398_at	MRPS30	mitochondrial ribosomal protein S30
202879_s_at	CYTH1	cytohesin 1	202611_s_at	MED14	mediator complex subunit 14	205452_at	PIGB	phosphatidylinositol glycan anchor biosynthesis	209043_at	PAPSS1	3'-phosphoadenosine 5'-phosphosulfate synthase 1	209149_s_at	TM9SF1	transmembrane 9 superfamily member 1	218403_at	TRIAP1	TP53 regulated inhibitor of apoptosis 1
202880_s_at	CYTH1	cytohesin 1	202615_at	GNAQ	GTP-binding protein alpha q (GQ)	205463_s_at	PDGFA	platelet-derived growth factor alpha polypeptide	209048_s_at	ZMYND8	zinc finger	209157_at	DNAJA2	DnaJ (Hsp40) homolog	218408_at	TIMM10	translocase of inner mitochondrial membrane 10 homolog (yeast)
202898_at	SDC3	syndecan 3	202616_s_at	MECP2	methyl CpG binding protein 2 (Rett syndrome)	205523_at	HAPLN1	hyaluronan and proteoglycan link protein 1	209052_s_at	WHSC1	Wolf-Hirschhorn syndrome candidate 1	209163_at	CYB561	cytochrome b-561	218435_at	DNAJC15	DnaJ (Hsp40) homolog
202902_s_at	CTSS	cathepsin S	202619_s_at	PLOD2	procollagen-lysine	205542_at	STEAP1	six transmembrane epithelial antigen of the prostate 1	209053_s_at	WHSC1	Wolf-Hirschhorn syndrome candidate 1	209166_s_at	MAN2B1	mannosidase	218438_s_at	MED28	mediator complex subunit 28
202906_s_at	NBN	nibrin	202622_s_at	ATXN2	ataxin 2	205555_s_at	MSX2	msh homeobox 2	209063_x_at	PAIP1	poly(A) binding protein interacting protein 1	209193_at	PIM1	pim-1 oncogene	218454_at	FLJ22662	hypothetical protein FLJ22662
202910_s_at	CD97	CD97 molecule	202629_at	APPBP2	amyloid beta precursor protein (cytoplasmic tail) binding protein 2	205565_s_at	FXN	frataxin	209064_x_at	PAIP1	poly(A) binding protein interacting protein 1	209196_at	WDR46	WD repeat domain 46	218489_s_at	ALAD	aminolevulinate
202924_s_at	PLAGL2	pleiomorphic adenoma gene-like 2	202630_at	APPBP2	amyloid beta precursor protein (cytoplasmic tail) binding protein 2	205571_at	LIPT1	lipoyltransferase 1	209073_s_at	NUMB	numb homolog (Drosophila)	209231_s_at	DCTN5	dynactin 5 (p25)	218493_at	SNRNP25	small nuclear ribonucleoprotein 25kDa (U11/U12)
202929_s_at	DDT	D-dopachrome tautomerase	202634_at	POLR2K	polymerase (RNA) II (DNA directed) polypeptide K	205573_s_at	SNX7	sorting nexin 7	209084_s_at	RAB28	RAB28	209233_at	EMG1	EMG1 nucleolar protein homolog (S. cerevisiae)	218497_s_at	RNASEH1	ribonuclease H1
202939_at	ZMPSTE24	zinc metallopeptidase (STE24 homolog	202637_s_at	ICAM1	intercellular adhesion molecule 1	205609_at	ANGPT1	angiopoietin 1	209094_at	DDAH1	dimethylarginine dimethylaminohydrolase 1	209246_at	ABCF2	ATP-binding cassette	218556_at	ORMDL2	ORM1-like 2 (S. cerevisiae)
202943_s_at	NAGA	N-acetylgalactosaminidase	202638_s_at	ICAM1	intercellular adhesion molecule 1	205632_s_at	PIP5K1B	phosphatidylinositol-4-phosphate 5-kinase	209098_s_at	JAG1	jagged 1 (Alagille syndrome)	209247_s_at	ABCF2	ATP-binding cassette	218561_s_at	LYRM4	LYR motif containing 4
202957_at	HCLS1	hematopoietic cell-specific Lyn substrate 1	202640_s_at	RANBP3	RAN binding protein 3	205704_s_at	ATP6V0A2	ATPase	209099_x_at	JAG1	jagged 1 (Alagille syndrome)	209291_at	ID4	inhibitor of DNA binding 4	218563_at	NDUFA3	NADH dehydrogenase (ubiquinone) 1 alpha subcomplex
202958_at	PTPN9	protein tyrosine phosphatase	202645_s_at	MEN1	multiple endocrine neoplasia I	205710_at	LRP2	low density lipoprotein-related protein 2	209127_s_at	SART3	squamous cell carcinoma antigen recognized by T cells 3	209304_x_at	GADD45B	growth arrest and DNA-damage-inducible	218566_s_at	CHORDC1	cysteine and histidine-rich domain (CHORD)-containing 1
202963_at	RFX5	regulatory factor X	202646_s_at	CSDE1	cold shock domain containing E1	205738_s_at	FABP3	fatty acid binding protein 3	209159_s_at	NDRG4	NDRG family member 4	209308_s_at	BNIP2	BCL2/adenovirus E1B 19kDa interacting protein 2	218580_x_at	AURKAIP1	aurora kinase A interacting protein 1
202964_s_at	RFX5	regulatory factor X	202653_s_at	38053	membrane-associated ring finger (C3HC4) 7	205768_s_at	SLC27A2	solute carrier family 27 (fatty acid transporter)	209160_at	AKR1C3	aldo-keto reductase family 1	209317_at	POLR1C	polymerase (RNA) I polypeptide C	218611_at	IER5	immediate early response 5
202968_s_at	DYRK2	dual-specificity tyrosine-(Y)-phosphorylation regulated kinase 2	202666_s_at	ACTL6A	actin-like 6A	205769_at	SLC27A2	solute carrier family 27 (fatty acid transporter)	209170_s_at	GPM6B	glycoprotein M6B	209330_s_at	HNRNPD	heterogeneous nuclear ribonucleoprotein D (AU-rich element RNA binding protein 1	218647_s_at	YRDC	yrdC domain containing (E. coli)
202970_at	DYRK2	dual-specificity tyrosine-(Y)-phosphorylation regulated kinase 2	202669_s_at	EFNB2	ephrin-B2	205786_s_at	ITGAM	integrin	209189_at	FOS	v-fos FBJ murine osteosarcoma viral oncogene homolog	209338_at	TFCP2	transcription factor CP2	218652_s_at	PIGG	phosphatidylinositol glycan anchor biosynthesis
202974_at	MPP1	membrane protein	202674_s_at	LMO7	LIM domain 7	205807_s_at	TUFT1	tuftelin 1	209258_s_at	SMC3	structural maintenance of chromosomes 3	209363_s_at	MED21	mediator complex subunit 21	218670_at	PUS1	pseudouridylate synthase 1
202979_s_at	CREBZF	CREB/ATF bZIP transcription factor	202677_at	RASA1	RAS p21 protein activator (GTPase activating protein) 1	205829_at	HSD17B1	hydroxysteroid (17-beta) dehydrogenase 1	209281_s_at	ATP2B1	ATPase	209383_at	DDIT3	DNA-damage-inducible transcript 3	218682_s_at	SLC4A1AP	solute carrier family 4 (anion exchanger)
202980_s_at	SIAH1	seven in absentia homolog 1 (Drosophila)	202691_at	SNRPD1	small nuclear ribonucleoprotein D1 polypeptide 16kDa	205849_s_at	UQCRB	ubiquinol-cytochrome c reductase binding protein	209284_s_at	C3orf63	chromosome 3 open reading frame 63	209398_at	HIST1H1C	histone cluster 1	218710_at	TTC27	tetratricopeptide repeat domain 27
202981_x_at	SIAH1	seven in absentia homolog 1 (Drosophila)	202703_at	DUSP11	dual specificity phosphatase 11 (RNA/RNP complex 1-interacting)	205891_at	ADORA2B	adenosine A2b receptor	209285_s_at	C3orf63	chromosome 3 open reading frame 63	209403_at	LOC653380 /// LOC653498 /// LOC729837 /// TBC1D3 /// TBC1D3B /// TBC1D3C /// TBC1D3E /// TBC1D3F /// TBC1D3G /// TBC1D3H	TBC1 domain family member 3C-like protein ENSP00000341742 /// similar to TBC1 domain family member 3 (Rab GTPase-activating protein PRC17) (Prostate cancer gene 17 protein) (TRE17 alpha protein) /// TBC1 domain family member 3-like protein LOC729837 /// TBC1 domain family	218712_at	C1orf109	chromosome 1 open reading frame 109
202991_at	STARD3	StAR-related lipid transfer (START) domain containing 3	202704_at	TOB1	transducer of ERBB2	205909_at	POLE2	polymerase (DNA directed)	209337_at	PSIP1	PC4 and SFRS1 interacting protein 1	209404_s_at	TMED7	transmembrane emp24 protein transport domain containing 7	218722_s_at	CCDC51	coiled-coil domain containing 51
202992_at	C7	complement component 7	202705_at	CCNB2	cyclin B2	205980_s_at	ARHGAP8 /// LOC553158 /// PRR5	Rho GTPase activating protein 8 /// PRR5-ARHGAP8 fusion /// proline rich 5 (renal)	209362_at	MED21	mediator complex subunit 21	209449_at	LSM2	LSM2 homolog	218723_s_at	C13orf15	chromosome 13 open reading frame 15
202993_at	ILVBL	ilvB (bacterial acetolactate synthase)-like	202716_at	PTPN1	protein tyrosine phosphatase	206020_at	SOCS6	suppressor of cytokine signaling 6	209366_x_at	CYB5A	cytochrome b5 type A (microsomal)	209482_at	POP7	processing of precursor 7	218728_s_at	CNIH4	cornichon homolog 4 (Drosophila)
202994_s_at	FBLN1	fibulin 1	202721_s_at	GFPT1	glutamine-fructose-6-phosphate transaminase 1	206095_s_at	FUSIP1 /// LOC642558	FUS interacting protein (serine/arginine-rich) 1 /// similar to FUS interacting protein (serine-arginine rich) 1	209392_at	ENPP2	ectonucleotide pyrophosphatase/phosphodiesterase 2	209503_s_at	PSMC5	proteasome (prosome	218754_at	NOL9	nucleolar protein 9
202996_at	POLD4	polymerase (DNA-directed)	202722_s_at	GFPT1	glutamine-fructose-6-phosphate transaminase 1	206200_s_at	ANXA11	annexin A11	209442_x_at	ANK3	ankyrin 3	209511_at	POLR2F	polymerase (RNA) II (DNA directed) polypeptide F	218826_at	SLC35F2	solute carrier family 35
202998_s_at	ENTPD4 /// LOXL2	ectonucleoside triphosphate diphosphohydrolase 4 /// lysyl oxidase-like 2	202725_at	POLR2A	polymerase (RNA) II (DNA directed) polypeptide A	206269_at	GCM1	glial cells missing homolog 1 (Drosophila)	209447_at	SYNE1	spectrin repeat containing	209550_at	NDN	necdin homolog (mouse)	218866_s_at	POLR3K	polymerase (RNA) III (DNA directed) polypeptide K
203001_s_at	STMN2	stathmin-like 2	202726_at	LIG1	ligase I	206286_s_at	TDGF1 /// TDGF3	teratocarcinoma-derived growth factor 1 /// teratocarcinoma-derived growth factor 3	209457_at	DUSP5	dual specificity phosphatase 5	209567_at	RRS1	RRS1 ribosome biogenesis regulator homolog (S. cerevisiae)	218882_s_at	WDR3	WD repeat domain 3
203003_at	MEF2D	myocyte enhancer factor 2D	202729_s_at	LTBP1	latent transforming growth factor beta binding protein 1	206424_at	CYP26A1	cytochrome P450	209459_s_at	ABAT	4-aminobutyrate aminotransferase	209598_at	PNMA2	paraneoplastic antigen MA2	218884_s_at	GUF1	GUF1 GTPase homolog (S. cerevisiae)
203012_x_at	RPL23A	ribosomal protein L23a	202738_s_at	PHKB	phosphorylase kinase	206499_s_at	RCC1 /// SNHG3-RCC1	regulator of chromosome condensation 1 /// SNHG3-RCC1 readthrough transcript	209460_at	ABAT	4-aminobutyrate aminotransferase	209607_x_at	SULT1A3 /// SULT1A4	sulfotransferase family	218982_s_at	MRPS17	mitochondrial ribosomal protein S17
203013_at	ECD	ecdysoneless homolog (Drosophila)	202739_s_at	PHKB	phosphorylase kinase	206502_s_at	INSM1	insulinoma-associated 1	209484_s_at	NSL1	NSL1	209651_at	TGFB1I1	transforming growth factor beta 1 induced transcript 1	218993_at	RNMTL1	RNA methyltransferase like 1
203014_x_at	SGSM3	small G protein signaling modulator 3	202743_at	PIK3R3	phosphoinositide-3-kinase	206592_s_at	AP3D1	adaptor-related protein complex 3	209485_s_at	OSBPL1A	oxysterol binding protein-like 1A	209667_at	CES2	carboxylesterase 2 (intestine	219016_at	FASTKD5	FAST kinase domains 5
203035_s_at	PIAS3	protein inhibitor of activated STAT	202745_at	USP8	ubiquitin specific peptidase 8	206683_at	ZNF165	zinc finger protein 165	209497_s_at	RBM4B	RNA binding motif protein 4B	209715_at	CBX5	chromobox homolog 5 (HP1 alpha homolog	219030_at	TPRKB	TP53RK binding protein
203045_at	NINJ1	ninjurin 1	202749_at	WRB	tryptophan rich basic protein	206737_at	WNT11	wingless-type MMTV integration site family	209499_x_at	TNFSF12 /// TNFSF12-TNFSF13 /// TNFSF13	tumor necrosis factor (ligand) superfamily	209718_at	NCAPH2	non-SMC condensin II complex	219081_at	ANKHD1 /// EIF4EBP3	ankyrin repeat and KH domain containing 1 /// eukaryotic translation initiation factor 4E binding protein 3
203049_s_at	TTC37	tetratricopeptide repeat domain 37	202752_x_at	SLC7A8	solute carrier family 7 (cationic amino acid transporter	206809_s_at	HNRNPA3 /// HNRNPA3P1	heterogeneous nuclear ribonucleoprotein A3 /// heterogeneous nuclear ribonucleoprotein A3 pseudogene 1	209500_x_at	TNFSF12 /// TNFSF12-TNFSF13 /// TNFSF13	tumor necrosis factor (ligand) superfamily	209729_at	GAS2L1	growth arrest-specific 2 like 1	219097_x_at	C19orf42	chromosome 19 open reading frame 42
203050_at	TP53BP1	tumor protein p53 binding protein 1	202759_s_at	AKAP2 /// PALM2 /// PALM2-AKAP2	A kinase (PRKA) anchor protein 2 /// paralemmin 2 /// PALM2-AKAP2 readthrough transcript	206854_s_at	MAP3K7	mitogen-activated protein kinase kinase kinase 7	209504_s_at	PLEKHB1	pleckstrin homology domain containing	209744_x_at	ITCH	itchy E3 ubiquitin protein ligase homolog (mouse)	219117_s_at	FKBP11	FK506 binding protein 11
203051_at	BAHD1	bromo adjacent homology domain containing 1	202760_s_at	PALM2-AKAP2	PALM2-AKAP2 readthrough transcript	206874_s_at			209515_s_at	RAB27A	RAB27A	209751_s_at	SEDLP /// TRAPPC2 /// ZNF547	spondyloepiphyseal dysplasia	219192_at	UBAP2	ubiquitin associated protein 2
203054_s_at	TCTA	T-cell leukemia translocation altered gene	202768_at	FOSB	FBJ murine osteosarcoma viral oncogene homolog B	206875_s_at	SLK	STE20-like kinase (yeast)	209521_s_at	AMOT	angiomotin	209799_at	PRKAA1	protein kinase	219244_s_at	MRPL46	mitochondrial ribosomal protein L46
203055_s_at	ARHGEF1	Rho guanine nucleotide exchange factor (GEF) 1	202771_at	FAM38A	family with sequence similarity 38	206897_at	PAGE1	P antigen family	209555_s_at	CD36	CD36 molecule (thrombospondin receptor)	209808_x_at	ING1	inhibitor of growth family	219260_s_at	C17orf81	chromosome 17 open reading frame 81
203059_s_at	PAPSS2	3'-phosphoadenosine 5'-phosphosulfate synthase 2	202773_s_at	SFRS8	splicing factor	206919_at	ELK4	ELK4	209569_x_at	D4S234E	DNA segment on chromosome 4 (unique) 234 expressed sequence	209820_s_at	TBL3	transducin (beta)-like 3	219289_at	HEATR3	HEAT repeat containing 3
203063_at	PPM1F	protein phosphatase 1F (PP2C domain containing)	202774_s_at	SFRS8	splicing factor	206953_s_at	LPHN2	latrophilin 2	209570_s_at	D4S234E	DNA segment on chromosome 4 (unique) 234 expressed sequence	209837_at	AP4M1	adaptor-related protein complex 4	219395_at	RBM35B	RNA binding motif protein 35B
203090_at	SDF2	stromal cell-derived factor 2	202778_s_at	ZMYM2	zinc finger	206976_s_at	HSPH1	heat shock 105kDa/110kDa protein 1	209576_at	GNAI1	guanine nucleotide binding protein (G protein)	209845_at	MKRN1	makorin ring finger protein 1	219517_at	ELL3	elongation factor RNA polymerase II-like 3
203100_s_at	CDYL	chromodomain protein	202794_at	INPP1	inositol polyphosphate-1-phosphatase	206989_s_at	SFRS2IP	splicing factor	209579_s_at	MBD4	methyl-CpG binding domain protein 4	209853_s_at	PSME3	proteasome (prosome	219518_s_at	ELL3	elongation factor RNA polymerase II-like 3
203103_s_at	PRPF19	PRP19/PSO4 pre-mRNA processing factor 19 homolog (S. cerevisiae)	202795_x_at	TRIOBP	TRIO and F-actin binding protein	207081_s_at	PI4KA	phosphatidylinositol 4-kinase	209581_at	PLA2G16	phospholipase A2	209864_at	FRAT2	frequently rearranged in advanced T-cell lymphomas 2	219555_s_at	CENPN	centromere protein N
203107_x_at	RPS2	ribosomal protein S2	202798_at	SEC24B	SEC24 family	207127_s_at	HNRNPH3	heterogeneous nuclear ribonucleoprotein H3 (2H9)	209631_s_at	GPR37	G protein-coupled receptor 37 (endothelin receptor type B-like)	209882_at	RIT1	Ras-like without CAAX 1	219598_s_at	RWDD1	RWD domain containing 1
203109_at	UBE2M	ubiquitin-conjugating enzyme E2M (UBC12 homolog	202801_at	PRKACA	protein kinase	207153_s_at	GLMN	glomulin	209649_at	STAM2	signal transducing adaptor molecule (SH3 domain and ITAM motif) 2	209899_s_at	PUF60	poly-U binding splicing factor 60KDa	219681_s_at	RAB11FIP1	RAB11 family interacting protein 1 (class I)
203118_at	PCSK7	proprotein convertase subtilisin/kexin type 7	202804_at	ABCC1	ATP-binding cassette	207165_at	HMMR	hyaluronan-mediated motility receptor (RHAMM)	209674_at	CRY1	cryptochrome 1 (photolyase-like)	209911_x_at	HIST1H2BD	histone cluster 1	219819_s_at	MRPS28	mitochondrial ribosomal protein S28
203126_at	IMPA2	inositol(myo)-1(or 4)-monophosphatase 2	202813_at	TARBP1	TAR (HIV-1) RNA binding protein 1	207266_x_at	RBMS1	RNA binding motif	209681_at	SLC19A2	solute carrier family 19 (thiamine transporter)	209922_at	BRAP	BRCA1 associated protein	219823_at	LIN28	lin-28 homolog (C. elegans)
203136_at	RABAC1	Rab acceptor 1 (prenylated)	202817_s_at	SS18	synovial sarcoma translocation	207357_s_at	GALNT10	UDP-N-acetyl-alpha-D-galactosamine:polypeptide N-acetylgalactosaminyltransferase 10 (GalNAc-T10)	209693_at	ASTN2	astrotactin 2	209923_s_at	BRAP	BRCA1 associated protein	219955_at	L1TD1	LINE-1 type transposase domain containing 1
203143_s_at	KIAA0040	KIAA0040	202822_at	LPP	LIM domain containing preferred translocation partner in lipoma	207358_x_at	MACF1	microtubule-actin crosslinking factor 1	209706_at	NKX3-1	NK3 homeobox 1	209932_s_at	DUT	deoxyuridine triphosphatase	220137_at	FLJ20674	hypothetical protein FLJ20674
203149_at	PVRL2	poliovirus receptor-related 2 (herpesvirus entry mediator B)	202832_at	GCC2	GRIP and coiled-coil domain containing 2	207431_s_at	DEGS1	degenerative spermatocyte homolog 1	209711_at	SLC35D1	solute carrier family 35 (UDP-glucuronic acid/UDP-N-acetylgalactosamine dual transporter)	209941_at	RIPK1	receptor (TNFRSF)-interacting serine-threonine kinase 1	220139_at	DNMT3L	DNA (cytosine-5-)-methyltransferase 3-like
203150_at	RABEPK	Rab9 effector protein with kelch motifs	202843_at	DNAJB9	DnaJ (Hsp40) homolog	207469_s_at	PIR	pirin (iron-binding nuclear protein)	209712_at	SLC35D1	solute carrier family 35 (UDP-glucuronic acid/UDP-N-acetylgalactosamine dual transporter)	209953_s_at	CDC37	cell division cycle 37 homolog (S. cerevisiae)	220175_s_at	CBWD1 /// CBWD2 /// CBWD3 /// CBWD5 /// CBWD6 /// CBWD7 /// LOC100132072 /// LOC100133216	COBW domain containing 1 /// COBW domain containing 2 /// COBW domain containing 3 /// COBW domain containing 5 /// COBW domain containing 6 /// COBW domain containing 7 /// hypothetical protein LOC100132072 /// hypothetical protein LOC100133216
203151_at	MAP1A	microtubule-associated protein 1A	202844_s_at	RALBP1	ralA binding protein 1	207483_s_at	CAND1	cullin-associated and neddylation-dissociated 1	209754_s_at	TMPO	thymopoietin	210012_s_at	EWSR1	Ewing sarcoma breakpoint region 1	220184_at	NANOG	Nanog homeobox
203157_s_at	GLS	glutaminase	202852_s_at	FLJ11506	alpha- and gamma-adaptin-binding protein p34	207507_s_at	ATP5G3	ATP synthase	209760_at	KIAA0922	KIAA0922	210054_at	C4orf15	chromosome 4 open reading frame 15	220206_at	ZMYM1	zinc finger
203164_at	SLC33A1	solute carrier family 33 (acetyl-CoA transporter)	202854_at	HPRT1	hypoxanthine phosphoribosyltransferase 1	207508_at	ATP5G3	ATP synthase	209765_at	ADAM19	ADAM metallopeptidase domain 19 (meltrin beta)	210074_at	CTSL2	cathepsin L2	220305_at	VISA	virus-induced signaling adapter
203176_s_at	TFAM	transcription factor A	202861_at	PER1	period homolog 1 (Drosophila)	207573_x_at	ATP5L	ATP synthase	209785_s_at	PLA2G4C	phospholipase A2	210104_at	MED6	mediator complex subunit 6	220329_s_at	RMND1	required for meiotic nuclear division 1 homolog (S. cerevisiae)
203179_at	GALT	galactose-1-phosphate uridylyltransferase	202874_s_at	ATP6V1C1	ATPase	207717_s_at	PKP2	plakophilin 2	209804_at	DCLRE1A	DNA cross-link repair 1A (PSO2 homolog	210178_x_at	FUSIP1 /// LOC642558	FUS interacting protein (serine/arginine-rich) 1 /// similar to FUS interacting protein (serine-arginine rich) 1	220513_at	KHDC1 /// RP11-257K9.7	KH homology domain containing 1 /// hypothetical protein LOC100129128
203182_s_at	SRPK2	SFRS protein kinase 2	202883_s_at	PPP2R1B	protein phosphatase 2 (formerly 2A)	207785_s_at	RBPJ	recombination signal binding protein for immunoglobulin kappa J region	209822_s_at	VLDLR	very low density lipoprotein receptor	210213_s_at	EIF6	eukaryotic translation initiation factor 6	220942_x_at	FAM162A	family with sequence similarity 162
203191_at	ABCB6	ATP-binding cassette	202884_s_at	PPP2R1B	protein phosphatase 2 (formerly 2A)	207809_s_at	ATP6AP1	ATPase	209860_s_at	ANXA7	annexin A7	210239_at	IRX5	iroquois homeobox 5	220960_x_at	RPL22	ribosomal protein L22
203193_at	ESRRA	estrogen-related receptor alpha	202886_s_at	PPP2R1B	protein phosphatase 2 (formerly 2A)	207836_s_at	RBPMS	RNA binding protein with multiple splicing	209874_x_at	CNNM2	cyclin M2	210291_s_at	ZNF174	zinc finger protein 174	220966_x_at	ARPC5L	actin related protein 2/3 complex
203198_at	CDK9	cyclin-dependent kinase 9	202889_x_at	MAP7	microtubule-associated protein 7	207855_s_at	CLCC1	chloride channel CLIC-like 1	209876_at	GIT2	G protein-coupled receptor kinase interacting ArfGAP 2	210305_at	PDE4DIP	phosphodiesterase 4D interacting protein	221245_s_at	FZD5	frizzled homolog 5 (Drosophila)
203200_s_at	MTRR	5-methyltetrahydrofolate-homocysteine methyltransferase reductase	202890_at	MAP7	microtubule-associated protein 7	207941_s_at	RBM39	RNA binding motif protein 39	209884_s_at	SLC4A7	solute carrier family 4	210312_s_at	IFT20	intraflagellar transport 20 homolog (Chlamydomonas)	221263_s_at	SF3B5	splicing factor 3b
203205_at	JMJD2A	jumonji domain containing 2A	202896_s_at	SIRPA	signal-regulatory protein alpha	207956_x_at	PDS5B	PDS5	209890_at	TSPAN5	tetraspanin 5	210334_x_at	BIRC5	baculoviral IAP repeat-containing 5	221425_s_at	ISCA1	iron-sulfur cluster assembly 1 homolog (S. cerevisiae)
203206_at	FAM53B	family with sequence similarity 53	202897_at	SIRPA	signal-regulatory protein alpha	207980_s_at	CITED2	Cbp/p300-interacting transactivator	209903_s_at	ATR	ataxia telangiectasia and Rad3 related	210346_s_at	CLK4	CDC-like kinase 4	221434_s_at	C14orf156	chromosome 14 open reading frame 156
203236_s_at	LGALS9	lectin	2028_s_at	E2F1	E2F transcription factor 1	208002_s_at	ACOT7	acyl-CoA thioesterase 7	209914_s_at	NRXN1	neurexin 1	210347_s_at	BCL11A	B-cell CLL/lymphoma 11A (zinc finger protein)	221437_s_at	MRPS15	mitochondrial ribosomal protein S15
203237_s_at	NOTCH3	Notch homolog 3 (Drosophila)	202900_s_at	NUP88	nucleoporin 88kDa	208096_s_at	COL21A1	collagen	209990_s_at	GABBR2	gamma-aminobutyric acid (GABA) B receptor	210357_s_at	SMOX	spermine oxidase	221492_s_at	ATG3	ATG3 autophagy related 3 homolog (S. cerevisiae)
203248_at	ZNF24	zinc finger protein 24	202907_s_at	NBN	nibrin	208117_s_at	LAS1L	LAS1-like (S. cerevisiae)	209994_s_at	ABCB1 /// ABCB4	ATP-binding cassette	210390_s_at	CCL14 /// CCL15	chemokine (C-C motif) ligand 14 /// chemokine (C-C motif) ligand 15	221509_at	DENR	density-regulated protein
203266_s_at	MAP2K4	mitogen-activated protein kinase kinase 4	202908_at	WFS1	Wolfram syndrome 1 (wolframin)	208146_s_at	CPVL	carboxypeptidase	209995_s_at	TCL1A	T-cell leukemia/lymphoma 1A	210449_x_at	MAPK14	mitogen-activated protein kinase 14	221536_s_at	LSG1	large subunit GTPase 1 homolog (S. cerevisiae)
203267_s_at	DRG2	developmentally regulated GTP binding protein 2	202909_at	EPM2AIP1	EPM2A (laforin) interacting protein 1	208156_x_at	EPPK1	epiplakin 1	210021_s_at	CCNO	cyclin O	210462_at	BLZF1	basic leucine zipper nuclear factor 1	221561_at	SOAT1	sterol O-acyltransferase 1
203271_s_at	UNC119	unc-119 homolog (C. elegans)	202918_s_at	MOBKL3	MOB1	208209_s_at	C4BPB	complement component 4 binding protein	210023_s_at	PCGF1	polycomb group ring finger 1	210463_x_at	TRMT1	TRM1 tRNA methyltransferase 1 homolog (S. cerevisiae)	221580_s_at	TAF1D	TATA box binding protein (TBP)-associated factor
203279_at	EDEM1	ER degradation enhancer	202919_at	MOBKL3	MOB1	208228_s_at	FGFR2	fibroblast growth factor receptor 2	210033_s_at	SPAG6	sperm associated antigen 6	210492_at	MFAP3L	microfibrillar-associated protein 3-like	221597_s_at	TMEM208	transmembrane protein 208
203292_s_at	VPS11	vacuolar protein sorting 11 homolog (S. cerevisiae)	202922_at	GCLC	glutamate-cysteine ligase	208264_s_at	EIF3J	eukaryotic translation initiation factor 3	210040_at	SLC12A5	solute carrier family 12 (potassium-chloride transporter)	210501_x_at	EIF3K	eukaryotic translation initiation factor 3	221599_at	C11orf67	chromosome 11 open reading frame 67
203307_at	GNL1	guanine nucleotide binding protein-like 1	202923_s_at	GCLC	glutamate-cysteine ligase	208286_x_at	POU5F1 /// POU5F1P1 /// POU5F1P3 /// POU5F1P4	POU class 5 homeobox 1 /// POU class 5 homeobox 1 pseudogene 1 /// POU class 5 homeobox 1 pseudogene 3 /// POU class 5 homeobox 1 pseudogene 4	210053_at	TAF5	TAF5 RNA polymerase II	210532_s_at	C14orf2	chromosome 14 open reading frame 2	221622_s_at	TMEM126B	transmembrane protein 126B
203314_at	GTPBP6	GTP binding protein 6 (putative)	202933_s_at	YES1	v-yes-1 Yamaguchi sarcoma viral oncogene homolog 1	208319_s_at	RBM3	RNA binding motif (RNP1	210056_at	RND1	Rho family GTPase 1	210541_s_at	TRIM27	tripartite motif-containing 27	221637_s_at	C11orf48	chromosome 11 open reading frame 48
203317_at	PSD4	pleckstrin and Sec7 domain containing 4	202938_x_at	RRP7A /// RRP7B	ribosomal RNA processing 7 homolog A (S. cerevisiae) /// ribosomal RNA processing 7 homolog B (S. cerevisiae)	208373_s_at	P2RY6	pyrimidinergic receptor P2Y	210095_s_at	IGFBP3	insulin-like growth factor binding protein 3	210546_x_at	CTAG1A /// CTAG1B	cancer/testis antigen 1A /// cancer/testis antigen 1B	221664_s_at	F11R	F11 receptor
203323_at	CAV2	caveolin 2	202959_at	MUT	methylmalonyl Coenzyme A mutase	208447_s_at	PRPS1	phosphoribosyl pyrophosphate synthetase 1	210096_at	CYP4B1	cytochrome P450	210559_s_at	CDC2	cell division cycle 2	221775_x_at	RPL22	ribosomal protein L22
203330_s_at	STX5	syntaxin 5	202962_at	KIF13B	kinesin family member 13B	208598_s_at	HUWE1	HECT	210105_s_at	FYN	FYN oncogene related to SRC	210561_s_at	WSB1	WD repeat and SOCS box-containing 1	221791_s_at	CCDC72	coiled-coil domain containing 72
203332_s_at	INPP5D	inositol polyphosphate-5-phosphatase	202975_s_at	RHOBTB3	Rho-related BTB domain containing 3	208613_s_at	FLNB	filamin B	210127_at	RAB6B	RAB6B	210563_x_at	CFLAR	CASP8 and FADD-like apoptosis regulator	221803_s_at	NRBF2	nuclear receptor binding factor 2
203334_at	DHX8	DEAH (Asp-Glu-Ala-His) box polypeptide 8	202982_s_at	ACOT1 /// ACOT2	acyl-CoA thioesterase 1 /// acyl-CoA thioesterase 2	208634_s_at	MACF1	microtubule-actin crosslinking factor 1	210162_s_at	NFATC1	nuclear factor of activated T-cells	210573_s_at	POLR3C	polymerase (RNA) III (DNA directed) polypeptide C (62kD)	221808_at	RAB9A	RAB9A
203342_at	TIMM17B	translocase of inner mitochondrial membrane 17 homolog B (yeast)	202986_at	ARNT2	aryl-hydrocarbon receptor nuclear translocator 2	208636_at	ACTN1	actinin	210189_at	HSPA1L	heat shock 70kDa protein 1-like	210574_s_at	NUDC	nuclear distribution gene C homolog (A. nidulans)	221827_at	RBCK1	RanBP-type and C3HC4-type zinc finger containing 1
203352_at	ORC4L	origin recognition complex	203008_x_at	TXNDC9	thioredoxin domain containing 9	208638_at	PDIA6	protein disulfide isomerase family A	210235_s_at	PPFIA1	protein tyrosine phosphatase	210589_s_at	GBA /// GBAP	glucosidase	221841_s_at	KLF4	Kruppel-like factor 4 (gut)
203359_s_at	MYCBP	c-myc binding protein	203015_s_at	SSX2IP	synovial sarcoma	208643_s_at	XRCC5	X-ray repair complementing defective repair in Chinese hamster cells 5 (double-strand-break rejoining)	210247_at	SYN2	synapsin II	210592_s_at	SAT1	spermidine/spermine N1-acetyltransferase 1	221847_at	LOC100129361	hypothetical protein LOC100129361
203360_s_at	MYCBP	c-myc binding protein	203017_s_at	SSX2IP	synovial sarcoma	208648_at	VCP	valosin-containing protein	210266_s_at	TRIM33	tripartite motif-containing 33	210623_at	UBXN1	UBX domain protein 1	221970_s_at	NOL11	nucleolar protein 11
203363_s_at	KIAA0652	KIAA0652	203018_s_at	SSX2IP	synovial sarcoma	208651_x_at	CD24	CD24 molecule	210283_x_at	PAIP1	poly(A) binding protein interacting protein 1	210627_s_at	GCS1	glucosidase I	221987_s_at	TSR1	TSR1
203368_at	CRELD1	cysteine-rich with EGF-like domains 1	203019_x_at	SSX2IP	synovial sarcoma	208659_at	CLIC1	chloride intracellular channel 1	210286_s_at	SLC4A7	solute carrier family 4	210630_s_at	RAD52	RAD52 homolog (S. cerevisiae)	222071_s_at	SLCO4C1	solute carrier organic anion transporter family
203374_s_at	TPP2	tripeptidyl peptidase II	203020_at	RABGAP1L	RAB GTPase activating protein 1-like	208673_s_at	SFRS3	splicing factor	210296_s_at	PXMP3	peroxisomal membrane protein 3	210646_x_at	RPL13A	ribosomal protein L13a	222088_s_at	SLC2A14 /// SLC2A3	solute carrier family 2 (facilitated glucose transporter)
203386_at	TBC1D4	TBC1 domain family	203026_at	ZBTB5	zinc finger and BTB domain containing 5	208674_x_at	DDOST	dolichyl-diphosphooligosaccharide-protein glycosyltransferase	210314_x_at	TNFSF13	tumor necrosis factor (ligand) superfamily	210676_x_at	RGPD5 /// RGPD6 /// RGPD8	RANBP2-like and GRIP domain containing 5 /// RANBP2-like and GRIP domain containing 6 /// RANBP2-like and GRIP domain containing 8	222216_s_at	MRPL17	mitochondrial ribosomal protein L17
203387_s_at	TBC1D4	TBC1 domain family	203029_s_at	PTPRN2	protein tyrosine phosphatase	208694_at	PRKDC	protein kinase	210337_s_at	ACLY	ATP citrate lyase	210677_at	SOAT2	sterol O-acyltransferase 2	222354_at	F11R	F11 receptor
203394_s_at	HES1	hairy and enhancer of split 1	203030_s_at	PTPRN2	protein tyrosine phosphatase	208696_at	CCT5	chaperonin containing TCP1	210371_s_at	RBBP4	retinoblastoma binding protein 4	210683_at	NRTN	neurturin	31874_at	GAS2L1	growth arrest-specific 2 like 1
203409_at	DDB2	damage-specific DNA binding protein 2	203033_x_at	FH	fumarate hydratase	208697_s_at	EIF3E	eukaryotic translation initiation factor 3	210495_x_at	FN1	fibronectin 1	210686_x_at	SLC25A16	solute carrier family 25 (mitochondrial carrier; Graves disease autoantigen)	33307_at	RRP7A	ribosomal RNA processing 7 homolog A (S. cerevisiae)
203412_at	LZTR1	leucine-zipper-like transcription regulator 1	203036_s_at	MTSS1	metastasis suppressor 1	208699_x_at	TKT	transketolase	210537_s_at	TADA2L	transcriptional adaptor 2 (ADA2 homolog	210710_at	AGGF1	angiogenic factor with G patch and FHA domains 1	33322_i_at	SFN	stratifin
203413_at	NELL2	NEL-like 2 (chicken)	203042_at	LAMP2	lysosomal-associated membrane protein 2	208702_x_at	APLP2	amyloid beta (A4) precursor-like protein 2	210555_s_at	NFATC3	nuclear factor of activated T-cells	210802_s_at	DIMT1L	DIM1 dimethyladenosine transferase 1-like (S. cerevisiae)	33323_r_at	SFN	stratifin
203415_at	PDCD6	programmed cell death 6	203048_s_at	TTC37	tetratricopeptide repeat domain 37	208712_at	CCND1	cyclin D1	210567_s_at	SKP2	S-phase kinase-associated protein 2 (p45)	210811_s_at	DDX49	DEAD (Asp-Glu-Ala-Asp) box polypeptide 49	39248_at	AQP3	aquaporin 3 (Gill blood group)
203417_at	MFAP2	microfibrillar-associated protein 2	203053_at	BCAS2	breast carcinoma amplified sequence 2	208714_at	NDUFV1	NADH dehydrogenase (ubiquinone) flavoprotein 1	210604_at	GNAT2	guanine nucleotide binding protein (G protein)	210908_s_at	PFDN5	prefoldin subunit 5	41037_at	TEAD4	TEA domain family member 4
203422_at	POLD1	polymerase (DNA directed)	203056_s_at	PRDM2	PR domain containing 2	208715_at	TMCO1	transmembrane and coiled-coil domains 1	210621_s_at	RASA1	RAS p21 protein activator (GTPase activating protein) 1	210949_s_at	EIF3C /// EIF3CL	eukaryotic translation initiation factor 3	41160_at	MBD3	methyl-CpG binding domain protein 3
203423_at	RBP1	retinol binding protein 1	203057_s_at	PRDM2	PR domain containing 2	208718_at	DDX17	DEAD (Asp-Glu-Ala-Asp) box polypeptide 17	210625_s_at	AKAP1	A kinase (PRKA) anchor protein 1	211025_x_at	COX5B	cytochrome c oxidase subunit Vb	46665_at	SEMA4C	sema domain
203433_at	MTHFS	5	203064_s_at	FOXK2	forkhead box K2	208722_s_at	ANAPC5	anaphase promoting complex subunit 5	210649_s_at	ARID1A	AT rich interactive domain 1A (SWI-like)	211047_x_at	AP2S1	adaptor-related protein complex 2	74694_s_at	LOC100133585 /// RABEP2	similar to RABEP2 protein /// rabaptin
203436_at	RPP30	ribonuclease P/MRP 30kDa subunit	203066_at	GALNAC4S-6ST	B cell RAG associated protein	208746_x_at	ATP5L	ATP synthase	210671_x_at	MAPK8	mitogen-activated protein kinase 8	211061_s_at	MGAT2	mannosyl (alpha-1	222392_x_at	PERP	PERP
203437_at	TMEM11	transmembrane protein 11	203072_at	MYO1E	myosin IE	208758_at	ATIC	5-aminoimidazole-4-carboxamide ribonucleotide formyltransferase/IMP cyclohydrolase	210692_s_at	SLC43A3	solute carrier family 43	211066_x_at	PCDHGA1 /// PCDHGA10 /// PCDHGA11 /// PCDHGA12 /// PCDHGA2 /// PCDHGA3 /// PCDHGA4 /// PCDHGA5 /// PCDHGA6 /// PCDHGA7 /// PCDHGA8 /// PCDHGA9 /// PCDHGB1 /// PCDHGB2 /// PCDHGB3 /// PCDHGB4 /// PCDHGB5 /// PCDHGB6 /// PCDHGB7 /// PCDHGC3 /// PCDHGC4 /// PCDHGC5	protocadherin gamma subfamily A	222404_x_at	PTPLAD1	protein tyrosine phosphatase-like A domain containing 1
203440_at	CDH2	cadherin 2	203073_at	COG2	component of oligomeric golgi complex 2	208766_s_at	HNRNPR	heterogeneous nuclear ribonucleoprotein R	210732_s_at	LGALS8	lectin	211324_s_at	RGPD5 /// RGPD6 /// RGPD7	RANBP2-like and GRIP domain containing 5 /// RANBP2-like and GRIP domain containing 6 /// RANBP2-like and GRIP domain containing 7	222405_at	PTPLAD1	protein tyrosine phosphatase-like A domain containing 1
203442_x_at	EML3	echinoderm microtubule associated protein like 3	203075_at	SMAD2	SMAD family member 2	208770_s_at	EIF4EBP2	eukaryotic translation initiation factor 4E binding protein 2	210810_s_at	SLC6A5	solute carrier family 6 (neurotransmitter transporter	211325_x_at	LOC171220	destrin-2 pseudogene	222442_s_at	ARL8B	ADP-ribosylation factor-like 8B
203445_s_at	CTDSP2	CTD (carboxy-terminal domain	203076_s_at	SMAD2	SMAD family member 2	208773_s_at	ANKHD1 /// ANKHD1-EIF4EBP3 /// EIF4EBP3	ankyrin repeat and KH domain containing 1 /// ANKHD1-EIF4EBP3 readthrough transcript /// eukaryotic translation initiation factor 4E binding protein 3	210818_s_at	BACH1	BTB and CNC homology 1	211340_s_at	MCAM	melanoma cell adhesion molecule	222472_at	AFTPH	aftiphilin
203451_at	LDB1	LIM domain binding 1	203081_at	CTNNBIP1	catenin	208775_at	XPO1	exportin 1 (CRM1 homolog	210830_s_at	PON2	paraoxonase 2	211385_x_at	SULT1A2	sulfotransferase family	222496_s_at	RBM47	RNA binding motif protein 47
203456_at	PRAF2	PRA1 domain family	203083_at	THBS2	thrombospondin 2	208778_s_at	TCP1	t-complex 1	210839_s_at	ENPP2	ectonucleotide pyrophosphatase/phosphodiesterase 2	211403_x_at	VCX2	variable charge	222530_s_at	MKKS	McKusick-Kaufman syndrome
203461_at	CHD2	chromodomain helicase DNA binding protein 2	203093_s_at	TIMM44	translocase of inner mitochondrial membrane 44 homolog (yeast)	208780_x_at	VAPA	VAMP (vesicle-associated membrane protein)-associated protein A	210840_s_at	IQGAP1	IQ motif containing GTPase activating protein 1	211406_at	IER3IP1	immediate early response 3 interacting protein 1	222551_s_at	C8orf33	chromosome 8 open reading frame 33
203467_at	PMM1	phosphomannomutase 1	203096_s_at	RAPGEF2	Rap guanine nucleotide exchange factor (GEF) 2	208782_at	FSTL1	follistatin-like 1	210871_x_at	SSX2IP	synovial sarcoma	211474_s_at	SERPINB6	serpin peptidase inhibitor	222607_s_at	DIS3	DIS3 mitotic control homolog (S. cerevisiae)
203470_s_at	PLEK	pleckstrin	203102_s_at	MGAT2	mannosyl (alpha-1	208783_s_at	CD46	CD46 molecule	210910_s_at	POMZP3	POM (POM121 homolog	211475_s_at	BAG1	BCL2-associated athanogene	222612_at	PSPC1	CDNA FLJ57805 complete cds
203472_s_at	SLCO2B1	solute carrier organic anion transporter family	203105_s_at	DNM1L	dynamin 1-like	208787_at	MRPL3	mitochondrial ribosomal protein L3	210944_s_at	CAPN3	calpain 3	211487_x_at	RPS17	ribosomal protein S17	222622_at	PGP	phosphoglycolate phosphatase
203484_at	SEC61G	Sec61 gamma subunit	203110_at	PTK2B	PTK2B protein tyrosine kinase 2 beta	208794_s_at	SMARCA4	SWI/SNF related	210950_s_at	FDFT1	farnesyl-diphosphate farnesyltransferase 1	211501_s_at	EIF3B	eukaryotic translation initiation factor 3	222623_s_at	ZNF639	zinc finger protein 639
203487_s_at	ARMC8	armadillo repeat containing 8	203112_s_at	WHSC2	Wolf-Hirschhorn syndrome candidate 2	208798_x_at	GOLGA8A	golgi autoantigen	210968_s_at	RTN4	reticulon 4	211542_x_at	RPS10	ribosomal protein S10	222624_s_at	ZNF639	zinc finger protein 639
203490_at	ELF4	E74-like factor 4 (ets domain transcription factor)	203122_at	TTC15	tetratricopeptide repeat domain 15	208799_at	PSMB5	proteasome (prosome	210993_s_at	SMAD1	SMAD family member 1	211561_x_at	MAPK14	mitogen-activated protein kinase 14	222654_at	IMPAD1	inositol monophosphatase domain containing 1
203507_at	CD68 /// EIF4A1	CD68 molecule /// eukaryotic translation initiation factor 4A	203123_s_at	SLC11A2	solute carrier family 11 (proton-coupled divalent metal ion transporters)	208800_at	SRP72	signal recognition particle 72kDa	211042_x_at	MCAM	melanoma cell adhesion molecule	211666_x_at	RPL3	ribosomal protein L3	222662_at	PPP1R3B	protein phosphatase 1
203508_at	TNFRSF1B	tumor necrosis factor receptor superfamily	203124_s_at	SLC11A2	solute carrier family 11 (proton-coupled divalent metal ion transporters)	208801_at	SRP72	signal recognition particle 72kDa	211071_s_at	MLLT11	myeloid/lymphoid or mixed-lineage leukemia (trithorax homolog	211674_x_at	CTAG1A /// CTAG1B	cancer/testis antigen 1A /// cancer/testis antigen 1B	222669_s_at	SBDS /// SBDSP	Shwachman-Bodian-Diamond syndrome /// Shwachman-Bodian-Diamond syndrome pseudogene
203512_at	TRAPPC3	trafficking protein particle complex 3	203134_at	PICALM	phosphatidylinositol binding clathrin assembly protein	208802_at	SRP72	signal recognition particle 72kDa	211086_x_at	NEK1	NIMA (never in mitosis gene a)-related kinase 1	211709_s_at	CLEC11A	C-type lectin domain family 11	222685_at	FAM29A	family with sequence similarity 29
203515_s_at	PMVK	phosphomevalonate kinase	203135_at	TBP	TATA box binding protein	208804_s_at	SFRS6	splicing factor	211093_at	PDE6C	phosphodiesterase 6C	211710_x_at	RPL4	ribosomal protein L4	222702_x_at	CRIPT	cysteine-rich PDZ-binding protein
203541_s_at	KLF9	Kruppel-like factor 9	203141_s_at	AP3B1	adaptor-related protein complex 3	208809_s_at	C6orf62	chromosome 6 open reading frame 62	211105_s_at	NFATC1	nuclear factor of activated T-cells	211722_s_at	HDAC6	histone deacetylase 6	222703_s_at	YRDC	yrdC domain containing (E. coli)
203543_s_at	KLF9	Kruppel-like factor 9	203142_s_at	AP3B1	adaptor-related protein complex 3	208815_x_at	HSPA4	heat shock 70kDa protein 4	211126_s_at	CSRP2	cysteine and glycine-rich protein 2	211729_x_at	BLVRA	biliverdin reductase A	222750_s_at	SRD5A3	steroid 5 alpha-reductase 3
203551_s_at	COX11	COX11 homolog	203148_s_at	TRIM14	tripartite motif-containing 14	208816_x_at	ANXA2P2	annexin A2 pseudogene 2	211137_s_at	ATP2C1	ATPase	211731_x_at	SSX3	synovial sarcoma	222753_s_at	SPCS3	signal peptidase complex subunit 3 homolog (S. cerevisiae)
203572_s_at	TAF6	TAF6 RNA polymerase II	203155_at	SETDB1	SET domain	208819_at	RAB8A	RAB8A	211194_s_at	TP63	tumor protein p63	211774_s_at	MMACHC	methylmalonic aciduria (cobalamin deficiency) cblC type	222760_at	ZNF703	zinc finger protein 703
203577_at	GTF2H4	general transcription factor IIH	203160_s_at	RNF8	ring finger protein 8	208837_at	TMED3	transmembrane emp24 protein transport domain containing 3	211195_s_at	TP63	tumor protein p63	211909_x_at	PTGER3	prostaglandin E receptor 3 (subtype EP3)	222801_s_at	STAG3L4	stromal antigen 3-like 4
203579_s_at	SLC7A6	solute carrier family 7 (cationic amino acid transporter	203162_s_at	KATNB1	katanin p80 (WD repeat containing) subunit B 1	208841_s_at	G3BP2	GTPase activating protein (SH3 domain) binding protein 2	211227_s_at	PCDH11Y	protocadherin 11 Y-linked	211936_at	HSPA5	heat shock 70kDa protein 5 (glucose-regulated protein	222867_s_at	MED31	mediator complex subunit 31
203581_at	RAB4A	RAB4A	203163_at	KATNB1	katanin p80 (WD repeat containing) subunit B 1	208857_s_at	PCMT1	protein-L-isoaspartate (D-aspartate) O-methyltransferase	211275_s_at	GYG1	glycogenin 1	211937_at	EIF4B	eukaryotic translation initiation factor 4B	222912_at	ARRB1	arrestin
203587_at	ARL4D	ADP-ribosylation factor-like 4D	203165_s_at	SLC33A1	solute carrier family 33 (acetyl-CoA transporter)	208873_s_at	REEP5	receptor accessory protein 5	211297_s_at	CDK7	cyclin-dependent kinase 7	211942_x_at	RPL13A	ribosomal protein L13a	223000_s_at	F11R	F11 receptor
203595_s_at	IFIT5	interferon-induced protein with tetratricopeptide repeats 5	203167_at	TIMP2	TIMP metallopeptidase inhibitor 2	208881_x_at	IDI1	isopentenyl-diphosphate delta isomerase 1	211323_s_at	ITPR1	inositol 1	211962_s_at	ZFP36L1	zinc finger protein 36	223003_at	C19orf43	chromosome 19 open reading frame 43
203610_s_at	TRIM38	tripartite motif-containing 38	203173_s_at	C16orf62	chromosome 16 open reading frame 62	208891_at	DUSP6	dual specificity phosphatase 6	211352_s_at	NCOA3	nuclear receptor coactivator 3	211964_at	COL4A2	collagen	223016_x_at	ZRANB2	zinc finger
203617_x_at	ELK1	ELK1	203175_at	RHOG	ras homolog gene family	208892_s_at	DUSP6	dual specificity phosphatase 6	211373_s_at	PSEN2	presenilin 2 (Alzheimer disease 4)	211975_at	ARFGAP2	ADP-ribosylation factor GTPase activating protein 2	223032_x_at	PRELID1	PRELI domain containing 1
203619_s_at	FAIM2	Fas apoptotic inhibitory molecule 2	203181_x_at	SRPK2	SFRS protein kinase 2	208896_at	DDX18	DEAD (Asp-Glu-Ala-Asp) box polypeptide 18	211383_s_at	WDR37	WD repeat domain 37	211990_at	HLA-DPA1	major histocompatibility complex	223042_s_at	FUNDC2	FUN14 domain containing 2
203631_s_at	GPRC5B	G protein-coupled receptor	203183_s_at	SMARCD1	SWI/SNF related	208909_at	UQCRFS1	ubiquinol-cytochrome c reductase	211471_s_at	RAB36	RAB36	211996_s_at	LOC100132247 /// LOC23117 /// LOC613037	similar to Uncharacterized protein KIAA0220 /// PI-3-kinase-related kinase SMG-1 isoform 1 homolog /// nuclear pore complex interacting protein pseudogene	223043_at	TMEM85	transmembrane protein 85
203658_at	SLC25A20	solute carrier family 25 (carnitine/acylcarnitine translocase)	203195_s_at	NUP98	nucleoporin 98kDa	208913_at	GGA2	golgi associated	211507_s_at	MTMR3	myotubularin related protein 3	212010_s_at	CDV3	CDV3 homolog (mouse)	223062_s_at	PSAT1	phosphoserine aminotransferase 1
203662_s_at	TMOD1	tropomodulin 1	203199_s_at	MTRR	5-methyltetrahydrofolate-homocysteine methyltransferase reductase	208918_s_at	NADK	NAD kinase	211559_s_at	CCNG2	cyclin G2	212031_at	RBM25	RNA binding motif protein 25	223075_s_at	AIF1L	allograft inflammatory factor 1-like
203664_s_at	POLR2D	polymerase (RNA) II (DNA directed) polypeptide D	203204_s_at	JMJD2A	jumonji domain containing 2A	208972_s_at	ATP5G1	ATP synthase	211596_s_at	LRIG1	leucine-rich repeats and immunoglobulin-like domains 1	212036_s_at	PNN	pinin	223081_at	PHF23	PHD finger protein 23
203667_at	TBCA	tubulin folding cofactor A	203207_s_at	MTFR1	mitochondrial fission regulator 1	208975_s_at	KPNB1	karyopherin (importin) beta 1	211612_s_at	IL13RA1	interleukin 13 receptor	212043_at	TGOLN2	trans-golgi network protein 2	223086_x_at	MRPL51	mitochondrial ribosomal protein L51
203671_at	TPMT	thiopurine S-methyltransferase	203208_s_at	MTFR1	mitochondrial fission regulator 1	208986_at	TCF12	transcription factor 12	211631_x_at	B4GALT1	UDP-Gal:betaGlcNAc beta 1	212044_s_at	RPL27A	Ribosomal protein L27a	223096_at	NOP5/NOP58	nucleolar protein NOP5/NOP58
203672_x_at	TPMT	thiopurine S-methyltransferase	203212_s_at	MTMR2	myotubularin related protein 2	209003_at	SLC25A11	solute carrier family 25 (mitochondrial carrier; oxoglutarate carrier)	211671_s_at	NR3C1	nuclear receptor subfamily 3	212058_at	SR140	U2-associated SR140 protein	223154_at	MRPL1	mitochondrial ribosomal protein L1
203679_at	TMED1	transmembrane emp24 protein transport domain containing 1	203215_s_at	MYO6	myosin VI	209008_x_at	KRT8	keratin 8	211678_s_at	RNF114	ring finger protein 114	212088_at	PMPCA	peptidase (mitochondrial processing) alpha	223156_at	MRPS23	mitochondrial ribosomal protein S23
203692_s_at	E2F3	E2F transcription factor 3	203222_s_at	TLE1	transducin-like enhancer of split 1 (E(sp1) homolog	209018_s_at	PINK1	PTEN induced putative kinase 1	211684_s_at	DYNC1I2	dynein	212099_at	RHOB	ras homolog gene family	223165_s_at	IP6K2	inositol hexakisphosphate kinase 2
203705_s_at	FZD7	frizzled homolog 7 (Drosophila)	203229_s_at	CLK2	CDC-like kinase 2	209019_s_at	PINK1	PTEN induced putative kinase 1	211719_x_at	FN1	fibronectin 1	212102_s_at	KPNA6	karyopherin alpha 6 (importin alpha 7)	223193_x_at	FAM162A	family with sequence similarity 162
203706_s_at	FZD7	frizzled homolog 7 (Drosophila)	203230_at	DVL1 /// LOC642469	dishevelled	209026_x_at	TUBB	tubulin	211737_x_at	PTN	pleiotrophin	212116_at	TRIM27	tripartite motif-containing 27	223215_s_at	C14orf100	chromosome 14 open reading frame 100
203709_at	PHKG2	phosphorylase kinase	203239_s_at	CNOT3	CCR4-NOT transcription complex	209036_s_at	MDH2	malate dehydrogenase 2	211828_s_at	TNIK	TRAF2 and NCK interacting kinase	212117_at	RHOQ	ras homolog gene family	223221_at	SCO1	SCO cytochrome oxidase deficient homolog 1 (yeast)
203712_at	KIAA0020	KIAA0020	203244_at	PEX5	peroxisomal biogenesis factor 5	209045_at	XPNPEP1	X-prolyl aminopeptidase (aminopeptidase P) 1	211915_s_at	TUBB4Q	tubulin	212165_at	TMEM183A /// TMEM183B	transmembrane protein 183A /// transmembrane protein 183B	223292_s_at	MRPS15	mitochondrial ribosomal protein S15
203713_s_at	LLGL2	lethal giant larvae homolog 2 (Drosophila)	203247_s_at	ZNF24	zinc finger protein 24	209065_at	UQCRB	ubiquinol-cytochrome c reductase binding protein	211967_at	TMEM123	transmembrane protein 123	212194_s_at	TM9SF4	transmembrane 9 superfamily protein member 4	223294_at	CXorf26	chromosome X open reading frame 26
203715_at	TBCE	tubulin folding cofactor E	203250_at	RBM16	RNA binding motif protein 16	209066_x_at	UQCRB	ubiquinol-cytochrome c reductase binding protein	211984_at	CALM1 /// CALM2 /// CALM3	calmodulin 1 (phosphorylase kinase	212219_at	PSME4	proteasome (prosome	223295_s_at	LUC7L	LUC7-like (S. cerevisiae)
203720_s_at	ERCC1	excision repair cross-complementing rodent repair deficiency	203252_at	CDK2AP2	cyclin-dependent kinase 2 associated protein 2	209080_x_at	GLRX3	glutaredoxin 3	211985_s_at	CALM1 /// CALM2 /// CALM3	calmodulin 1 (phosphorylase kinase	212266_s_at	SFRS5	splicing factor	223304_at	SLC37A3	solute carrier family 37 (glycerol-3-phosphate transporter)
203723_at	ITPKB	inositol 1	203263_s_at	ARHGEF9	Cdc42 guanine nucleotide exchange factor (GEF) 9	209096_at	UBE2V2	ubiquitin-conjugating enzyme E2 variant 2	211988_at	SMARCE1	SWI/SNF related	212271_at	MAPK1	mitogen-activated protein kinase 1	223361_at	C6orf115	chromosome 6 open reading frame 115
203727_at	SKIV2L	superkiller viralicidic activity 2-like (S. cerevisiae)	203264_s_at	ARHGEF9	Cdc42 guanine nucleotide exchange factor (GEF) 9	209120_at	NR2F2	nuclear receptor subfamily 2	211998_at	H3F3A /// H3F3B /// LOC440926	H3 histone	212295_s_at	SLC7A1	solute carrier family 7 (cationic amino acid transporter	223368_s_at	METTL11A	methyltransferase like 11A
203729_at	EMP3	epithelial membrane protein 3	203274_at	F8A1 /// F8A2 /// F8A3	coagulation factor VIII-associated (intronic transcript) 1 /// coagulation factor VIII-associated (intronic transcript) 2 /// coagulation factor VIII-associated (intronic transcript) 3	209130_at	SNAP23	synaptosomal-associated protein	212007_at	UBXN4	UBX domain protein 4	212374_at	FEM1B	fem-1 homolog b (C. elegans)	223369_at	METTL11A	methyltransferase like 11A
203734_at	FOXJ2	forkhead box J2	203278_s_at	PHF21A	PHD finger protein 21A	209143_s_at	CLNS1A	chloride channel	212012_at	PXDN	peroxidasin homolog (Drosophila)	212409_s_at	TOR1AIP1	torsin A interacting protein 1	223391_at	SGPP1	sphingosine-1-phosphate phosphatase 1
203747_at	AQP3	aquaporin 3 (Gill blood group)	203288_at	KIAA0355	KIAA0355	209146_at	SC4MOL	sterol-C4-methyl oxidase-like	212013_at	PXDN	peroxidasin homolog (Drosophila)	212424_at	PDCD11	programmed cell death 11	223394_at	SERTAD1	SERTA domain containing 1
203756_at	ARHGEF17	Rho guanine nucleotide exchange factor (GEF) 17	203289_s_at	C16orf35	chromosome 16 open reading frame 35	209154_at	TAX1BP3	Tax1 (human T-cell leukemia virus type I) binding protein 3	212041_at	ATP6V0D1	ATPase	212433_x_at	RPS2	ribosomal protein S2	223397_s_at	NIP7	nuclear import 7 homolog (S. cerevisiae)
203771_s_at	BLVRA	biliverdin reductase A	203291_at	CNOT4	CCR4-NOT transcription complex	209155_s_at	NT5C2	5'-nucleotidase	212049_at	WIPF2	WAS/WASL interacting protein family	212438_at	SNRNP27	small nuclear ribonucleoprotein 27kDa (U4/U6.U5)	223439_at	NKAP	NFKB activating protein
203800_s_at	MRPS14	mitochondrial ribosomal protein S14	203293_s_at	LMAN1	lectin	209165_at	AATF	apoptosis antagonizing transcription factor	212050_at	WIPF2	WAS/WASL interacting protein family	212508_at	MOAP1	modulator of apoptosis 1	223441_at	SLC17A5	solute carrier family 17 (anion/sugar transporter)
203803_at	PCYOX1	prenylcysteine oxidase 1	203294_s_at	LMAN1	lectin	209171_at	ITPA	inosine triphosphatase (nucleoside triphosphate pyrophosphatase)	212051_at	WIPF2	WAS/WASL interacting protein family	212514_x_at	DDX3X	DEAD (Asp-Glu-Ala-Asp) box polypeptide 3	223471_at	RAB3IP	RAB3A interacting protein (rabin3)
203804_s_at	CROP	cisplatin resistance-associated overexpressed protein	203301_s_at	DMTF1	cyclin D binding myb-like transcription factor 1	209172_s_at	CENPF	centromere protein F	212053_at	PDXDC1	pyridoxal-dependent decarboxylase domain containing 1	212529_at	LSM12	LSM12 homolog (S. cerevisiae)	223480_s_at	MRPL47	mitochondrial ribosomal protein L47
203821_at	HBEGF	heparin-binding EGF-like growth factor	203302_at	DCK	deoxycytidine kinase	209190_s_at	DIAPH1	diaphanous homolog 1 (Drosophila)	212057_at	KIAA0182	KIAA0182	212540_at	CDC34	cell division cycle 34 homolog (S. cerevisiae)	223486_at	GTPBP8	GTP-binding protein 8 (putative)
203823_at	RGS3	regulator of G-protein signaling 3	203305_at	F13A1	coagulation factor XIII	209211_at	KLF5	Kruppel-like factor 5 (intestinal)	212065_s_at	USP34	ubiquitin specific peptidase 34	212563_at	BOP1	block of proliferation 1	223516_s_at	PRICKLE4 /// TOMM6	prickle homolog 4 (Drosophila) /// translocase of outer mitochondrial membrane 6 homolog (yeast)
203835_at	LRRC32	leucine rich repeat containing 32	203318_s_at	ZNF148	zinc finger protein 148	209237_s_at	SLC23A2	solute carrier family 23 (nucleobase transporters)	212066_s_at	USP34	ubiquitin specific peptidase 34	212577_at	SMCHD1	structural maintenance of chromosomes flexible hinge domain containing 1	223666_at	SNX5	sorting nexin 5
203841_x_at	MAPRE3	microtubule-associated protein	203319_s_at	ZNF148	zinc finger protein 148	209248_at	GHITM	growth hormone inducible transmembrane protein	212074_at	UNC84A	unc-84 homolog A (C. elegans)	212578_x_at	RPS17	ribosomal protein S17	223682_s_at	EIF1AD	eukaryotic translation initiation factor 1A domain containing
203851_at	IGFBP6	insulin-like growth factor binding protein 6	203320_at	SH2B3	SH2B adaptor protein 3	209249_s_at	GHITM	growth hormone inducible transmembrane protein	212093_s_at	MTUS1	mitochondrial tumor suppressor 1	212591_at	RBM34	RNA binding motif protein 34	223689_at	IGF2BP1	insulin-like growth factor 2 mRNA binding protein 1
203854_at	CFI	complement factor I	203321_s_at	ADNP2	ADNP homeobox 2	209250_at	DEGS1	degenerative spermatocyte homolog 1	212096_s_at	MTUS1	mitochondrial tumor suppressor 1	212623_at	TMEM41B	transmembrane protein 41B	223742_at	MRPL4	mitochondrial ribosomal protein L4
203872_at	ACTA1	actin	203322_at	ADNP2	ADNP homeobox 2	209252_at	HARS2	histidyl-tRNA synthetase 2	212178_s_at	POM121 /// POM121C	POM121 membrane glycoprotein (rat) /// POM121 membrane glycoprotein C	212626_x_at	HNRNPC	heterogeneous nuclear ribonucleoprotein C (C1/C2)	223748_at	SLC4A11	solute carrier family 4
203879_at	PIK3CD	phosphoinositide-3-kinase	203328_x_at	IDE	insulin-degrading enzyme	209274_s_at	ISCA1	iron-sulfur cluster assembly 1 homolog (S. cerevisiae)	212202_s_at	TMEM87A	transmembrane protein 87A	212654_at	TPM2	tropomyosin 2 (beta)	223773_s_at	SNHG12	small nucleolar RNA host gene 12 (non-protein coding)
203886_s_at	FBLN2	fibulin 2	203329_at	PTPRM	protein tyrosine phosphatase	209306_s_at	SWAP70	SWAP-70 protein	212215_at	PREPL	prolyl endopeptidase-like	212656_at	TSFM	Ts translation elongation factor	223908_at	HDAC8	histone deacetylase 8
203891_s_at	DAPK3	death-associated protein kinase 3	203333_at	KIFAP3	kinesin-associated protein 3	209326_at	SLC35A2	solute carrier family 35 (UDP-galactose transporter)	212216_at	PREPL	prolyl endopeptidase-like	212680_x_at	PPP1R14B	protein phosphatase 1	223983_s_at	C19orf12	chromosome 19 open reading frame 12
203895_at	PLCB4	phospholipase C	203340_s_at	SLC25A12	solute carrier family 25 (mitochondrial carrier	209344_at	TPM4	tropomyosin 4	212217_at	PREPL	prolyl endopeptidase-like	212697_at	FAM134C	family with sequence similarity 134	223993_s_at	CNIH4	cornichon homolog 4 (Drosophila)
203897_at	LYRM1	LYR motif containing 1	203343_at	UGDH	UDP-glucose dehydrogenase	209377_s_at	HMGN3	high mobility group nucleosomal binding domain 3	212240_s_at	PIK3R1	phosphoinositide-3-kinase	212708_at	MSL1	male-specific lethal 1 homolog (Drosophila)	224097_s_at	F11R	F11 receptor
203898_at	CRCP	CGRP receptor component	203344_s_at	RBBP8	retinoblastoma binding protein 8	209380_s_at	ABCC5	ATP-binding cassette	212242_at	TUBA4A	tubulin	212716_s_at	EIF3K	eukaryotic translation initiation factor 3	224162_s_at	FBXO31	F-box protein 31
203899_s_at	CRCP	CGRP receptor component	203348_s_at	ETV5	ets variant 5	209388_at	PAPOLA	poly(A) polymerase alpha	212263_at	QKI	quaking homolog	212722_s_at	JMJD6	jumonji domain containing 6	224185_at
203904_x_at	CD82	CD82 molecule	203362_s_at	MAD2L1	MAD2 mitotic arrest deficient-like 1 (yeast)	209389_x_at	DBI	diazepam binding inhibitor (GABA receptor modulator	212267_at	WAPAL	wings apart-like homolog (Drosophila)	212734_x_at	RPL13	ribosomal protein L13	224232_s_at	PRELID1	PRELI domain containing 1
203907_s_at	IQSEC1	IQ motif and Sec7 domain 1	203367_at	DUSP14	dual specificity phosphatase 14	209393_s_at	EIF4E2	eukaryotic translation initiation factor 4E family member 2	212279_at	TMEM97	transmembrane protein 97	212740_at	PIK3R4	phosphoinositide-3-kinase	224284_x_at	FKSG49	FKSG49
203911_at	RAP1GAP	RAP1 GTPase activating protein	203372_s_at	SOCS2	suppressor of cytokine signaling 2	209397_at	ME2	malic enzyme 2	212281_s_at	TMEM97	transmembrane protein 97	212742_at	RNF115	ring finger protein 115	224288_x_at	FKSG49	FKSG49
203916_at	NDST2	N-deacetylase/N-sulfotransferase (heparan glucosaminyl) 2	203375_s_at	TPP2	tripeptidyl peptidase II	209422_at	PHF20	PHD finger protein 20	212282_at	TMEM97	transmembrane protein 97	212771_at	FAM171A1	family with sequence similarity 171	224330_s_at	MRPL27	mitochondrial ribosomal protein L27
203918_at	PCDH1	protocadherin 1	203376_at	CDC40	cell division cycle 40 homolog (S. cerevisiae)	209429_x_at	EIF2B4	eukaryotic translation initiation factor 2B	212294_at	GNG12	guanine nucleotide binding protein (G protein)	212781_at	RBBP6	retinoblastoma binding protein 6	224345_x_at	FAM162A	family with sequence similarity 162
203924_at	GSTA1	glutathione S-transferase alpha 1	203378_at	PCF11	PCF11	209434_s_at	PPAT	phosphoribosyl pyrophosphate amidotransferase	212318_at	TNPO3	transportin 3	212790_x_at	RPL13A	ribosomal protein L13a	224412_s_at	TRPM6	transient receptor potential cation channel
203926_x_at	ATP5D	ATP synthase	203383_s_at	GOLGA1	golgi autoantigen	209450_at	OSGEP	O-sialoglycoprotein endopeptidase	212329_at	SCAP	SREBF chaperone	212791_at	C1orf216	chromosome 1 open reading frame 216	224416_s_at	MED28	mediator complex subunit 28
203933_at	RAB11FIP3	RAB11 family interacting protein 3 (class II)	203384_s_at	GOLGA1	golgi autoantigen	209452_s_at	VTI1B	vesicle transport through interaction with t-SNAREs homolog 1B (yeast)	212334_at	GNS	glucosamine (N-acetyl)-6-sulfatase	212809_at	NFATC2IP	nuclear factor of activated T-cells	224439_x_at	RNF7	ring finger protein 7
203940_s_at	VASH1	vasohibin 1	203389_at	KIF3C	kinesin family member 3C	209476_at	TXNDC1	thioredoxin domain containing 1	212335_at	GNS	glucosamine (N-acetyl)-6-sulfatase	212834_at	DDX52	DEAD (Asp-Glu-Ala-Asp) box polypeptide 52	224446_at	LLPH	LLP homolog
203949_at	MPO	myeloperoxidase	203390_s_at	KIF3C	kinesin family member 3C	209478_at	STRA13	stimulated by retinoic acid 13 homolog (mouse)	212345_s_at	CREB3L2	cAMP responsive element binding protein 3-like 2	212844_at	RRP1B	ribosomal RNA processing 1 homolog B (S. cerevisiae)	224484_s_at	BRMS1L	breast cancer metastasis-suppressor 1-like
203950_s_at	CLCN6	chloride channel 6	203405_at	PSMG1	proteasome (prosome	209492_x_at	ATP5I	ATP synthase	212350_at	TBC1D1	TBC1 (tre-2/USP6	212850_s_at	LRP4	low density lipoprotein receptor-related protein 4	224523_s_at	C3orf26	chromosome 3 open reading frame 26
203955_at	KIAA0649	KIAA0649	203410_at	AP3M2	adaptor-related protein complex 3	209507_at	RPA3	replication protein A3	212380_at	FTSJD2	FtsJ methyltransferase domain containing 2	212891_s_at	GADD45GIP1	growth arrest and DNA-damage-inducible	224597_at
203956_at	MORC2	MORC family CW-type zinc finger 2	203414_at	MMD	monocyte to macrophage differentiation-associated	209509_s_at	DPAGT1	dolichyl-phosphate (UDP-N-acetylglucosamine) N-acetylglucosaminephosphotransferase 1 (GlcNAc-1-P transferase)	212417_at	SCAMP1	secretory carrier membrane protein 1	212910_at	THAP11	THAP domain containing 11	224602_at	C4orf3	chromosome 4 open reading frame 3
203959_s_at	ZBTB40	zinc finger and BTB domain containing 40	203418_at	CCNA2	cyclin A2	209510_at	RNF139	ring finger protein 139	212418_at	ELF1	E74-like factor 1 (ets domain transcription factor)	212933_x_at	RPL13	ribosomal protein L13	224610_at	SNHG1	small nucleolar RNA host gene 1 (non-protein coding)
203969_at	PEX3	peroxisomal biogenesis factor 3	203419_at	MLL4	myeloid/lymphoid or mixed-lineage leukemia 4	209513_s_at	HSDL2	hydroxysteroid dehydrogenase like 2	212447_at	KBTBD2	kelch repeat and BTB (POZ) domain containing 2	212952_at			224634_at	GPATCH4	G patch domain containing 4
203974_at	HDHD1A	haloacid dehalogenase-like hydrolase domain containing 1A	203420_at	FAM8A1	family with sequence similarity 8	209536_s_at	EHD4	EH-domain containing 4	212451_at	KIAA0256	KIAA0256 gene product	212953_x_at	CALR	calreticulin	224644_at
203979_at	CYP27A1	cytochrome P450	203441_s_at	CDH2	cadherin 2	209551_at	YIPF4	Yip1 domain family	212453_at	KIAA1279	KIAA1279	212955_s_at	POLR2I	polymerase (RNA) II (DNA directed) polypeptide I	224654_at	DDX21	DEAD (Asp-Glu-Ala-Asp) box polypeptide 21
203985_at	ZNF212	zinc finger protein 212	203444_s_at	MTA2	metastasis associated 1 family	209577_at	PCYT2	phosphate cytidylyltransferase 2	212464_s_at	FN1	fibronectin 1	212996_s_at	URB1	URB1 ribosome biogenesis 1 homolog (S. cerevisiae)	224675_at	MESDC2	mesoderm development candidate 2
203986_at	STBD1	starch binding domain 1	203446_s_at	OCRL	oculocerebrorenal syndrome of Lowe	209600_s_at	ACOX1	acyl-Coenzyme A oxidase 1	212473_s_at	MICAL2	microtubule associated monoxygenase	213000_at	MORC3	MORC family CW-type zinc finger 3	224717_s_at	C19orf42	chromosome 19 open reading frame 42
203994_s_at	C21orf2	chromosome 21 open reading frame 2	203447_at	PSMD5	proteasome (prosome	209605_at	TST	thiosulfate sulfurtransferase (rhodanese)	212479_s_at	RMND5A	required for meiotic nuclear division 5 homolog A (S. cerevisiae)	213026_at	ATG12	ATG12 autophagy related 12 homolog (S. cerevisiae)	224738_x_at	RPL7L1	ribosomal protein L7-like 1
203996_s_at	C21orf2	chromosome 21 open reading frame 2	203457_at	STX7	syntaxin 7	209652_s_at	PGF	placental growth factor	212511_at	PICALM	phosphatidylinositol binding clathrin assembly protein	213031_s_at	WDR73	WD repeat domain 73	224752_at	PL-5283	PL-5283 protein
204000_at	GNB5	guanine nucleotide binding protein (G protein)	203458_at	SPR	sepiapterin reductase (7	209659_s_at	CDC16	cell division cycle 16 homolog (S. cerevisiae)	212515_s_at	DDX3X	DEAD (Asp-Glu-Ala-Asp) box polypeptide 3	213039_at	ARHGEF18	rho/rac guanine nucleotide exchange factor (GEF) 18	224822_at	DLC1	deleted in liver cancer 1
204011_at	SPRY2	sprouty homolog 2 (Drosophila)	203460_s_at	PSEN1	presenilin 1	209665_at	CYB561D2	cytochrome b-561 domain containing 2	212522_at	PDE8A	phosphodiesterase 8A	213045_at	MAST3	microtubule associated serine/threonine kinase 3	224864_at	SRA1	steroid receptor RNA activator 1
204014_at	DUSP4	dual specificity phosphatase 4	203463_s_at	EPN2	epsin 2	209679_s_at	LOC57228	small trans-membrane and glycosylated protein	212538_at	DOCK9	dedicator of cytokinesis 9	213048_s_at			224879_at	C9orf123	chromosome 9 open reading frame 123
204018_x_at	HBA1 /// HBA2	hemoglobin	203464_s_at	EPN2	epsin 2	209682_at	CBLB	Cas-Br-M (murine) ecotropic retroviral transforming sequence b	212543_at	AIM1	absent in melanoma 1	213060_s_at	CHI3L2	chitinase 3-like 2	224892_at	PLDN	pallidin homolog (mouse)
204023_at	RFC4	replication factor C (activator 1) 4	203477_at	COL15A1	collagen	209694_at	PTS	6-pyruvoyltetrahydropterin synthase	212545_s_at	ZHX3	zinc fingers and homeoboxes 3	213123_at	MFAP3	microfibrillar-associated protein 3	224913_s_at	TIMM50	translocase of inner mitochondrial membrane 50 homolog (S. cerevisiae)
204024_at	OSGIN2	oxidative stress induced growth inhibitor family member 2	203479_s_at	OTUD4	OTU domain containing 4	209707_at	PIGK	phosphatidylinositol glycan anchor biosynthesis	212582_at	OSBPL8	oxysterol binding protein-like 8	213124_at	ZNF473	zinc finger protein 473	224914_s_at	CIP29	cytokine induced protein 29 kDa
204026_s_at	ZWINT	ZW10 interactor	203485_at	RTN1	reticulon 1	209710_at	GATA2	GATA binding protein 2	212586_at	CAST	calpastatin	213130_at	ZNF473	zinc finger protein 473	224951_at	LASS5	LAG1 homolog
204031_s_at	PCBP2	poly(rC) binding protein 2	203486_s_at	ARMC8	armadillo repeat containing 8	209714_s_at	CDKN3	cyclin-dependent kinase inhibitor 3	212596_s_at	HMGXB4	HMG box domain containing 4	213152_s_at	SFRS2B	splicing factor	224972_at	ROMO1	reactive oxygen species modulator 1
204037_at	LPAR1	lysophosphatidic acid receptor 1	203492_x_at	CEP57	centrosomal protein 57kDa	209717_at	EVI5	ecotropic viral integration site 5	212599_at	AUTS2	autism susceptibility candidate 2	213175_s_at	SNRPB	small nuclear ribonucleoprotein polypeptides B and B1	225107_at	HNRNPA2B1	heterogeneous nuclear ribonucleoprotein A2/B1
204041_at	MAOB	monoamine oxidase B	203493_s_at	CEP57	centrosomal protein 57kDa	209723_at	SERPINB9	serpin peptidase inhibitor	212609_s_at	AKT3	Clones 23920 and 23921 mRNA sequence	213220_at	NCRNA00081	non-protein coding RNA 81	225133_at	KLF3	Kruppel-like factor 3 (basic)
204043_at	TCN2	transcobalamin II; macrocytic anemia	203494_s_at	CEP57	centrosomal protein 57kDa	209735_at	ABCG2	ATP-binding cassette	212621_at	TMEM194A	transmembrane protein 194A	213297_at	RMND5B	required for meiotic nuclear division 5 homolog B (S. cerevisiae)	225147_at	CYTH3	cytohesin 3
204048_s_at	PHACTR2	phosphatase and actin regulator 2	203498_at	RCAN2	regulator of calcineurin 2	209771_x_at	CD24	CD24 molecule	212655_at	ZCCHC14	zinc finger	213309_at	PLCL2	phospholipase C-like 2	225148_at	RPS19BP1	ribosomal protein S19 binding protein 1
204049_s_at	PHACTR2	phosphatase and actin regulator 2	203503_s_at	PEX14	peroxisomal biogenesis factor 14	209772_s_at	CD24	CD24 molecule	212665_at	TIPARP	TCDD-inducible poly(ADP-ribose) polymerase	213326_at	VAMP1	vesicle-associated membrane protein 1 (synaptobrevin 1)	225152_at	ZNF622	zinc finger protein 622
204050_s_at	CLTA	clathrin	203504_s_at	ABCA1	ATP-binding cassette	209796_s_at	CNPY2	canopy 2 homolog (zebrafish)	212666_at	SMURF1	SMAD specific E3 ubiquitin protein ligase 1	213327_s_at	USP12	ubiquitin specific peptidase 12	225155_at	SNHG5	small nucleolar RNA host gene 5 (non-protein coding)
204052_s_at	SFRP4	secreted frizzled-related protein 4	203505_at	ABCA1	ATP-binding cassette	209797_at	CNPY2	canopy 2 homolog (zebrafish)	212689_s_at	JMJD1A	jumonji domain containing 1A	213338_at	TMEM158	transmembrane protein 158	225195_at	DPH3	DPH3
204061_at	PRKX	protein kinase	203513_at	SPG11	spastic paraplegia 11 (autosomal recessive)	209825_s_at	UCK2	uridine-cytidine kinase 2	212690_at	DDHD2	DDHD domain containing 2	213358_at	KIAA0802	KIAA0802	225200_at	DPH3	DPH3
204064_at	THOC1	THO complex 1	203514_at	MAP3K3	mitogen-activated protein kinase kinase kinase 3	209826_at	PPT2	palmitoyl-protein thioesterase 2	212698_s_at	2004-09-10	septin 10	213414_s_at	RPS19	ribosomal protein S19	225201_s_at	MRPL14	mitochondrial ribosomal protein L14
204066_s_at	AGAP1	ArfGAP with GTPase domain	203520_s_at	ZNF318	zinc finger protein 318	209838_at	COPS2	COP9 constitutive photomorphogenic homolog subunit 2 (Arabidopsis)	212710_at	CAMSAP1	calmodulin regulated spectrin-associated protein 1	213428_s_at	COL6A1	collagen	225231_at	CBL	Cas-Br-M (murine) ecotropic retroviral transforming sequence
204081_at	NRGN	neurogranin (protein kinase C substrate	203521_s_at	ZNF318	zinc finger protein 318	209858_x_at	MPPE1	metallophosphoesterase 1	212711_at	CAMSAP1	calmodulin regulated spectrin-associated protein 1	213460_x_at	NSUN5C	NOL1/NOP2/Sun domain family	225243_s_at	SLMAP	sarcolemma associated protein
204090_at	STK19	serine/threonine kinase 19	203525_s_at	APC	adenomatous polyposis coli	209868_s_at	RBMS1	RNA binding motif	212730_at	SYNM	synemin	213479_at	NPTX2	neuronal pentraxin II	225253_s_at	METTL2A /// METTL2B	methyltransferase like 2A /// methyltransferase like 2B
204102_s_at	EEF2	eukaryotic translation elongation factor 2	203526_s_at	APC	adenomatous polyposis coli	209891_at	SPC25	SPC25	212731_at	ANKRD46	ankyrin repeat domain 46	213520_at	RECQL4	RecQ protein-like 4	225256_at
204106_at	TESK1	testis-specific kinase 1	203529_at	PPP6C	protein phosphatase 6	209900_s_at	SLC16A1	solute carrier family 16	212751_at	UBE2N	ubiquitin-conjugating enzyme E2N (UBC13 homolog	213544_at	ING2	Inhibitor of growth family	225265_at	RBMS1	RNA binding motif
204115_at	GNG11	guanine nucleotide binding protein (G protein)	203530_s_at	STX4	syntaxin 4	209910_at	SLC25A16	solute carrier family 25 (mitochondrial carrier; Graves disease autoantigen)	212794_s_at	KIAA1033	KIAA1033	213548_s_at	CDV3	CDV3 homolog (mouse)	225268_at	KPNA4	karyopherin alpha 4 (importin alpha 3)
204125_at	NDUFAF1	NADH dehydrogenase (ubiquinone) 1 alpha subcomplex	203538_at	CAMLG	calcium modulating ligand	209921_at	SLC7A11	solute carrier family 7	212799_at	STX6	syntaxin 6	213550_s_at	TMCO6	transmembrane and coiled-coil domains 6	225285_at	BCAT1	branched chain aminotransferase 1
204129_at	BCL9	B-cell CLL/lymphoma 9	203552_at	MAP4K5	mitogen-activated protein kinase kinase kinase kinase 5	209939_x_at	CFLAR	CASP8 and FADD-like apoptosis regulator	212800_at	STX6	syntaxin 6	213554_s_at	CDV3	CDV3 homolog (mouse)	225310_at	RBMX	RNA binding motif protein
204133_at	RRP9	ribosomal RNA processing 9	203560_at	GGH	gamma-glutamyl hydrolase (conjugase	209945_s_at	GSK3B	glycogen synthase kinase 3 beta	212825_at	PAXIP1	PAX interacting (with transcription-activation domain) protein 1	213588_x_at	RPL14	ribosomal protein L14	225315_at	MRPL21	mitochondrial ribosomal protein L21
204135_at	FILIP1L	filamin A interacting protein 1-like	203562_at	FEZ1	fasciculation and elongation protein zeta 1 (zygin I)	209975_at	CYP2E1	cytochrome P450	212833_at	SLC25A46	solute carrier family 25	213608_s_at	SRRD	SRR1 domain containing	225321_s_at	PILRB	paired immunoglobin-like type 2 receptor beta
204136_at	COL7A1	collagen	203569_s_at	OFD1	oral-facial-digital syndrome 1	209998_at	PIGO	phosphatidylinositol glycan anchor biosynthesis	212837_at	FAM175B	family with sequence similarity 175	213619_at	HNRNPH1	HnRNP H	225402_at	TP53RK	TP53 regulating kinase
204144_s_at	PIGQ	phosphatidylinositol glycan anchor biosynthesis	203570_at	LOXL1	lysyl oxidase-like 1	210004_at	OLR1	oxidized low density lipoprotein (lectin-like) receptor 1	212872_s_at	MED20	mediator complex subunit 20	213632_at	DHODH	dihydroorotate dehydrogenase	225404_at	C1orf212	chromosome 1 open reading frame 212
204150_at	STAB1	stabilin 1	203573_s_at	RABGGTA	Rab geranylgeranyltransferase	210005_at	GART	phosphoribosylglycinamide formyltransferase	212873_at	HMHA1	histocompatibility (minor) HA-1	213642_at			225410_at	C2orf64	chromosome 2 open reading frame 64
204155_s_at	KIAA0999	KIAA0999 protein	203575_at	CSNK2A2	casein kinase 2	210026_s_at	CARD10	caspase recruitment domain family	212902_at	SEC24A	SEC24 family	213649_at	SFRS7	splicing factor	225413_at	USMG5	up-regulated during skeletal muscle growth 5 homolog (mouse)
204157_s_at	KIAA0999	KIAA0999 protein	203576_at	BCAT2	branched chain aminotransferase 2	210042_s_at	CTSZ	cathepsin Z	212928_at	TSPYL4	TSPY-like 4	213670_x_at	NSUN5B	NOL1/NOP2/Sun domain family	225432_s_at	CSRP2BP	CSRP2 binding protein
204173_at	MYL6B	myosin	203584_at	TTC35	tetratricopeptide repeat domain 35	210069_at	CHKB /// CPT1B	choline kinase beta /// carnitine palmitoyltransferase 1B (muscle)	212930_at	ATP2B1	ATPase	213687_s_at	RPL35A	ribosomal protein L35a	225433_at	GTF2A1	CDNA clone IMAGE:5285079
204179_at	MB	myoglobin	203590_at	DYNC1LI2	dynein	210076_x_at	SERBP1	SERPINE1 mRNA binding protein 1	212943_at	KIAA0528	KIAA0528	213705_at			225457_s_at	LOC25845	hypothetical LOC25845
204190_at	USPL1	ubiquitin specific peptidase like 1	203594_at	RTCD1	RNA terminal phosphate cyclase domain 1	210110_x_at	HNRNPH3	heterogeneous nuclear ribonucleoprotein H3 (2H9)	212948_at	CAMTA2	calmodulin binding transcription activator 2	213718_at	RBM4	RNA binding motif protein 4	225480_at	C1orf122	chromosome 1 open reading frame 122
204193_at	CHKB	choline kinase beta	203597_s_at	WBP4	WW domain binding protein 4 (formin binding protein 21)	210112_at	HPS1	Hermansky-Pudlak syndrome 1	212949_at	NCAPH	non-SMC condensin I complex	213726_x_at	TUBB2C	tubulin	225515_s_at	LOC220906 /// RPL7L1	hypothetical protein LOC220906 /// ribosomal protein L7-like 1
204205_at	APOBEC3G	apolipoprotein B mRNA editing enzyme	203599_s_at	WBP4	WW domain binding protein 4 (formin binding protein 21)	210115_at	RPL39L	ribosomal protein L39-like	212970_at	APBB2	amyloid beta (A4) precursor protein-binding	213735_s_at	COX5B	cytochrome c oxidase subunit Vb	225547_at	SNHG6	small nucleolar RNA host gene 6 (non-protein coding)
204212_at	ACOT8	acyl-CoA thioesterase 8	203602_s_at	ZBTB17	zinc finger and BTB domain containing 17	210149_s_at	ATP5H	ATP synthase	212978_at	LRRC8B	leucine rich repeat containing 8 family	213736_at	COX5B	Cytochrome c oxidase subunit Vb	225552_x_at	AURKAIP1	aurora kinase A interacting protein 1
204213_at	PIGR	polymeric immunoglobulin receptor	203607_at	INPP5F	inositol polyphosphate-5-phosphatase F	210156_s_at	PCMT1	protein-L-isoaspartate (D-aspartate) O-methyltransferase	212987_at	FBXO9	F-box protein 9	213741_s_at	KPNA1	karyopherin alpha 1 (importin alpha 5)	225556_at	VMA21	VMA21 vacuolar H+-ATPase homolog (S. cerevisiae)
204214_s_at	RAB32	RAB32	203611_at	TERF2	telomeric repeat binding factor 2	210187_at	FKBP1A	FK506 binding protein 1A	212990_at	SYNJ1	synaptojanin 1	213757_at			225638_at	C1orf31	chromosome 1 open reading frame 31
204216_s_at	ZC3H14	zinc finger CCCH-type containing 14	203621_at	NDUFB5	NADH dehydrogenase (ubiquinone) 1 beta subcomplex	210201_x_at	BIN1	bridging integrator 1	213052_at	PRKAR2A	Testis mRNA for the RII-alpha subunit of cAMP dependent protein kinase	213758_at	COX4I1	cytochrome c oxidase subunit IV isoform 1	225642_at	KTI12	KTI12 homolog
204219_s_at	PSMC1	proteasome (prosome	203628_at	IGF1R	insulin-like growth factor 1 receptor	210230_at			213061_s_at	NTAN1	N-terminal asparagine amidase	213773_x_at	NSUN5	NOL1/NOP2/Sun domain family	225657_at	LOC152217	hypothetical LOC152217
204233_s_at	CHKA	choline kinase alpha	203635_at	DSCR3	Down syndrome critical region gene 3	210258_at	RGS13	regulator of G-protein signaling 13	213063_at	ZC3H14	zinc finger CCCH-type containing 14	213791_at	PENK	proenkephalin	225686_at	FAM33A	family with sequence similarity 33
204242_s_at	ACOX3	acyl-Coenzyme A oxidase 3	203641_s_at	COBLL1	COBL-like 1	210277_at	AP4S1	adaptor-related protein complex 4	213064_at	ZC3H14	zinc finger CCCH-type containing 14	213792_s_at	INSR	insulin receptor	225687_at	FAM83D	family with sequence similarity 83
204246_s_at	DCTN3	dynactin 3 (p22)	203642_s_at	COBLL1	COBL-like 1	210319_x_at	MSX2	msh homeobox 2	213070_at	PIK3C2A	phosphoinositide-3-kinase	213835_x_at	GTPBP3	GTP binding protein 3 (mitochondrial)	225699_at	C7orf40	chromosome 7 open reading frame 40
204250_s_at	CEP164	centrosomal protein 164kDa	203651_at	ZFYVE16	zinc finger	210358_x_at	GATA2	GATA binding protein 2	213090_s_at	TAF4	TAF4 RNA polymerase II	213842_x_at	NSUN5C	NOL1/NOP2/Sun domain family	225736_at	FBXO22	F-box protein 22
204252_at	CDK2	cyclin-dependent kinase 2	203655_at	XRCC1	X-ray repair complementing defective repair in Chinese hamster cells 1	210381_s_at	CCKBR	cholecystokinin B receptor	213106_at	ATP8A1	ATPase	213847_at	PRPH	peripherin	225788_at	C6orf153	chromosome 6 open reading frame 153
204255_s_at	VDR	vitamin D (1	203656_at	FIG4	FIG4 homolog (S. cerevisiae)	210386_s_at	MTX1	metaxin 1	213107_at	TNIK	TRAF2 and NCK interacting kinase	213872_at			225806_at	JUB	jub
204264_at	CPT2	carnitine palmitoyltransferase II	203661_s_at	TMOD1	tropomodulin 1	210434_x_at	JTB	jumping translocation breakpoint	213113_s_at	SLC43A3	solute carrier family 43	213887_s_at	POLR2E	polymerase (RNA) II (DNA directed) polypeptide E	225831_at	LUZP1	leucine zipper protein 1
204267_x_at	PKMYT1	protein kinase	203686_at	MPG	N-methylpurine-DNA glycosylase	210453_x_at	ATP5L	ATP synthase	213118_at	UHRF1BP1L	UHRF1 binding protein 1-like	213893_x_at	LOC441259 /// LOC730324 /// PMS2L2 /// PMS2L5	PMS2 postmeiotic segregation increased 2 (S. cerevisiae)-like /// similar to postmeiotic segregation increased 2-like 2 /// postmeiotic segregation increased 2-like 2 pseudogene /// postmeiotic segregation increased 2-like 5	225858_s_at	XIAP	X-linked inhibitor of apoptosis
204279_at	PSMB9	proteasome (prosome	203690_at	TUBGCP3	tubulin	210519_s_at	NQO1	NAD(P)H dehydrogenase	213127_s_at	MED8	mediator complex subunit 8	213916_at	ZNF20	zinc finger protein 20	225866_at	BXDC1	brix domain containing 1
204282_s_at	FARS2	phenylalanyl-tRNA synthetase 2	203703_s_at	TTLL4	tubulin tyrosine ligase-like family	210568_s_at	RECQL	RecQ protein-like (DNA helicase Q1-like)	213135_at	TIAM1	T-cell lymphoma invasion and metastasis 1	213983_s_at	PDS5A	PDS5	225870_s_at	TRAPPC5	trafficking protein particle complex 5
204293_at	SGSH	N-sulfoglucosamine sulfohydrolase	203711_s_at	HIBCH	3-hydroxyisobutyryl-Coenzyme A hydrolase	210588_x_at	HNRNPH3	heterogeneous nuclear ribonucleoprotein H3 (2H9)	213142_x_at	PION	pigeon homolog (Drosophila)	214000_s_at	RGS10	Regulator of G protein signalling 10 (RGS10)	225880_at
204300_at	PET112L	PET112-like (yeast)	203737_s_at	PPRC1	peroxisome proliferator-activated receptor gamma	210594_x_at	MPZL1	myelin protein zero-like 1	213161_at	C9orf97	chromosome 9 open reading frame 97	214001_x_at	RPS10	Ribosomal protein S10	225892_at	IREB2	iron-responsive element binding protein 2
204302_s_at	KIAA0427	KIAA0427	203738_at	C5orf22	chromosome 5 open reading frame 22	210624_s_at	ILVBL	ilvB (bacterial acetolactate synthase)-like	213187_x_at	FTL	ferritin	214017_s_at	DHX34	DEAH (Asp-Glu-Ala-His) box polypeptide 34	225949_at	NRBP2	nuclear receptor binding protein 2
204306_s_at	CD151	CD151 molecule (Raph blood group)	203740_at	MPHOSPH6	M-phase phosphoprotein 6	210705_s_at	TRIM5	tripartite motif-containing 5	213188_s_at	MINA	MYC induced nuclear antigen	214052_x_at	BAT2D1	CDNA FLJ20183 fis	225967_s_at	C17orf89	chromosome 17 open reading frame 89
204316_at	RGS10	regulator of G-protein signaling 10	203741_s_at	ADCY7	adenylate cyclase 7	210759_s_at	PSMA1	proteasome (prosome	213189_at	MINA	MYC induced nuclear antigen	214073_at	CTTN	cortactin	226025_at	ANKRD28	ankyrin repeat domain 28
204317_at	GTSE1	G-2 and S-phase expressed 1	203744_at	HMGB3	high-mobility group box 3	210766_s_at	CSE1L	CSE1 chromosome segregation 1-like (yeast)	213198_at	ACVR1B	activin A receptor	214086_s_at	PARP2	poly (ADP-ribose) polymerase 2	226087_at	LZIC	leucine zipper and CTNNBIP1 domain containing
204332_s_at	AGA	aspartylglucosaminidase	203759_at	ST3GAL4	ST3 beta-galactoside alpha-2	210774_s_at	NCOA4	nuclear receptor coactivator 4	213216_at	OTUD3	OTU domain containing 3	214088_s_at	FUT3	fucosyltransferase 3 (galactoside 3(4)-L-fucosyltransferase	226110_at	PTAR1	protein prenyltransferase alpha subunit repeat containing 1
204335_at	CCDC94	coiled-coil domain containing 94	203762_s_at	DYNC2LI1	dynein	210825_s_at	PEBP1	phosphatidylethanolamine binding protein 1	213218_at	ZNF187	zinc finger protein 187	214093_s_at	FUBP1	far upstream element (FUSE) binding protein 1	226121_at	DHRS13	dehydrogenase/reductase (SDR family) member 13
204341_at	TRIM16	tripartite motif-containing 16	203774_at	MTR	5-methyltetrahydrofolate-homocysteine methyltransferase	210827_s_at	ELF3	E74-like factor 3 (ets domain transcription factor	213228_at	PDE8B	phosphodiesterase 8B	214100_x_at	NSUN5B	NOL1/NOP2/Sun domain family	226165_at	C8orf59	chromosome 8 open reading frame 59
204343_at	ABCA3	ATP-binding cassette	203776_at	GPKOW	G patch domain and KOW motifs	210868_s_at	ELOVL6	ELOVL family member 6	213229_at	DICER1	dicer 1	214108_at	MAX	MYC associated factor X	226214_at	GDE1	glycerophosphodiester phosphodiesterase 1
204349_at	MED7	mediator complex subunit 7	203785_s_at	DDX28	DEAD (Asp-Glu-Ala-Asp) box polypeptide 28	210905_x_at	POU5F1P4	POU class 5 homeobox 1 pseudogene 4	213238_at	ATP10D	ATPase	214129_at	PDE4DIP	phosphodiesterase 4D interacting protein	226229_s_at	SSU72	SSU72 RNA polymerase II CTD phosphatase homolog (S. cerevisiae)
204350_s_at	MED7	mediator complex subunit 7	203791_at	DMXL1	Dmx-like 1	210927_x_at	JTB	jumping translocation breakpoint	213241_at	PLXNC1	plexin C1	214138_at	ZNF79	zinc finger protein 79	226241_s_at	MRPL52	mitochondrial ribosomal protein L52
204383_at	DGCR14	DiGeorge syndrome critical region gene 14	203794_at	CDC42BPA	CDC42 binding protein kinase alpha (DMPK-like)	210933_s_at	FSCN1	fascin homolog 1	213243_at	VPS13B	vacuolar protein sorting 13 homolog B (yeast)	214141_x_at	SFRS7	splicing factor	226254_s_at	KIAA1430	KIAA1430
204388_s_at	MAOA	monoamine oxidase A	203809_s_at	AKT2	v-akt murine thymoma viral oncogene homolog 2	210942_s_at	ST3GAL6	ST3 beta-galactoside alpha-2	213249_at	FBXL7	F-box and leucine-rich repeat protein 7	214149_s_at	ATP6V0E1	Vacuolar proton-ATPase subunit M9.2	226276_at	TMEM167A	transmembrane protein 167A
204389_at	MAOA	monoamine oxidase A	203810_at	DNAJB4	DnaJ (Hsp40) homolog	210970_s_at	IBTK	inhibitor of Bruton agammaglobulinemia tyrosine kinase	213271_s_at	DOPEY1	dopey family member 1	214169_at	UNC84A	unc-84 homolog A (C. elegans)	226287_at	CCDC34	coiled-coil domain containing 34
204393_s_at	ACPP	acid phosphatase	203811_s_at	DNAJB4	DnaJ (Hsp40) homolog	210999_s_at	GRB10	growth factor receptor-bound protein 10	213313_at	RABGAP1	RAB GTPase activating protein 1	214182_at	LOC100132430	hypothetical LOC100132430	226296_s_at	MRPS15	mitochondrial ribosomal protein S15
204410_at	EIF1AY	eukaryotic translation initiation factor 1A	203813_s_at	SLIT3	slit homolog 3 (Drosophila)	211023_at	PDHB	pyruvate dehydrogenase (lipoamide) beta	213328_at	NEK1	NIMA (never in mitosis gene a)-related kinase 1	214199_at	SFTPD	surfactant protein D	226297_at
204411_at	KIF21B	kinesin family member 21B	203825_at	BRD3	bromodomain containing 3	211026_s_at	MGLL	monoglyceride lipase	213331_s_at	NEK1	NIMA (never in mitosis gene a)-related kinase 1	214232_at			226374_at
204415_at	IFI6	interferon	203827_at	WIPI1	WD repeat domain	211036_x_at	ANAPC5	anaphase promoting complex subunit 5	213349_at	TMCC1	transmembrane and coiled-coil domain family 1	214271_x_at	RPL12	ribosomal protein L12	226385_s_at	C7orf30	chromosome 7 open reading frame 30
204420_at	FOSL1	FOS-like antigen 1	203829_at	ELP4	elongation protein 4 homolog (S. cerevisiae)	211038_s_at	CROCCL1	ciliary rootlet coiled-coil	213351_s_at	TMCC1	transmembrane and coiled-coil domain family 1	214290_s_at	HIST2H2AA3 /// HIST2H2AA4	histone cluster 2	226386_at	C7orf30	chromosome 7 open reading frame 30
204432_at	SOX12	SRY (sex determining region Y)-box 12	203830_at	C17orf75	chromosome 17 open reading frame 75	211052_s_at	TBCD	tubulin folding cofactor D	213352_at	TMCC1	transmembrane and coiled-coil domain family 1	214315_x_at	CALR	calreticulin	226419_s_at	FLJ44342	hypothetical LOC645460
204441_s_at	POLA2	polymerase (DNA directed)	203836_s_at	MAP3K5	mitogen-activated protein kinase kinase kinase 5	211075_s_at	CD47	CD47 molecule	213361_at	TDRD7	tudor domain containing 7	214316_x_at			226422_at	ERGIC2	ERGIC and golgi 2
204443_at	ARSA	arylsulfatase A	203840_at	BLZF1	basic leucine zipper nuclear factor 1	211150_s_at	DLAT	dihydrolipoamide S-acetyltransferase	213410_at	C10orf137	chromosome 10 open reading frame 137	214351_x_at	RPL13	ribosomal protein L13	226430_at	RELL1	RELT-like 1
204447_at	ProSAPiP1	ProSAPiP1 protein	203846_at	TRIM32	tripartite motif-containing 32	211152_s_at	HTRA2	HtrA serine peptidase 2	213429_at			214394_x_at	EEF1D	eukaryotic translation elongation factor 1 delta (guanine nucleotide exchange protein)	226517_at	BCAT1	branched chain aminotransferase 1
204448_s_at	PDCL	phosducin-like	203849_s_at	KIF1A	kinesin family member 1A	211208_s_at	CASK	calcium/calmodulin-dependent serine protein kinase (MAGUK family)	213434_at	STX2	syntaxin 2	214395_x_at	EEF1D	eukaryotic translation elongation factor 1 delta (guanine nucleotide exchange protein)	226565_at	TMEM99	transmembrane protein 99
204457_s_at	GAS1	growth arrest-specific 1	203852_s_at	SMN1 /// SMN2	survival of motor neuron 1	211270_x_at	PTBP1	polypyrimidine tract binding protein 1	213452_at	ZNF184	zinc finger protein 184	214414_x_at	HBA1 /// HBA2	hemoglobin	226600_at	TMTC3	transmembrane and tetratricopeptide repeat containing 3
204466_s_at	SNCA	synuclein	203853_s_at	GAB2	GRB2-associated binding protein 2	211271_x_at	PTBP1	polypyrimidine tract binding protein 1	213461_at	NUDT21	nudix (nucleoside diphosphate linked moiety X)-type motif 21	214455_at	HIST1H2BC /// HIST1H2BE /// HIST1H2BF /// HIST1H2BG /// HIST1H2BI	histone cluster 1	226625_at	TGFBR3	transforming growth factor
204473_s_at	ZNF592	zinc finger protein 592	203855_at	WDR47	WD repeat domain 47	211421_s_at	RET	ret proto-oncogene	213497_at	ABTB2	ankyrin repeat and BTB (POZ) domain containing 2	214472_at	HIST1H2AD /// HIST1H3A /// HIST1H3B /// HIST1H3C /// HIST1H3D /// HIST1H3E /// HIST1H3F /// HIST1H3G /// HIST1H3H /// HIST1H3I /// HIST1H3J	histone cluster 1	226711_at	FOXN2	forkhead box N2
204476_s_at	PC	pyruvate carboxylase	203856_at	VRK1	vaccinia related kinase 1	211423_s_at	SC5DL	sterol-C5-desaturase (ERG3 delta-5-desaturase homolog	213511_s_at	MTMR1	myotubularin related protein 1	214473_x_at	PMS2L3	postmeiotic segregation increased 2-like 3	226720_at	PWWP2A	PWWP domain containing 2A
204486_at			203857_s_at	PDIA5	protein disulfide isomerase family A	211432_s_at	TYRO3	TYRO3 protein tyrosine kinase	213533_at	D4S234E	DNA segment on chromosome 4 (unique) 234 expressed sequence	214474_at	PRKAB2	protein kinase	226744_at	METT10D	methyltransferase 10 domain containing
204488_at	DOLK	dolichol kinase	203858_s_at	COX10	COX10 homolog	211548_s_at	HPGD	hydroxyprostaglandin dehydrogenase 15-(NAD)	213534_s_at	PASK	PAS domain containing serine/threonine kinase	214481_at	HIST1H2AM	Histone cluster 1	226860_at	TMEM19	transmembrane protein 19
204489_s_at	CD44	CD44 molecule (Indian blood group)	203865_s_at	ADARB1	adenosine deaminase	211572_s_at	SLC23A2	solute carrier family 23 (nucleobase transporters)	213568_at	OSR2	odd-skipped related 2 (Drosophila)	214507_s_at	EXOSC2	exosome component 2	226892_at	C10orf12	chromosome 10 open reading frame 12
204492_at	ARHGAP11A	Rho GTPase activating protein 11A	203890_s_at	DAPK3	death-associated protein kinase 3	211594_s_at	MRPL9	mitochondrial ribosomal protein L9	213603_s_at	RAC2	ras-related C3 botulinum toxin substrate 2 (rho family	214508_x_at	CREM	cAMP responsive element modulator	226915_s_at	ARPC5L	actin related protein 2/3 complex
204494_s_at	C15orf39	chromosome 15 open reading frame 39	203901_at	MAP3K7IP1	mitogen-activated protein kinase kinase kinase 7 interacting protein 1	211615_s_at	LRPPRC	leucine-rich PPR-motif containing	213618_at	ARAP2	ArfGAP with RhoGAP domain	214512_s_at	SUB1	SUB1 homolog (S. cerevisiae)	227020_at	YPEL2	yippee-like 2 (Drosophila)
204508_s_at	CA12	carbonic anhydrase XII	203909_at	SLC9A6	solute carrier family 9 (sodium/hydrogen exchanger)	211658_at	PRDX2	peroxiredoxin 2	213623_at	KIF3A	kinesin family member 3A	214526_x_at	PMS2L1	postmeiotic segregation increased 2-like 1 pseudogene	227048_at	LAMA1	laminin
204514_at	DPH2	DPH2 homolog (S. cerevisiae)	203910_at	ARHGAP29	Rho GTPase activating protein 29	211698_at	EID1	EP300 interacting inhibitor of differentiation 1	213709_at	BHLHB9	basic helix-loop-helix domain containing	214527_s_at	PQBP1	polyglutamine binding protein 1	227077_at	ZNF286A	zinc finger protein 286A
204519_s_at	PLLP	plasma membrane proteolipid (plasmolipin)	203919_at	TCEA2	transcription elongation factor A (SII)	211714_x_at	TUBB	tubulin	213729_at	PRPF40A	PRP40 pre-mRNA processing factor 40 homolog A (S. cerevisiae)	214585_s_at	VPS52	vacuolar protein sorting 52 homolog (S. cerevisiae)	227186_s_at	MRPL41	mitochondrial ribosomal protein L41
204542_at	ST6GALNAC2	ST6 (alpha-N-acetyl-neuraminyl-2	203927_at	NFKBIE	nuclear factor of kappa light polypeptide gene enhancer in B-cells inhibitor	211752_s_at	NDUFS7	NADH dehydrogenase (ubiquinone) Fe-S protein 7	213754_s_at	PAIP1	poly(A) binding protein interacting protein 1	214588_s_at	MFAP3	microfibrillar-associated protein 3	227200_at
204558_at	RAD54L	RAD54-like (S. cerevisiae)	203929_s_at	MAPT	microtubule-associated protein tau	211755_s_at	ATP5F1	ATP synthase	213848_at			214603_at	MAGEA2 /// MAGEA2B	melanoma antigen family A	227208_at	CCDC84	coiled-coil domain containing 84
204559_s_at	LSM7	LSM7 homolog	203935_at	ACVR1	activin A receptor	211761_s_at	CACYBP	calcyclin binding protein	213894_at	THSD7A	thrombospondin	214642_x_at	MAGEA5	melanoma antigen family A	227278_at
204562_at	IRF4	interferon regulatory factor 4	203943_at	KIF3B	kinesin family member 3B	211926_s_at	MYH9	myosin	213900_at	C9orf61	chromosome 9 open reading frame 61	214657_s_at	NCRNA00084	non-protein coding RNA 84	227291_s_at	BOLA3	bolA homolog 3 (E. coli)
204569_at	ICK	intestinal cell (MAK-like) kinase	203960_s_at	HSPB11	heat shock protein family B (small)	211928_at	DYNC1H1	dynein	213920_at	CUX2	cut-like homeobox 2	214684_at	MEF2A	myocyte enhancer factor 2A	227356_at
204570_at	COX7A1	cytochrome c oxidase subunit VIIa polypeptide 1 (muscle)	203962_s_at	NEBL	nebulette	211929_at	HNRNPA3	heterogeneous nuclear ribonucleoprotein A3	213954_at	FAM169A	family with sequence similarity 169	214687_x_at	ALDOA	aldolase A	227480_at	SUSD2	sushi domain containing 2
204573_at	CROT	carnitine O-octanoyltransferase	203963_at	CA12	carbonic anhydrase XII	211932_at	HNRNPA3	heterogeneous nuclear ribonucleoprotein A3	213996_at	YPEL1	yippee-like 1 (Drosophila)	214711_at	GATC	glutamyl-tRNA(Gln) amidotransferase	227517_s_at	GAS5	growth arrest-specific 5 (non-protein coding)
204577_s_at	CLUAP1	clusterin associated protein 1	203965_at	USP20	ubiquitin specific peptidase 20	211933_s_at	HNRNPA3 /// HNRNPA3P1	heterogeneous nuclear ribonucleoprotein A3 /// heterogeneous nuclear ribonucleoprotein A3 pseudogene 1	214053_at	ERBB4	v-erb-a erythroblastic leukemia viral oncogene homolog 4 (avian)	214714_at	ZNF394	zinc finger protein 394	227586_at	TMEM170A	transmembrane protein 170A
204578_at	HISPPD2A	histidine acid phosphatase domain containing 2A	203966_s_at	PPM1A	protein phosphatase 1A (formerly 2C)	211946_s_at	BAT2D1	BAT2 domain containing 1	214061_at	WDR67	WD repeat domain 67	214737_x_at	HNRNPC	heterogeneous nuclear ribonucleoprotein C (C1/C2)	227624_at	TET2	tet oncogene family member 2
204579_at	FGFR4	fibroblast growth factor receptor 4	203967_at	CDC6	cell division cycle 6 homolog (S. cerevisiae)	211951_at	NOLC1	nucleolar and coiled-body phosphoprotein 1	214068_at	BEAN	brain expressed	214756_x_at	PMS2L1	postmeiotic segregation increased 2-like 1 pseudogene	227625_s_at	STUB1	STIP1 homology and U-box containing protein 1
204581_at	CD22	CD22 molecule	203970_s_at	PEX3	peroxisomal biogenesis factor 3	211953_s_at	IPO5	importin 5	214083_at	LOC100132532	hypothetical protein LOC100132532	214763_at	ACOT11	acyl-CoA thioesterase 11	227680_at	ZNF326	zinc finger protein 326
204584_at	L1CAM	L1 cell adhesion molecule	203972_s_at	PEX3	peroxisomal biogenesis factor 3	211954_s_at	IPO5	importin 5	214085_x_at	GLIPR1	GLI pathogenesis-related 1	214766_s_at	AHCTF1	AT hook containing transcription factor 1	227718_at	PURB	purine-rich element binding protein B
204586_at	BSN	bassoon (presynaptic cytomatrix protein)	203975_s_at	CHAF1A	chromatin assembly factor 1	211955_at	IPO5	importin 5	214124_x_at			214789_x_at	SFRS2B	splicing factor	227896_at	BCCIP	BRCA2 and CDKN1A interacting protein
204592_at	DLG4	discs	203976_s_at	CHAF1A	chromatin assembly factor 1	211960_s_at	RAB7A	RAB7A	214135_at	CLDN18	claudin 18	214801_at			227936_at	TMEM68	transmembrane protein 68
204597_x_at	STC1	stanniocalcin 1	203982_s_at	ABCD4	ATP-binding cassette	211963_s_at	ARPC5	actin related protein 2/3 complex	214211_at	FTH1	ferritin	214838_at	SFT2D2	SFT2 domain containing 2	227942_s_at	CRIPT	cysteine-rich PDZ-binding protein
204600_at	EPHB3	EPH receptor B3	203983_at	TSNAX	translin-associated factor X	211986_at	AHNAK	AHNAK nucleoprotein	214221_at	ALMS1	Alstrom syndrome 1	214845_s_at	CALU	calumenin	227964_at	FRMD8	FERM domain containing 8
204603_at	EXO1	exonuclease 1	203984_s_at	CASP9	caspase 9	211989_at	SMARCE1	SWI/SNF related	214243_s_at	SERHL /// SERHL2	serine hydrolase-like /// serine hydrolase-like 2	214870_x_at	LOC339047	hypothetical protein LOC339047	227998_at	S100A16	S100 calcium binding protein A16
204604_at	PFTK1	PFTAIRE protein kinase 1	203990_s_at	UTX	ubiquitously transcribed tetratricopeptide repeat	212015_x_at	PTBP1	polypyrimidine tract binding protein 1	214260_at	COPS8	COP9 constitutive photomorphogenic homolog subunit 8 (Arabidopsis)	214894_x_at	MACF1	microtubule-actin crosslinking factor 1	228038_at	SOX2	SRY (sex determining region Y)-box 2
204606_at	CCL21	chemokine (C-C motif) ligand 21	203998_s_at	SYT1	synaptotagmin I	212018_s_at	RSL1D1	ribosomal L1 domain containing 1	214411_x_at	CTRB2	chymotrypsinogen B2	214901_at	ZNF8	zinc finger protein 8	228049_x_at
204611_s_at	PPP2R5B	protein phosphatase 2	203999_at	SYT1	synaptotagmin I	212034_s_at	EXOC7	exocyst complex component 7	214451_at	TFAP2B	transcription factor AP-2 beta (activating enhancer binding protein 2 beta)	214919_s_at	ANKHD1-EIF4EBP3 /// EIF4EBP3	ANKHD1-EIF4EBP3 readthrough transcript /// eukaryotic translation initiation factor 4E binding protein 3	228050_at	UTP15	UTP15
204612_at	PKIA	protein kinase (cAMP-dependent	204004_at	PAWR	PRKC	212052_s_at	TBC1D9B	TBC1 domain family	214464_at	CDC42BPA	CDC42 binding protein kinase alpha (DMPK-like)	214959_s_at	API5	apoptosis inhibitor 5	228092_at	CREM	cAMP responsive element modulator
204621_s_at	NR4A2	nuclear receptor subfamily 4	204008_at	DNAL4	dynein	212060_at	SR140	U2-associated SR140 protein	214483_s_at	ARFIP1	ADP-ribosylation factor interacting protein 1	214960_at	API5	apoptosis inhibitor 5	228135_at	C1orf52	chromosome 1 open reading frame 52
204622_x_at	NR4A2	nuclear receptor subfamily 4	204010_s_at	KRAS	v-Ki-ras2 Kirsten rat sarcoma viral oncogene homolog	212061_at	SR140	U2-associated SR140 protein	214586_at	GPR37	G protein-coupled receptor 37 (endothelin receptor type B-like)	214963_at	NUP160	nucleoporin 160kDa	228151_at
204628_s_at	ITGB3	integrin	204016_at	LARS2	leucyl-tRNA synthetase 2	212077_at	CALD1	caldesmon 1	214701_s_at	FN1	fibronectin 1	214988_s_at	SON	SON DNA binding protein	228155_at	C10orf57 /// C10orf58	chromosome 10 open reading frame 57 /// chromosome 10 open reading frame 58
204638_at	ACP5	acid phosphatase 5	204019_s_at	SH3YL1	SH3 domain containing	212108_at	FAF2	Fas associated factor family member 2	214706_at	ZNF200	zinc finger protein 200	215071_s_at	HIST1H2AC	histone cluster 1	228164_at	AP4E1	adaptor-related protein complex 4
204643_s_at	ENOX2	ecto-NOX disulfide-thiol exchanger 2	204022_at	WWP2	WW domain containing E3 ubiquitin protein ligase 2	212115_at	HN1L	hematological and neurological expressed 1-like	214727_at	BRCA2	breast cancer 2	215089_s_at	RBM10	RNA binding motif protein 10	228238_at	GAS5	growth arrest-specific 5 (non-protein coding)
204650_s_at	APBB3	amyloid beta (A4) precursor protein-binding	204025_s_at	PDCD2	programmed cell death 2	212124_at	ZMIZ1	zinc finger	214739_at	LRCH3	leucine-rich repeats and calponin homology (CH) domain containing 3	215090_x_at	LOC440434	hypothetical protein FLJ11822	228284_at	TLE1	transducin-like enhancer of split 1 (E(sp1) homolog
204655_at	CCL5	chemokine (C-C motif) ligand 5	204034_at	ETHE1	ethylmalonic encephalopathy 1	212129_at	NIPA2	non imprinted in Prader-Willi/Angelman syndrome 2	214743_at	CUX1	cut-like homeobox 1	215154_at	ULK2	unc-51-like kinase 2 (C. elegans)	228363_at	XIAP	X-linked inhibitor of apoptosis
204656_at	SHB	Src homology 2 domain containing adaptor protein B	204035_at	SCG2	secretogranin II (chromogranin C)	212137_at	LARP1	La ribonucleoprotein domain family	214772_at	C11orf41	chromosome 11 open reading frame 41	215230_x_at	EIF3C /// EIF3CL	eukaryotic translation initiation factor 3	228366_at
204661_at	CD52	CD52 molecule	204053_x_at	PTEN	phosphatase and tensin homolog	212140_at	PDS5A	PDS5	214844_s_at	DOK5	docking protein 5	215239_x_at	ZNF273	zinc finger protein 273	228487_s_at
204670_x_at	HLA-DRB1 /// HLA-DRB2 /// HLA-DRB3 /// HLA-DRB4 /// HLA-DRB5 /// LOC100133484 /// LOC100133661 /// LOC100133811 /// LOC730415 /// RNASE2 /// ZNF749	major histocompatibility complex	204058_at	ME1	malic enzyme 1	212145_at	MRPS27	mitochondrial ribosomal protein S27	214889_at	FAM149A	family with sequence similarity 149	215299_x_at	SULT1A1	sulfotransferase family	228543_at	CSRP2BP	CSRP2 binding protein
204682_at	LTBP2	latent transforming growth factor beta binding protein 2	204062_s_at	ULK2	unc-51-like kinase 2 (C. elegans)	212174_at	AK2	adenylate kinase 2	214890_s_at	FAM149A	family with sequence similarity 149	215313_x_at	HLA-A	major histocompatibility complex	228544_s_at	CSRP2BP	CSRP2 binding protein
204687_at	DKFZP564O0823	DKFZP564O0823 protein	204065_at	CHST10	carbohydrate sulfotransferase 10	212179_at	SFRS18	splicing factor	214911_s_at	BRD2	bromodomain containing 2	215412_x_at	PMS2L2	postmeiotic segregation increased 2-like 2 pseudogene	228571_at	RBAK	RB-associated KRAB zinc finger
204696_s_at	CDC25A	cell division cycle 25 homolog A (S. pombe)	204068_at	STK3	serine/threonine kinase 3 (STE20 homolog	212183_at	NUDT4 /// NUDT4P1	nudix (nucleoside diphosphate linked moiety X)-type motif 4 /// nudix (nucleoside diphosphate linked moiety X)-type motif 4 pseudogene 1	214957_at	ACTL8	actin-like 8	215416_s_at	STOML2	stomatin (EPB72)-like 2	228654_at	SPIN4	spindlin family
204697_s_at	CHGA	chromogranin A (parathyroid secretory protein 1)	204071_s_at	TOPORS	topoisomerase I binding	212186_at	ACACA	acetyl-Coenzyme A carboxylase alpha	214975_s_at	MTMR1	myotubularin related protein 1	215667_x_at	LOC730324	similar to postmeiotic segregation increased 2-like 2	228710_at
204701_s_at	STOML1	stomatin (EPB72)-like 1	204074_s_at	KIAA0562	KIAA0562	212203_x_at	IFITM3	interferon induced transmembrane protein 3 (1-8U)	215025_at	NTRK3	neurotrophic tyrosine kinase	215693_x_at	DDX27	DEAD (Asp-Glu-Ala-Asp) box polypeptide 27	228765_at	GTF2IRD2	GTF2I repeat domain containing 2
204710_s_at	WIPI2	WD repeat domain	204075_s_at	KIAA0562	KIAA0562	212209_at	MED13L	mediator complex subunit 13-like	215048_at	ZNF280B	zinc finger protein 280B	215722_s_at	SNRPA1	small nuclear ribonucleoprotein polypeptide A'	228852_at	ENSA	endosulfine alpha
204723_at	SCN3B	sodium channel	204082_at	PBX3	pre-B-cell leukemia homeobox 3	212230_at	PPAP2B	phosphatidic acid phosphatase type 2B	215146_s_at	TTC28	tetratricopeptide repeat domain 28	215733_x_at	CTAG2	cancer/testis antigen 2	228853_at	STYX	serine/threonine/tyrosine interacting protein
204735_at	PDE4A	phosphodiesterase 4A	204088_at	P2RX4	purinergic receptor P2X	212231_at	FBXO21	F-box protein 21	215210_s_at	DLST /// DLSTP	dihydrolipoamide S-succinyltransferase (E2 component of 2-oxo-glutarate complex) /// dihydrolipoamide S-succinyltransferase pseudogene (E2 component of 2-oxo-glutarate complex)	215773_x_at	PARP2	poly (ADP-ribose) polymerase 2	228875_at	FAM162B	family with sequence similarity 162
204745_x_at	MT1G	metallothionein 1G	204089_x_at	MAP3K4	mitogen-activated protein kinase kinase kinase 4	212256_at	GALNT10	UDP-N-acetyl-alpha-D-galactosamine:polypeptide N-acetylgalactosaminyltransferase 10 (GalNAc-T10)	215315_at	ZNF549	zinc finger protein 549	215779_s_at	HIST1H2BC /// HIST1H2BE /// HIST1H2BF /// HIST1H2BG /// HIST1H2BI	histone cluster 1	228879_at	SNORD104	small nucleolar RNA
204746_s_at	PICK1	protein interacting with PRKCA 1	204092_s_at	AURKA	aurora kinase A	212276_at	LPIN1	lipin 1	215321_at	RUNDC3B	RUN domain containing 3B	215794_x_at	GLUD2	glutamate dehydrogenase 2	228906_at	TET1	tet oncogene 1
204753_s_at	HLF	hepatic leukemia factor	204093_at	CCNH	cyclin H	212299_at	NEK9	NIMA (never in mitosis gene a)- related kinase 9	215407_s_at	ASTN2	astrotactin 2	215881_x_at	LOC100130648 /// SSX1 /// SSX10 /// SSX2 /// SSX2B /// SSX3 /// SSX5 /// SSX7 /// SSX9	similar to Protein SSX2 (Synovial sarcoma	228931_at	COQ4	coenzyme Q4 homolog (S. cerevisiae)
204765_at	ARHGEF5	Rho guanine nucleotide exchange factor (GEF) 5	204101_at	MTM1	myotubularin 1	212301_at	RTF1	Rtf1	215411_s_at	TRAF3IP2	TRAF3 interacting protein 2	215903_s_at	MAST2	microtubule associated serine/threonine kinase 2	228970_at	ZBTB8OS	zinc finger and BTB domain containing 8 opposite strand
204768_s_at	FEN1	flap structure-specific endonuclease 1	204117_at	PREP	prolyl endopeptidase	212333_at	FAM98A	family with sequence similarity 98	215458_s_at	SMURF1	SMAD specific E3 ubiquitin protein ligase 1	215926_x_at	SNAPC4	small nuclear RNA activating complex	228990_at	SNHG12	small nucleolar RNA host gene 12 (non-protein coding)
204769_s_at	TAP2	transporter 2	204123_at	LIG3	ligase III	212351_at	EIF2B5	eukaryotic translation initiation factor 2B	215460_x_at	BRD1	bromodomain containing 1	215963_x_at	LOC642741	similar to ribosomal protein L3	228992_at	MED28	Putative angiogenesis-related mRNA sequence
204778_x_at	HOXB7	homeobox B7	204126_s_at	CDC45L	CDC45 cell division cycle 45-like (S. cerevisiae)	212355_at	KIAA0323	KIAA0323	215463_at	OR7E24	olfactory receptor	215983_s_at	UBXN8	UBX domain protein 8	229076_s_at
204788_s_at	PPOX	protoporphyrinogen oxidase	204146_at	RAD51AP1	RAD51 associated protein 1	212365_at	MYO1B	myosin IB	215559_at	ABCC6	ATP-binding cassette	216001_at	PRAMEF12	PRAME family member 12	229099_at	C11orf83	chromosome 11 open reading frame 83
204798_at	MYB	v-myb myeloblastosis viral oncogene homolog (avian)	204147_s_at	TFDP1	transcription factor Dp-1	212371_at	FAM152A	family with sequence similarity 152	215726_s_at	CYB5A	cytochrome b5 type A (microsomal)	216008_s_at	ARIH2	ariadne homolog 2 (Drosophila)	229106_at	DYNLL2	dynein
204800_s_at	DHRS12	dehydrogenase/reductase (SDR family) member 12	204165_at	WASF1	WAS protein family	212372_at	MYH10	myosin	215758_x_at	ZNF93	zinc finger protein 93	216241_s_at	TCEA1	transcription elongation factor A (SII)	229181_s_at	CEP27	centrosomal protein 27kDa
204805_s_at	H1FX	H1 histone family	204168_at	MGST2	microsomal glutathione S-transferase 2	212378_at	GART	phosphoribosylglycinamide formyltransferase	215933_s_at	HHEX	hematopoietically expressed homeobox	216246_at			229232_at	LRRC57	leucine rich repeat containing 57
204806_x_at	HLA-F	major histocompatibility complex	204176_at	KLHL20	kelch-like 20 (Drosophila)	212391_x_at	RPS3A	ribosomal protein S3A	215970_at			216302_at	HNRNPC /// HNRNPCL1 /// LOC440563 /// LOC649330	heterogeneous nuclear ribonucleoprotein C (C1/C2) /// heterogeneous nuclear ribonucleoprotein C-like 1 /// heterogeneous nuclear ribonucleoprotein C-like /// similar to Heterogeneous nuclear ribonucleoprotein C-like dJ845O24.4 (hnRNP core protein C-like)	229332_at	HPDL	4-hydroxyphenylpyruvate dioxygenase-like
204821_at	BTN3A3	butyrophilin	204177_s_at	KLHL20	kelch-like 20 (Drosophila)	212405_s_at	KIAA0859	KIAA0859	216033_s_at	FYN	FYN oncogene related to SRC	216338_s_at	YIPF3	Yip1 domain family	229349_at	LIN28B	lin-28 homolog B (C. elegans)
204829_s_at	FOLR2	folate receptor 2 (fetal)	204180_s_at	ZBTB43	zinc finger and BTB domain containing 43	212428_at	KIAA0368	KIAA0368	216060_s_at	DAAM1	dishevelled associated activator of morphogenesis 1	216342_x_at	LOC100128140 /// LOC390183 /// LOC442162 /// RPS4X	similar to ribosomal protein S4	229594_at	SPTY2D1	SPT2
204849_at	TCFL5	transcription factor-like 5 (basic helix-loop-helix)	204181_s_at	ZBTB43	zinc finger and BTB domain containing 43	212441_at	KIAA0232	KIAA0232	216080_s_at	FADS3	fatty acid desaturase 3	216348_at	RPS17L4	ribosomal protein S17-like 4	229595_at	CHCHD4	coiled-coil-helix-coiled-coil-helix domain containing 4
204850_s_at	DCX	doublecortin	204182_s_at	ZBTB43	zinc finger and BTB domain containing 43	212444_at			216095_x_at	MTMR1	myotubularin related protein 1	216370_s_at	TKTL1	transketolase-like 1	229665_at	CSTF3	cleavage stimulation factor
204861_s_at	NAIP	NLR family	204184_s_at	ADRBK2	adrenergic	212454_x_at	HNRPDL	HnRNP JKTBP	216125_s_at	RANBP9	RAN binding protein 9	216377_x_at	ALPPL2	alkaline phosphatase	229666_s_at	CSTF3	cleavage stimulation factor
204864_s_at	IL6ST	interleukin 6 signal transducer (gp130	204187_at	GMPR	guanosine monophosphate reductase	212456_at	KIAA0664	KIAA0664	216226_at	TAF4B	TAF4b RNA polymerase II	216380_x_at	LOC728453	similar to 40S ribosomal protein S28	229711_s_at	MGC5370	hypothetical protein MGC5370
204867_at	GCHFR	GTP cyclohydrolase I feedback regulator	204199_at	RALGPS1	Ral GEF with PH domain and SH3 binding motif 1	212458_at	SPRED2	sprouty-related	216268_s_at	JAG1	jagged 1 (Alagille syndrome)	216383_at	LOC285053 /// LOC390354 /// RPL18A	similar to ribosomal protein L18a /// ribosomal protein L18a pseudogene /// ribosomal protein L18a	230362_at	INPP5F	inositol polyphosphate-5-phosphatase F
204877_s_at	TAOK2	TAO kinase 2	204202_at	IQCE	IQ motif containing E	212462_at	MYST4	MYST histone acetyltransferase (monocytic leukemia) 4	216347_s_at	PPP1R13B	protein phosphatase 1	216462_at			230748_at	SLC16A6	solute carrier family 16
204884_s_at	HUS1	HUS1 checkpoint homolog (S. pombe)	204204_at	SLC31A2	solute carrier family 31 (copper transporters)	212465_at	SETD3	SET domain containing 3	216438_s_at	TMSB4X /// TMSL3	thymosin beta 4	216471_x_at	LOC100130648 /// SSX2 /// SSX2B	similar to Protein SSX2 (Synovial sarcoma	230772_at
204887_s_at	PLK4	polo-like kinase 4 (Drosophila)	204206_at	MNT	MAX binding protein	212476_at	ACAP2	ArfGAP with coiled-coil	216442_x_at	FN1	fibronectin 1	216490_x_at	LOC442175	similar to hCG1811681	230914_at	HNF4A	hepatocyte nuclear factor 4
204891_s_at	LCK	lymphocyte-specific protein tyrosine kinase	204209_at	PCYT1A	phosphate cytidylyltransferase 1	212480_at	CYTSA	cytospin A	216493_s_at	IGF2BP3 /// LOC645468	insulin-like growth factor 2 mRNA binding protein 3 /// similar to putative RNA binding protein KOC	216505_x_at	RPS10L	ribosomal protein S10-like	230972_at	ANKRD9	ankyrin repeat domain 9
204892_x_at	EEF1A1	eukaryotic translation elongation factor 1 alpha 1	204211_x_at	EIF2AK2	eukaryotic translation initiation factor 2-alpha kinase 2	212481_s_at	TPM4	tropomyosin 4	216627_s_at	B4GALT1	UDP-Gal:betaGlcNAc beta 1	216515_x_at	LOC643287 /// PTMA	similar to prothymosin alpha /// prothymosin	231051_at
204894_s_at	AOC3	amine oxidase	204215_at	C7orf23	chromosome 7 open reading frame 23	212492_s_at	JMJD2B	jumonji domain containing 2B	216641_s_at	LAD1	ladinin 1	216526_x_at	HLA-C	major histocompatibility complex	231265_at	COX7B2	cytochrome c oxidase subunit VIIb2
204901_at	BTRC	beta-transducin repeat containing	204221_x_at	GLIPR1	GLI pathogenesis-related 1	212496_s_at	JMJD2B	jumonji domain containing 2B	216698_x_at	LOC441453 /// OR7E18P /// OR7E35P /// OR7E37P /// OR7E47P	similar to olfactory receptor	216548_x_at	HMG4L	high-mobility group (nonhistone chromosomal) protein 4-like	231307_at	LOC100130725 /// PAGE2 /// PAGE2B	similar to PAGE-5 protein /// P antigen family
204902_s_at	ATG4B /// LOC727737	ATG4 autophagy related 4 homolog B (S. cerevisiae) /// similar to APG4 autophagy 4 homolog B	204226_at	STAU2	staufen	212499_s_at	FCF1 /// MAPK1IP1L	FCF1 small subunit (SSU) processome component homolog (S. cerevisiae) /// mitogen-activated protein kinase 1 interacting protein 1-like	216899_s_at	SKAP2	src kinase associated phosphoprotein 2	216804_s_at	PDLIM5	PDZ and LIM domain 5	231407_s_at	FOXH1	forkhead box H1
204904_at	GJA4	gap junction protein	204240_s_at	SMC2	structural maintenance of chromosomes 2	212509_s_at	MXRA7	matrix-remodelling associated 7	216905_s_at	ST14	suppression of tumorigenicity 14 (colon carcinoma)	216843_x_at	PMS2L1	postmeiotic segregation increased 2-like 1 pseudogene	231713_s_at	ELP2	elongation protein 2 homolog (S. cerevisiae)
204908_s_at	BCL3	B-cell CLL/lymphoma 3	204243_at	RLF	rearranged L-myc fusion	212513_s_at	USP33	ubiquitin specific peptidase 33	216944_s_at	ITPR1	inositol 1	216844_at	ZC3H7B	zinc finger CCCH-type containing 7B	231853_at	TUBD1	tubulin
204909_at	DDX6	DEAD (Asp-Glu-Ala-Asp) box polypeptide 6	204247_s_at	CDK5	cyclin-dependent kinase 5	212526_at	SPG20	spastic paraplegia 20 (Troyer syndrome)	216945_x_at	PASK	PAS domain containing serine/threonine kinase	216858_x_at			231896_s_at	DENR	density-regulated protein
204912_at	IL10RA	interleukin 10 receptor	204248_at	GNA11	guanine nucleotide binding protein (G protein)	212532_s_at	LSM12	LSM12 homolog (S. cerevisiae)	217047_s_at	FAM13A1	family with sequence similarity 13	216859_x_at			232139_s_at	KIAA1919	KIAA1919
204927_at	RASSF7	Ras association (RalGDS/AF-6) domain family (N-terminal) member 7	204274_at	EBAG9	estrogen receptor binding site associated	212533_at	WEE1	WEE1 homolog (S. pombe)	217097_s_at	PHTF2	putative homeodomain transcription factor 2	216913_s_at	RRP12	ribosomal RNA processing 12 homolog (S. cerevisiae)	232164_s_at	EPPK1	epiplakin 1
204933_s_at	TNFRSF11B	tumor necrosis factor receptor superfamily	204276_at	TK2	thymidine kinase 2	212534_at	ZNF24	zinc finger protein 24	217248_s_at	SLC7A8	solute carrier family 7 (cationic amino acid transporter	216977_x_at	SNRPA1	small nuclear ribonucleoprotein polypeptide A'	232165_at	EPPK1	epiplakin 1
204939_s_at	PLN	phospholamban	204301_at	KBTBD11	kelch repeat and BTB (POZ) domain containing 11	212541_at	FLAD1	FAD1 flavin adenine dinucleotide synthetase homolog (S. cerevisiae)	217276_x_at	SERHL /// SERHL2	serine hydrolase-like /// serine hydrolase-like 2	217202_s_at	GLUL	glutamate-ammonia ligase (glutamine synthetase)	232985_s_at	DPPA4	developmental pluripotency associated 4
204946_s_at	TOP3A	topoisomerase (DNA) III alpha	204305_at	MIPEP	mitochondrial intermediate peptidase	212547_at	BRD3	bromodomain containing 3	217284_x_at	SERHL /// SERHL2	serine hydrolase-like /// serine hydrolase-like 2	217221_x_at	RBM10	RNA binding motif protein 10	233514_x_at	TEX11	testis expressed 11
204959_at	MNDA	myeloid cell nuclear differentiation antigen	204312_x_at	CREB1	cAMP responsive element binding protein 1	212568_s_at	DLAT	dihydrolipoamide S-acetyltransferase	217301_x_at	RBBP4	retinoblastoma binding protein 4	217273_at	PRAMEF10	PRAME family member 10	233540_s_at	CDK5RAP2	CDK5 regulatory subunit associated protein 2
204961_s_at	LOC648998 /// NCF1 /// NCF1B /// NCF1C	similar to Neutrophil cytosol factor 1 (NCF-1) (Neutrophil NADPH oxidase factor 1) (47 kDa neutrophil oxidase factor) (p47-phox) (NCF-47K) (47 kDa autosomal chronic granulomatous disease protein) (NOXO2) /// neutrophil cytosolic factor 1 /// neutrophil cytosolic factor 1B pseudogene /// neutrophil cytosolic factor 1C pseudogene	204314_s_at	CREB1	cAMP responsive element binding protein 1	212569_at	SMCHD1	structural maintenance of chromosomes flexible hinge domain containing 1	217310_s_at	FOXJ3	forkhead box J3	217329_x_at			233656_s_at	VPS54	vacuolar protein sorting 54 homolog (S. cerevisiae)
204966_at	BAI2	brain-specific angiogenesis inhibitor 2	204323_x_at	NF1	neurofibromin 1	212581_x_at	GAPDH	glyceraldehyde-3-phosphate dehydrogenase	217403_s_at	ZNF227	zinc finger protein 227	217336_at	LOC376693 /// LOC388885 /// LOC391833 /// LOC401817 /// LOC646785 /// LOC728791 /// LOC730187 /// RPS10 /// RPS10L /// RPS10P3	hypothetical LOC376693 /// similar to ribosomal protein S10 /// similar to hCG2000485 /// similar to ribosomal protein S10 /// similar to ribosomal protein S10 /// similar to ribosomal protein S10 /// similar to ribosomal protein S10 /// ribosomal protein S10 /// ribosomal protein S10-like /// ribosomal protein S10 pseudogene 3	233849_s_at	ARHGAP5	Rho GTPase activating protein 5
204968_at	C6orf47	chromosome 6 open reading frame 47	204325_s_at	NF1	neurofibromin 1	212601_at	ZZEF1	zinc finger	217499_x_at	OR7E37P	olfactory receptor	217339_x_at	CTAG1A /// CTAG1B	cancer/testis antigen 1A /// cancer/testis antigen 1B	234000_s_at	PTPLAD1	protein tyrosine phosphatase-like A domain containing 1
204972_at	OAS2	2'-5'-oligoadenylate synthetase 2	204326_x_at	MT1X	metallothionein 1X	212603_at	MRPS31	mitochondrial ribosomal protein S31	217564_s_at	CPS1	carbamoyl-phosphate synthetase 1	217347_at			234295_at	DBR1	debranching enzyme homolog 1 (S. cerevisiae)
204973_at	GJB1	gap junction protein	204329_s_at	ZNF202	zinc finger protein 202	212610_at	PTPN11	protein tyrosine phosphatase	217590_s_at	TRPA1	transient receptor potential cation channel	217363_x_at			234296_s_at	TEX11	testis expressed 11
204985_s_at	TRAPPC6A	trafficking protein particle complex 6A	204334_at	KLF7	Kruppel-like factor 7 (ubiquitous)	212611_at	DTX4	deltex 4 homolog (Drosophila)	217627_at	ZNF573	zinc finger protein 573	217364_x_at	EIF3J	eukaryotic translation initiation factor 3	234915_s_at	DENR	density-regulated protein
204993_at	GNAZ	guanine nucleotide binding protein (G protein)	204352_at	TRAF5	TNF receptor-associated factor 5	212628_at	PKN2	protein kinase N2	217707_x_at	SMARCA2	SWI/SNF related	217365_at	PRAMEF11	PRAME family member 11	235165_at	PARD6B	par-6 partitioning defective 6 homolog beta (C. elegans)
204996_s_at	CDK5R1	cyclin-dependent kinase 5	204353_s_at	POT1	POT1 protection of telomeres 1 homolog (S. pombe)	212636_at	QKI	quaking homolog	217717_s_at	YWHAB	tyrosine 3-monooxygenase/tryptophan 5-monooxygenase activation protein	217408_at	MRPS18B	mitochondrial ribosomal protein S18B	235199_at	RNF125	ring finger protein 125
205002_at	AHDC1	AT hook	204354_at	POT1	POT1 protection of telomeres 1 homolog (S. pombe)	212637_s_at	WWP1	WW domain containing E3 ubiquitin protein ligase 1	217771_at	GOLM1	golgi membrane protein 1	217456_x_at	HLA-E	major histocompatibility complex	235207_at
205008_s_at	CIB2	calcium and integrin binding family member 2	204355_at	DHX30	DEAH (Asp-Glu-Ala-His) box polypeptide 30	212640_at	PTPLB	protein tyrosine phosphatase-like (proline instead of catalytic arginine)	217783_s_at	YPEL5	yippee-like 5 (Drosophila)	217485_x_at	PMS2L1	postmeiotic segregation increased 2-like 1 pseudogene	235346_at	FUNDC1	FUN14 domain containing 1
205013_s_at	ADORA2A	adenosine A2a receptor	204357_s_at	LIMK1	LIM domain kinase 1	212643_at	MAPK1IP1L	mitogen-activated protein kinase 1 interacting protein 1-like	217837_s_at	VPS24	vacuolar protein sorting 24 homolog (S. cerevisiae)	217559_at	RPL10L	ribosomal protein L10-like	235940_at	C9orf64	chromosome 9 open reading frame 64
205023_at	RAD51	RAD51 homolog (RecA homolog	204361_s_at	SKAP2	src kinase associated phosphoprotein 2	212664_at	TUBB4	tubulin	217849_s_at	CDC42BPB	CDC42 binding protein kinase beta (DMPK-like)	217597_x_at	RAB40B	RAB40B	236118_at	LOC100128893 /// LOC728473	hypothetical protein LOC100128893 /// hypothetical LOC728473
205027_s_at	MAP3K8	mitogen-activated protein kinase kinase kinase 8	204366_s_at	GTF3C2	general transcription factor IIIC	212673_at	METAP1	methionyl aminopeptidase 1	217862_at	PIAS1	protein inhibitor of activated STAT	217682_at			236565_s_at	LARP6	La ribonucleoprotein domain family
205028_at	TRO	trophinin	204367_at	SP2	Sp2 transcription factor	212685_s_at	TBL2	transducin (beta)-like 2	217865_at	RNF130	ring finger protein 130	217720_at	CHCHD2	coiled-coil-helix-coiled-coil-helix domain containing 2	238066_at	RBP7	retinol binding protein 7
205029_s_at	FABP7	fatty acid binding protein 7	204373_s_at	CEP350	centrosomal protein 350kDa	212687_at	LIMS1	LIM and senescent cell antigen-like domains 1	217878_s_at	CDC27	cell division cycle 27 homolog (S. cerevisiae)	217722_s_at	NGRN	neugrin	238077_at	KCTD6	potassium channel tetramerisation domain containing 6
205034_at	CCNE2	cyclin E2	204384_at	GOLGA2	golgi autoantigen	212692_s_at	LRBA	LPS-responsive vesicle trafficking	217892_s_at	LIMA1	LIM domain and actin binding 1	217733_s_at	TMSB10	thymosin beta 10	238662_at	ATPBD4	ATP binding domain 4
205035_at	CTDP1	CTD (carboxy-terminal domain	204395_s_at	GRK5	G protein-coupled receptor kinase 5	212693_at	MDN1	MDN1	217985_s_at	BAZ1A	bromodomain adjacent to zinc finger domain	217741_s_at	ZFAND5	zinc finger	238681_at	GDPD1	glycerophosphodiester phosphodiesterase domain containing 1
205043_at	CFTR	cystic fibrosis transmembrane conductance regulator (ATP-binding cassette sub-family C	204407_at	TTF2	transcription termination factor	212718_at	PAPOLA	poly(A) polymerase alpha	217993_s_at	MAT2B	methionine adenosyltransferase II	217747_s_at	RPS9	ribosomal protein S9	238912_x_at	C9orf85	chromosome 9 open reading frame 85
205061_s_at	EXOSC9	exosome component 9	204423_at	MKLN1	muskelin 1	212725_s_at	TUG1	taurine upregulated 1 (non-protein coding)	217995_at	SQRDL	sulfide quinone reductase-like (yeast)	217770_at	PIGT	phosphatidylinositol glycan anchor biosynthesis	238974_at	C2orf69	chromosome 2 open reading frame 69
205079_s_at	MPDZ	multiple PDZ domain protein	204424_s_at	LMO3	LIM domain only 3 (rhombotin-like 2)	212737_at	GM2A	GM2 ganglioside activator	218008_at	C7orf42	chromosome 7 open reading frame 42	217785_s_at	YKT6	YKT6 v-SNARE homolog (S. cerevisiae)	239155_at	CXADRP1	coxsackie virus and adenovirus receptor pseudogene 1
205086_s_at	NCAPH2	non-SMC condensin II complex	204427_s_at	TMED2	transmembrane emp24 domain trafficking protein 2	212747_at	ANKS1A	ankyrin repeat and sterile alpha motif domain containing 1A	218047_at	OSBPL9	oxysterol binding protein-like 9	217794_at	PRR13	proline rich 13	239823_at
205093_at	PLEKHA6	pleckstrin homology domain containing	204431_at	TLE2	transducin-like enhancer of split 2 (E(sp1) homolog	212765_at	CAMSAP1L1	calmodulin regulated spectrin-associated protein 1-like 1	218055_s_at	WDR41	WD repeat domain 41	217812_at	YTHDF2	YTH domain family	240301_at	DPPA2	developmental pluripotency associated 2
205096_at	POM121	POM121 membrane glycoprotein (rat)	204433_s_at	SPATA2	spermatogenesis associated 2	212769_at	TLE3	transducin-like enhancer of split 3 (E(sp1) homolog	218071_s_at	MKRN2	makorin ring finger protein 2	217835_x_at	C20orf24	chromosome 20 open reading frame 24	241937_s_at	WDR4	WD repeat domain 4
205098_at	CCR1	chemokine (C-C motif) receptor 1	204444_at	KIF11	kinesin family member 11	212780_at	SOS1	son of sevenless homolog 1 (Drosophila)	218076_s_at	ARHGAP17 /// LOC100129892	Rho GTPase activating protein 17 /// PP367	217840_at	DDX41	DEAD (Asp-Glu-Ala-Asp) box polypeptide 41	242346_x_at
205131_x_at	CLEC11A	C-type lectin domain family 11	204454_at	LDOC1	leucine zipper	212787_at	YLPM1	YLP motif containing 1	218088_s_at	RRAGC	Ras-related GTP binding C	217843_s_at	MED4	mediator complex subunit 4	243161_x_at	ZFP42	zinc finger protein 42 homolog (mouse)
205132_at	ACTC1	actin	204459_at	CSTF2	cleavage stimulation factor	212802_s_at	GAPVD1	GTPase activating protein and VPS9 domains 1	218100_s_at	IFT57	intraflagellar transport 57 homolog (Chlamydomonas)	217854_s_at	POLR2E	polymerase (RNA) II (DNA directed) polypeptide E	244189_at	KIAA1648	CDNA clone IMAGE:4106359
205135_s_at	NUFIP1	nuclear fragile X mental retardation protein interacting protein 1	204460_s_at	RAD1	RAD1 homolog (S. pombe)	212804_s_at	GAPVD1	GTPase activating protein and VPS9 domains 1	218113_at	TMEM2	transmembrane protein 2	217882_at	TMEM111	transmembrane protein 111	244406_at	ZNF20 /// ZNF625	zinc finger protein 20 /// zinc finger protein 625
205137_x_at	USH1C	Usher syndrome 1C (autosomal recessive	204461_x_at	RAD1	RAD1 homolog (S. pombe)	212846_at	RRP1B	ribosomal RNA processing 1 homolog B (S. cerevisiae)	218149_s_at	ZNF395	zinc finger protein 395	217888_s_at	ARFGAP1	ADP-ribosylation factor GTPase activating protein 1	244567_at
205138_s_at	UST	uronyl-2-sulfotransferase	204465_s_at	INA	internexin neuronal intermediate filament protein	212847_at	FUBP1	Far upstream element (FUSE) binding protein 1	218152_at	HMG20A	high-mobility group 20A	217898_at	C15orf24	chromosome 15 open reading frame 24	1557411_s_at	SLC25A43	solute carrier family 25
205139_s_at	UST	uronyl-2-sulfotransferase	204469_at	PTPRZ1	protein tyrosine phosphatase	212875_s_at	C2CD2	C2 calcium-dependent domain containing 2	218170_at	ISOC1	isochorismatase domain containing 1	217915_s_at	C15orf15	chromosome 15 open reading frame 15	1552569_a_at	RTP3	receptor (chemosensory) transporter protein 3
205143_at	NCAN	neurocan	204474_at	ZNF142	zinc finger protein 142	212896_at	SKIV2L2	superkiller viralicidic activity 2-like 2 (S. cerevisiae)	218175_at	CCDC92	coiled-coil domain containing 92	217924_at	C6orf106	chromosome 6 open reading frame 106	1552906_at	FMR1NB	fragile X mental retardation 1 neighbor
205144_at	MFSD7	major facilitator superfamily domain containing 7	204477_at	RABIF	RAB interacting factor	212905_at	CSTF2T	cleavage stimulation factor	218191_s_at	LMBRD1	LMBR1 domain containing 1	217926_at	C19orf53	chromosome 19 open reading frame 53	1552946_at	ZNF114	zinc finger protein 114
205154_at	LRRN2	leucine rich repeat neuronal 2	204484_at	PIK3C2B	phosphoinositide-3-kinase	212918_at	RECQL	RecQ protein-like (DNA helicase Q1-like)	218194_at	REXO2	REX2	217932_at	MRPS7	mitochondrial ribosomal protein S7	1552947_x_at	ZNF114	zinc finger protein 114
205155_s_at	SPTBN2	spectrin	204498_s_at	ADCY9	adenylate cyclase 9	212922_s_at	SMYD2	SET and MYND domain containing 2	218241_at	GOLGA5	golgi autoantigen	217933_s_at	LAP3	leucine aminopeptidase 3	1553103_at	NFX1	nuclear transcription factor
205157_s_at	KRT17	keratin 17	204500_s_at	AGTPBP1	ATP/GTP binding protein 1	212977_at	CXCR7	chemokine (C-X-C motif) receptor 7	218271_s_at	PARL	presenilin associated	217957_at	C16orf80	chromosome 16 open reading frame 80	1553703_at	ZNF791	zinc finger protein 791
205158_at	RNASE4	ribonuclease	204504_s_at	HIRIP3	HIRA interacting protein 3	212982_at	ZDHHC17	zinc finger	218273_s_at	PPM2C	protein phosphatase 2C	217963_s_at	NGFRAP1	nerve growth factor receptor (TNFRSF16) associated protein 1	1553749_at	FAM76B	family with sequence similarity 76
205163_at	MYLPF	fast skeletal myosin light chain 2	204507_s_at	PPP3R1 /// WDR92	protein phosphatase 3 (formerly 2B)	212989_at	SGMS1	sphingomyelin synthase 1	218285_s_at	BDH2	3-hydroxybutyrate dehydrogenase	217965_s_at	SAP30BP	SAP30 binding protein	1553764_a_at	JUB	jub
205164_at	GCAT	glycine C-acetyltransferase (2-amino-3-ketobutyrate coenzyme A ligase)	204512_at	HIVEP1	human immunodeficiency virus type I enhancer binding protein 1	213005_s_at	KANK1	KN motif and ankyrin repeat domains 1	218297_at	C10orf97	chromosome 10 open reading frame 97	217976_s_at	DYNC1LI1	dynein	1553928_at	ELMOD2	ELMO/CED-12 domain containing 2
205170_at	STAT2	signal transducer and activator of transcription 2	204517_at	PPIC	peptidylprolyl isomerase C (cyclophilin C)	213011_s_at	TPI1	triosephosphate isomerase 1	218310_at	RABGEF1	RAB guanine nucleotide exchange factor (GEF) 1	217977_at	SEPX1	selenoprotein X	1553984_s_at	DTYMK /// LOC727761	deoxythymidylate kinase (thymidylate kinase) /// similar to Deoxythymidylate kinase (thymidylate kinase)
205178_s_at	RBBP6	retinoblastoma binding protein 6	204518_s_at	PPIC	peptidylprolyl isomerase C (cyclophilin C)	213021_at	GOSR1	golgi SNAP receptor complex member 1	218311_at	MAP4K3	mitogen-activated protein kinase kinase kinase kinase 3	217981_s_at	FXC1	fracture callus 1 homolog (rat)	1554036_at	ZBTB24	zinc finger and BTB domain containing 24
205179_s_at	ADAM8	ADAM metallopeptidase domain 8	204523_at	ZNF140	zinc finger protein 140	213041_s_at	ATP5D	ATP synthase	218319_at	PELI1	pellino homolog 1 (Drosophila)	217988_at	CCNB1IP1	cyclin B1 interacting protein 1	1556283_s_at	FGFR1OP2	FGFR1 oncogene partner 2
205183_at	HNRNPD	heterogeneous nuclear ribonucleoprotein D (AU-rich element RNA binding protein 1	204524_at	PDPK1	3-phosphoinositide dependent protein kinase-1	213049_at	GARNL1	GTPase activating Rap/RanGAP domain-like 1	218323_at	RHOT1	ras homolog gene family	217994_x_at	CPSF3L	cleavage and polyadenylation specific factor 3-like	1554082_a_at	NOL9	nucleolar protein 9
205193_at	MAFF	v-maf musculoaponeurotic fibrosarcoma oncogene homolog F (avian)	204525_at	PHF14	PHD finger protein 14	213050_at	COBL	cordon-bleu homolog (mouse)	218329_at	PRDM4	PR domain containing 4	218002_s_at	CXCL14	chemokine (C-X-C motif) ligand 14	1554089_s_at	SBDS /// SBDSP	Shwachman-Bodian-Diamond syndrome /// Shwachman-Bodian-Diamond syndrome pseudogene
205195_at	AP1S1	adaptor-related protein complex 1	204526_s_at	TBC1D8	TBC1 domain family	213051_at	ZC3HAV1	zinc finger CCCH-type	218331_s_at	C10orf18	chromosome 10 open reading frame 18	218011_at	UBL5	ubiquitin-like 5	1554556_a_at	ATP11B	ATPase
205198_s_at	ATP7A	ATPase	204528_s_at	NAP1L1	nucleosome assembly protein 1-like 1	213056_at	FRMD4B	FERM domain containing 4B	218340_s_at	UBA6	ubiquitin-like modifier activating enzyme 6	218034_at	FIS1	fission 1 (mitochondrial outer membrane) homolog (S. cerevisiae)	1554668_a_at	FAM151A	family with sequence similarity 151
205207_at	IL6	interleukin 6 (interferon	204530_s_at	TOX	thymocyte selection-associated high mobility group box	213069_at	HEG1	HEG homolog 1 (zebrafish)	218361_at	GOLPH3L	golgi phosphoprotein 3-like	218061_at	MEA1	male-enhanced antigen 1	1554915_a_at	PDE12	phosphodiesterase 12
205211_s_at	RIN1	Ras and Rab interactor 1	204531_s_at	BRCA1	breast cancer 1	213074_at			218373_at	AKTIP	AKT interacting protein	218067_s_at	ARGLU1	arginine and glutamate rich 1	1555351_s_at	PPHLN1	periphilin 1
205213_at	ACAP1	ArfGAP with coiled-coil	204544_at	HPS5	Hermansky-Pudlak syndrome 5	213076_at	ITPKC	inositol 1	218383_at	C14orf94	chromosome 14 open reading frame 94	218103_at	FTSJ3	FtsJ homolog 3 (E. coli)	1555764_s_at	TIMM10	translocase of inner mitochondrial membrane 10 homolog (yeast)
205219_s_at	GALK2	galactokinase 2	204556_s_at	DZIP1	DAZ interacting protein 1	213085_s_at	WWC1	WW and C2 domain containing 1	218401_s_at	ZNF281	zinc finger protein 281	218112_at	MRPS34	mitochondrial ribosomal protein S34	1555833_a_at	IRGQ	immunity-related GTPase family
205220_at	GPR109B	G protein-coupled receptor 109B	204564_at	PCGF3	polycomb group ring finger 3	213086_s_at	CSNK1A1	casein kinase 1	218411_s_at	MBIP	MAP3K12 binding inhibitory protein 1	218120_s_at	HMOX2	heme oxygenase (decycling) 2	1555844_s_at	HNRNPM	heterogeneous nuclear ribonucleoprotein M
205223_at	DEPDC5	DEP domain containing 5	204566_at	PPM1D	protein phosphatase 1D magnesium-dependent	213087_s_at	EEF1D	eukaryotic translation elongation factor 1 delta (guanine nucleotide exchange protein)	218414_s_at	NDE1	nudE nuclear distribution gene E homolog 1 (A. nidulans)	218132_s_at	TSEN34	tRNA splicing endonuclease 34 homolog (S. cerevisiae)	1556316_s_at	LOC284889 /// MIF	hypothetical protein LOC284889 /// macrophage migration inhibitory factor (glycosylation-inhibiting factor)
205231_s_at	EPM2A	epilepsy	204568_at	KIAA0831	KIAA0831	213104_at	C16orf42	chromosome 16 open reading frame 42	218418_s_at	KANK2	KN motif and ankyrin repeat domains 2	218187_s_at	C8orf33	chromosome 8 open reading frame 33	1557965_at	MTERFD2	MTERF domain containing 2
205250_s_at	CEP290	centrosomal protein 290kDa	204587_at	SLC25A14	solute carrier family 25 (mitochondrial carrier	213149_at	DLAT	dihydrolipoamide S-acetyltransferase	218420_s_at	C13orf23	chromosome 13 open reading frame 23	218193_s_at	GOLT1B	golgi transport 1 homolog B (S. cerevisiae)	1557966_x_at	MTERFD2	MTERF domain containing 2
205252_at	ZNF174	zinc finger protein 174	204588_s_at	SLC7A7	solute carrier family 7 (cationic amino acid transporter	213165_at	CEP350	centrosomal protein 350kDa	218428_s_at	REV1	REV1 homolog (S. cerevisiae)	218208_at	LOC100131178 /// PQLC1	hypothetical protein LOC100131178 /// PQ loop repeat containing 1	1558201_s_at	SLC4A1AP	solute carrier family 4 (anion exchanger)
205263_at	BCL10	B-cell CLL/lymphoma 10	204601_at	N4BP1	NEDD4 binding protein 1	213233_s_at	KLHL9	kelch-like 9 (Drosophila)	218434_s_at	AACS	acetoacetyl-CoA synthetase	218209_s_at	RPRD1A	regulation of nuclear pre-mRNA domain containing 1A	1558345_a_at	LOC439911	hypothetical gene supported by NM_194304
205264_at	CD3EAP	CD3e molecule	204613_at	PLCG2	phospholipase C	213262_at	SACS	spastic ataxia of Charlevoix-Saguenay (sacsin)	218456_at	CAPRIN2	caprin family member 2	218220_at	C12orf10	chromosome 12 open reading frame 10	1562167_a_at	DEFB122	defensin
205282_at	LRP8	low density lipoprotein receptor-related protein 8	204617_s_at	ACD	adrenocortical dysplasia homolog (mouse)	213274_s_at	CTSB	cathepsin B	218459_at	TOR3A	torsin family 3	218224_at	PNMA1	paraneoplastic antigen MA1	1564063_a_at	ATP11B	ATPase
205290_s_at	BMP2	bone morphogenetic protein 2	204618_s_at	GABPB1	GA binding protein transcription factor	213275_x_at	CTSB	cathepsin B	218464_s_at	C17orf63	chromosome 17 open reading frame 63	218227_at	NUBP2	nucleotide binding protein 2 (MinD homolog	1564651_at	LOC221710	hypothetical protein LOC221710
205296_at	RBL1	retinoblastoma-like 1 (p107)	204624_at	ATP7B	ATPase	213278_at	MTMR9	myotubularin related protein 9	218474_s_at	KCTD5	potassium channel tetramerisation domain containing 5	218233_s_at	PRICKLE4 /// TOMM6	prickle homolog 4 (Drosophila) /// translocase of outer mitochondrial membrane 6 homolog (yeast)	1567213_at	PNN	pinin
205298_s_at	BTN2A2	butyrophilin	204633_s_at	RPS6KA5	ribosomal protein S6 kinase	213282_at	APOOL	CDNA FLJ39590 fis	218486_at	KLF11	Kruppel-like factor 11	218257_s_at	UGCGL1	UDP-glucose ceramide glucosyltransferase-like 1	1568623_a_at	SLC35E4	solute carrier family 35
205305_at	FGL1	fibrinogen-like 1	204634_at	NEK4	NIMA (never in mitosis gene a)-related kinase 4	213301_x_at	TRIM24	tripartite motif-containing 24	218491_s_at	THYN1	thymocyte nuclear protein 1	218263_s_at	ZBED5	zinc finger
205311_at	DDC	dopa decarboxylase (aromatic L-amino acid decarboxylase)	204639_at	ADA	adenosine deaminase	213303_x_at	ZBTB7A	zinc finger and BTB domain containing 7A	218501_at	ARHGEF3	Rho guanine nucleotide exchange factor (GEF) 3	218267_at	CINP	cyclin-dependent kinase 2-interacting protein
205315_s_at	SNTB2	syntrophin	204640_s_at	SPOP	speckle-type POZ protein	213334_x_at	TREX2 /// UCHL5IP	three prime repair exonuclease 2 /// UCHL5 interacting protein	218508_at	DCP1A	DCP1 decapping enzyme homolog A (S. cerevisiae)	218274_s_at	ANKZF1	ankyrin repeat and zinc finger domain containing 1
205326_at	RAMP3	receptor (G protein-coupled) activity modifying protein 3	204641_at	NEK2	NIMA (never in mitosis gene a)-related kinase 2	213348_at	CDKN1C	cyclin-dependent kinase inhibitor 1C (p57	218521_s_at	UBE2W	ubiquitin-conjugating enzyme E2W (putative)	218278_at	WDR74	WD repeat domain 74
205331_s_at	REEP2	receptor accessory protein 2	204649_at	TROAP	trophinin associated protein (tastin)	213355_at	ST3GAL6	ST3 beta-galactoside alpha-2	218528_s_at	RNF38	ring finger protein 38	218279_s_at	HIST2H2AA3	histone cluster 2
205335_s_at	SRP19	signal recognition particle 19kDa	204662_at	CP110	CP110 protein	213357_at	GTF2H5	general transcription factor IIH	218543_s_at	PARP12	poly (ADP-ribose) polymerase family	218280_x_at	HIST2H2AA3 /// HIST2H2AA4	histone cluster 2
205340_at	ZBTB24	zinc finger and BTB domain containing 24	204666_s_at	RP5-1000E10.4	suppressor of IKK epsilon	213372_at	PAQR3	progestin and adipoQ receptor family member III	218564_at	RFWD3	ring finger and WD repeat domain 3	218296_x_at	MSTO1 /// MSTO2P	misato homolog 1 (Drosophila) /// misato homolog 2 pseudogene
205343_at	SULT1C2	sulfotransferase family	204668_at	RNF24	ring finger protein 24	213379_at	COQ2	coenzyme Q2 homolog	218567_x_at	DPP3	dipeptidyl-peptidase 3	218309_at	CAMK2N1	calcium/calmodulin-dependent protein kinase II inhibitor 1
205350_at	CRABP1	cellular retinoic acid binding protein 1	204675_at	SRD5A1	steroid-5-alpha-reductase	213398_s_at	SDR39U1	short chain dehydrogenase/reductase family 39U	218568_at	AGK	acylglycerol kinase	218336_at	PFDN2	prefoldin subunit 2
205351_at	GGCX	gamma-glutamyl carboxylase	204677_at	CDH5	cadherin 5	213399_x_at	RPN2	ribophorin II	218577_at	LRRC40	leucine rich repeat containing 40	218368_s_at	TNFRSF12A	tumor necrosis factor receptor superfamily
205353_s_at	PEBP1	phosphatidylethanolamine binding protein 1	204688_at	SGCE	sarcoglycan	213408_s_at	PI4KA /// PI4KAP1 /// PI4KAP2 /// PI4KAP2	phosphatidylinositol 4-kinase	218584_at	TCTN1	tectonic family member 1	218375_at	NUDT9	nudix (nucleoside diphosphate linked moiety X)-type motif 9
205362_s_at	PFDN4	prefoldin subunit 4	204690_at	STX8	syntaxin 8	213413_at	STON1	stonin 1	218585_s_at	DTL	denticleless homolog (Drosophila)	218405_at	ABT1	activator of basal transcription 1
205367_at	SH2B2	SH2B adaptor protein 2	204709_s_at	KIF23	kinesin family member 23	213453_x_at	GAPDH	glyceraldehyde-3-phosphate dehydrogenase	218618_s_at	FNDC3B	fibronectin type III domain containing 3B	218419_s_at	TMUB2	transmembrane and ubiquitin-like domain containing 2
205368_at	FAM131B	family with sequence similarity 131	204711_at	KIAA0753	KIAA0753	213459_at	RPL37A	ribosomal protein L37a	218626_at	EIF4ENIF1	eukaryotic translation initiation factor 4E nuclear import factor 1	218423_x_at	VPS54	vacuolar protein sorting 54 homolog (S. cerevisiae)
205369_x_at	DBT	dihydrolipoamide branched chain transacylase E2	204715_at	PANX1	pannexin 1	213478_at	RP1-21O18.1	kazrin	218640_s_at	PLEKHF2	pleckstrin homology domain containing	218436_at	SIL1	SIL1 homolog
205374_at	SLN	sarcolipin	204728_s_at	WDHD1	WD repeat and HMG-box DNA binding protein 1	213491_x_at	RPN2	ribophorin II	218642_s_at	CHCHD7	coiled-coil-helix-coiled-coil-helix domain containing 7	218442_at	TTC4	tetratricopeptide repeat domain 4
205379_at	CBR3	carbonyl reductase 3	204731_at	TGFBR3	transforming growth factor	213501_at	ACOX1	acyl-Coenzyme A oxidase 1	218644_at	PLEK2	pleckstrin 2	218461_at	GPN3	GPN-loop GTPase 3
205387_s_at	CGB /// CGB5 /// CGB7 /// CGB8	chorionic gonadotropin	204771_s_at	TTF1	transcription termination factor	213508_at	C14orf147	chromosome 14 open reading frame 147	218646_at	C4orf27	chromosome 4 open reading frame 27	218481_at	EXOSC5	exosome component 5
205388_at	TNNC2	troponin C type 2 (fast)	204775_at	CHAF1B	chromatin assembly factor 1	213513_x_at	ARPC2	actin related protein 2/3 complex	218673_s_at	ATG7	ATG7 autophagy related 7 homolog (S. cerevisiae)	218495_at	UXT	ubiquitously-expressed transcript
205402_x_at	PRSS2	protease	204784_s_at	MLF1	myeloid leukemia factor 1	213518_at	PRKCI	protein kinase C	218676_s_at	PCTP	phosphatidylcholine transfer protein	218516_s_at	IMPAD1	inositol monophosphatase domain containing 1
205404_at	HSD11B1	hydroxysteroid (11-beta) dehydrogenase 1	204786_s_at	IFNAR2	interferon (alpha	213567_at			218683_at	PTBP2	polypyrimidine tract binding protein 2	218524_at	E4F1	E4F transcription factor 1
205405_at	SEMA5A	sema domain	204791_at	NR2C1	nuclear receptor subfamily 2	213581_at	PDCD2	programmed cell death 2	218703_at	SEC22A	SEC22 vesicle trafficking protein homolog A (S. cerevisiae)	218547_at	DHDDS	dehydrodolichyl diphosphate synthase
205423_at	AP1B1	adaptor-related protein complex 1	204797_s_at	EML1	echinoderm microtubule associated protein like 1	213582_at	ATP11A	Homo sapiens	218733_at	MSL2	male-specific lethal 2 homolog (Drosophila)	218560_s_at	JMJD4	jumonji domain containing 4
205428_s_at	CALB2	calbindin 2	204799_at	ZBED4	zinc finger	213605_s_at	LOC100134401	hypothetical protein LOC100134401	218748_s_at	EXOC5	exocyst complex component 5	218565_at	C9orf114	chromosome 9 open reading frame 114
205441_at	OCEL1	occludin/ELL domain containing 1	204811_s_at	CACNA2D2	calcium channel	213616_at	C18orf10	chromosome 18 open reading frame 10	218761_at	RNF111	ring finger protein 111	218576_s_at	DUSP12	dual specificity phosphatase 12
205443_at	SNAPC1	small nuclear RNA activating complex	204817_at	ESPL1	extra spindle pole bodies homolog 1 (S. cerevisiae)	213624_at	SMPDL3A	sphingomyelin phosphodiesterase	218793_s_at	SCML1	sex comb on midleg-like 1 (Drosophila)	218590_at	C10orf2	chromosome 10 open reading frame 2
205467_at	CASP10	caspase 10	204822_at	TTK	TTK protein kinase	213637_at			218796_at	FERMT1	fermitin family homolog 1 (Drosophila)	218592_s_at	CECR5	cat eye syndrome chromosome region
205473_at	ATP6V1B1	ATPase	204825_at	MELK	maternal embryonic leucine zipper kinase	213659_at	ZNF75D	zinc finger protein 75D	218806_s_at	VAV3	vav 3 guanine nucleotide exchange factor	218593_at	RBM28	RNA binding motif protein 28
205483_s_at	ISG15	ISG15 ubiquitin-like modifier	204831_at	CDK8	cyclin-dependent kinase 8	213671_s_at	MARS	methionyl-tRNA synthetase	218807_at	VAV3	vav 3 guanine nucleotide exchange factor	218605_at	TFB2M	transcription factor B2
205485_at	RYR1	ryanodine receptor 1 (skeletal)	204832_s_at	BMPR1A	bone morphogenetic protein receptor	213682_at	NUP50	nucleoporin 50kDa	218824_at	PNMAL1	PNMA-like 1	218609_s_at	NUDT2	nudix (nucleoside diphosphate linked moiety X)-type motif 2
205486_at	TESK2	testis-specific kinase 2	204835_at	POLA1	polymerase (DNA directed)	213701_at	C12orf29	chromosome 12 open reading frame 29	218841_at	ASB8	ankyrin repeat and SOCS box-containing 8	218631_at	AVPI1	arginine vasopressin-induced 1
205497_at	ZNF175	zinc finger protein 175	204837_at	MTMR9	myotubularin related protein 9	213720_s_at	SMARCA4	SWI/SNF related	218845_at	DUSP22	dual specificity phosphatase 22	218643_s_at	CRIPT	cysteine-rich PDZ-binding protein
205524_s_at	HAPLN1	hyaluronan and proteoglycan link protein 1	204842_x_at	PRKAR2A	protein kinase	213727_x_at	MPPE1	metallophosphoesterase 1	218846_at	MED23	mediator complex subunit 23	218671_s_at	ATPIF1	ATPase inhibitory factor 1
205536_at	LOC100128155 /// VAV2	hypothetical protein LOC100128155 /// vav 2 guanine nucleotide exchange factor	204843_s_at	PRKAR2A	protein kinase	213728_at	LAMP1	lysosomal-associated membrane protein 1	218871_x_at	CSGALNACT2	chondroitin sulfate N-acetylgalactosaminyltransferase 2	218672_at	SCNM1	sodium channel modifier 1
205541_s_at	GSPT2	G1 to S phase transition 2	204847_at	ZBTB11	zinc finger and BTB domain containing 11	213738_s_at	ATP5A1	ATP synthase	218872_at	TESC	tescalcin	218695_at	EXOSC4	exosome component 4
205545_x_at	DNAJC8	DnaJ (Hsp40) homolog	204853_at	ORC2L	origin recognition complex	213840_s_at	MRPS12	Mitochondrial ribosomal protein S12	218877_s_at	TRMT11	tRNA methyltransferase 11 homolog (S. cerevisiae)	218724_s_at	TGIF2	TGFB-induced factor homeobox 2
205550_s_at	BRE	brain and reproductive organ-expressed (TNFRSF1A modulator)	204857_at	MAD1L1	MAD1 mitotic arrest deficient-like 1 (yeast)	213857_s_at	CD47	CD47 molecule	218883_s_at	MLF1IP	MLF1 interacting protein	218737_at	SBNO1	strawberry notch homolog 1 (Drosophila)
205556_at	MSX2	msh homeobox 2	204873_at	PEX1	peroxisomal biogenesis factor 1	213860_x_at	CSNK1A1	casein kinase 1	218905_at	INTS8	integrator complex subunit 8	218757_s_at	UPF3B	UPF3 regulator of nonsense transcripts homolog B (yeast)
205557_at	BPI	bactericidal/permeability-increasing protein	204875_s_at	GMDS	GDP-mannose 4	213867_x_at	ACTB	actin	218953_s_at	PCYOX1L	prenylcysteine oxidase 1 like	218758_s_at	RRP1	ribosomal RNA processing 1 homolog (S. cerevisiae)
205561_at	KCTD17	potassium channel tetramerisation domain containing 17	204879_at	PDPN	podoplanin	213892_s_at	APRT	adenine phosphoribosyltransferase	218980_at	FHOD3	formin homology 2 domain containing 3	218767_at	REXO4	REX4
205562_at	RPP38	ribonuclease P/MRP 38kDa subunit	204880_at	MGMT	O-6-methylguanine-DNA methyltransferase	213897_s_at	MRPL23	mitochondrial ribosomal protein L23	219004_s_at	C21orf45	chromosome 21 open reading frame 45	218782_s_at	ATAD2	ATPase family
205567_at	CHST1	carbohydrate (keratan sulfate Gal-6) sulfotransferase 1	204893_s_at	ZFYVE9	zinc finger	213929_at			219034_at	PARP16	poly (ADP-ribose) polymerase family	218809_at	PANK2	pantothenate kinase 2
205579_at	HRH1	histamine receptor H1	204900_x_at	SAP30	Sin3A-associated protein	214022_s_at	IFITM1	interferon induced transmembrane protein 1 (9-27)	219035_s_at	RNF34	ring finger protein 34	218853_s_at	MOSPD1	motile sperm domain containing 1
205589_at	MYL3	myosin	204911_s_at	TRIM3	tripartite motif-containing 3	214023_x_at	TUBB2B	tubulin	219036_at	CEP70	centrosomal protein 70kDa	218854_at	DSE	dermatan sulfate epimerase
205592_at	SLC4A1	solute carrier family 4	204917_s_at	MLLT3	myeloid/lymphoid or mixed-lineage leukemia (trithorax homolog	214042_s_at	RPL22	ribosomal protein L22	219049_at	CSGALNACT1	chondroitin sulfate N-acetylgalactosaminyltransferase 1	218860_at	NOC4L	nucleolar complex associated 4 homolog (S. cerevisiae)
205595_at	DSG3	desmoglein 3 (pemphigus vulgaris antigen)	204918_s_at	MLLT3	myeloid/lymphoid or mixed-lineage leukemia (trithorax homolog	214057_at	MCL1	Myeloid cell differentiation protein (MCL1) mRNA	219062_s_at	ZCCHC2	zinc finger	218875_s_at	FBXO5	F-box protein 5
205597_at	SLC44A4	solute carrier family 44	204925_at	CTNS	cystinosis	214058_at	MYCL1	v-myc myelocytomatosis viral oncogene homolog 1	219064_at	ITIH5	inter-alpha (globulin) inhibitor H5	218878_s_at	SIRT1	sirtuin (silent mating type information regulation 2 homolog) 1 (S. cerevisiae)
205601_s_at	HOXB5	homeobox B5	204930_s_at	BNIP1	BCL2/adenovirus E1B 19kDa interacting protein 1	214075_at	NENF	neuron derived neurotrophic factor	219067_s_at	NSMCE4A	non-SMC element 4 homolog A (S. cerevisiae)	218890_x_at	MRPL35	mitochondrial ribosomal protein L35
205610_at	MYOM1	myomesin 1	204947_at	E2F1	E2F transcription factor 1	214109_at	LRBA	LPS-responsive vesicle trafficking	219073_s_at	OSBPL10	oxysterol binding protein-like 10	218895_at	GPATCH3	G patch domain containing 3
205614_x_at	MST1	macrophage stimulating 1 (hepatocyte growth factor-like)	204948_s_at	FST	follistatin	214140_at	SLC25A16	solute carrier family 25 (mitochondrial carrier; Graves disease autoantigen)	219077_s_at	WWOX	WW domain containing oxidoreductase	218932_at	ZNHIT6	zinc finger
205619_s_at	MEOX1	mesenchyme homeobox 1	204957_at	ORC5L	origin recognition complex	214144_at	POLR2D	polymerase (RNA) II (DNA directed) polypeptide D	219094_at	ARMC8	armadillo repeat containing 8	218937_at	ZNF434	zinc finger protein 434
205620_at	F10	coagulation factor X	204958_at	PLK3	polo-like kinase 3 (Drosophila)	214164_x_at	CA12	carbonic anhydrase XII	219109_at	SPAG16	sperm associated antigen 16	218940_at	C14orf138	chromosome 14 open reading frame 138
205622_at	SMPD2	sphingomyelin phosphodiesterase 2	204969_s_at	RDX	radixin	214179_s_at	NFE2L1	nuclear factor (erythroid-derived 2)-like 1	219112_at	RAPGEF6	Rap guanine nucleotide exchange factor (GEF) 6	218956_s_at	PTCD1	pentatricopeptide repeat domain 1
205624_at	CPA3	carboxypeptidase A3 (mast cell)	204974_at	RAB3A	RAB3A	214205_x_at	GLRX3	glutaredoxin 3	219130_at	CCDC76	coiled-coil domain containing 76	218966_at	MYO5C	myosin VC
205635_at	KALRN	kalirin	204977_at	DDX10	DEAD (Asp-Glu-Ala-Asp) box polypeptide 10	214218_s_at	XIST	X (inactive)-specific transcript (non-protein coding)	219137_s_at	MFF	mitochondrial fission factor	218977_s_at	TRNAU1AP	tRNA selenocysteine 1 associated protein 1
205640_at	ALDH3B1	aldehyde dehydrogenase 3 family	204979_s_at	SH3BGR	SH3 domain binding glutamic acid-rich protein	214285_at	FABP3	fatty acid binding protein 3	219165_at	PDLIM2	PDZ and LIM domain 2 (mystique)	218996_at	TFPT	TCF3 (E2A) fusion partner (in childhood Leukemia)
205641_s_at	TRADD	TNFRSF1A-associated via death domain	204987_at	ITIH2	inter-alpha (globulin) inhibitor H2	214356_s_at	KIAA0368	KIAA0368	219181_at	LIPG	lipase	219015_s_at	ALG13	asparagine-linked glycosylation 13 homolog (S. cerevisiae)
205647_at	RAD52	RAD52 homolog (S. cerevisiae)	204992_s_at	PFN2	profilin 2	214369_s_at	RASGRP2	RAS guanyl releasing protein 2 (calcium and DAG-regulated)	219193_at	WDR70	WD repeat domain 70	219029_at	C5orf28	chromosome 5 open reading frame 28
205650_s_at	FGA	fibrinogen alpha chain	204994_at	MX2	myxovirus (influenza virus) resistance 2 (mouse)	214429_at	MTMR6	myotubularin related protein 6	219199_at	AFF4	AF4/FMR2 family	219047_s_at	ZNF668	zinc finger protein 668
205652_s_at	TTLL1	tubulin tyrosine ligase-like family	204999_s_at	ATF5	activating transcription factor 5	214435_x_at	RALA	v-ral simian leukemia viral oncogene homolog A (ras related)	219229_at	SLCO3A1	solute carrier organic anion transporter family	219050_s_at	ZNHIT2	zinc finger
205654_at	C4BPA	complement component 4 binding protein	205015_s_at	TGFA	transforming growth factor	214439_x_at	BIN1	bridging integrator 1	219239_s_at	ZNF654	zinc finger protein 654	219071_x_at	C8orf30A	chromosome 8 open reading frame 30A
205660_at	OASL	2'-5'-oligoadenylate synthetase-like	205016_at	TGFA	transforming growth factor	214440_at	NAT1	N-acetyltransferase 1 (arylamine N-acetyltransferase)	219253_at	TMEM185B	transmembrane protein 185B (pseudogene)	219083_at	SHQ1	SHQ1 homolog (S. cerevisiae)
205661_s_at	FLAD1	FAD1 flavin adenine dinucleotide synthetase homolog (S. cerevisiae)	205037_at	RABL4	RAB	214501_s_at	H2AFY	H2A histone family	219272_at	TRIM62	tripartite motif-containing 62	219084_at	NSD1	nuclear receptor binding SET domain protein 1
205665_at	TSPAN9	tetraspanin 9	205044_at	GABRP	gamma-aminobutyric acid (GABA) A receptor	214658_at	TMED7	transmembrane emp24 protein transport domain containing 7	219274_at	TSPAN12	tetraspanin 12	219088_s_at	ZNF576	zinc finger protein 576
205666_at	FMO1	flavin containing monooxygenase 1	205046_at	CENPE	centromere protein E	214661_s_at	NOP14	NOP14 nucleolar protein homolog (yeast)	219281_at	MSRA	methionine sulfoxide reductase A	219089_s_at	ZNF576	zinc finger protein 576
205672_at	XPA	xeroderma pigmentosum	205055_at	ITGAE	integrin	214662_at	WDR43	WD repeat domain 43	219284_at	HSPBAP1	HSPB (heat shock 27kDa) associated protein 1	219108_x_at	DDX27	DEAD (Asp-Glu-Ala-Asp) box polypeptide 27
205682_x_at	APOM	apolipoprotein M	205062_x_at	ARID4A	AT rich interactive domain 4A (RBP1-like)	214695_at	UBAP2L	ubiquitin associated protein 2-like	219308_s_at	AK5	adenylate kinase 5	219110_at	GAR1	GAR1 ribonucleoprotein homolog (yeast)
205687_at	UBFD1	ubiquitin family domain containing 1	205066_s_at	ENPP1	ectonucleotide pyrophosphatase/phosphodiesterase 1	214697_s_at	ROD1	ROD1 regulator of differentiation 1 (S. pombe)	219316_s_at	FLVCR2	feline leukemia virus subgroup C cellular receptor family	219124_at	C8orf41	chromosome 8 open reading frame 41
205699_at	MAP2K6	mitogen-activated protein kinase kinase 6	205090_s_at	NAGPA	N-acetylglucosamine-1-phosphodiester alpha-N-acetylglucosaminidase	214703_s_at	MAN2B2	mannosidase	219326_s_at	B3GNT2	UDP-GlcNAc:betaGal beta-1	219129_s_at	SAP30L	SAP30-like
205707_at	IL17RA	interleukin 17 receptor A	205094_at	PEX12	peroxisomal biogenesis factor 12	214728_x_at	SMARCA4	SWI/SNF related	219338_s_at	LRRC49	leucine rich repeat containing 49	219133_at	OXSM	3-oxoacyl-ACP synthase
205711_x_at	ATP5C1	ATP synthase	205104_at	SNPH	syntaphilin	214751_at	ZNF468	zinc finger protein 468	219352_at	HERC6	hect domain and RLD 6	219143_s_at	RPP25	ribonuclease P/MRP 25kDa subunit
205717_x_at	PCDHGA1 /// PCDHGA10 /// PCDHGA11 /// PCDHGA12 /// PCDHGA2 /// PCDHGA3 /// PCDHGA4 /// PCDHGA5 /// PCDHGA6 /// PCDHGA7 /// PCDHGA8 /// PCDHGA9 /// PCDHGB1 /// PCDHGB2 /// PCDHGB3 /// PCDHGB4 /// PCDHGB5 /// PCDHGB6 /// PCDHGB7 /// PCDHGC3 /// PCDHGC4 /// PCDHGC5	protocadherin gamma subfamily A	205111_s_at	PLCE1	phospholipase C	214794_at	PA2G4	proliferation-associated 2G4	219354_at	KLHL26	kelch-like 26 (Drosophila)	219146_at	C17orf42	chromosome 17 open reading frame 42
205718_at	ITGB7	integrin	205112_at	PLCE1	phospholipase C	214862_x_at			219362_at	MAK10	MAK10 homolog	219149_x_at	DBR1	debranching enzyme homolog 1 (S. cerevisiae)
205720_at	POMC	proopiomelanocortin	205123_s_at	TMEFF1	transmembrane protein with EGF-like and two follistatin-like domains 1	214875_x_at	APLP2	amyloid beta (A4) precursor-like protein 2	219371_s_at	KLF2	Kruppel-like factor 2 (lung)	219169_s_at	TFB1M	transcription factor B1
205729_at	OSMR	oncostatin M receptor	205134_s_at	NUFIP1	nuclear fragile X mental retardation protein interacting protein 1	214934_at	ATP9B	ATPase	219384_s_at	ADAT1	adenosine deaminase	219187_at	FKBPL	FK506 binding protein like
205730_s_at	ABLIM3	actin binding LIM protein family	205140_at	FPGT	fucose-1-phosphate guanylyltransferase	214948_s_at	TMF1	TATA element modulatory factor 1	219450_at	C4orf19	chromosome 4 open reading frame 19	219198_at	GTF3C4	general transcription factor IIIC
205733_at	BLM	Bloom syndrome	205149_s_at	CLCN4	chloride channel 4	214965_at	SPATA2L	spermatogenesis associated 2-like	219469_at	DYNC2H1	dynein	219203_at	FAM158A	family with sequence similarity 158
205743_at	STAC	SH3 and cysteine rich domain	205160_at	PEX11A	MRNA full length insert cDNA clone EUROIMAGE 202740	215009_s_at	SEC31A	Protein-transport protein SEC31 variant mRNA	219470_x_at	CCNJ	cyclin J	219204_s_at	SRR	serine racemase
205750_at	BPHL	biphenyl hydrolase-like (serine hydrolase)	205162_at	ERCC8 /// GNL3LP	excision repair cross-complementing rodent repair deficiency	215011_at	SNHG3	small nucleolar RNA host gene 3 (non-protein coding)	219508_at	GCNT3	glucosaminyl (N-acetyl) transferase 3	219224_x_at	ZNF408	zinc finger protein 408
205759_s_at	SULT2B1	sulfotransferase family	205171_at	PTPN4	protein tyrosine phosphatase	215017_s_at	FNBP1L	formin binding protein 1-like	219515_at	PRDM10	PR domain containing 10	219228_at	ZNF331	zinc finger protein 331
205766_at	TCAP	titin-cap (telethonin)	205175_s_at	KHK	ketohexokinase (fructokinase)	215127_s_at	RBMS1	RNA binding motif	219530_at	PALB2	partner and localizer of BRCA2	219245_s_at	OGFOD2	2-oxoglutarate and iron-dependent oxygenase domain containing 2
205770_at	GSR	glutathione reductase	205176_s_at	ITGB3BP	integrin beta 3 binding protein (beta3-endonexin)	215134_at	PI4K2A	phosphatidylinositol 4-kinase type 2 alpha	219532_at	ELOVL4	elongation of very long chain fatty acids (FEN1/Elo2	219258_at	TIPIN	TIMELESS interacting protein
205781_at	C16orf7	chromosome 16 open reading frame 7	205180_s_at	ADAM8	ADAM metallopeptidase domain 8	215136_s_at	EXOSC8	exosome component 8	219553_at	NME7	non-metastatic cells 7	219266_at	ZNF350	zinc finger protein 350
205784_x_at	ARVCF	armadillo repeat gene deletes in velocardiofacial syndrome	205181_at	ZNF193	zinc finger protein 193	215165_x_at	UMPS	uridine monophosphate synthetase	219573_at	LRRC16A	leucine rich repeat containing 16A	219299_at	TRMT12	tRNA methyltransferase 12 homolog (S. cerevisiae)
205788_s_at	ZC3H11A	zinc finger CCCH-type containing 11A	205182_s_at	ZNF324	zinc finger protein 324	215171_s_at	TIMM17A	translocase of inner mitochondrial membrane 17 homolog A (yeast)	219578_s_at	CPEB1	cytoplasmic polyadenylation element binding protein 1	219336_s_at	ASCC1	activating signal cointegrator 1 complex subunit 1
205792_at	WISP2	WNT1 inducible signaling pathway protein 2	205184_at	GNG4	guanine nucleotide binding protein (G protein)	215223_s_at	SOD2	superoxide dismutase 2	219596_at	THAP10	THAP domain containing 10	219348_at	USE1	unconventional SNARE in the ER 1 homolog (S. cerevisiae)
205793_x_at	TNK1	tyrosine kinase	205187_at	SMAD5	SMAD family member 5	215274_at	SLC12A3	solute carrier family 12 (sodium/chloride transporters)	219600_s_at	TMEM50B	transmembrane protein 50B	219358_s_at	ADAP2	ArfGAP with dual PH domains 2
205796_at	TCP11L1	t-complex 11 (mouse)-like 1	205188_s_at	SMAD5	SMAD family member 5	215482_s_at	EIF2B4	eukaryotic translation initiation factor 2B	219641_at	DET1	de-etiolated homolog 1 (Arabidopsis)	219373_at	DPM3	dolichyl-phosphate mannosyltransferase polypeptide 3
205810_s_at	WASL	Wiskott-Aldrich syndrome-like	205202_at	PCMT1	protein-L-isoaspartate (D-aspartate) O-methyltransferase	215695_s_at	GYG2	glycogenin 2	219655_at	C7orf10	chromosome 7 open reading frame 10	219402_s_at	DERL1	Der1-like domain family
205815_at	REG3A	regenerating islet-derived 3 alpha	205203_at	PLD1	phospholipase D1	215716_s_at	ATP2B1	ATPase	219676_at	ZSCAN16	zinc finger and SCAN domain containing 16	219410_at	TMEM45A	transmembrane protein 45A
205823_at	RGS12	regulator of G-protein signaling 12	205206_at	KAL1	Kallmann syndrome 1 sequence	215729_s_at	VGLL1	vestigial like 1 (Drosophila)	219679_s_at	WAC	WW domain containing adaptor with coiled-coil	219417_s_at	C17orf59	chromosome 17 open reading frame 59
205827_at	CCK	cholecystokinin	205210_at	TGFBRAP1	transforming growth factor	215867_x_at	CA12	carbonic anhydrase XII	219683_at	FZD3	frizzled homolog 3 (Drosophila)	219420_s_at	C1orf163	chromosome 1 open reading frame 163
205834_s_at	PART1	prostate androgen-regulated transcript 1	205214_at	STK17B	serine/threonine kinase 17b	215947_s_at	FAM136A	family with sequence similarity 136	219686_at	STK32B	serine/threonine kinase 32B	219428_s_at	PXMP4	peroxisomal membrane protein 4
205851_at	NME6	non-metastatic cells 6	205228_at	RBMS2	RNA binding motif	216035_x_at	TCF7L2	transcription factor 7-like 2 (T-cell specific	219688_at	BBS7	Bardet-Biedl syndrome 7	219433_at	BCOR	BCL6 co-repressor
205852_at	CDK5R2	cyclin-dependent kinase 5	205235_s_at	KIF20B	kinesin family member 20B	216037_x_at	TCF7L2	transcription factor 7-like 2 (T-cell specific	219704_at	YBX2	Y box binding protein 2	219439_at	C1GALT1	core 1 synthase
205864_at	SLC7A4	solute carrier family 7 (cationic amino acid transporter	205238_at	TRMT2B	TRM2 tRNA methyltransferase 2 homolog B (S. cerevisiae)	216202_s_at	SPTLC2	serine palmitoyltransferase	219715_s_at	TDP1	tyrosyl-DNA phosphodiesterase 1	219449_s_at	TMEM70	transmembrane protein 70
205868_s_at	PTPN11	protein tyrosine phosphatase	205248_at	DOPEY2	dopey family member 2	216305_s_at	C2orf3	chromosome 2 open reading frame 3	219736_at	TRIM36	tripartite motif-containing 36	219499_at	SEC61A2	Sec61 alpha 2 subunit (S. cerevisiae)
205871_at	LOC100134363 /// LOC100134366 /// PLGLA /// PLGLB1 /// PLGLB2	hypothetical protein LOC100134363 /// hypothetical protein LOC100134366 /// plasminogen-like A /// plasminogen-like B1 /// plasminogen-like B2	205254_x_at	TCF7	transcription factor 7 (T-cell specific	216306_x_at	PTBP1	polypyrimidine tract binding protein 1	219749_at	SH2D4A	SH2 domain containing 4A	219525_at	SLC47A1	solute carrier family 47
205873_at	PIGL	phosphatidylinositol glycan anchor biosynthesis	205256_at	ZBTB39	zinc finger and BTB domain containing 39	216379_x_at	CD24	CD24 molecule	219753_at	STAG3	stromal antigen 3	219539_at	GEMIN6	gem (nuclear organelle) associated protein 6
205876_at	LIFR	leukemia inhibitory factor receptor alpha	205260_s_at	ACYP1	acylphosphatase 1	216497_at	HNRNPA1 /// HNRNPA1L2 /// HNRPA1L-2 /// HNRPA1P5 /// LOC100128701 /// LOC100128836 /// LOC120364 /// LOC391670 /// LOC402112 /// LOC440125 /// LOC642817 /// LOC643033 /// LOC644037 /// LOC645001 /// LOC728170 /// LOC728643 /// LOC728732 /// LOC729102 /// LOC729366 /// LOC730246	heterogeneous nuclear ribonucleoprotein A1 /// heterogeneous nuclear ribonucleoprotein A1-like 2 /// heterogeneous nuclear ribonucleoprotein A1 pseudogene /// heterogeneous nuclear ribonucleoprotein A1 pseudogene 5 /// similar to heterogeneous nuclear ribonucleoprotein A1 /// similar to heterogeneous nuclear ribonucleoprotein A1 /// similar to heterogeneous nuclear ribonucleoprotein A1 /// simila…	219787_s_at	ECT2	epithelial cell transforming sequence 2 oncogene	219594_at	NINJ2	ninjurin 2
205878_at	POU6F1	POU class 6 homeobox 1	205268_s_at	ADD2	adducin 2 (beta)	216554_s_at			219797_at	MGAT4A	mannosyl (alpha-1	219624_at	BAG4	BCL2-associated athanogene 4
205879_x_at	RET	ret proto-oncogene	205269_at	LCP2	lymphocyte cytosolic protein 2 (SH2 domain containing leukocyte protein of 76kDa)	216604_s_at	SLC7A8	solute carrier family 7 (cationic amino acid transporter	219798_s_at	MEPCE	methylphosphate capping enzyme	219660_s_at	ATP8A2	ATPase
205881_at	ZNF74	zinc finger protein 74	205270_s_at	LCP2	lymphocyte cytosolic protein 2 (SH2 domain containing leukocyte protein of 76kDa)	216713_at	KRIT1	KRIT1	219806_s_at	C11orf75	chromosome 11 open reading frame 75	219662_at	C2orf49	chromosome 2 open reading frame 49
205888_s_at	JAKMIP2	janus kinase and microtubule interacting protein 2	205271_s_at	CCRK	cell cycle related kinase	216841_s_at	SOD2	superoxide dismutase 2	219824_at	SLC13A4	solute carrier family 13 (sodium/sulfate symporters)	219745_at	TMEM180	transmembrane protein 180
205898_at	CX3CR1	chemokine (C-X3-C motif) receptor 1	205281_s_at	PIGA	phosphatidylinositol glycan anchor biosynthesis	217000_at	KRT18P50	keratin 18 pseudogene 50	219826_at	ZNF419	zinc finger protein 419	219793_at	SNX16	sorting nexin 16
205906_at	FOXJ1	forkhead box J1	205294_at	BAIAP2	BAI1-associated protein 2	217106_x_at	DIMT1L	DIM1 dimethyladenosine transferase 1-like (S. cerevisiae)	219874_at	SLC12A8	solute carrier family 12 (potassium/chloride transporters)	219809_at	WDR55	WD repeat domain 55
205913_at	PLIN	perilipin	205301_s_at	OGG1	8-oxoguanine DNA glycosylase	217118_s_at	C22orf9	chromosome 22 open reading frame 9	219897_at	RNF122	ring finger protein 122	219862_s_at	NARF	nuclear prelamin A recognition factor
205919_at	HBE1	hemoglobin	205303_at	KCNJ8	potassium inwardly-rectifying channel	217127_at	CTH	cystathionase (cystathionine gamma-lyase)	219911_s_at	LOC100134295 /// SLCO4A1	similar to Solute carrier organic anion transporter family	219875_s_at	FAM152A	family with sequence similarity 152
205923_at	RELN	reelin	205304_s_at	KCNJ8	potassium inwardly-rectifying channel	217196_s_at	CAMSAP1L1	calmodulin regulated spectrin-associated protein 1-like 1	219913_s_at	CRNKL1	crooked neck pre-mRNA splicing factor-like 1 (Drosophila)	219880_at
205924_at	RAB3B	RAB3B	205308_at	FAM164A	family with sequence similarity 164	217294_s_at	ENO1	enolase 1	219932_at	SLC27A6	solute carrier family 27 (fatty acid transporter)	219904_at	ZSCAN5A	zinc finger and SCAN domain containing 5A
205927_s_at	CTSE	cathepsin E	205322_s_at	MTF1	metal-regulatory transcription factor 1	217340_at	LOC645452	similar to hCG1782414	219939_s_at	CSDE1	cold shock domain containing E1	219920_s_at	AMIGO3 /// GMPPB	adhesion molecule with Ig-like domain 3 /// GDP-mannose pyrophosphorylase B
205929_at	GPA33	glycoprotein A33 (transmembrane)	205323_s_at	MTF1	metal-regulatory transcription factor 1	217346_at	LOC128192 /// LOC131691 /// LOC202227 /// LOC256374 /// LOC342541 /// LOC391532 /// LOC439953 /// LOC440063 /// LOC643997 /// LOC654188 /// PPIA /// tcag7.873	similar to peptidyl-Pro cis trans isomerase /// similar to peptidyl-Pro cis trans isomerase /// hypothetical LOC202227 /// similar to peptidyl-Pro cis trans isomerase /// similar to peptidyl-Pro cis trans isomerase /// hypothetical LOC391532 /// similar to peptidylprolyl isomerase A-like /// similar to peptidylprolyl isomerase A-like /// similar to peptidylprolyl isomerase A-like /// similar to p…	219944_at	CLIP4	CAP-GLY domain containing linker protein family	219974_x_at	ECHDC1	enoyl Coenzyme A hydratase domain containing 1
205933_at	SETBP1	SET binding protein 1	205329_s_at	SNX4	sorting nexin 4	217353_at	HNRNPA1 /// HNRNPA1L2 /// HNRPA1L-2 /// HNRPA1P5 /// LOC100128836 /// LOC120364 /// LOC391670 /// LOC402112 /// LOC440125 /// LOC642817 /// LOC643033 /// LOC644037 /// LOC645001 /// LOC728170 /// LOC728643 /// LOC728732 /// LOC729102 /// LOC729366 /// LOC730246	heterogeneous nuclear ribonucleoprotein A1 /// heterogeneous nuclear ribonucleoprotein A1-like 2 /// heterogeneous nuclear ribonucleoprotein A1 pseudogene /// heterogeneous nuclear ribonucleoprotein A1 pseudogene 5 /// similar to heterogeneous nuclear ribonucleoprotein A1 /// similar to heterogeneous nuclear ribonucleoprotein A1 /// similar to heterogeneous nuclear ribonucleoprotein A1 /// simila…	219959_at	MOCOS	molybdenum cofactor sulfurase	219996_at	ASB7	ankyrin repeat and SOCS box-containing 7
205936_s_at	HK3	hexokinase 3 (white cell)	205356_at	USP13	ubiquitin specific peptidase 13 (isopeptidase T-3)	217398_x_at	GAPDH	glyceraldehyde-3-phosphate dehydrogenase	219962_at	ACE2	angiotensin I converting enzyme (peptidyl-dipeptidase A) 2	220036_s_at	LMBR1L	limb region 1 homolog (mouse)-like
205950_s_at	CA1	carbonic anhydrase I	205372_at	PLAG1	pleiomorphic adenoma gene 1	217427_s_at	HIRA	HIR histone cell cycle regulation defective homolog A (S. cerevisiae)	219972_s_at	C14orf135 /// LOC100130173	chromosome 14 open reading frame 135 /// hypothetical protein LOC100130173	220044_x_at	CROP	cisplatin resistance-associated overexpressed protein
205956_x_at	PSMC3IP	PSMC3 interacting protein	205396_at	SMAD3	SMAD family member 3	217501_at	CIAO1	cytosolic iron-sulfur protein assembly 1 homolog (S. cerevisiae)	219983_at	HRASLS	HRAS-like suppressor	220046_s_at	CCNL1	cyclin L1
205959_at	MMP13	matrix metallopeptidase 13 (collagenase 3)	205397_x_at	SMAD3	SMAD family member 3	217525_at	OLFML1	olfactomedin-like 1	220002_at	KIF26B	kinesin family member 26B	220127_s_at	FBXL12	F-box and leucine-rich repeat protein 12
205962_at	PAK2	p21 protein (Cdc42/Rac)-activated kinase 2	205398_s_at	SMAD3	SMAD family member 3	217542_at	MGC5370	CDNA FLJ37519 fis	220012_at	ERO1LB	ERO1-like beta (S. cerevisiae)	220143_x_at	LUC7L	LUC7-like (S. cerevisiae)
205963_s_at	DNAJA3	DnaJ (Hsp40) homolog	205408_at	MLLT10	myeloid/lymphoid or mixed-lineage leukemia (trithorax homolog	217618_x_at	HUS1	HUS1 checkpoint homolog (S. pombe)	220014_at	PRR16	proline rich 16	220160_s_at	KPTN	kaptin (actin binding protein)
205969_at	AADAC	arylacetamide deacetylase (esterase)	205410_s_at	ATP2B4	ATPase	217678_at	SLC7A11	solute carrier family 7	220032_at	C7orf58	chromosome 7 open reading frame 58	220198_s_at	EIF5A2	eukaryotic translation initiation factor 5A2
205970_at	MT3	metallothionein 3	205411_at	STK4	serine/threonine kinase 4	217718_s_at	YWHAB	tyrosine 3-monooxygenase/tryptophan 5-monooxygenase activation protein	220088_at	C5AR1	complement component 5a receptor 1	220210_at	CHRNA10	cholinergic receptor
205976_at	FASTKD2	FAST kinase domains 2	205412_at	ACAT1	acetyl-Coenzyme A acetyltransferase 1	217724_at	SERBP1	SERPINE1 mRNA binding protein 1	220108_at	GNA14	guanine nucleotide binding protein (G protein)	220215_at	ZNF669	zinc finger protein 669
205986_at	AATK	apoptosis-associated tyrosine kinase	205414_s_at	RICH2	Rho-type GTPase-activating protein RICH2	217725_x_at	SERBP1	SERPINE1 mRNA binding protein 1	220116_at	KCNN2	potassium intermediate/small conductance calcium-activated channel	220237_at	ATG3	ATG3 autophagy related 3 homolog (S. cerevisiae)
205997_at	ADAM28	ADAM metallopeptidase domain 28	205416_s_at	ATXN3	ataxin 3	217726_at	COPZ1	coatomer protein complex	220122_at	MCTP1	multiple C2 domains	220258_s_at	WDR79	WD repeat domain 79
206000_at	MEP1A	meprin A	205420_at	PEX7	peroxisomal biogenesis factor 7	217728_at	S100A6	S100 calcium binding protein A6	220129_at	SOHLH2	spermatogenesis and oogenesis specific basic helix-loop-helix 2	220297_at	BTBD7	BTB (POZ) domain containing 7
206019_at	RBM19	RNA binding motif protein 19	205425_at	HIP1	huntingtin interacting protein 1	217731_s_at	ITM2B	integral membrane protein 2B	220135_s_at	SLC7A9	solute carrier family 7 (cationic amino acid transporter	220358_at	BATF3	basic leucine zipper transcription factor
206029_at	ANKRD1	ankyrin repeat domain 1 (cardiac muscle)	205427_at	ZNF354A	zinc finger protein 354A	217732_s_at	ITM2B	integral membrane protein 2B	220161_s_at	EPB41L4B	erythrocyte membrane protein band 4.1 like 4B	220399_at	NCRNA00115	non-protein coding RNA 115
206037_at	CCBL1	cysteine conjugate-beta lyase	205437_at	ZNF211	zinc finger protein 211	217743_s_at	TMEM30A	transmembrane protein 30A	220190_s_at	GTF2A1L /// STON1 /// STON1-GTF2A1L	general transcription factor IIA	220444_at	ZNF557	zinc finger protein 557
206042_x_at	SNRPN /// SNURF	small nuclear ribonucleoprotein polypeptide N /// SNRPN upstream reading frame	205442_at	MFAP3L	microfibrillar-associated protein 3-like	217744_s_at	PERP	PERP	220214_at	ZNF215	zinc finger protein 215	220445_s_at	CSAG2 /// CSAG3	CSAG family
206044_s_at	BRAF /// KIAA1549	v-raf murine sarcoma viral oncogene homolog B1 /// KIAA1549	205445_at	PRL	prolactin	217745_s_at	NAT13	N-acetyltransferase 13 (GCN5-related)	220306_at	FAM46C	family with sequence similarity 46	220470_at	BET1L	blocked early in transport 1 homolog (S. cerevisiae)-like
206048_at	OVOL2	ovo-like 2 (Drosophila)	205447_s_at	MAP3K12	mitogen-activated protein kinase kinase kinase 12	217761_at	ADI1	acireductone dioxygenase 1	220310_at	TUBAL3	tubulin	220526_s_at	LOC642393 /// MRPL20	similar to mitochondrial ribosomal protein L20 /// mitochondrial ribosomal protein L20
206050_s_at	RNH1	ribonuclease/angiogenin inhibitor 1	205457_at	C6orf106	chromosome 6 open reading frame 106	217772_s_at	MTCH2	mitochondrial carrier homolog 2 (C. elegans)	220319_s_at	MYLIP	myosin regulatory light chain interacting protein	220534_at	TRIM48	tripartite motif-containing 48
206074_s_at	HMGA1	high mobility group AT-hook 1	205461_at	RAB35	RAB35	217773_s_at	NDUFA4	NADH dehydrogenase (ubiquinone) 1 alpha subcomplex	220321_s_at	CCDC121	coiled-coil domain containing 121	220536_at	C14orf115	chromosome 14 open reading frame 115
206076_at	LRRC23	leucine rich repeat containing 23	205474_at	CRLF3	cytokine receptor-like factor 3	217775_s_at	RDH11	retinol dehydrogenase 11 (all-trans/9-cis/11-cis)	220341_s_at	C5orf45	chromosome 5 open reading frame 45	220559_at	EN1	engrailed homeobox 1
206077_at	KEL	Kell blood group	205477_s_at	AMBP	alpha-1-microglobulin/bikunin precursor	217776_at	RDH11	retinol dehydrogenase 11 (all-trans/9-cis/11-cis)	220345_at	LRRTM4	leucine rich repeat transmembrane neuronal 4	220657_at	KLHL11	kelch-like 11 (Drosophila)
206079_at	CHML	choroideremia-like (Rab escort protein 2)	205480_s_at	UGP2	UDP-glucose pyrophosphorylase 2	217778_at	SLC39A1	solute carrier family 39 (zinc transporter)	220363_s_at	ELMO2	engulfment and cell motility 2	220682_s_at
206081_at	SLC24A1	solute carrier family 24 (sodium/potassium/calcium exchanger)	205482_x_at	SNX15	sorting nexin 15	217798_at	CNOT2	CCR4-NOT transcription complex	220419_s_at	USP25	ubiquitin specific peptidase 25	220688_s_at	MRTO4	mRNA turnover 4 homolog (S. cerevisiae)
206085_s_at	CTH	cystathionase (cystathionine gamma-lyase)	205494_at	ZNF821	zinc finger protein 821	217804_s_at	ILF3	interleukin enhancer binding factor 3	220466_at	CCDC15	coiled-coil domain containing 15	220721_at	ZNF614	zinc finger protein 614
206092_x_at	RTEL1	regulator of telomere elongation helicase 1	205503_at	PTPN14	protein tyrosine phosphatase	217814_at	CCDC47	coiled-coil domain containing 47	220507_s_at	UPB1	ureidopropionase	220756_s_at	GPR172B	G protein-coupled receptor 172B
206093_x_at	TNXA /// TNXB	tenascin XA pseudogene /// tenascin XB	205506_at	VIL1	villin 1	217815_at	SUPT16H	suppressor of Ty 16 homolog (S. cerevisiae)	220591_s_at	EFHC2	EF-hand domain (C-terminal) containing 2	220757_s_at	UBXN6	UBX domain protein 6
206096_at	ZNF35	zinc finger protein 35	205512_s_at	AIFM1	apoptosis-inducing factor	217823_s_at	UBE2J1	ubiquitin-conjugating enzyme E2	220615_s_at	FAR2	fatty acyl CoA reductase 2	220789_s_at	TBRG4	transforming growth factor beta regulator 4
206097_at	SLC22A18AS	solute carrier family 22 (organic cation transporter)	205514_at	ZNF415	zinc finger protein 415	217824_at	UBE2J1	ubiquitin-conjugating enzyme E2	220653_at	PEG3 /// ZIM2	paternally expressed 3 /// zinc finger	220934_s_at	MGC3196	hypothetical protein MGC3196
206100_at	CPM	carboxypeptidase M	205517_at	GATA4	GATA binding protein 4	217828_at	SLTM	SAFB-like	220663_at	IL1RAPL1	interleukin 1 receptor accessory protein-like 1	220941_s_at	C21orf91	chromosome 21 open reading frame 91
206105_at	AFF2	AF4/FMR2 family	205519_at	WDR76	WD repeat domain 76	217842_at	LUC7L2	LUC7-like 2 (S. cerevisiae)	220746_s_at	UIMC1	ubiquitin interaction motif containing 1	220953_s_at	MTMR12	myotubularin related protein 12
206109_at	FUT1	fucosyltransferase 1 (galactoside 2-alpha-L-fucosyltransferase	205521_at	EXOG	endo/exonuclease (5'-3')	217848_s_at	PPA1	pyrophosphatase (inorganic) 1	220766_at	BTG4	B-cell translocation gene 4	220956_s_at	EGLN2	egl nine homolog 2 (C. elegans)
206113_s_at	RAB5A	RAB5A	205526_s_at	KATNA1	katanin p60 (ATPase-containing) subunit A 1	217853_at	TNS3	tensin 3	220812_s_at	HHLA2	HERV-H LTR-associating 2	220967_s_at	ZNF696	zinc finger protein 696
206115_at	EGR3	early growth response 3	205530_at	ETFDH	electron-transferring-flavoprotein dehydrogenase	217869_at	HSD17B12	hydroxysteroid (17-beta) dehydrogenase 12	220925_at	MAK10	MAK10 homolog	220990_s_at	MIR21 /// TMEM49	microRNA 21 /// transmembrane protein 49
206119_at	BHMT	betaine-homocysteine methyltransferase	205531_s_at	GLS2	glutaminase 2 (liver	217870_s_at	CMPK1	cytidine monophosphate (UMP-CMP) kinase 1	220951_s_at	A1CF	APOBEC1 complementation factor	221021_s_at	CTNNBL1	catenin
206125_s_at	KLK8	kallikrein-related peptidase 8	205538_at	CORO2A	coronin	217874_at	SUCLG1	succinate-CoA ligase	220952_s_at	PLEKHA5	pleckstrin homology domain containing	221154_at	TRIM49	tripartite motif-containing 49
206128_at	ADRA2C	adrenergic	205540_s_at	RRAGB	Ras-related GTP binding B	217912_at	DUS1L	dihydrouridine synthase 1-like (S. cerevisiae)	220980_s_at	ADPGK	ADP-dependent glucokinase	221156_x_at	CCPG1	cell cycle progression 1
206131_at	CLPS	colipase	205558_at	TRAF6	TNF receptor-associated factor 6	217922_at			221018_s_at	TDRD1	tudor domain containing 1	221158_at	C21orf66	chromosome 21 open reading frame 66
206132_at	MCC	mutated in colorectal cancers	205560_at	PCSK5	proprotein convertase subtilisin/kexin type 5	217934_x_at	STUB1	STIP1 homology and U-box containing protein 1	221035_s_at	TEX14	testis expressed 14	221193_s_at	ZCCHC10	zinc finger
206136_at	FZD5	frizzled homolog 5 (Drosophila)	205566_at	ABHD2	abhydrolase domain containing 2	217935_s_at	UQCC	ubiquinol-cytochrome c reductase complex chaperone	221064_s_at	UNKL	unkempt homolog (Drosophila)-like	221255_s_at	TMEM93	transmembrane protein 93
206139_at	PI4KB	phosphatidylinositol 4-kinase	205569_at	LAMP3	lysosomal-associated membrane protein 3	217941_s_at	ERBB2IP	erbb2 interacting protein	221090_s_at	OGFOD1	2-oxoglutarate and iron-dependent oxygenase domain containing 1	221267_s_at	FAM108A1	family with sequence similarity 108
206149_at	CHP2	calcineurin B homologous protein 2	205583_s_at	ALG13	asparagine-linked glycosylation 13 homolog (S. cerevisiae)	217942_at	MRPS35	mitochondrial ribosomal protein S35	221185_s_at	IQCG	IQ motif containing G	221277_s_at	PUS3	pseudouridylate synthase 3
206151_x_at	ELA3B	elastase 3B	205584_at	ALG13	asparagine-linked glycosylation 13 homolog (S. cerevisiae)	217960_s_at	TOMM22	translocase of outer mitochondrial membrane 22 homolog (yeast)	221190_s_at	C18orf8	chromosome 18 open reading frame 8	221365_at	MLNR	motilin receptor
206164_at	CLCA2	chloride channel regulator 2	205585_at	ETV6	ets variant 6	217987_at	ASNSD1	asparagine synthetase domain containing 1	221201_s_at	ZNF155	zinc finger protein 155	221481_x_at	HNRNPD	heterogeneous nuclear ribonucleoprotein D (AU-rich element RNA binding protein 1
206169_x_at	ZC3H7B	zinc finger CCCH-type containing 7B	205588_s_at	FGFR1OP	FGFR1 oncogene partner	217989_at	HSD17B11	hydroxysteroid (17-beta) dehydrogenase 11	221211_s_at	C21orf7	chromosome 21 open reading frame 7	221494_x_at	EIF3K	eukaryotic translation initiation factor 3
206171_at	ADORA3	adenosine A3 receptor	205594_at	ZNF652	zinc finger protein 652	217996_at	PHLDA1	pleckstrin homology-like domain	221249_s_at	FAM117A	family with sequence similarity 117	221497_x_at	EGLN1	egl nine homolog 1 (C. elegans)
206179_s_at	TPPP	tubulin polymerization promoting protein	205596_s_at	SMURF2	SMAD specific E3 ubiquitin protein ligase 2	218001_at	MRPS2	mitochondrial ribosomal protein S2	221260_s_at	CSRNP2	cysteine-serine-rich nuclear protein 2	221517_s_at	MED17	mediator complex subunit 17
206187_at	PTGIR	prostaglandin I2 (prostacyclin) receptor (IP)	205598_at	TRAIP	TRAF interacting protein	218016_s_at	POLR3E	polymerase (RNA) III (DNA directed) polypeptide E (80kD)	221279_at	GDAP1	ganglioside-induced differentiation-associated protein 1	221529_s_at	PLVAP	plasmalemma vesicle associated protein
206189_at	UNC5C	unc-5 homolog C (C. elegans)	205603_s_at	DIAPH2	diaphanous homolog 2 (Drosophila)	218018_at	PDXK	pyridoxal (pyridoxine	221296_at	TECTA	tectorin alpha	221535_at	LSG1	large subunit GTPase 1 homolog (S. cerevisiae)
206191_at	ENTPD3	ectonucleoside triphosphate diphosphohydrolase 3	205606_at	LRP6	low density lipoprotein receptor-related protein 6	218019_s_at	PDXK	pyridoxal (pyridoxine	221314_at	GDF9	growth differentiation factor 9	221549_at	GRWD1	glutamate-rich WD repeat containing 1
206194_at	HOXC4	homeobox C4	205607_s_at	SCYL3	SCY1-like 3 (S. cerevisiae)	218026_at	CCDC56	coiled-coil domain containing 56	221332_at	BMP15	bone morphogenetic protein 15	221610_s_at	STAP2	signal transducing adaptor family member 2
206197_at	NME5	non-metastatic cells 5	205621_at	ALKBH1	alkB	218035_s_at	RBM47	RNA binding motif protein 47	221367_at	MOS	v-mos Moloney murine sarcoma viral oncogene homolog	221619_s_at	MTCH1	mitochondrial carrier homolog 1 (C. elegans)
206199_at	CEACAM7	carcinoembryonic antigen-related cell adhesion molecule 7	205626_s_at	CALB1	calbindin 1	218040_at	PRPF38B	PRP38 pre-mRNA processing factor 38 (yeast) domain containing B	221476_s_at	RPL15	ribosomal protein L15	221632_s_at	WDR4	WD repeat domain 4
206212_at	CPA2	carboxypeptidase A2 (pancreatic)	205631_at	KIAA0586	KIAA0586	218041_x_at	SLC38A2	solute carrier family 38	221479_s_at	BNIP3L	BCL2/adenovirus E1B 19kDa interacting protein 3-like	221647_s_at	RIC8A	resistance to inhibitors of cholinesterase 8 homolog A (C. elegans)
206213_at	WNT10B	wingless-type MMTV integration site family	205637_s_at	SH3GL3	SH3-domain GRB2-like 3	218046_s_at	MRPS16	mitochondrial ribosomal protein S16	221493_at	TSPYL1	TSPY-like 1	221649_s_at	PPAN	peter pan homolog (Drosophila)
206216_at	SRPK3	SFRS protein kinase 3	205642_at	CEP110	centrosomal protein 110kDa	218049_s_at	MRPL13	mitochondrial ribosomal protein L13	221499_s_at	STX16	syntaxin 16	221688_s_at	IMP3	IMP3
206225_at	ZNF507	zinc finger protein 507	205645_at	REPS2	RALBP1 associated Eps domain containing 2	218059_at	ZNF706	zinc finger protein 706	221528_s_at	ELMO2	engulfment and cell motility 2	221692_s_at	MRPL34	mitochondrial ribosomal protein L34
206227_at	CILP	cartilage intermediate layer protein	205659_at	HDAC9	histone deacetylase 9	218080_x_at	FAF1	Fas (TNFRSF6) associated factor 1	221558_s_at	LEF1	lymphoid enhancer-binding factor 1	221712_s_at	WDR74	WD repeat domain 74
206236_at	GPR4	G protein-coupled receptor 4	205667_at	WRN	Werner syndrome	218085_at	CHMP5	chromatin modifying protein 5	221563_at	DUSP10	dual specificity phosphatase 10	221731_x_at	VCAN	versican
206239_s_at	SPINK1	serine peptidase inhibitor	205677_s_at	DLEU1	deleted in lymphocytic leukemia 1 (non-protein coding)	218095_s_at	TMEM165	transmembrane protein 165	221572_s_at	SLC26A6	solute carrier family 26	221739_at	C19orf10	chromosome 19 open reading frame 10
206242_at	TM4SF5	transmembrane 4 L six family member 5	205678_at	AP3B2	adaptor-related protein complex 3	218096_at	AGPAT5	1-acylglycerol-3-phosphate O-acyltransferase 5 (lysophosphatidic acid acyltransferase	221573_at	C7orf25	chromosome 7 open reading frame 25	221780_s_at	DDX27	DEAD (Asp-Glu-Ala-Asp) box polypeptide 27
206244_at	CR1	complement component (3b/4b) receptor 1 (Knops blood group)	205684_s_at	DENND4C	DENN/MADD domain containing 4C	218104_at	TEX10	testis expressed 10	221575_at	SCLY	selenocysteine lyase	221786_at	C6orf120	chromosome 6 open reading frame 120
206250_x_at	AVPR1A	arginine vasopressin receptor 1A	205691_at	SYNGR3	synaptogyrin 3	218109_s_at	MFSD1	major facilitator superfamily domain containing 1	221630_s_at	DDX4	DEAD (Asp-Glu-Ala-Asp) box polypeptide 4	221826_at	ANGEL2	angel homolog 2 (Drosophila)
206262_at	ADH1C	alcohol dehydrogenase 1C (class I)	205692_s_at	CD38	CD38 molecule	218116_at	C9orf78	chromosome 9 open reading frame 78	221685_s_at	CCDC99	coiled-coil domain containing 99	221832_s_at	LUZP1	leucine zipper protein 1
206268_at	LEFTY1	left-right determination factor 1	205694_at	TYRP1	tyrosinase-related protein 1	218128_at	NFYB	nuclear transcription factor Y	221699_s_at	DDX50	DEAD (Asp-Glu-Ala-Asp) box polypeptide 50	221845_s_at	CLPB	ClpB caseinolytic peptidase B homolog (E. coli)
206273_at	SLMO1	slowmo homolog 1 (Drosophila)	205695_at	SDS	serine dehydratase	218130_at	C17orf62	chromosome 17 open reading frame 62	221744_at	WDR68	WD repeat domain 68	221848_at	ZGPAT	zinc finger
206274_s_at	CROCC	ciliary rootlet coiled-coil	205698_s_at	MAP2K6	mitogen-activated protein kinase kinase 6	218137_s_at	SMAP1	small ArfGAP 1	221745_at	WDR68	WD repeat domain 68	221855_at	LOC644096	hypothetical protein LOC644096
206275_s_at	MICAL2	microtubule associated monoxygenase	205702_at	PHTF1	putative homeodomain transcription factor 1	218138_at	MKKS	McKusick-Kaufman syndrome	221764_at	C19orf22	chromosome 19 open reading frame 22	221860_at	HNRNPL	heterogeneous nuclear ribonucleoprotein L
206278_at	PTAFR	platelet-activating factor receptor	205716_at	SLC25A40	solute carrier family 25	218140_x_at	SRPRB	signal recognition particle receptor	221773_at	ELK3	ELK3	221875_x_at	HLA-F	major histocompatibility complex
206279_at	PRKY	protein kinase	205721_at	GFRA2	GDNF family receptor alpha 2	218145_at	TRIB3	tribbles homolog 3 (Drosophila)	221790_s_at	LDLRAP1	low density lipoprotein receptor adaptor protein 1	221877_at	IRGQ	immunity-related GTPase family
206291_at	NTS	neurotensin	205722_s_at	GFRA2	GDNF family receptor alpha 2	218151_x_at	GPR172A	G protein-coupled receptor 172A	221851_at	LOC90379	hypothetical protein BC002926	221899_at	N4BP2L2	BRCA2 region
206294_at	HSD3B2	hydroxy-delta-5-steroid dehydrogenase	205731_s_at	NCOA2	nuclear receptor coactivator 2	218153_at	CARS2	cysteinyl-tRNA synthetase 2	221865_at	C9orf91	chromosome 9 open reading frame 91	221923_s_at	NPM1	nucleophosmin (nucleolar phosphoprotein B23
206296_x_at	MAP4K1	mitogen-activated protein kinase kinase kinase kinase 1	205732_s_at	NCOA2	nuclear receptor coactivator 2	218158_s_at	APPL1	adaptor protein	221873_at	ZNF143	zinc finger protein 143	221932_s_at	GLRX5	glutaredoxin 5
206299_at	FAM155B	family with sequence similarity 155	205739_x_at	ZNF107	zinc finger protein 107	218159_at	DDRGK1	DDRGK domain containing 1	221879_at	CALML4	calmodulin-like 4	221943_x_at	RPL38	Ribosomal protein L38
206301_at	TEC	tec protein tyrosine kinase	205745_x_at	ADAM17	ADAM metallopeptidase domain 17	218160_at	NDUFA8	NADH dehydrogenase (ubiquinone) 1 alpha subcomplex	221898_at	PDPN	podoplanin	221953_s_at	LOC729580	PREDICTED: Homo sapiens hypothetical LOC729580 (LOC729580)
206308_at	TRDMT1	tRNA aspartic acid methyltransferase 1	205746_s_at	ADAM17	ADAM metallopeptidase domain 17	218163_at	MCTS1	malignant T cell amplified sequence 1	221922_at	GPSM2	G-protein signaling modulator 2 (AGS3-like	221960_s_at	RAB2A	Rab2 mRNA
206310_at	SPINK2	serine peptidase inhibitor	205748_s_at	RNF126	ring finger protein 126	218168_s_at	CABC1	chaperone	221935_s_at	C3orf64	chromosome 3 open reading frame 64	221979_at	LOC100129250	similar to hCG1811779
206323_x_at	OPHN1	oligophrenin 1	205751_at	SH3GL2	SH3-domain GRB2-like 2	218176_at	MAGEF1	melanoma antigen family F	221958_s_at	GPR177	G protein-coupled receptor 177	221995_s_at
206333_at	MSI1	musashi homolog 1 (Drosophila)	205754_at	F2	coagulation factor II (thrombin)	218180_s_at	EPS8L2	EPS8-like 2	221988_at	C19orf42	chromosome 19 open reading frame 42	221997_s_at	MRPL52	CDNA FLJ20443 fis
206337_at	CCR7	chemokine (C-C motif) receptor 7	205760_s_at	OGG1	8-oxoguanine DNA glycosylase	218184_at	TULP4	tubby like protein 4	222122_s_at	THOC2	THO complex 2	222015_at	CSNK1E	Casein kinase I epsilon
206347_at	PDK3	pyruvate dehydrogenase kinase	205763_s_at	DDX18	DEAD (Asp-Glu-Ala-Asp) box polypeptide 18	218200_s_at	NDUFB2	NADH dehydrogenase (ubiquinone) 1 beta subcomplex	222126_at	AGFG2	ArfGAP with FG repeats 2	222034_at	GNB2L1	G protein beta subunit-like protein 12.3
206351_s_at	PEX10	peroxisomal biogenesis factor 10	205776_at	FMO5	flavin containing monooxygenase 5	218201_at	NDUFB2	NADH dehydrogenase (ubiquinone) 1 beta subcomplex	222132_s_at	AGK	acylglycerol kinase	222047_s_at	ARS2	arsenate resistance protein 2
206356_s_at	GNAL	guanine nucleotide binding protein (G protein)	205787_x_at	ZC3H11A	zinc finger CCCH-type containing 11A	218217_at	SCPEP1	serine carboxypeptidase 1	222148_s_at	RHOT1	ras homolog gene family	222064_s_at	AARSD1	alanyl-tRNA synthetase domain containing 1
206362_x_at	MAP3K10	mitogen-activated protein kinase kinase kinase 10	205791_x_at	ZNF230	zinc finger protein 230	218226_s_at	LOC727762 /// NDUFB4	similar to NADH:ubiquinone oxidoreductase B15 subunit /// NADH dehydrogenase (ubiquinone) 1 beta subcomplex	222150_s_at	PION	pigeon homolog (Drosophila)	222074_at	UROD	uroporphyrinogen decarboxylase
206365_at	XCL1	chemokine (C motif) ligand 1	205801_s_at	RASGRP3	RAS guanyl releasing protein 3 (calcium and DAG-regulated)	218237_s_at	SLC38A1	solute carrier family 38	222171_s_at	PKNOX2	PBX/knotted 1 homeobox 2	222075_s_at	OAZ3	ornithine decarboxylase antizyme 3
206366_x_at	XCL1	chemokine (C motif) ligand 1	205809_s_at	WASL	Wiskott-Aldrich syndrome-like	218243_at	RUFY1	RUN and FYVE domain containing 1	222172_at	NPAS3	neuronal PAS domain protein 3	222105_s_at	NKIRAS2	NFKB inhibitor interacting Ras-like 2
206375_s_at	HSPB3	heat shock 27kDa protein 3	205811_at	POLG2	polymerase (DNA directed)	218249_at	ZDHHC6	zinc finger	222235_s_at	CSGALNACT2	chondroitin sulfate N-acetylgalactosaminyltransferase 2	222143_s_at	MTMR14	myotubularin related protein 14
206380_s_at	CFP	complement factor properdin	205813_s_at	MAT1A	methionine adenosyltransferase I	218254_s_at	SAR1B	SAR1 homolog B (S. cerevisiae)	222291_at	FAM149A	family with sequence similarity 149	222163_s_at	SPATA5L1	spermatogenesis associated 5-like 1
206387_at	CDX2	caudal type homeobox 2	205822_s_at	HMGCS1	3-hydroxy-3-methylglutaryl-Coenzyme A synthase 1 (soluble)	218291_at	ROBLD3	roadblock domain containing 3	222304_x_at	OR7E47P	olfactory receptor	222164_at	FGFR1	fibroblast growth factor receptor 1
206397_x_at	GDF1 /// LASS1	growth differentiation factor 1 /// LAG1 homolog	205841_at	JAK2	Janus kinase 2 (a protein tyrosine kinase)	218304_s_at	OSBPL11	oxysterol binding protein-like 11	222361_at	LOC643224	similar to tubulin	222229_x_at	LOC441533	60S ribosomal protein L26 pseudogene
206400_at	LGALS7 /// LGALS7B	lectin	205842_s_at	JAK2	Janus kinase 2 (a protein tyrosine kinase)	218307_at	RSAD1	radical S-adenosyl methionine domain containing 1	35254_at	TRAFD1	TRAF-type zinc finger domain containing 1	222270_at	SMEK2	SMEK homolog 2
206416_at	ZNF205	zinc finger protein 205	205857_at	SLC18A2	solute carrier family 18 (vesicular monoamine)	218316_at	TIMM9	translocase of inner mitochondrial membrane 9 homolog (yeast)	35974_at	LRMP	lymphoid-restricted membrane protein	222310_at	SFRS15	splicing factor
206419_at	RORC	RAR-related orphan receptor C	205885_s_at	ITGA4	integrin	218326_s_at	LGR4	leucine-rich repeat-containing G protein-coupled receptor 4	37547_at	BBS9	Bardet-Biedl syndrome 9	222335_at
206430_at	CDX1	caudal type homeobox 1	205920_at	SLC6A6	solute carrier family 6 (neurotransmitter transporter	218335_x_at	TNIP2	TNFAIP3 interacting protein 2	37549_g_at	BBS9	Bardet-Biedl syndrome 9	222343_at	BCL2L11	BCL2-like 11 (apoptosis facilitator)
206446_s_at	ELA2A /// RP11-265F14.2	elastase 2A /// elastase 2B	205921_s_at	SLC6A6	solute carrier family 6 (neurotransmitter transporter	218341_at	PPCS	phosphopantothenoylcysteine synthetase	38918_at	SOX13	SRY (sex determining region Y)-box 13	222380_s_at	PDCD6	Aryl-hydrocarbon receptor repressor
206447_at	ELA2A	elastase 2A	205932_s_at	MSX1	msh homeobox 1	218352_at	RCBTB1	regulator of chromosome condensation (RCC1) and BTB (POZ) domain containing protein 1	39318_at	TCL1A	T-cell leukemia/lymphoma 1A	31807_at	DDX49	DEAD (Asp-Glu-Ala-Asp) box polypeptide 49
206453_s_at	NDRG2	NDRG family member 2	205937_at	CGREF1	cell growth regulator with EF-hand domain 1	218354_at	TRAPPC2L	trafficking protein particle complex 2-like	40016_g_at	LOC100128443 /// MAST4	hypothetical protein LOC100128443 /// microtubule associated serine/threonine kinase family member 4	32099_at	SAFB2	scaffold attachment factor B2
206458_s_at	WNT2B	wingless-type MMTV integration site family	205938_at	PPM1E	protein phosphatase 1E (PP2C domain containing)	218356_at	FTSJ2	FtsJ homolog 2 (E. coli)	40472_at	LPCAT4	lysophosphatidylcholine acyltransferase 4	34408_at	RTN2	reticulon 2
206459_s_at	WNT2B	wingless-type MMTV integration site family	205964_at	ZNF426	zinc finger protein 426	218387_s_at	PGLS	6-phosphogluconolactonase	40612_at	DOPEY1	dopey family member 1	34726_at	CACNB3	calcium channel
206460_at	AJAP1	adherens junctions associated protein 1	205968_at	KCNS3	potassium voltage-gated channel	218392_x_at	SFXN1	sideroflexin 1	40837_at	TLE2	transducin-like enhancer of split 2 (E(sp1) homolog	34868_at	SMG5	Smg-5 homolog
206461_x_at	MT1H	metallothionein 1H	205971_s_at	CTRB1 /// CTRB2	chymotrypsinogen B1 /// chymotrypsinogen B2	218395_at	ACTR6	ARP6 actin-related protein 6 homolog (yeast)	43544_at	MED16	mediator complex subunit 16	36553_at	ASMTL	acetylserotonin O-methyltransferase-like
206462_s_at	NTRK3	neurotrophic tyrosine kinase	205995_x_at	IQCB1	IQ motif containing B1	218407_x_at	NENF	neuron derived neurotrophic factor	47608_at	TJAP1	tight junction associated protein 1 (peripheral)	37462_i_at	SF3A2	splicing factor 3a
206468_s_at	KIAA0859	KIAA0859	206005_s_at	KIAA1009	KIAA1009	218443_s_at	DAZAP1	DAZ associated protein 1	49485_at	PRDM4	PR domain containing 4	38703_at	DNPEP	aspartyl aminopeptidase
206472_s_at	TLE3	transducin-like enhancer of split 3 (E(sp1) homolog	206006_s_at	KIAA1009	KIAA1009	218451_at	CDCP1	CUB domain containing protein 1	52731_at	AMBRA1	autophagy/beclin-1 regulator 1	39966_at	CSPG5	chondroitin sulfate proteoglycan 5 (neuroglycan C)
206477_s_at	NOVA2	neuro-oncological ventral antigen 2	206009_at	ITGA9	integrin	218465_at	TMEM33	transmembrane protein 33	53202_at	C7orf25	chromosome 7 open reading frame 25	41047_at	C9orf16	chromosome 9 open reading frame 16
206490_at	DLGAP1	discs	206015_s_at	FOXJ3	forkhead box J3	218479_s_at	XPO4	exportin 4	55692_at	ELMO2	engulfment and cell motility 2	44563_at	WDR79	WD repeat domain 79
206493_at	ITGA2B	integrin	206016_at	CCDC22	coiled-coil domain containing 22	218487_at	ALAD	aminolevulinate	58308_at	TRIM62	tripartite motif-containing 62	44617_at	OGFOD2	2-oxoglutarate and iron-dependent oxygenase domain containing 2
206497_at	C7orf44	chromosome 7 open reading frame 44	206017_at	KIAA0319	KIAA0319	218488_at	EIF2B3	eukaryotic translation initiation factor 2B	63305_at	PKNOX2	PBX/knotted 1 homeobox 2	44669_at	LOC644096	hypothetical protein LOC644096
206507_at	ZSCAN12	zinc finger and SCAN domain containing 12	206028_s_at	MERTK	c-mer proto-oncogene tyrosine kinase	218499_at	RP6-213H19.1	serine/threonine protein kinase MST4	63825_at	ABHD2	abhydrolase domain containing 2	44696_at	TBC1D13	TBC1 domain family
206508_at	CD70	CD70 molecule	206036_s_at	REL	v-rel reticuloendotheliosis viral oncogene homolog (avian)	218507_at	HIG2	hypoxia-inducible protein 2	64408_s_at	CALML4	calmodulin-like 4	46167_at	TTC4	tetratricopeptide repeat domain 4
206512_at	ZRSR1	zinc finger (CCCH type)	206038_s_at	NR2C2	nuclear receptor subfamily 2	218513_at	C4orf43	chromosome 4 open reading frame 43	64900_at	FLJ22167	hypothetical protein FLJ22167	46256_at	SPSB3	splA/ryanodine receptor domain and SOCS box containing 3
206516_at	AMH	anti-Mullerian hormone	206045_s_at	NOL4	nucleolar protein 4	218526_s_at	RANGRF	RAN guanine nucleotide release factor	91816_f_at	MEX3D	mex-3 homolog D (C. elegans)	50374_at	C17orf90	chromosome 17 open reading frame 90
206522_at	LOC642103 /// MGAM	similar to Maltase-glucoamylase	206052_s_at	SLBP	stem-loop binding protein	218527_at	APTX	aprataxin	222389_s_at	WAC	WW domain containing adaptor with coiled-coil	55616_at	PERLD1	per1-like domain containing 1
206539_s_at	CYP4F12	cytochrome P450	206061_s_at	DICER1	dicer 1	218529_at	CD320	CD320 molecule	222408_s_at	YPEL5	yippee-like 5 (Drosophila)	57539_at	ZGPAT	zinc finger
206548_at	hCG_1776259	hypothetical protein FLJ23556	206075_s_at	CSNK2A1	casein kinase 2	218536_at	MRS2	MRS2 magnesium homeostasis factor homolog (S. cerevisiae)	222414_at	MLL3	myeloid/lymphoid or mixed-lineage leukemia 3	57703_at	SENP5	SUMO1/sentrin specific peptidase 5
206551_x_at	KLHL24	kelch-like 24 (Drosophila)	206084_at	PTPRR	protein tyrosine phosphatase	218538_s_at	MRS2	MRS2 magnesium homeostasis factor homolog (S. cerevisiae)	222415_at	MLL3	myeloid/lymphoid or mixed-lineage leukemia 3	58696_at	EXOSC4	exosome component 4
206554_x_at	SETMAR	SET domain and mariner transposase fusion gene	206089_at	NELL1	NEL-like 1 (chicken)	218552_at	ECHDC2	enoyl Coenzyme A hydratase domain containing 2	222416_at	ALDH18A1	aldehyde dehydrogenase 18 family	63009_at	SHQ1	SHQ1 homolog (S. cerevisiae)
206556_at	CLUL1	clusterin-like 1 (retinal)	206099_at	PRKCH	protein kinase C	218557_at	NIT2	nitrilase family	222420_s_at	UBE2H	ubiquitin-conjugating enzyme E2H (UBC8 homolog	64432_at	C12orf47	chromosome 12 open reading frame 47
206559_x_at	EEF1A1	eukaryotic translation elongation factor 1 alpha 1	206102_at	GINS1	GINS complex subunit 1 (Psf1 homolog)	218558_s_at	MRPL39	mitochondrial ribosomal protein L39	222421_at	UBE2H	ubiquitin-conjugating enzyme E2H (UBC8 homolog	64486_at	CORO1B	coronin
206561_s_at	AKR1B10	aldo-keto reductase family 1	206104_at	ISL1	ISL LIM homeobox 1	218571_s_at	CHMP4A	chromatin modifying protein 4A	222423_at	NDFIP1	Nedd4 family interacting protein 1	64488_at	IRGQ	immunity-related GTPase family
206568_at	TNP1	transition protein 1 (during histone to protamine replacement)	206106_at	MAPK12	mitogen-activated protein kinase 12	218572_at	CHMP4A	chromatin modifying protein 4A	222437_s_at	VPS24	vacuolar protein sorting 24 homolog (S. cerevisiae)	78383_at	LOC100129250	similar to hCG1811779
206571_s_at	MAP4K4	mitogen-activated protein kinase kinase kinase kinase 4	206114_at	EPHA4	EPH receptor A4	218583_s_at	DCUN1D1	DCN1	222456_s_at	LIMA1	LIM domain and actin binding 1	91826_at	EPS8L1	EPS8-like 1
206578_at	NKX2-5	NK2 transcription factor related	206116_s_at	TPM1	tropomyosin 1 (alpha)	218604_at	LEMD3	LEM domain containing 3	222457_s_at	LIMA1	LIM domain and actin binding 1	222385_x_at	SEC61A1	Sec61 alpha 1 subunit (S. cerevisiae)
206580_s_at	EFEMP2	EGF-containing fibulin-like extracellular matrix protein 2	206117_at	TPM1	tropomyosin 1 (alpha)	218620_s_at	HEMK1	HemK methyltransferase family member 1	222476_at	CNOT6	CCR4-NOT transcription complex	222424_s_at	NUCKS1	nuclear casein kinase and cyclin-dependent kinase substrate 1
206591_at	RAG1	recombination activating gene 1	206122_at	SOX15	SRY (sex determining region Y)-box 15	218627_at	DRAM	damage-regulated autophagy modulator	222505_at	LMBR1	limb region 1 homolog (mouse)	222432_s_at	CCDC47	coiled-coil domain containing 47
206594_at	PASK	PAS domain containing serine/threonine kinase	206127_at	ELK3	ELK3	218633_x_at	ABHD10	abhydrolase domain containing 10	222525_s_at	CCDC25	coiled-coil domain containing 25	222438_at	MED4	mediator complex subunit 4
206609_at	MAGEC1	melanoma antigen family C	206138_s_at	PI4KB	phosphatidylinositol 4-kinase	218641_at	MGC3032	hypothetical protein MGC3032	222550_at	ARMC1	armadillo repeat containing 1	222443_s_at	RBM8A	RNA binding motif protein 8A
206612_at	CACNG1	calcium channel	206142_at	ZNF135	zinc finger protein 135	218662_s_at	NCAPG	non-SMC condensin I complex	222562_s_at	TNKS2	tankyrase	222448_s_at	CMPK1	cytidine monophosphate (UMP-CMP) kinase 1
206619_at	DKK4	dickkopf homolog 4 (Xenopus laevis)	206144_at	MAGI1	membrane associated guanylate kinase	218663_at	NCAPG	non-SMC condensin I complex	222579_at	UBA5	ubiquitin-like modifier activating enzyme 5	222452_s_at	GPBP1L1	GC-rich promoter binding protein 1-like 1
206621_s_at	EIF4H	eukaryotic translation initiation factor 4H	206148_at	IL3RA	interleukin 3 receptor	218677_at	S100A14	S100 calcium binding protein A14	222602_at	UBA6	ubiquitin-like modifier activating enzyme 6	222458_s_at	AKIRIN1	akirin 1
206636_at	RASA2	RAS p21 protein activator 2	206158_s_at	CNBP	CCHC-type zinc finger	218681_s_at	SDF2L1	stromal cell-derived factor 2-like 1	222608_s_at	ANLN	anillin	222463_s_at	BACE1	beta-site APP-cleaving enzyme 1
206650_at	IQCC	IQ motif containing C	206163_at	MAB21L1	mab-21-like 1 (C. elegans)	218692_at	GOLSYN	Golgi-localized protein	222619_at	ZNF281	zinc finger protein 281	222474_s_at	TOMM22	translocase of outer mitochondrial membrane 22 homolog (yeast)
206673_at	GPR176	G protein-coupled receptor 176	206173_x_at	GABPB1	GA binding protein transcription factor	218702_at	SARS2	seryl-tRNA synthetase 2	222620_s_at	DNAJC1	DnaJ (Hsp40) homolog	222479_s_at	DYNC1LI1	dynein
206675_s_at	SKIL	SKI-like oncogene	206174_s_at	PPP6C	protein phosphatase 6	218716_x_at	MTO1	mitochondrial translation optimization 1 homolog (S. cerevisiae)	222621_at	DNAJC1	DnaJ (Hsp40) homolog	222483_at	EFHD2	EF-hand domain family
206688_s_at	CPSF4	cleavage and polyadenylation specific factor 4	206182_at	ZNF134	zinc finger protein 134	218721_s_at	C1orf27	chromosome 1 open reading frame 27	222637_at	COMMD10	COMM domain containing 10	222495_at	TMEM167B	transmembrane protein 167B
206689_x_at	KAT5	K(lysine) acetyltransferase 5	206188_at	ZNF623	zinc finger protein 623	218741_at	CENPM	centromere protein M	222641_s_at	C17orf63	chromosome 17 open reading frame 63	222557_at	STMN3	stathmin-like 3
206700_s_at	JARID1D	jumonji	206220_s_at	RASA3	RAS p21 protein activator 3	218744_s_at	PACSIN3	protein kinase C and casein kinase substrate in neurons 3	222656_at	UBE2W	ubiquitin-conjugating enzyme E2W (putative)	222584_at	MSTO1	misato homolog 1 (Drosophila)
206701_x_at	EDNRB	endothelin receptor type B	206221_at	RASA3	RAS p21 protein activator 3	218750_at	TAF1D	TATA box binding protein (TBP)-associated factor	222657_s_at	UBE2W	ubiquitin-conjugating enzyme E2W (putative)	222609_s_at	EXOSC1	exosome component 1
206708_at	FOXN2	forkhead box N2	206226_at	HRG	histidine-rich glycoprotein	218776_s_at	TMEM62	transmembrane protein 62	222660_s_at	RNF38	ring finger protein 38	222615_s_at	PRKRIP1	PRKR interacting protein 1 (IL11 inducible)
206712_at	GRTP1	growth hormone regulated TBC protein 1	206232_s_at	B4GALT6	UDP-Gal:betaGlcNAc beta 1	218792_s_at	BSPRY	B-box and SPRY domain containing	222663_at	RIOK2	RIO kinase 2 (yeast)	222658_s_at	APTX	aprataxin
206716_at	UMOD	uromodulin	206233_at	B4GALT6	UDP-Gal:betaGlcNAc beta 1	218817_at	SPCS3	signal peptidase complex subunit 3 homolog (S. cerevisiae)	222699_s_at	PLEKHF2	pleckstrin homology domain containing	222666_s_at	RCL1	RNA terminal phosphate cyclase-like 1
206719_at	SYNGR4	synaptogyrin 4	206235_at	LIG4	ligase IV	218849_s_at	PPP1R13L	protein phosphatase 1	222700_at	ATL2	atlastin GTPase 2	222701_s_at	CHCHD7	coiled-coil-helix-coiled-coil-helix domain containing 7
206722_s_at	LPAR2	lysophosphatidic acid receptor 2	206264_at	GPLD1	glycosylphosphatidylinositol specific phospholipase D1	218856_at	TNFRSF21	tumor necrosis factor receptor superfamily	222737_s_at	BRD7	bromodomain containing 7	222756_s_at	ARRB1	arrestin
206729_at	TNFRSF8	tumor necrosis factor receptor superfamily	206265_s_at	GPLD1	glycosylphosphatidylinositol specific phospholipase D1	218857_s_at	ASRGL1	asparaginase like 1	222747_s_at	SCML1	sex comb on midleg-like 1 (Drosophila)	222759_at	SUV420H1	suppressor of variegation 4-20 homolog 1 (Drosophila)
206733_at	TULP2	tubby like protein 2	206272_at	RAB4A /// SPHAR	RAB4A	218858_at	DEPDC6	DEP domain containing 6	222777_s_at	WHSC1	Wolf-Hirschhorn syndrome candidate 1	222767_s_at	C12orf49	chromosome 12 open reading frame 49
206734_at	JRKL	jerky homolog-like (mouse)	206288_at	PGGT1B	protein geranylgeranyltransferase type I	218891_at	C10orf76	chromosome 10 open reading frame 76	222792_s_at	CCDC59	coiled-coil domain containing 59	222821_s_at	GEMIN7	gem (nuclear organelle) associated protein 7
206739_at	HOXC5	homeobox C5	206314_at	ZNF167	zinc finger protein 167	218894_s_at	MAGOHB	mago-nashi homolog B (Drosophila)	222816_s_at	ZCCHC2	zinc finger	222850_s_at	DNAJB14	DnaJ (Hsp40) homolog
206740_x_at	SYCP1	synaptonemal complex protein 1	206316_s_at	KNTC1	kinetochore associated 1	218897_at	TMEM177	transmembrane protein 177	222830_at	GRHL1	grainyhead-like 1 (Drosophila)	222857_s_at	KCNMB4	potassium large conductance calcium-activated channel
206745_at	HOXC11	homeobox C11	206345_s_at	PON1	paraoxonase 1	218900_at	CNNM4	cyclin M4	222834_s_at	GNG12	guanine nucleotide binding protein (G protein)	222879_s_at	POLH	polymerase (DNA directed)
206747_at	GPRIN2	G protein regulated inducer of neurite outgrowth 2	206388_at	PDE3A	phosphodiesterase 3A	218915_at	NF2	neurofibromin 2 (merlin)	222835_at	THSD4	thrombospondin	222894_x_at	C20orf7	chromosome 20 open reading frame 7
206750_at	MAFK	v-maf musculoaponeurotic fibrosarcoma oncogene homolog K (avian)	206389_s_at	PDE3A	phosphodiesterase 3A	218939_at	LETM1	leucine zipper-EF-hand containing transmembrane protein 1	222843_at	FIGNL1	fidgetin-like 1	222968_at
206752_s_at	DFFB	DNA fragmentation factor	206413_s_at	TCL1B /// TCL6	T-cell leukemia/lymphoma 1B /// T-cell leukemia/lymphoma 6	218988_at	SLC35E3	solute carrier family 35	222851_at	ZNF654	zinc finger protein 654	222997_s_at	MRPS21	mitochondrial ribosomal protein S21
206755_at	CYP2B6	cytochrome P450	206425_s_at	TRPC3	transient receptor potential cation channel	218989_x_at	SLC30A5	solute carrier family 30 (zinc transporter)	222870_s_at	B3GNT2	UDP-GlcNAc:betaGal beta-1	223012_at	UBXN6	UBX domain protein 6
206764_x_at	MPPE1	metallophosphoesterase 1	206445_s_at	PRMT1	protein arginine methyltransferase 1	219010_at	C1orf106	chromosome 1 open reading frame 106	222902_s_at	DEM1	defects in morphology 1 homolog (S. cerevisiae)	223037_at	PDZD11	PDZ domain containing 11
206769_at	LOC100130227 /// TMSB4Y	hypothetical protein LOC100130227 /// thymosin beta 4	206448_at	ZNF365	zinc finger protein 365	219013_at	GALNT11	UDP-N-acetyl-alpha-D-galactosamine:polypeptide N-acetylgalactosaminyltransferase 11 (GalNAc-T11)	222903_s_at	CPEB1	cytoplasmic polyadenylation element binding protein 1	223052_x_at
206783_at	FGF4	fibroblast growth factor 4	206470_at	PLXNC1	plexin C1	219014_at	PLAC8	placenta-specific 8	222907_x_at	TMEM50B	transmembrane protein 50B	223054_at	DNAJB11	DnaJ (Hsp40) homolog
206788_s_at	CBFB	core-binding factor	206471_s_at	PLXNC1	plexin C1	219037_at	RRP15	ribosomal RNA processing 15 homolog (S. cerevisiae)	222925_at	DCDC2	doublecortin domain containing 2	223060_at	C14orf119	chromosome 14 open reading frame 119
206793_at	PNMT	phenylethanolamine N-methyltransferase	206474_at	PCTK2	PCTAIRE protein kinase 2	219038_at	MORC4	MORC family CW-type zinc finger 4	222931_s_at	THNSL1	threonine synthase-like 1 (S. cerevisiae)	223067_at	CWC15	CWC15 spliceosome-associated protein homolog (S. cerevisiae)
206801_at	NPPB	natriuretic peptide precursor B	206483_at	LRRC6	leucine rich repeat containing 6	219039_at	SEMA4C	sema domain	222990_at	UBQLN1	ubiquilin 1	223074_s_at	AIF1L	allograft inflammatory factor 1-like
206813_at	CTF1	cardiotrophin 1	206498_at	OCA2	oculocutaneous albinism II	219076_s_at	PXMP2	peroxisomal membrane protein 2	223006_s_at	C9orf5	chromosome 9 open reading frame 5	223088_x_at	ECHDC1	enoyl Coenzyme A hydratase domain containing 1
206816_s_at	SPAG8	sperm associated antigen 8	206504_at	CYP24A1	cytochrome P450	219078_at	GPATCH2	G patch domain containing 2	223024_at	AP1M1	adaptor-related protein complex 1	223090_x_at	VEZT	vezatin
206837_at	ALX1	ALX homeobox 1	206530_at	RAB30	RAB30	219079_at	CYB5R4	cytochrome b5 reductase 4	223028_s_at	SNX9	sorting nexin 9	223097_at	ADPRHL2	ADP-ribosylhydrolase like 2
206840_at	AFM	afamin	206533_at	CHRNA5	cholinergic receptor	219099_at	C12orf5	chromosome 12 open reading frame 5	223065_s_at	STARD3NL	STARD3 N-terminal like	223101_s_at	ARPC5L	actin related protein 2/3 complex
206850_at	RASL10A	RAS-like	206536_s_at	XIAP	X-linked inhibitor of apoptosis	219118_at	FKBP11	FK506 binding protein 11	223071_at	IER3IP1	immediate early response 3 interacting protein 1	223112_s_at	NDUFB10	NADH dehydrogenase (ubiquinone) 1 beta subcomplex
206853_s_at	MAP3K7	TGF-beta activated kinase 1c	206540_at	GLB1L	galactosidase	219138_at	RPL14	ribosomal protein L14	223082_at	SH3KBP1	SH3-domain kinase binding protein 1	223141_at	UCK1	uridine-cytidine kinase 1
206855_s_at	HYAL2	hyaluronoglucosaminidase 2	206567_s_at	PHF20	PHD finger protein 20	219155_at	PITPNC1	phosphatidylinositol transfer protein	223085_at	RNF19A	ring finger protein 19A	223160_s_at	SMEK1	SMEK homolog 1
206858_s_at	HOXC4 /// HOXC6	homeobox C4 /// homeobox C6	206572_x_at	ZNF85	zinc finger protein 85	219162_s_at	MRPL11	mitochondrial ribosomal protein L11	223092_at	ANKH	ankylosis	223191_at	COX16	COX16 cytochrome c oxidase assembly homolog (S. cerevisiae)
206864_s_at	HRK	harakiri	206575_at	CDKL5	cyclin-dependent kinase-like 5	219212_at	HSPA14	heat shock 70kDa protein 14	223098_s_at	LONP2	lon peptidase 2	223192_at	SLC25A28	solute carrier family 25
206868_at	STARD8	StAR-related lipid transfer (START) domain containing 8	206581_at	BNC1	basonuclin 1	219215_s_at	SLC39A4	solute carrier family 39 (zinc transporter)	223129_x_at	MYLIP	myosin regulatory light chain interacting protein	223198_x_at	COMMD5	COMM domain containing 5
206869_at	CHAD	chondroadherin	206599_at	LOC100133772 /// SLC16A5	similar to MCT /// solute carrier family 16	219219_at	TMEM160	transmembrane protein 160	223130_s_at	MYLIP	myosin regulatory light chain interacting protein	223207_x_at	PHPT1	phosphohistidine phosphatase 1
206873_at	CA6	carbonic anhydrase VI	206600_s_at	LOC100133772 /// SLC16A5	similar to MCT /// solute carrier family 16	219220_x_at	MRPS22	mitochondrial ribosomal protein S22	223144_s_at	AKIRIN2	akirin 2	223209_s_at	SELS	selenoprotein S
206882_at	SLC1A6	solute carrier family 1 (high affinity aspartate/glutamate transporter)	206649_s_at	TFE3	transcription factor binding to IGHM enhancer 3	219232_s_at	EGLN3	egl nine homolog 3 (C. elegans)	223161_at	KIAA1147	KIAA1147	223231_at	TATDN1	TatD DNase domain containing 1
206889_at	PDIA2	protein disulfide isomerase family A	206653_at	POLR3G	polymerase (RNA) III (DNA directed) polypeptide G (32kD)	219242_at	CEP63	centrosomal protein 63kDa	223162_s_at	KIAA1147	KIAA1147	223236_at	CCDC55	coiled-coil domain containing 55
206890_at	IL12RB1	interleukin 12 receptor	206667_s_at	SCAMP1	secretory carrier membrane protein 1	219287_at	KCNMB4	potassium large conductance calcium-activated channel	223174_at	BTBD10	BTB (POZ) domain containing 10	223241_at	SNX8	sorting nexin 8
206893_at	SALL1	sal-like 1 (Drosophila)	206668_s_at	SCAMP1	secretory carrier membrane protein 1	219293_s_at	OLA1	Obg-like ATPase 1	223190_s_at	MLL5	myeloid/lymphoid or mixed-lineage leukemia 5 (trithorax homolog	223242_s_at	MFSD11	major facilitator superfamily domain containing 11
206900_x_at	ZNF253	zinc finger protein 253	206669_at	GAD1	glutamate decarboxylase 1 (brain	219307_at	PDSS2	prenyl (decaprenyl) diphosphate synthase	223213_s_at	ZHX1	zinc fingers and homeoboxes 1	223258_s_at	KIAA1333	KIAA1333
206906_at	ICAM5	intercellular adhesion molecule 5	206670_s_at	GAD1	glutamate decarboxylase 1 (brain	219361_s_at	AEN	apoptosis enhancing nuclease	223246_s_at	STRBP	spermatid perinuclear RNA binding protein	223267_at	RG9MTD1	RNA (guanine-9-) methyltransferase domain containing 1
206912_at	FOXE1	forkhead box E1 (thyroid transcription factor 2)	206679_at	APBA1	amyloid beta (A4) precursor protein-binding	219378_at	NARG1L	NMDA receptor regulated 1-like	223249_at	CLDN12	claudin 12	223273_at	C14orf142	chromosome 14 open reading frame 142
206918_s_at	CPNE1	copine I	206684_s_at	ATF7	activating transcription factor 7	219429_at	FA2H	fatty acid 2-hydroxylase	223250_at	KLHL7	kelch-like 7 (Drosophila)	223277_at	C3orf75	chromosome 3 open reading frame 75
206921_at	GLE1	GLE1 RNA export mediator homolog (yeast)	206686_at	PDK1	pyruvate dehydrogenase kinase	219460_s_at	TMEM127	transmembrane protein 127	223251_s_at	ANKRD10	ankyrin repeat domain 10	223334_at	TMEM126A	transmembrane protein 126A
206924_at	IL11	interleukin 11	206687_s_at	PTPN6	protein tyrosine phosphatase	219581_at	TSEN2	tRNA splicing endonuclease 2 homolog (S. cerevisiae)	223269_at	POLR3GL	polymerase (RNA) III (DNA directed) polypeptide G (32kD)-like	223338_s_at	ATPIF1	ATPase inhibitory factor 1
206929_s_at	NFIC	nuclear factor I/C (CCAAT-binding transcription factor)	206702_at	TEK	TEK tyrosine kinase	219646_at	DEF8	differentially expressed in FDCP 8 homolog (mouse)	223330_s_at	SUGT1	SGT1	223339_at	ATPIF1	ATPase inhibitory factor 1
206935_at	PCDH8	protocadherin 8	206704_at	CLCN5	chloride channel 5	219648_at	MREG	melanoregulin	223342_at	RRM2B	ribonucleotide reductase M2 B (TP53 inducible)	223352_s_at	C17orf80	chromosome 17 open reading frame 80
206937_at	SPTA1	spectrin	206707_x_at	FAM65B	family with sequence similarity 65	219651_at	DPPA4	developmental pluripotency associated 4	223358_s_at	PDE7A	phosphodiesterase 7A	223365_at	DHX37	DEAH (Asp-Glu-Ala-His) box polypeptide 37
206938_at	SRD5A2	steroid-5-alpha-reductase	206710_s_at	EPB41L3	erythrocyte membrane protein band 4.1-like 3	219654_at	PTPLA	protein tyrosine phosphatase-like (proline instead of catalytic arginine)	223374_s_at	B3GALNT1	beta-1	223367_at	DNAJC30	DnaJ (Hsp40) homolog
206944_at	HTR6	Clone 23925 mRNA sequence	206718_at	LMO1	LIM domain only 1 (rhombotin 1)	219664_s_at	DECR2	2	223376_s_at	BRI3	brain protein I3	223387_at	ZFYVE1	zinc finger
206949_s_at	RUSC1	RUN and SH3 domain containing 1	206721_at	C1orf114	chromosome 1 open reading frame 114	219682_s_at	TBX3	T-box 3	223395_at	ABI3BP	ABI family	223388_s_at	ZFYVE1	zinc finger
206955_at	AQP7	aquaporin 7	206743_s_at	ASGR1	asialoglycoprotein receptor 1	219709_x_at	FAM173A	family with sequence similarity 173	223396_at	TMEM60	transmembrane protein 60	223389_s_at	ZNF581	zinc finger protein 581
206961_s_at	MED20	mediator complex subunit 20	206751_s_at	PCYT1B	phosphate cytidylyltransferase 1	219713_at	SHPK	sedoheptulokinase	223412_at	KBTBD7	kelch repeat and BTB (POZ) domain containing 7	223414_s_at	LYAR	Ly1 antibody reactive homolog (mouse)
206965_at	KLF12	Kruppel-like factor 12	206763_at	FKBP6	FK506 binding protein 6	219731_at			223424_s_at	ZSCAN21	zinc finger and SCAN domain containing 21	223415_at	RPP25	ribonuclease P/MRP 25kDa subunit
206967_at	CCNT1	cyclin T1	206766_at	ITGA10	integrin	219735_s_at	TFCP2L1	transcription factor CP2-like 1	223453_s_at	ATL3	atlastin GTPase 3	223421_at	CYHR1	cysteine/histidine-rich 1
206994_at	CST4	cystatin S	206770_s_at	SLC35A3	solute carrier family 35 (UDP-N-acetylglucosamine (UDP-GlcNAc) transporter)	219814_at	MBNL3	muscleblind-like 3 (Drosophila)	223459_s_at	C1orf56	chromosome 1 open reading frame 56	223428_s_at	ISY1 /// RAB43	ISY1 splicing factor homolog (S. cerevisiae) /// RAB43
207000_s_at	PPP3CC	protein phosphatase 3 (formerly 2B)	206772_at	PTH2R	parathyroid hormone 2 receptor	219848_s_at	ZNF432	zinc finger protein 432	223475_at	CRISPLD1	cysteine-rich secretory protein LCCL domain containing 1	223429_x_at	ISY1 /// RAB43	ISY1 splicing factor homolog (S. cerevisiae) /// RAB43
207009_at	PHOX2B	paired-like homeobox 2b	206789_s_at	POU2F1	POU class 2 homeobox 1	219930_at	KLF8	Kruppel-like factor 8	223503_at	TMEM163	transmembrane protein 163	223467_at	RASD1	RAS
207011_s_at	PTK7	PTK7 protein tyrosine kinase 7	206821_x_at	AGFG2	ArfGAP with FG repeats 2	219933_at	GLRX2	glutaredoxin 2	223541_at	HAS3	hyaluronan synthase 3	223478_at	TIMM8B	translocase of inner mitochondrial membrane 8 homolog B (yeast)
207018_s_at	RAB27B	RAB27B	206827_s_at	TRPV6	transient receptor potential cation channel	219956_at	GALNT6	UDP-N-acetyl-alpha-D-galactosamine:polypeptide N-acetylgalactosaminyltransferase 6 (GalNAc-T6)	223589_at	ZNF416	zinc finger protein 416	223494_at	MGEA5	meningioma expressed antigen 5 (hyaluronidase)
207019_s_at	AKAP4	A kinase (PRKA) anchor protein 4	206844_at	FBP2	fructose-1	219960_s_at	UCHL5	ubiquitin carboxyl-terminal hydrolase L5	223599_at	TRIM6	tripartite motif-containing 6	223518_at	DFFA	DNA fragmentation factor
207027_at	HGFAC	HGF activator	206845_s_at	RNF40	ring finger protein 40	219979_s_at	C11orf73	chromosome 11 open reading frame 73	223693_s_at	RADIL	Rap GTPase interactor	223526_at	C18orf21	chromosome 18 open reading frame 21
207029_at	KITLG	KIT ligand	206847_s_at	HOXA7	homeobox A7	219987_at			223711_s_at	THYN1	thymocyte nuclear protein 1	223546_x_at	LUC7L	LUC7-like (S. cerevisiae)
207035_at	SLC30A3	solute carrier family 30 (zinc transporter)	206860_s_at	FLJ20323	hypothetical protein FLJ20323	219995_s_at	ZNF750	zinc finger protein 750	223741_s_at	TTYH2	tweety homolog 2 (Drosophila)	223560_s_at	C2orf56	chromosome 2 open reading frame 56
207039_at	CDKN2A	cyclin-dependent kinase inhibitor 2A (melanoma	206884_s_at	SCEL	sciellin	220021_at	TMC7	transmembrane channel-like 7	223790_at	KATNAL1	katanin p60 subunit A-like 1	223580_at	SPSB2	splA/ryanodine receptor domain and SOCS box containing 2
207040_s_at	ST13	suppression of tumorigenicity 13 (colon carcinoma) (Hsp70 interacting protein)	206891_at	ACTN3	actinin	220094_s_at	CCDC90A	coiled-coil domain containing 90A	223798_at	SLC41A2	solute carrier family 41	223590_at	ZNF700	zinc finger protein 700
207050_at	CACNA2D1	calcium channel	206927_s_at	GUCY1A2	guanylate cyclase 1	220124_at	GAN	gigaxonin	223853_at	BVES	blood vessel epicardial substance	223617_x_at	ATAD3B	ATPase family
207053_at	SLC8A1	solute carrier family 8 (sodium/calcium exchanger)	206940_s_at	LOC100131317 /// POU4F1	similar to hCG1781072 /// POU class 4 homeobox 1	220133_at	ODAM	odontogenic	223866_at	ARMC2	armadillo repeat containing 2	223627_at	MEX3B	mex-3 homolog B (C. elegans)
207056_s_at	SLC4A8	solute carrier family 4	206943_at	TGFBR1	transforming growth factor	220136_s_at	CRYBA2	crystallin	223894_s_at	AKTIP	AKT interacting protein	223650_s_at	NRBF2	nuclear receptor binding factor 2
207062_at	IAPP	islet amyloid polypeptide	206946_at	HCN4	hyperpolarization activated cyclic nucleotide-gated potassium channel 4	220147_s_at	FAM60A	family with sequence similarity 60	223947_s_at	MED23	mediator complex subunit 23	223664_x_at	BCL2L13	BCL2-like 13 (apoptosis facilitator)
207068_at	ZFP37	zinc finger protein 37 homolog (mouse)	206958_s_at	UPF3A	UPF3 regulator of nonsense transcripts homolog A (yeast)	220197_at	ATP6V0A4	ATPase	223978_s_at	CRLS1	cardiolipin synthase 1	223694_at	TRIM7	tripartite motif-containing 7
207069_s_at	SMAD6	SMAD family member 6	206966_s_at	KLF12	Kruppel-like factor 12	220289_s_at	AIM1L	absent in melanoma 1-like	224046_s_at	PDE7A	phosphodiesterase 7A	223724_s_at	LOC100132740 /// LOC100134711 /// STAG3L1 /// STAG3L2 /// STAG3L3	hypothetical protein LOC100132740 /// hypothetical protein LOC100134711 /// stromal antigen 3-like 1 /// stromal antigen 3-like 2 /// stromal antigen 3-like 3
207078_at	MED6	mediator complex subunit 6	206968_s_at	NFRKB	nuclear factor related to kappaB binding protein	220311_at	N6AMT1	N-6 adenine-specific DNA methyltransferase 1 (putative)	224072_s_at	KCNK9	potassium channel	223766_at	LOC100133130	PRO1102
207088_s_at	SLC25A11	solute carrier family 25 (mitochondrial carrier; oxoglutarate carrier)	206973_at	PPFIA2	protein tyrosine phosphatase	220495_s_at	TXNDC15	thioredoxin domain containing 15	224209_s_at	GDA	guanine deaminase	223787_s_at	C3orf19	chromosome 3 open reading frame 19
207090_x_at	ZFP30	zinc finger protein 30 homolog (mouse)	206984_s_at	RIT2	Ras-like without CAAX 2	220525_s_at	AUP1	ancient ubiquitous protein 1	224250_s_at	SECISBP2	SECIS binding protein 2	223803_s_at	ZCCHC10	zinc finger
207094_at	IL8RA	interleukin 8 receptor	207015_s_at	ALDH1A2	aldehyde dehydrogenase 1 family	220547_s_at	FAM35A	family with sequence similarity 35	224441_s_at	USP45	ubiquitin specific peptidase 45	223808_s_at	PTPMT1	protein tyrosine phosphatase
207119_at	PRKG1	protein kinase	207022_s_at	LDHC	lactate dehydrogenase C	220607_x_at	TH1L	TH1-like (Drosophila)	224452_s_at	MGC12966	hypothetical protein LOC84792	223811_s_at	C7orf20	chromosome 7 open reading frame 20
207129_at	CA5B	carbonic anhydrase VB	207043_s_at	SLC6A9	solute carrier family 6 (neurotransmitter transporter	220643_s_at	FAIM	Fas apoptotic inhibitory molecule	224455_s_at	ADPGK	ADP-dependent glucokinase	223819_x_at	COMMD5	COMM domain containing 5
207130_at	ZMYND8	zinc finger	207045_at	CCDC132	coiled-coil domain containing 132	220651_s_at	MCM10	minichromosome maintenance complex component 10	224471_s_at	BTRC	beta-transducin repeat containing	223831_x_at	ISY1 /// RAB43	ISY1 splicing factor homolog (S. cerevisiae) /// RAB43
207136_at	ARR3	arrestin 3	207054_at	IMPG1	interphotoreceptor matrix proteoglycan 1	220865_s_at	PDSS1	prenyl (decaprenyl) diphosphate synthase	224560_at	TIMP2	TIMP metallopeptidase inhibitor 2	223839_s_at	SCD /// SCDOS	stearoyl-CoA desaturase (delta-9-desaturase) /// stearoyl-CoA desaturase opposite strand
207154_at	DIO3	deiodinase	207059_at	PAX9	paired box 9	220924_s_at	SLC38A2	solute carrier family 38	224562_at	WASF2	WAS protein family	223857_x_at	TMEM85	transmembrane protein 85
207157_s_at	GNG5	guanine nucleotide binding protein (G protein)	207061_at	ERN1	endoplasmic reticulum to nucleus signaling 1	220935_s_at	CDK5RAP2	CDK5 regulatory subunit associated protein 2	224622_at	TBC1D14	TBC1 domain family	223880_x_at	C20orf24	chromosome 20 open reading frame 24
207164_s_at	ZNF238	zinc finger protein 238	207064_s_at	AOC2	amine oxidase	220987_s_at	C11orf17 /// NUAK2	chromosome 11 open reading frame 17 /// NUAK family	224643_at	PRRC1	proline-rich coiled-coil 1	223909_s_at	HDAC8	histone deacetylase 8
207180_s_at	HTATIP2	HIV-1 Tat interactive protein 2	207071_s_at	ACO1	aconitase 1	220992_s_at	C1orf25	chromosome 1 open reading frame 25	224681_at	GNA12	guanine nucleotide binding protein (G protein) alpha 12	223975_at	SPRYD5	SPRY domain containing 5
207191_s_at	ISLR	immunoglobulin superfamily containing leucine-rich repeat	207089_at	NRAP	nebulin-related anchoring protein	221019_s_at	COLEC12	collectin sub-family member 12	224690_at	C20orf108	chromosome 20 open reading frame 108	223991_s_at	GALNT2 /// LOC100132910	UDP-N-acetyl-alpha-D-galactosamine:polypeptide N-acetylgalactosaminyltransferase 2 (GalNAc-T2) /// PRO1477
207196_s_at	TNIP1	TNFAIP3 interacting protein 1	207098_s_at	MFN1	mitofusin 1	221027_s_at	PLA2G12A	phospholipase A2	224695_at	C2orf29	chromosome 2 open reading frame 29	224064_s_at	DHDDS	dehydrodolichyl diphosphate synthase
207201_s_at	SLC22A1	solute carrier family 22 (organic cation transporter)	207108_s_at	NIPBL	Nipped-B homolog (Drosophila)	221047_s_at	MARK1	MAP/microtubule affinity-regulating kinase 1	224696_s_at	WDR22	WD repeat domain 22	224128_at	C20orf43	chromosome 20 open reading frame 43
207208_at	RBMXL2	RNA binding motif protein	207124_s_at	GNB5	guanine nucleotide binding protein (G protein)	221069_s_at	CCDC44	coiled-coil domain containing 44	224703_at	WDR22	WD repeat domain 22	224130_s_at	SRA1	steroid receptor RNA activator 1
207211_at	USP2	ubiquitin specific peptidase 2	207128_s_at	ZNF223	zinc finger protein 223	221081_s_at	DENND2D	DENN/MADD domain containing 2D	224720_at	MIB1	mindbomb homolog 1 (Drosophila)	224163_s_at	DMAP1	DNA methyltransferase 1 associated protein 1
207215_at	GSTTP1	glutathione S-transferase theta pseudogene 1	207152_at	NTRK2	neurotrophic tyrosine kinase	221102_s_at	TRPM6	transient receptor potential cation channel	224730_at	WDR68	WD repeat domain 68	224164_at	TPM3	tropomyosin 3
207219_at	ZNF643	zinc finger protein 643	207155_at	TBX5	T-box 5	221196_x_at	BRCC3	BRCA1/BRCA2-containing complex	224747_at	UBE2Q2	ubiquitin-conjugating enzyme E2Q family member 2	224210_s_at	PXMP4	peroxisomal membrane protein 4
207222_at	PLA2G10	phospholipase A2	207169_x_at	DDR1	discoidin domain receptor tyrosine kinase 1	221219_s_at	KLHDC4	kelch domain containing 4	224768_at	IWS1	IWS1 homolog (S. cerevisiae)	224233_s_at	MSTO1 /// MSTO2P	misato homolog 1 (Drosophila) /// misato homolog 2 pseudogene
207223_s_at	ROD1	ROD1 regulator of differentiation 1 (S. pombe)	207186_s_at	BPTF	bromodomain PHD finger transcription factor	221274_s_at	LMAN2L	lectin	224775_at	IWS1	IWS1 homolog (S. cerevisiae)	224301_x_at	H2AFJ	H2A histone family
207234_at	RFX3	regulatory factor X	207218_at	F9	coagulation factor IX	221290_s_at	MUM1	melanoma associated antigen (mutated) 1	224777_s_at	PAFAH1B2	platelet-activating factor acetylhydrolase	224319_s_at	SMCR7L	Smith-Magenis syndrome chromosome region
207249_s_at	SLC28A2	solute carrier family 28 (sodium-coupled nucleoside transporter)	207230_at	CDON	Cdon homolog (mouse)	221449_s_at	ITFG1	integrin alpha FG-GAP repeat containing 1	224780_at	RBM17	RNA binding motif protein 17	224321_at	TMEFF2	transmembrane protein with EGF-like and two follistatin-like domains 2
207251_at	MEP1B	meprin A	207232_s_at	DZIP3	DAZ interacting protein 3	221477_s_at	SOD2	superoxide dismutase 2	224796_at	ASAP1	ArfGAP with SH3 domain	224332_s_at	MRPL43	mitochondrial ribosomal protein L43
207265_s_at	KDELR3	KDEL (Lys-Asp-Glu-Leu) endoplasmic reticulum protein retention receptor 3	207233_s_at	MITF	microphthalmia-associated transcription factor	221480_at	HNRNPD	heterogeneous nuclear ribonucleoprotein D (AU-rich element RNA binding protein 1	224800_at	WDFY1	WD repeat and FYVE domain containing 1	224334_s_at	MRPL51 /// SPTLC1	mitochondrial ribosomal protein L51 /// serine palmitoyltransferase
207270_x_at	CD300C	CD300c molecule	207239_s_at	PCTK1	PCTAIRE protein kinase 1	221485_at	B4GALT5	UDP-Gal:betaGlcNAc beta 1	224802_at	NDFIP2	Nedd4 family interacting protein 2	224367_at	BEX2	brain expressed X-linked 2
207271_x_at	SPAG11B	sperm associated antigen 11B	207243_s_at	CALM1 /// CALM2 /// CALM3	calmodulin 1 (phosphorylase kinase	221505_at	ANP32E	acidic (leucine-rich) nuclear phosphoprotein 32 family	224810_s_at	ANKRD13A	ankyrin repeat domain 13A	224375_at
207282_s_at	MYOG	myogenin (myogenic factor 4)	207259_at	C17orf73	chromosome 17 open reading frame 73	221539_at	EIF4EBP1	eukaryotic translation initiation factor 4E binding protein 1	224823_at	MYLK	myosin light chain kinase	224376_s_at	C20orf24	chromosome 20 open reading frame 24
207287_at	FLJ14107	hypothetical protein FLJ14107	207275_s_at	ACSL1	acyl-CoA synthetase long-chain family member 1	221543_s_at	ERLIN2	ER lipid raft associated 2	224828_at	CPEB4	cytoplasmic polyadenylation element binding protein 4	224387_at	COMMD5	COMM domain containing 5
207289_at	MMP25	matrix metallopeptidase 25	207292_s_at	MAPK7	mitogen-activated protein kinase 7	221550_at	COX15	COX15 homolog	224830_at	NUDT21	nudix (nucleoside diphosphate linked moiety X)-type motif 21	224395_s_at	RNF7	ring finger protein 7
207296_at	ZNF343	zinc finger protein 343	207304_at	ZNF45	zinc finger protein 45	221568_s_at	LIN7C	lin-7 homolog C (C. elegans)	224874_at	POLR1D	polymerase (RNA) I polypeptide D	224434_s_at	MORG1	mitogen-activated protein kinase organizer 1
207305_s_at	KIAA1012	KIAA1012	207320_x_at	STAU1	staufen	221570_s_at	METTL5	methyltransferase like 5	224880_at	RALA	v-ral simian leukemia viral oncogene homolog A (ras related)	224444_s_at	C1orf97	chromosome 1 open reading frame 97
207316_at	HAS1	hyaluronan synthase 1	207336_at	SOX5	SRY (sex determining region Y)-box 5	221589_s_at	ALDH6A1	aldehyde dehydrogenase 6 family	224894_at	YAP1	Yes-associated protein 1	224454_at	ETNK1	ethanolamine kinase 1
207318_s_at	CDC2L5	cell division cycle 2-like 5 (cholinesterase-related cell division controller)	207338_s_at	ZNF200	zinc finger protein 200	221593_s_at	RPL31	ribosomal protein L31	224895_at	YAP1	Yes-associated protein 1	224467_s_at	PDCD2L	programmed cell death 2-like
207321_s_at	ABCB9	ATP-binding cassette	207346_at	STX2	syntaxin 2	221646_s_at	ZDHHC11	zinc finger	224902_at	PDPR	pyruvate dehydrogenase phosphatase regulatory subunit	224477_s_at	NUDT16L1	nudix (nucleoside diphosphate linked moiety X)-type motif 16-like 1
207343_at	LYZL6	lysozyme-like 6	207347_at	ERCC6	excision repair cross-complementing rodent repair deficiency	221652_s_at	C12orf11	chromosome 12 open reading frame 11	224906_at	ANO6	anoctamin 6	224500_s_at	MON1A	MON1 homolog A (yeast)
207379_at	EDIL3	EGF-like repeats and discoidin I-like domains 3	207348_s_at	LIG3	ligase III	221667_s_at	HSPB8	heat shock 22kDa protein 8	224949_at	YIPF5	Yip1 domain family	224502_s_at	KIAA1191	KIAA1191
207380_x_at	NOX1	NADPH oxidase 1	207362_at	SLC30A4	solute carrier family 30 (zinc transporter)	221676_s_at	CORO1C	coronin	224964_s_at	GNG2	guanine nucleotide binding protein (G protein)	224507_s_at	MGC12916	hypothetical protein MGC12916
207388_s_at	PTGES	prostaglandin E synthase	207375_s_at	IL15RA	interleukin 15 receptor	221677_s_at	DONSON	downstream neighbor of SON	224974_at	SUDS3	suppressor of defective silencing 3 homolog (S. cerevisiae)	224512_s_at	LSMD1	LSM domain containing 1
207391_s_at	PIP5K1A	phosphatidylinositol-4-phosphate 5-kinase	207382_at	TP63	tumor protein p63	221693_s_at	MRPS18A	mitochondrial ribosomal protein S18A	224998_at	CMTM4	CKLF-like MARVEL transmembrane domain containing 4	224558_s_at	MALAT1	metastasis associated lung adenocarcinoma transcript 1 (non-protein coding)
207396_s_at	ALG3	asparagine-linked glycosylation 3	207401_at	PROX1	prospero homeobox 1	221726_at	RPL22	ribosomal protein L22	225000_at	PRKAR2A	Testis mRNA for the RII-alpha subunit of cAMP dependent protein kinase	224565_at	NCRNA00084	non-protein coding RNA 84
207419_s_at	RAC2	ras-related C3 botulinum toxin substrate 2 (rho family	207402_at	ZNF132	zinc finger protein 132	221728_x_at	XIST	X (inactive)-specific transcript (non-protein coding)	225005_at	PHF13	PHD finger protein 13	224601_at
207423_s_at	ADAM20	ADAM metallopeptidase domain 20	207405_s_at	RAD17	RAD17 homolog (S. pombe)	221732_at	CANT1	calcium activated nucleotidase 1	225009_at	CMTM4	CKLF-like MARVEL transmembrane domain containing 4	224631_at	ZFP91	zinc finger protein 91 homolog (mouse)
207430_s_at	MSMB	microseminoprotein	207413_s_at	SCN5A	sodium channel	221743_at	CUGBP1	CUG triplet repeat	225010_at	CCDC6	coiled-coil domain containing 6	224641_at	FYTTD1	forty-two-three domain containing 1
207435_s_at	SRRM2	serine/arginine repetitive matrix 2	207416_s_at	NFATC3	nuclear factor of activated T-cells	221746_at	UBL4A	ubiquitin-like 4A	225030_at	FAM44B	family with sequence similarity 44	224660_at	PIGY	phosphatidylinositol glycan anchor biosynthesis
207436_x_at	KIAA0894	KIAA0894 protein	207417_s_at	ZNF177	zinc finger protein 177	221750_at	HMGCS1	3-hydroxy-3-methylglutaryl-Coenzyme A synthase 1 (soluble)	225032_at	FNDC3B	fibronectin type III domain containing 3B	224669_at	SYS1	SYS1 Golgi-localized integral membrane protein homolog (S. cerevisiae)
207440_at	SLC35A2	solute carrier family 35 (UDP-galactose transporter)	207425_s_at	38239	septin 9	221751_at	SLC2A3P1	Glucose transporter pseudogene	225041_at	MPHOSPH8	M-phase phosphoprotein 8	224670_at	SYS1	SYS1 Golgi-localized integral membrane protein homolog (S. cerevisiae)
207442_at	CSF3	colony stimulating factor 3 (granulocyte)	207427_at	ACR /// LOC645529	acrosin /// similar to OTTHUMP00000045489	221777_at	C12orf52	chromosome 12 open reading frame 52	225053_at	CNOT7	CCR4-NOT transcription complex	224679_at	MESDC2	mesoderm development candidate 2
207452_s_at	CNTN5	contactin 5	207428_x_at	CDC2L1 /// CDC2L2	cell division cycle 2-like 1 (PITSLRE proteins) /// cell division cycle 2-like 2 (PITSLRE proteins)	221779_at	MICALL1	MICAL-like 1	225068_at	KLHL12	kelch-like 12 (Drosophila)	224686_x_at	LRRC37A2	CDNA FLJ34414 fis
207458_at	C8orf51	chromosome 8 open reading frame 51	207429_at	SLC22A2	solute carrier family 22 (organic cation transporter)	221782_at	DNAJC10	DnaJ (Hsp40) homolog	225081_s_at	CDCA7L	cell division cycle associated 7-like	224689_at	MANBAL	mannosidase
207476_at			207467_x_at	CAST	calpastatin	221810_at	RAB15	RAB15	225096_at	C17orf79	chromosome 17 open reading frame 79	224706_at	KIAA2013	KIAA2013
207494_s_at	ZNF76	zinc finger protein 76 (expressed in testis)	207486_x_at	CHN2	chimerin (chimaerin) 2	221825_at	ANGEL2	angel homolog 2 (Drosophila)	225100_at	FBXO45	F-box protein 45	224714_at	MKI67IP	MKI67 (FHA domain) interacting nucleolar phosphoprotein
207504_at	CA7	carbonic anhydrase VII	207513_s_at	ZNF189	zinc finger protein 189	221844_x_at			225101_s_at	SNX14	sorting nexin 14	224753_at	CDCA5	cell division cycle associated 5
207514_s_at	GNAT1	guanine nucleotide binding protein (G protein)	207518_at	DGKE	diacylglycerol kinase	221915_s_at	RANBP1	RanBP1	225105_at	OCC-1	overexpressed in colon carcinoma-1	224783_at	FAM100B	family with sequence similarity 100
207515_s_at	POLR1C	polymerase (RNA) I polypeptide C	207528_s_at	SLC7A11	solute carrier family 7	221927_s_at	ABHD11	abhydrolase domain containing 11	225135_at	SIN3A	SIN3 homolog A	224785_at	FAM100B	family with sequence similarity 100
207522_s_at	ATP2A3	ATPase	207539_s_at	IL4	interleukin 4	221931_s_at	SEH1L	SEH1-like (S. cerevisiae)	225149_at	PCID2	PCI domain containing 2	224870_at	KIAA0114	KIAA0114
207526_s_at	IL1RL1	interleukin 1 receptor-like 1	207543_s_at	P4HA1	prolyl 4-hydroxylase	221959_at	FAM110B	family with sequence similarity 110	225171_at	ARHGAP18	Rho GTPase activating protein 18	224871_at	TPRG1L	tumor protein p63 regulated 1-like
207532_at	CRYGD	crystallin	207551_s_at	MSL3	male-specific lethal 3 homolog (Drosophila)	221989_at	RPL10	ribosomal protein L10	225173_at	ARHGAP18	Rho GTPase activating protein 18	224915_x_at	C20orf199	chromosome 20 open reading frame 199
207534_at	MAGEB1	melanoma antigen family B	207559_s_at	ZMYM3	zinc finger	222006_at	LETM1	leucine zipper-EF-hand containing transmembrane protein 1	225182_at	TMEM50B	transmembrane protein 50B	224948_at	MRPS24	mitochondrial ribosomal protein S24
207535_s_at	NFKB2	nuclear factor of kappa light polypeptide gene enhancer in B-cells 2 (p49/p100)	207564_x_at	OGT	O-linked N-acetylglucosamine (GlcNAc) transferase (UDP-N-acetylglucosamine:polypeptide-N-acetylglucosaminyl transferase)	222014_x_at	MTO1	mitochondrial translation optimization 1 homolog (S. cerevisiae)	225202_at	RHOBTB3	Rho-related BTB domain containing 3	225004_at	TMEM101	transmembrane protein 101
207536_s_at	TNFRSF9	tumor necrosis factor receptor superfamily	207591_s_at	ARID1A	AT rich interactive domain 1A (SWI-like)	222018_at	NACA /// NACA2 /// NACAP1	nascent polypeptide-associated complex alpha subunit /// nascent polypeptide-associated complex alpha subunit 2 /// nascent-polypeptide-associated complex alpha polypeptide pseudogene 1	225222_at	HIAT1	hippocampus abundant transcript 1	225035_x_at	WASH1 /// WASH2P /// WASH3P /// WASH5P	WAS protein family homolog 1 /// WAS protein family homolog 2 pseudogene /// WAS protein family homolog 3 pseudogene /// WAS protein family homolog 5 pseudogene
207540_s_at	SYK	spleen tyrosine kinase	207594_s_at	SYNJ1	synaptojanin 1	222026_at	RBM3	RNA binding motif (RNP1	225236_at	RBM18	RNA binding motif protein 18	225038_s_at	SURF6	surfeit 6
207547_s_at	FAM107A	family with sequence similarity 107	207603_at	SLC4A7	solute carrier family 4	222036_s_at	MCM4	minichromosome maintenance complex component 4	225270_at	NEO1	neogenin homolog 1 (chicken)	225044_at	NT5C3L	5'-nucleotidase
207554_x_at	TBXA2R	thromboxane A2 receptor	207606_s_at	ARHGAP12	Rho GTPase activating protein 12	222037_at	MCM4	minichromosome maintenance complex component 4	225273_at	WWC3	WWC family member 3	225062_at	LOC100132181 /// LOC389831	hypothetical protein LOC100132181 /// hypothetical gene supported by AL713796
207555_s_at	TBXA2R	thromboxane A2 receptor	207613_s_at	CAMK2A	calcium/calmodulin-dependent protein kinase II alpha	222039_at	KIF18B	kinesin family member 18B	225295_at	SLC39A10	solute carrier family 39 (zinc transporter)	225065_x_at	C17orf45	chromosome 17 open reading frame 45
207556_s_at	DGKZ	diacylglycerol kinase	207616_s_at	TANK	TRAF family member-associated NFKB activator	222040_at	HNRNPA1 /// LOC728844	heterogeneous nuclear ribonucleoprotein A1 /// hypothetical LOC728844	225299_at	MYO5B	myosin VB	225083_at	GTF3C6	general transcription factor IIIC
207563_s_at	OGT	O-linked N-acetylglucosamine (GlcNAc) transferase (UDP-N-acetylglucosamine:polypeptide-N-acetylglucosaminyl transferase)	207655_s_at	BLNK	B-cell linker	222041_at	DPH1 /// OVCA2	DPH1 homolog (S. cerevisiae) /// candidate tumor suppressor in ovarian cancer 2	225302_at	TXNDC10	thioredoxin domain containing 10	225094_at	SETD8	SET domain containing (lysine methyltransferase) 8
207568_at	CHRNA6	cholinergic receptor	207657_x_at	TNPO1	transportin 1	222044_at	PCIF1	PDX1 C-terminal inhibiting factor 1	225327_at	KIAA1370	KIAA1370	225120_at	PURB	purine-rich element binding protein B
207571_x_at	C1orf38	chromosome 1 open reading frame 38	207704_s_at	GAS7	growth arrest-specific 7	222154_s_at	LOC26010	viral DNA polymerase-transactivated protein 6	225331_at	CCDC50	coiled-coil domain containing 50	225154_at	SYAP1	synapse associated protein 1
207579_at	MAGEB3	melanoma antigen family B	207708_at	ALOXE3	arachidonate lipoxygenase 3	222203_s_at	RDH14	retinol dehydrogenase 14 (all-trans/9-cis/11-cis)	225378_at	VPS37A	vacuolar protein sorting 37 homolog A (S. cerevisiae)	225156_at	ELOF1	elongation factor 1 homolog (S. cerevisiae)
207581_s_at	MAGEB4	melanoma antigen family B	207721_x_at	HINT1	histidine triad nucleotide binding protein 1	222209_s_at	TMEM135	transmembrane protein 135	225387_at	TSPAN5	tetraspanin 5	225190_x_at	RPL35A	ribosomal protein L35a
207619_at	HCRTR1	hypocretin (orexin) receptor 1	207722_s_at	BTBD2	BTB (POZ) domain containing 2	222243_s_at	TOB2	transducer of ERBB2	225450_at	AMOTL1	angiomotin like 1	225193_at
207620_s_at	CASK	calcium/calmodulin-dependent serine protein kinase (MAGUK family)	207732_s_at	DLG3	discs	222258_s_at	SH3BP4	SH3-domain binding protein 4	225460_at	SEC22C	SEC22 vesicle trafficking protein homolog C (S. cerevisiae)	225199_at
207621_s_at	PEMT	phosphatidylethanolamine N-methyltransferase	207735_at	RNF125	ring finger protein 125	222269_at	APOOL	apolipoprotein O-like	225462_at	TMEM128	transmembrane protein 128	225208_s_at	FAM103A1	family with sequence similarity 103
207622_s_at	ABCF2	ATP-binding cassette	207738_s_at	NCKAP1	NCK-associated protein 1	222276_at			225469_at	LYRM5	LYR motif containing 5	225245_x_at	H2AFJ	H2A histone family
207624_s_at	RPGR	retinitis pigmentosa GTPase regulator	207742_s_at	NR6A1	nuclear receptor subfamily 6	222301_at	C1orf61	CDNA FLJ33695 fis	225470_at	NUP35	nucleoporin 35kDa	225251_at	RAB24	RAB24
207625_s_at	CBFA2T2	core-binding factor	207754_at	RASSF8	Ras association (RalGDS/AF-6) domain family (N-terminal) member 8	222309_at	C6orf62	Chromosome 6 open reading frame 62	225490_at	ARID2	AT rich interactive domain 2 (ARID	225272_at	SAT2	spermidine/spermine N1-acetyltransferase family member 2
207626_s_at	SLC7A2	solute carrier family 7 (cationic amino acid transporter	207782_s_at	PSEN1	presenilin 1	222360_at	DPH5	DPH5 homolog (S. cerevisiae)	225496_s_at	SYTL2	synaptotagmin-like 2	225278_at	PRKAB2	protein kinase
207627_s_at	TFCP2	transcription factor CP2	207789_s_at	DPP6	dipeptidyl-peptidase 6	243_g_at	MAP4	microtubule-associated protein 4	225528_at	IPO8	importin 8	225298_at	PNKD	paroxysmal nonkinesigenic dyskinesia
207628_s_at	WBSCR22	Williams Beuren syndrome chromosome region 22	207798_s_at	ATXN2L	ataxin 2-like	266_s_at	CD24	CD24 molecule	225545_at	EEF2K	eukaryotic elongation factor-2 kinase	225316_at	MFSD2	major facilitator superfamily domain containing 2
207641_at	TNFRSF13B	tumor necrosis factor receptor superfamily	207805_s_at	PSMD9	proteasome (prosome	31845_at	ELF4	E74-like factor 4 (ets domain transcription factor)	225551_at	C1orf71	chromosome 1 open reading frame 71	225375_at	TMEM199	transmembrane protein 199
207643_s_at	TNFRSF1A	tumor necrosis factor receptor superfamily	207812_s_at	GORASP2	golgi reassembly stacking protein 2	34260_at	TELO2	TEL2	225553_at			225389_at	BTBD6	BTB (POZ) domain containing 6
207646_s_at	CDY1 /// CDY1B /// CDY2A /// CDY2B	chromodomain protein	207824_s_at	MAZ	MYC-associated zinc finger protein (purine-binding transcription factor)	35666_at	SEMA3F	sema domain	225558_at	GIT2	G protein-coupled receptor kinase interacting ArfGAP 2	225403_at	C9orf23	chromosome 9 open reading frame 23
207654_x_at	DR1	down-regulator of transcription 1	207825_s_at	GHRHR	growth hormone releasing hormone receptor	35820_at	GM2A	GM2 ganglioside activator	225562_at	RASA3	RAS p21 protein activator 3	225419_at	C7orf11	chromosome 7 open reading frame 11
207660_at	DMD	dystrophin	207829_s_at	BNIP1	BCL2/adenovirus E1B 19kDa interacting protein 1	37117_at	ARHGAP8 /// LOC553158 /// PRR5	Rho GTPase activating protein 8 /// PRR5-ARHGAP8 fusion /// proline rich 5 (renal)	225573_at	ACAD11 /// NPHP3	acyl-Coenzyme A dehydrogenase family	225422_at	CDC26 /// LOC729948 /// LOC730314	cell division cycle 26 homolog (S. cerevisiae) /// similar to CDC26 subunit of anaphase promoting complex /// similar to CDC26 subunit of anaphase promoting complex
207662_at	TBX1	T-box 1	207845_s_at	ANAPC10	anaphase promoting complex subunit 10	39729_at	PRDX2	peroxiredoxin 2	225579_at	PQLC3	PQ loop repeat containing 3	225423_x_at	LOC100129015	hypothetical protein LOC100129015
207667_s_at	MAP2K3	mitogen-activated protein kinase kinase 3	207904_s_at	LNPEP	leucyl/cystinyl aminopeptidase	40189_at	SET	SET nuclear oncogene	225610_at	UHRF2	ubiquitin-like with PHD and ring finger domains 2	225425_s_at	MRPL41	mitochondrial ribosomal protein L41
207686_s_at	CASP8	caspase 8	207922_s_at	MAEA	macrophage erythroblast attacher	40225_at	GAK	cyclin G associated kinase	225611_at	LOC100128443 /// MAST4	hypothetical protein LOC100128443 /// microtubule associated serine/threonine kinase family member 4	225441_x_at	LSMD1	LSM domain containing 1
207697_x_at	LILRB2	leukocyte immunoglobulin-like receptor	207944_at	OCM /// OCM2	oncomodulin /// oncomodulin 2	40420_at	STK10	serine/threonine kinase 10	225613_at	LOC100128443 /// MAST4	hypothetical protein LOC100128443 /// microtubule associated serine/threonine kinase family member 4	225452_at	MED1	mediator complex subunit 1
207699_at	ZNF409	zinc finger protein 409	207950_s_at	ANK3	ankyrin 3	40465_at	DDX23	DEAD (Asp-Glu-Ala-Asp) box polypeptide 23	225617_at	ODF2	outer dense fiber of sperm tails 2	225467_s_at	RDH13	retinol dehydrogenase 13 (all-trans/9-cis)
207705_s_at	RP4-691N24.1	ninein-like	207966_s_at	GLG1	golgi apparatus protein 1	44065_at	C12orf52	chromosome 12 open reading frame 52	225622_at	PAG1	phosphoprotein associated with glycosphingolipid microdomains 1	225472_at	BAT4	HLA-B associated transcript 4
207707_s_at	SEC13	SEC13 homolog (S. cerevisiae)	207974_s_at	SKP1	S-phase kinase-associated protein 1	44120_at	ADCK2	aarF domain containing kinase 2	225626_at	PAG1	phosphoprotein associated with glycosphingolipid microdomains 1	225493_at	LOC144438	hypothetical LOC144438
207718_x_at	CYP2A7	cytochrome P450	208000_at	GML	glycosylphosphatidylinositol anchored molecule like protein	45288_at	ABHD6 /// LOC643635	abhydrolase domain containing 6 /// similar to DEAD/H (Asp-Glu-Ala-Asp/His) box polypeptide 11	225633_at	DPY19L3	dpy-19-like 3 (C. elegans)	225523_at	MRPL53	mitochondrial ribosomal protein L53
207727_s_at	MUTYH	mutY homolog (E. coli)	208005_at	NTN1	netrin 1	46323_at	CANT1	calcium activated nucleotidase 1	225639_at	SKAP2	src kinase associated phosphoprotein 2	225537_at	TRAPPC6B	trafficking protein particle complex 6B
207728_at	ATF7IP	activating transcription factor 7 interacting protein	208009_s_at	ARHGEF16	Rho guanine exchange factor (GEF) 16	47105_at	DUS2L	dihydrouridine synthase 2-like	225655_at	UHRF1	ubiquitin-like with PHD and ring finger domains 1	225557_at	AXUD1	AXIN1 up-regulated 1
207734_at	LAX1	lymphocyte transmembrane adaptor 1	208012_x_at	SP110	SP110 nuclear body protein	47530_at	C9orf156	chromosome 9 open reading frame 156	225662_at	ZAK	sterile alpha motif and leucine zipper containing kinase AZK	225593_at	LSM10	LSM10
207740_s_at	NUP62	nucleoporin 62kDa	208029_s_at	LAPTM4B	lysosomal protein transmembrane 4 beta	48531_at	TNIP2	TNFAIP3 interacting protein 2	225664_at	COL12A1	collagen	225636_at	STAT2	signal transducer and activator of transcription 2
207746_at	POLQ	polymerase (DNA directed)	208030_s_at	ADD1	adducin 1 (alpha)	50221_at	TFEB	transcription factor EB	225665_at	ZAK	sterile alpha motif and leucine zipper containing kinase AZK	225682_s_at	POLR3H	polymerase (RNA) III (DNA directed) polypeptide H (22.9kD)
207748_at			208033_s_at	ZFHX3	zinc finger homeobox 3	52159_at	HEMK1	HemK methyltransferase family member 1	225706_at	GLCCI1	glucocorticoid induced transcript 1	225719_s_at	MRPL55	mitochondrial ribosomal protein L55
207756_at			208046_at	HIST1H4A /// HIST1H4B /// HIST1H4C /// HIST1H4D /// HIST1H4E /// HIST1H4F /// HIST1H4H /// HIST1H4I /// HIST1H4J /// HIST1H4K /// HIST1H4L /// HIST2H4A /// HIST2H4B /// HIST4H4	histone cluster 1	53071_s_at	C17orf101	chromosome 17 open reading frame 101	225710_at	GNB4	guanine nucleotide binding protein (G protein)	225743_at	RPUSD3	RNA pseudouridylate synthase domain containing 3
207757_at	ZFP2	zinc finger protein 2 homolog (mouse)	208050_s_at	CASP2	caspase 2	53076_at	B4GALT7	xylosylprotein beta 1	225712_at	GEMIN5	gem (nuclear organelle) associated protein 5	225749_at	LOC283951	Hypothetical protein LOC283951
207760_s_at	NCOR2	nuclear receptor co-repressor 2	208056_s_at	CBFA2T3	core-binding factor	55081_at	MICALL1	MICAL-like 1	225761_at	PAPD4	PAP associated domain containing 4	225754_at	AP1G1	adaptor-related protein complex 1
207762_at	LPAL2	lipoprotein	208066_s_at	GTF2B	general transcription factor IIB	55662_at	C10orf76	chromosome 10 open reading frame 76	225796_at	PXK	PX domain containing serine/threonine kinase	225755_at	KLHDC8B	kelch domain containing 8B
207776_s_at	CACNB2	calcium channel	208073_x_at	TTC3	tetratricopeptide repeat domain 3	57163_at	ELOVL1	elongation of very long chain fatty acids (FEN1/Elo2	225798_at	JAZF1	JAZF zinc finger 1	225772_s_at	C12orf62	chromosome 12 open reading frame 62
207783_x_at	HUWE1	HECT	208079_s_at	AURKA	aurora kinase A	57516_at	ZNF764	zinc finger protein 764	225800_at	JAZF1	JAZF zinc finger 1	225797_at	MRPL54	mitochondrial ribosomal protein L54
207784_at	ARSD	arylsulfatase D	208080_at	AURKA	aurora kinase A	59697_at	RAB15	RAB15	225814_at	XRN1	5'-3' exoribonuclease 1	225807_at	JUB	jub
207797_s_at	LRP2BP	LRP2 binding protein	208086_s_at	DMD	dystrophin	222386_s_at	COPZ1	coatomer protein complex	225835_at	SLC12A2	solute carrier family 12 (sodium/potassium/chloride transporters)	225823_at	C19orf70	chromosome 19 open reading frame 70
207799_x_at			208093_s_at	NDEL1	nudE nuclear distribution gene E homolog (A. nidulans)-like 1	222388_s_at	VPS35	vacuolar protein sorting 35 homolog (S. cerevisiae)	225841_at	C1orf59	chromosome 1 open reading frame 59	225829_at	PDZD8	PDZ domain containing 8
207808_s_at	PROS1	protein S (alpha)	208095_s_at	SRP72	signal recognition particle 72kDa	222393_s_at	NAT13	N-acetyltransferase 13 (GCN5-related)	225846_at	RBM35A	RNA binding motif protein 35A	225843_at	ZFYVE19	zinc finger
207822_at	FGFR1	fibroblast growth factor receptor 1	208110_x_at	MED25	mediator complex subunit 25	222400_s_at	ADI1	acireductone dioxygenase 1	225848_at	ZNF746	zinc finger protein 746	225861_at	C16orf14	chromosome 16 open reading frame 14
207834_at	FBLN1	fibulin 1	208116_s_at	MAN1A1	mannosidase	222407_s_at	ZFP106	zinc finger protein 106 homolog (mouse)	225851_at	FNTB	farnesyltransferase	225879_at	TSEN54	tRNA splicing endonuclease 54 homolog (S. cerevisiae)
207839_s_at	C9orf127	chromosome 9 open reading frame 127	208119_s_at	ZNF93	zinc finger protein 93	222410_s_at	SNX6	sorting nexin 6	225852_at	ANKRD17	ankyrin repeat domain 17	225914_s_at	CAB39L	calcium binding protein 39-like
207853_s_at	SNCB	synuclein	208132_x_at	BAT2	HLA-B associated transcript 2	222411_s_at	SSR3	signal sequence receptor	225856_at			225920_at	LOC148413	hypothetical LOC148413
207859_s_at	CHRNB3	cholinergic receptor	208149_x_at	DDX11	DEAD/H (Asp-Glu-Ala-Asp/His) box polypeptide 11 (CHL1-like helicase homolog	222435_s_at	UBE2J1	ubiquitin-conjugating enzyme E2	225887_at	C13orf23	chromosome 13 open reading frame 23	225930_at	NKIRAS1	NFKB inhibitor interacting Ras-like 1
207861_at	CCL22	chemokine (C-C motif) ligand 22	208159_x_at	DDX11	DEAD/H (Asp-Glu-Ala-Asp/His) box polypeptide 11 (CHL1-like helicase homolog	222445_at	SLC39A9	solute carrier family 39 (zinc transporter)	225903_at	PIGU	phosphatidylinositol glycan anchor biosynthesis	225932_s_at	HNRNPA2B1	heterogeneous nuclear ribonucleoprotein A2/B1
207871_s_at	ST7	suppression of tumorigenicity 7	208161_s_at	ABCC3	ATP-binding cassette	222459_at	AKIRIN1	akirin 1	225908_at	IAH1	isoamyl acetate-hydrolyzing esterase 1 homolog (S. cerevisiae)	225934_at	LOC148413	hypothetical LOC148413
207877_s_at	NVL	nuclear VCP-like	208165_s_at	PRSS16	protease	222466_s_at	MRPL42	mitochondrial ribosomal protein L42	225922_at	FNIP2	folliculin interacting protein 2	225950_at
207879_at			208180_s_at	HIST1H4A /// HIST1H4B /// HIST1H4C /// HIST1H4D /// HIST1H4E /// HIST1H4F /// HIST1H4H /// HIST1H4I /// HIST1H4J /// HIST1H4K /// HIST1H4L /// HIST2H4A /// HIST2H4B /// HIST4H4	histone cluster 1	222494_at	FOXN3	forkhead box N3	225924_at	FNIP2	folliculin interacting protein 2	225955_at	LOC653506 /// METRNL	similar to meteorin
207908_at	KRT2	keratin 2	208183_at	TACR3	tachykinin receptor 3	222513_s_at	SORBS1	sorbin and SH3 domain containing 1	225941_at	EIF4E3	eukaryotic translation initiation factor 4E family member 3	226006_at	LOC100131801	similar to hCG2036585
207910_at	SCGB1D1	secretoglobin	208218_s_at	ACVR1B	activin A receptor	222523_at	SENP2	SUMO1/sentrin/SMT3 specific peptidase 2	225998_at	GAB1	GRB2-associated binding protein 1	226011_at	CCDC12	coiled-coil domain containing 12
207914_x_at	EVX1	even-skipped homeobox 1	208296_x_at	TNFAIP8	tumor necrosis factor	222532_at	SRPRB	signal recognition particle receptor	226000_at	CTTNBP2NL	CTTNBP2 N-terminal like	226012_at	ANKRD11	ankyrin repeat domain 11
207917_at			208300_at	PTPRH	protein tyrosine phosphatase	222580_at	ZNF644	zinc finger protein 644	226002_at	GAB1	GRB2-associated binding protein 1	226055_at	ARRDC2	arrestin domain containing 2
207919_at	ART1	ADP-ribosyltransferase 1	208304_at	CCR3	chemokine (C-C motif) receptor 3	222606_at	ZWILCH	Zwilch	226035_at	USP31	ubiquitin specific peptidase 31	226064_s_at	DGAT2	diacylglycerol O-acyltransferase homolog 2 (mouse)
207927_at	HTR7	5-hydroxytryptamine (serotonin) receptor 7 (adenylate cyclase-coupled)	208309_s_at	MALT1	mucosa associated lymphoid tissue lymphoma translocation gene 1	222617_s_at	C10orf84	chromosome 10 open reading frame 84	226038_at	LONRF1	LON peptidase N-terminal domain and ring finger 1	226082_s_at	SFRS15	splicing factor
207939_x_at	RNPS1	RNA binding protein S1	208315_x_at	TRAF3	TNF receptor-associated factor 3	222627_at	VPS54	vacuolar protein sorting 54 homolog (S. cerevisiae)	226066_at	MITF	microphthalmia-associated transcription factor	226083_at	TMEM70	transmembrane protein 70
207945_s_at	CSNK1D	casein kinase 1	208351_s_at	MAPK1	mitogen-activated protein kinase 1	222633_at	TBL1XR1	transducin (beta)-like 1 X-linked receptor 1	226094_at	PIK3C2A	phosphoinositide-3-kinase	226091_s_at	MRFAP1	Mof4 family associated protein 1
207949_s_at	ICA1	islet cell autoantigen 1	208368_s_at	BRCA2	breast cancer 2	222642_s_at	TMEM33	transmembrane protein 33	226108_at	ZC3H18	zinc finger CCCH-type containing 18	226092_at	MPP5	membrane protein
207954_at	GATA2	GATA binding protein 2	208370_s_at	RCAN1	regulator of calcineurin 1	222659_at	IPO11	importin 11	226117_at	TIFA	TRAF-interacting protein with forkhead-associated domain	226099_at	ELL2	elongation factor
207957_s_at	PRKCB	protein kinase C	208372_s_at	LIMK1	LIM domain kinase 1	222691_at	SLC35B3	solute carrier family 35	226119_at	PCMTD1	protein-L-isoaspartate (D-aspartate) O-methyltransferase domain containing 1	226102_at
207960_at			208374_s_at	CAPZA1	capping protein (actin filament) muscle Z-line	222735_at	TMEM38B	transmembrane protein 38B	226122_at	PLEKHG1	pleckstrin homology domain containing	226132_s_at	MANEAL	mannosidase
207961_x_at	MYH11	myosin	208393_s_at	RAD50	RAD50 homolog (S. cerevisiae)	222745_s_at	C15orf29	chromosome 15 open reading frame 29	226123_at	CHD7	chromodomain helicase DNA binding protein 7	226149_at	SNHG11	small nucleolar RNA host gene 11 (non-protein coding)
207962_at	CAPN11	calpain 11	208398_s_at	TBPL1	TBP-like 1	222746_s_at	BSPRY	B-box and SPRY domain containing	226136_at	GLIPR1	GLI pathogenesis-related 1	226150_at	PPAPDC1B	phosphatidic acid phosphatase type 2 domain containing 1B
207976_at	KLHL18	kelch-like 18 (Drosophila)	208416_s_at	SPTB	spectrin	222764_at	ASRGL1	asparaginase like 1	226142_at	GLIPR1	GLI pathogenesis-related 1	226193_x_at	CBWD1 /// CBWD2 /// CBWD3 /// CBWD5 /// CBWD6	COBW domain containing 1 /// COBW domain containing 2 /// COBW domain containing 3 /// COBW domain containing 5 /// COBW domain containing 6
207979_s_at	CD8B	CD8b molecule	208425_s_at	TANC2	tetratricopeptide repeat	222770_s_at	GUF1	GUF1 GTPase homolog (S. cerevisiae)	226153_s_at	CNOT6L	CCR4-NOT transcription complex	226227_x_at	C20orf199	chromosome 20 open reading frame 199
207983_s_at	STAG2	stromal antigen 2	208442_s_at	ATM	ataxia telangiectasia mutated	222803_at	PRTFDC1	phosphoribosyl transferase domain containing 1	226181_at	TUBE1	tubulin	226300_at	MED19	mediator complex subunit 19
207987_s_at	GNRH1	gonadotropin-releasing hormone 1 (luteinizing-releasing hormone)	208446_s_at	ZFYVE9	zinc finger	222808_at	ALG13	asparagine-linked glycosylation 13 homolog (S. cerevisiae)	226194_at	ZNF828	zinc finger protein 828	226319_s_at	THOC4	THO complex 4
207988_s_at	ARPC2	actin related protein 2/3 complex	208459_s_at	XPO7	exportin 7	222809_x_at	C14orf65	chromosome 14 open reading frame 65	226230_at	SMEK2	SMEK homolog 2	226320_at	THOC4	THO complex 4
207995_s_at	CLEC4M	C-type lectin domain family 4	208460_at	GJC1	gap junction protein	222825_at	OTUD6B	OTU domain containing 6B	226269_at	GDAP1	ganglioside-induced differentiation-associated protein 1	226340_x_at	WASH2P /// WASH3P /// WASH5P	WAS protein family homolog 2 pseudogene /// WAS protein family homolog 3 pseudogene /// WAS protein family homolog 5 pseudogene
208004_at	PROL1	proline rich	208467_at	KLF12	Kruppel-like factor 12	222845_x_at	TMBIM4	transmembrane BAX inhibitor motif containing 4	226271_at	GDAP1	ganglioside-induced differentiation-associated protein 1	226349_at	C12orf45	chromosome 12 open reading frame 45
208019_at	ZNF157	zinc finger protein 157	208490_x_at	HIST1H2BC /// HIST1H2BE /// HIST1H2BF /// HIST1H2BG /// HIST1H2BI	histone cluster 1	222847_s_at	EGLN3	egl nine homolog 3 (C. elegans)	226275_at	MXD1	MAX dimerization protein 1	226388_at	TCEA3	transcription elongation factor A (SII)
208021_s_at	RFC1	replication factor C (activator 1) 1	208502_s_at	PITX1	paired-like homeodomain 1	222893_s_at	RPAP2	RNA polymerase II associated protein 2	226283_at	WDR51B	WD repeat domain 51B	226404_at	RBM39	RNA binding motif protein 39
208023_at	TNFRSF4	tumor necrosis factor receptor superfamily	208527_x_at	HIST1H2BC /// HIST1H2BE /// HIST1H2BF /// HIST1H2BG /// HIST1H2BI	histone cluster 1	222906_at	FLVCR1	feline leukemia virus subgroup C cellular receptor 1	226312_at	RICTOR	rapamycin-insensitive companion of mTOR	226412_at	SFRS18	splicing factor
208025_s_at	HMGA2	high mobility group AT-hook 2	208534_s_at	RASA4 /// RASA4P	RAS p21 protein activator 4 /// RAS p21 protein activator 4 pseudogene	222958_s_at	DEPDC1	DEP domain containing 1	226330_s_at	FAM48A	family with sequence similarity 48	226453_at	RNASEH2C	ribonuclease H2
208035_at	GRM6	glutamate receptor	208552_at	GRIK4	glutamate receptor	222976_s_at	TPM3	tropomyosin 3	226380_at	PTPN21	protein tyrosine phosphatase	226464_at	C3orf58	chromosome 3 open reading frame 58
208037_s_at	MADCAM1	mucosal vascular addressin cell adhesion molecule 1	208575_at	HIST1H2AD /// HIST1H3A /// HIST1H3B /// HIST1H3C /// HIST1H3D /// HIST1H3E /// HIST1H3F /// HIST1H3G /// HIST1H3H /// HIST1H3I /// HIST1H3J	histone cluster 1	222986_s_at	SHISA5	shisa homolog 5 (Xenopus laevis)	226383_at	C11orf46	chromosome 11 open reading frame 46	226466_s_at	FAM58A	family with sequence similarity 58
208042_at	AGGF1	angiogenic factor with G patch and FHA domains 1	208579_x_at	H2BFS	H2B histone family	222993_at	MRPL37	mitochondrial ribosomal protein L37	226425_at	CLIP4	CAP-GLY domain containing linker protein family	226467_at	TMCO7	transmembrane and coiled-coil domains 7
208058_s_at	MGAT3	mannosyl (beta-1	208581_x_at	MT1X	metallothionein 1X	223001_at	OSTC	oligosaccharyltransferase complex subunit	226434_at	C7orf47	chromosome 7 open reading frame 47	226479_at	KBTBD6	kelch repeat and BTB (POZ) domain containing 6
208059_at	CCR8	chemokine (C-C motif) receptor 8	208610_s_at	SRRM2	serine/arginine repetitive matrix 2	223013_at	TBL1XR1	transducin (beta)-like 1 X-linked receptor 1	226443_at	FAM122A	family with sequence similarity 122A	226556_at
208061_at			208611_s_at	SPTAN1	spectrin	223017_at	TXNDC12	thioredoxin domain containing 12 (endoplasmic reticulum)	226446_at	HES6	hairy and enhancer of split 6 (Drosophila)	226606_s_at	GTPBP5	GTP binding protein 5 (putative)
208072_s_at	DGKD	diacylglycerol kinase	208617_s_at	PTP4A2	protein tyrosine phosphatase type IVA	223044_at	SLC40A1	solute carrier family 40 (iron-regulated transporter)	226452_at	PDK1	pyruvate dehydrogenase kinase	226631_at	METTL10	methyltransferase like 10
208076_at	HIST1H4A /// HIST1H4B /// HIST1H4C /// HIST1H4D /// HIST1H4E /// HIST1H4F /// HIST1H4H /// HIST1H4I /// HIST1H4J /// HIST1H4K /// HIST1H4L /// HIST2H4A /// HIST2H4B /// HIST4H4	histone cluster 1	208620_at	PCBP1	poly(rC) binding protein 1	223048_at	C11orf79	chromosome 11 open reading frame 79	226460_at	FNIP2	folliculin interacting protein 2	226657_at	MGC33894	transcript expressed during hematopoiesis 2
208078_s_at	SIK1	salt-inducible kinase 1	208621_s_at	EZR	ezrin	223049_at	GRB2	growth factor receptor-bound protein 2	226472_at	PPIL4	peptidylprolyl isomerase (cyclophilin)-like 4	226664_at	TBC1D20	TBC1 domain family
208082_x_at	MKRN1	makorin ring finger protein 1	208623_s_at	EZR	ezrin	223068_at	EML4	echinoderm microtubule associated protein like 4	226520_at			226669_at	USP42	ubiquitin specific peptidase 42
208097_s_at	TXNDC1	thioredoxin domain containing 1	208632_at	RNF10	ring finger protein 10	223084_s_at	CCNDBP1	cyclin D-type binding-protein 1	226524_at	C3orf38	chromosome 3 open reading frame 38	226693_at	SDHALP2	succinate dehydrogenase complex
208098_at	OR12D3 /// OR5V1	olfactory receptor	208637_x_at	ACTN1	actinin	223100_s_at	NUDT5	nudix (nucleoside diphosphate linked moiety X)-type motif 5	226541_at	FBXO30	F-box protein 30	226696_at	RBBP9	retinoblastoma binding protein 9
208101_s_at	URM1	ubiquitin related modifier 1 homolog (S. cerevisiae)	208640_at	RAC1	ras-related C3 botulinum toxin substrate 1 (rho family	223103_at	STARD10	StAR-related lipid transfer (START) domain containing 10	226546_at			226758_at	LUC7L2	LUC7-like 2 (S. cerevisiae)
208102_s_at	PSD	pleckstrin and Sec7 domain containing	208641_s_at	RAC1	ras-related C3 botulinum toxin substrate 1 (rho family	223104_at	JAGN1	jagunal homolog 1 (Drosophila)	226557_at	TTC5	tetratricopeptide repeat domain 5	226832_at
208109_s_at	C15orf5	chromosome 15 open reading frame 5	208657_s_at	38239	septin 9	223114_at	COQ5	coenzyme Q5 homolog	226572_at	SOCS7	suppressor of cytokine signaling 7	226835_s_at	C20orf199	chromosome 20 open reading frame 199
208118_x_at	IMAA /// LOC440345 /// LOC440354 /// LOC595101 /// LOC641298 /// LOC728423 /// SLC7A5P1	SLC7A5 pseudogene /// hypothetical protein LOC440345 /// PI-3-kinase-related kinase SMG-1 pseudogene /// PI-3-kinase-related kinase SMG-1 pseudogene /// PI-3-kinase-related kinase SMG-1 /// hypothetical LOC728423 /// solute carrier family 7 (cationic amino acid transporter	208660_at	CS	citrate synthase	223120_at	FUCA2	fucosidase	226575_at	ZNF462	zinc finger protein 462	226845_s_at	MYEOV2	myeloma overexpressed 2
208121_s_at	PTPRO	protein tyrosine phosphatase	208661_s_at	TTC3	tetratricopeptide repeat domain 3	223128_at	FOXRED1	FAD-dependent oxidoreductase domain containing 1	226592_at	ZNF618	zinc finger protein 618	226858_at	CSNK1E	casein kinase 1
208126_s_at	CYP2C18	cytochrome P450	208662_s_at	TTC3	tetratricopeptide repeat domain 3	223153_x_at	TMUB1	transmembrane and ubiquitin-like domain containing 1	226607_at	C20orf194	chromosome 20 open reading frame 194	226936_at	C6orf173	chromosome 6 open reading frame 173
208147_s_at	CYP2C8	cytochrome P450	208667_s_at	ST13	suppression of tumorigenicity 13 (colon carcinoma) (Hsp70 interacting protein)	223159_s_at	NEK6	NIMA (never in mitosis gene a)-related kinase 6	226614_s_at	FAM167A	family with sequence similarity 167	226938_at	WDR21A	WD repeat domain 21A
208151_x_at	DDX17	DEAD (Asp-Glu-Ala-Asp) box polypeptide 17	208685_x_at	BRD2	bromodomain containing 2	223168_at	RHOU	ras homolog gene family	226622_at	MUC20	mucin 20	226947_at	GUSBL2 /// LOC728411	glucuronidase
208153_s_at	FAT2	FAT tumor suppressor homolog 2 (Drosophila)	208686_s_at	BRD2	bromodomain containing 2	223169_s_at	RHOU	ras homolog gene family	226633_at	RAB8B	RAB8B	227045_at	ZNF614	zinc finger protein 614
208167_s_at	MMP16	matrix metallopeptidase 16 (membrane-inserted)	208690_s_at	PDLIM1	PDZ and LIM domain 1	223172_s_at	MTP18	mitochondrial protein 18 kDa	226650_at	ZFAND2A	zinc finger	227122_at	ZNF791	Zinc finger protein 791 (ZNF791)
208174_x_at	ZRSR2	zinc finger (CCCH type)	208693_s_at	GARS	glycyl-tRNA synthetase	223177_at	NT5DC1	5'-nucleotidase domain containing 1	226666_at	DAAM1	dishevelled associated activator of morphogenesis 1	227160_s_at	C20orf7	chromosome 20 open reading frame 7
208194_s_at	STAM2	signal transducing adaptor molecule (SH3 domain and ITAM motif) 2	208703_s_at	APLP2	amyloid beta (A4) precursor-like protein 2	223181_at	C18orf55	chromosome 18 open reading frame 55	226670_s_at	PABPC1L	poly(A) binding protein	227180_at	ELOVL7	ELOVL family member 7
208195_at	TTN	titin	208706_s_at	EIF5	eukaryotic translation initiation factor 5	223203_at	FAM156A /// FAM156B	family with sequence similarity 156	226684_at	ATG2B	ATG2 autophagy related 2 homolog B (S. cerevisiae)	227234_at	LOC100132815	CDNA FLJ32177 fis
208206_s_at	RASGRP2	RAS guanyl releasing protein 2 (calcium and DAG-regulated)	208723_at	USP11	ubiquitin specific peptidase 11	223206_s_at	NMRAL1	NmrA-like family domain containing 1	226718_at	AMIGO1	adhesion molecule with Ig-like domain 1	227237_x_at	ATAD3B /// LOC732419	ATPase family
208208_at	MYH13	myosin	208731_at	RAB2A	RAB2A	223222_at	SLC25A19	solute carrier family 25 (mitochondrial thiamine pyrophosphate carrier)	226751_at	CNRIP1	cannabinoid receptor interacting protein 1	227284_at	ZNF766	zinc finger protein 766
208215_x_at	DRD4	dopamine receptor D4	208732_at	RAB2A	Rab2 mRNA	223244_s_at	NDUFA12	NADH dehydrogenase (ubiquinone) 1 alpha subcomplex	226763_at	SESTD1	SEC14 and spectrin domains 1	227313_at	CNPY4	canopy 4 homolog (zebrafish)
[truncated: 7,783 more rows]
